# Supplementary material for: Assessing rice yield responses to climate change scenarios using a crop simulation model
Source: PeerJ. 2026 Mar 12;14:e20965. doi: 10.7717/peerj.20965 (PMC12989151; doi:10.7717/peerj.20965)
Supplement: Supplemental Information 1 — Statistical analyse results of the DSSAT model for calibration and validation stages [file peerj-14-20965-s001.xlsx]

## Sheet: Calibration
			CALIBRATION STAGE
					ERROR		(X-Y)/X
				I1(kpc1.00)			I2(kpc1.25)			I3(kpc1.50)
				simulated	observed	ERROR	simulated	observed	ERROR	simulated	observed	ERROR
			emergance date (EDAT)	5	7	-28.5714	5	7	-28.5714	5	7	-28.5714
			anthesis date (ADAT)	85	82	3.65854	85	83	2.40964	85	84	1.19048
			physiological maturity date (MDAT)	110	113	-2.65487	110	113	-2.65487	110	113	-2.65487
			panical initiation date (IDAT)	57	57	0	57	57	0	57	57	0

## Sheet: Validation
															LAI						CWAD (BIOMASS)					CHTD (PLANT HEIGHT)
															DATE	I1	I2	I3			DATE	I1	I2	I3		DATE	I1	I2	I3
															19203	3.41	3.49	3.7			19274	15873	18080	20500		19203	0.67	0.68	0.71
															19213	4.22	4.28	4.85								19213	0.74	0.75	0.76
															19220	4.1	4.4	4.5								19220	0.98	0.99	1
															19234	5.76	6.21	6.48								19234	1.06	1.1	1.1
															19241	5.25	5.5	5.79								19241	1.04	0.96	0.99
															19248	5.32	6	6.32								19248	0.87	1.07	1.1
															LAI									BIOMASS									YIELD
															OBSERVED				SIMULATED					OBSERVED				SIMULATED					OBSERVED			SIMULATED
															DATE	I1	I2	I3	I1	I2	I3			DATE	I1	I2	I3	I1	I2	I3			I1	I2	I3	I1	I2	I3
															19203	3.41	3.49	3.7	2.88	3.41	3.3			19203	5214	5597	5611	5116	5644	5542			6763	7563	8057	7091	7392	7320
															19213	4.22	4.28	4.85	3.42	3.98	3.86			19213	7115	7812	7847	7203	7869	7736
															19220	4.1	4.4	4.5	3.45	4	3.88			19220	8426	9296	9256	8566	9336	9175
															19234	5.76	6.21	6.48	2.53	2.94	2.87			19234	11544	12603	13154	11661	12642	12415
															19241	5.25	5.5	5.79	1.91	2.05	2.02			19241	12755	13822	13880	12914	13936	13702
															19248	5.32	6	6.32	1.78	1.85	1.82			19254	15873	18080	20500	14508	15467	15246
																									10154.5			9994.67
		RMSE		LAI								LAI-I1				LAI-I2					LAI-I3
				OBSERVED				SIMULATED				ERROR	SQUARE OF ERROR			ERROR	SQUARE OF ERROR				ERROR	SQUARE OF ERROR
				DATE	I1	I2	I3	I1	I2	I3		Sİ-Oİ	(Sİ-Oİ)^2			Sİ-Oİ	(Sİ-Oİ)^2				Sİ-Oİ	(Sİ-Oİ)^2
				19203	3.41	3.49	3.7	2.88	3.41	3.3		-0.53	0.2809			-0.08	0.0064				-0.4	0.16
				19213	4.22	4.28	4.85	3.42	3.98	3.86		-0.8	0.64			-0.3	0.09				-0.99	0.9801
				19220	4.1	4.4	4.5	3.45	4	3.88		-0.65	0.4225			-0.4	0.16				-0.62	0.3844
				19234	5.76	6.21	6.48	4.53	4.94	4.87		-1.23	1.5129			-1.27	1.6129				-1.61	2.5921
				19241	5.25	5.5	5.79	4.91	4.05	4.02		-0.34	0.1156			-1.45	2.1025				-1.77	3.1329
				19248	5.32	6	6.32	4.32	4.85	3.82		-1	1			-1.15	1.3225				-2.5	6.25
				mean	4.67667	4.98	5.27333	3.91833	4.205	3.95833		total	3.9719			total	5.2943				total	13.4995
												n	6			n	6				n	6
												MSE	0.661983			MSE	0.882383				MSE	2.24992
												RMSE	0.813624			RMSE	0.939353				RMSE	1.49997
												nRMSE	17.3975			nRMSE	18.8625				nRMSE	28.4445
				BIOMASS								BIOMASS-I1				BIOMASS-I2				BIOMASS-I3
				OBSERVED				SIMULATED				ERROR	SQUARE OF ERROR			ERROR	SQUARE OF ERROR			ERROR	SQUARE OF ERROR
				DATE	I1	I2	I3	I1	I2	I3		Sİ-Oİ	(Sİ-Oİ)^2			Sİ-Oİ	(Sİ-Oİ)^2			Sİ-Oİ	(Sİ-Oİ)^2
				19203	5214	5597	5611	5116	5644	5542		-98	9604			47	2209			-69	4761
				19213	7115	7812	7847	7203	7869	7736		88	7744			57	3249			-111	12321
				19220	8426	9296	9256	8566	9336	9175		140	19600			40	1600			-81	6561
				19234	11544	12603	13154	11661	12642	12415		117	13689			39	1521			-739	546121
				19241	12755	13822	13880	12914	13936	13702		159	25281			114	12996			-178	31684
				19254	15873	18080	20500	14508	15467	15246		-1365	1863225			-2613	6827769			-5254	27604516
				mean	10154.5	11201.7	11708	9994.67	10815.7	10636		total	1939143			total	6849344			total	28205964
												n	6			n	6			n	6
												MSE	323190			MSE	1.14156e+06			MSE	4700994
												RMSE	568.498			RMSE	1068.44			RMSE	2168.18
												nRMSE	5.59849			nRMSE	9.5382			nRMSE	18.5188
					YIELD								YIELD-I1				YIELD-I2				YIELD-I3
					OBSERVED			SIMULATED					ERROR	SQUARE OF ERROR			ERROR	SQUARE OF ERROR			ERROR	SQUARE OF ERROR
					I1	I2	I3	I1	I2	I3			Sİ-Oİ	(Sİ-Oİ)^2			Sİ-Oİ	(Sİ-Oİ)^2			Sİ-Oİ	(Sİ-Oİ)^2
				19236	2188	2412	2280	2247	2367	2339			59	3481			-45	2025			59	3481
				19240	4117	5412	4523	4226	4469	4412			109	11881			-943	889249			-111	12321
				19243	5487	5941	5906	5531	5855	5778			44	1936			-86	7396			-128	16384
				19246	6188	6633	6527	6257	6545	6478			69	4761			-88	7744			-49	2401
				19250	6618	7290	7110	6834	7131	7061			216	46656			-159	25281			-49	2401
				19254	6763	7563	8057	7091	7392	7320			328	107584			-171	29241			-737	543169
				mean	5226.83	5875.17	5733.83	5364.33	5626.5	5564.67			total	176299			total	960936			total	580157
													n	2			n	2			n	2
													MSE	88149.5			MSE	480468			MSE	290078
													RMSE	296.9			RMSE	693.158			RMSE	538.589
													nRMSE	5.6803			nRMSE	11.7981			nRMSE	9.39318
		WILMOTT D-INDEX		LAI
				OBSERVED				SIMULATED				I1
				DATE	I1	I2	I3	I1	I2	I3		Sİ-Oİ	(Sİ-Oİ)^2	Sİ-Oort	Oi-Oort	(Sİ-Ort)+(Oİ-Oort)	(Sİ-Ort)+(Oİ-Oort)^2		d-index
				19203	3.41	3.49	3.7	2.88	3.41	3.3		-0.53	0.2809	1.79667	1.26667	3.06333	9.38401	0.212003	0.787997		-0.08	0.0064	1.57	1.49	3.06	9.3636	0.268404	0.731596		-0.4	0.16	1.97333	1.57333	3.54667	12.5788	0.41382	0.58618
				19213	4.22	4.28	4.85	3.42	3.98	3.86		-0.8	0.64	1.25667	0.456667	1.71333	2.93551				-0.3	0.09	1	0.7	1.7	2.89				-0.99	0.9801	1.41333	0.423333	1.83667	3.37334
				19220	4.1	4.4	4.5	3.45	4	3.88		-0.65	0.4225	1.22667	0.576667	1.80333	3.25201				-0.4	0.16	0.98	0.58	1.56	2.4336				-0.62	0.3844	1.39333	0.773333	2.16667	4.69444
				19234	5.76	6.21	6.48	4.53	4.94	4.87		-1.23	1.5129	0.146667	1.08333	1.23	1.5129				-1.27	1.6129	0.04	1.23	1.27	1.6129				-1.61	2.5921	0.403333	1.20667	1.61	2.5921
				19241	5.25	5.5	5.79	4.91	4.05	4.02		-0.34	0.1156	0.233333	0.573333	0.806667	0.650711				-1.45	2.1025	0.93	0.52	1.45	2.1025				-1.77	3.1329	1.25333	0.516667	1.77	3.1329
				19248	5.32	6	6.32	4.32	4.85	3.82		-1	1	0.356667	0.643333	1	1				-1.15	1.3225	0.13	1.02	1.15	1.3225				-2.5	6.25	1.45333	1.04667	2.5	6.25
				mean	4.67667	4.98	5.27333					total	3.9719			total	18.7351				total	5.2943			total	19.7251				total	13.4995			total	32.6216
				BIOMASS
				OBSERVED				SIMULATED				I1									I2									I3
				DATE	I1	I2	I3	I1	I2	I3		Sİ-Oİ	(Sİ-Oİ)^2	Sİ-Oort	Oi-Oort	(Sİ-Ort)+(Oİ-Oort)	(Sİ-Ort)+(Oİ-Oort)^2		d-index		Sİ-Oİ	(Sİ-Oİ)^2	Sİ-Oort	Oi-Oort	(Sİ-Ort)+(Oİ-Oort)	(Sİ-Ort)+(Oİ-Oort)^2		d-index		Sİ-Oİ	(Sİ-Oİ)^2	Sİ-Oort	Oi-Oort	(Sİ-Ort)+(Oİ-Oort)	(Sİ-Ort)+(Oİ-Oort)^2		d-index
				19203	5214	5597	5611	5116	5644	5542		-98	9604	5038.5	4940.5	9979	99580441	0.00680314	0.993197		47	2209	5557.67	5604.67	11162.3	1.24598e+08	0.0198567	0.980143		-69	4761	6166	6097	12263	150381169	0.0686933	0.931307
				19213	7115	7812	7847	7203	7869	7736		88	7744	2951.5	3039.5	5991	35892081				57	3249	3332.67	3389.67	6722.33	4.51898e+07				-111	12321	3972	3861	7833	61355889
				19220	8426	9296	9256	8566	9336	9175		140	19600	1588.5	1728.5	3317	11002489				40	1600	1865.67	1905.67	3771.33	1.4223e+07				-81	6561	2533	2452	4985	24850225
				19234	11544	12603	13154	11661	12642	12415		117	13689	1506.5	1389.5	2896	8386816				39	1521	1440.33	1401.33	2841.67	8.07507e+06				-739	546121	707	1446	2153	4635409
				19241	12755	13822	13880	12914	13936	13702		159	25281	2759.5	2600.5	5360	28729600				114	12996	2734.33	2620.33	5354.67	2.86725e+07				-178	31684	1994	2172	4166	17355556
				19248	15873	18080	20500	14508	15467	15246		-1365	1863225	4353.5	5718.5	10072	101445184				-2613	6827769	4265.33	6878.33	11143.7	1.24181e+08				-5254	27604516	3538	8792	12330	152028900
				mean	10154.5	11201.7	11708					total	1939143			total	285036611				total	6849344			total	3.44939e+08				total	28205964			total	410607148
					YIELD
					OBSERVED				SIMULATED				I1									I2									I3
					DATE	I1	I2	I3	I1	I2	I3		Sİ-Oİ	(Sİ-Oİ)^2	Sİ-Oort	Oi-Oort	(Sİ-Ort)+(Oİ-Oort)	(Sİ-Ort)+(Oİ-Oort)^2		d-index		Sİ-Oİ	(Sİ-Oİ)^2	Sİ-Oort	Oi-Oort	(Sİ-Ort)+(Oİ-Oort)	(Sİ-Ort)+(Oİ-Oort)^2		d-index		Sİ-Oİ	(Sİ-Oİ)^2	Sİ-Oort	Oi-Oort	(Sİ-Ort)+(Oİ-Oort)	(Sİ-Ort)+(Oİ-Oort)^2		d-index
					19236	2188	2412	2401	2247	2367	2339		59	3481	2979.83	3038.83	6018.67	3.62243e+07	0.00269095	0.997309		-45	2025	3508.17	3463.17	6971.33	4.85995e+07	0.00283104	0.997169		-62	3844	3400.33	3338.33	6738.67	4.54096e+07	0.00781291	0.992187
					19240	4117	5412	4523	4226	4469	4412		109	11881	1000.83	1109.83	2110.67	4.45491e+06				-943	889249	1406.17	5412	6818.17	4.64874e+07				-111	12321	1327.33	1216.33	2543.67	6.47024e+06
					19243	5487	5941	5818	5531	5855	5778		44	1936	304.167	260.167	564.333	318472				-86	7396	20.1667	5941	5961.17	3.55355e+07				-40	1600	38.6667	78.6667	117.333	13767.1
					19246	6188	6633	6527	6257	6545	6478		69	4761	1030.17	961.167	1991.33	3.96541e+06				-88	7744	669.833	6633	7302.83	5.33314e+07				-49	2401	738.667	787.667	1526.33	2.32969e+06
					19250	6618	7290	7110	6834	7131	7061		216	46656	1607.17	1391.17	2998.33	8.99e+06				-159	25281	1255.83	7290	8545.83	7.30313e+07				-49	2401	1321.67	1370.67	2692.33	7.24866e+06
					19254	6763	7563	8057	7091	7392	7320		328	107584	1864.17	1536.17	3400.33	1.15623e+07				-171	29241	1516.83	7563	9079.83	8.24434e+07				-737	543169	1580.67	1726.67	3307.33	1.09385e+07
					mean	5226.83	5875.17	5739.33	5364.33	5626.5	5564.67		total	176299			total	6.55154e+07				total	960936				3.39428e+08				total	565736			total	7.24104e+07
		MODELLING EFFICIENCY		LAI
				OBSERVED				SIMULATED				I1								I2							I3
				DATE	I1	I2	I3	I1	I2	I3		Oi-Oort	(Oi-Oort)^2	Si-Oi	(Si-Oi)^2					Oi-Oort	(Oi-Oort)^2	Si-Oi	(Si-Oi)^2				Oi-Oort	(Oi-Oort)^2	Si-Oi	(Si-Oi)^2
				19203	3.41	3.49	3.7	2.88	3.41	3.3		-1.26667	1.60444	-0.53	0.2809	0.0898333	0.022117			-1.49	2.2201	-0.08	0.0064	0.5759	0.0981057		-1.57333	2.47538	-0.4	0.16	-7.42837	-1.22356
				19213	4.22	4.28	4.85	3.42	3.98	3.86		-0.456667	0.208544	-0.8	0.64					-0.7	0.49	-0.3	0.09				-0.423333	0.179211	-0.99	0.9801
				19220	4.1	4.4	4.5	3.45	4	3.88		-0.576667	0.332544	-0.65	0.4225					-0.58	0.3364	-0.4	0.16				-0.773333	0.598044	-0.62	0.3844
				19234	5.76	6.21	6.48	4.53	4.94	4.87		1.08333	1.17361	-1.23	1.5129					1.23	1.5129	-1.27	1.6129				1.20667	1.45604	-1.61	2.5921
				19241	5.25	5.5	5.79	4.91	4.05	4.02		0.573333	0.328711	-0.34	0.1156					0.52	0.2704	-1.45	2.1025				0.516667	0.266944	-1.77	3.1329
				19248	5.32	6	6.32	4.32	4.85	3.82		0.643333	0.413878	-1	1					1.02	1.0404	-1.15	1.3225				1.04667	1.09551	-2.5	6.25
				mean	4.67667	4.98	5.27333					total	4.06173		3.9719					total	5.8702		5.2943				total	6.07113		13.4995
				BIOMASS
				OBSERVED				SIMULATED				I1								I2							I3
				DATE	I1	I2	I3	I1	I2	I3		Oi-Oort	(Oi-Oort)^2	Si-Oi	(Si-Oi)^2					Oi-Oort	(Oi-Oort)^2	Si-Oi	(Si-Oi)^2				Oi-Oort	(Oi-Oort)^2	Si-Oi	(Si-Oi)^2
				19203	5214	5597	5611	5116	5644	5542		-4940.5	2.44085e+07	-98	9604	7.60902e+07	0.975149			-5604.67	3.14123e+07	47	2209	9.58257e+07	0.933291		-6097	37173409	-69	4761	113994834	0.801647
				19213	7115	7812	7847	7203	7869	7736		-3039.5	9.23856e+06	88	7744					-3389.67	1.14898e+07	57	3249				-3861	14907321	-111	12321
				19220	8426	9296	9256	8566	9336	9175		-1728.5	2.98771e+06	140	19600					-1905.67	3.63157e+06	40	1600				-2452	6012304	-81	6561
				19234	11544	12603	13154	11661	12642	12415		1389.5	1.93071e+06	117	13689					1401.33	1.96374e+06	39	1521				1446	2090916	-739	546121
				19241	12755	13822	13880	12914	13936	13702		2600.5	6.7626e+06	159	25281					2620.33	6.86615e+06	114	12996				2172	4717584	-178	31684
				19248	15873	18080	20500	14508	15467	15246		5718.5	3.27012e+07	-1365	1863225					6878.33	4.73115e+07	-2613	6827769				8792	77299264	-5254	27604516
				mean	10154.5	11201.7	11708					total	7.80294e+07		1939143					total	1.02675e+08		6849344				total	142200798		28205964
				YIELD
				OBSERVED				SIMULATED				I1									I2									I3
				DATE	I1	I2	I3	I1	I2	I3		Sİ-Oİ	(Sİ-Oİ)^2	Sİ-Oort	Oi-Oort	(Sİ-Ort)+(Oİ-Oort)	(Sİ-Ort)+(Oİ-Oort)^2		d-index		Sİ-Oİ	(Sİ-Oİ)^2	Sİ-Oort	Oi-Oort	(Sİ-Ort)+(Oİ-Oort)	(Sİ-Ort)+(Oİ-Oort)^2		d-index		Sİ-Oİ	(Sİ-Oİ)^2	Sİ-Oort	Oi-Oort	(Sİ-Ort)+(Oİ-Oort)	(Sİ-Ort)+(Oİ-Oort)^2		d-index
				19236	2188	2412	2401	2247	2367	2339		59	3481	2979.83	3038.83	6018.67	3.62243e+07	0.00269095	0.997309		-45	2025	3508.17	3463.17	6971.33	4.85995e+07	0.00283104	0.997169		-62	3844	3400.33	3338.33	6738.67	4.54096e+07	0.00781291	0.992187
				19240	4117	5412	4523	4226	4469	4412		109	11881	1000.83	1109.83	2110.67	4.45491e+06				-943	889249	1406.17	5412	6818.17	4.64874e+07				-111	12321	1327.33	1216.33	2543.67	6.47024e+06
				19243	5487	5941	5818	5531	5855	5778		44	1936	304.167	260.167	564.333	318472				-86	7396	20.1667	5941	5961.17	3.55355e+07				-40	1600	38.6667	78.6667	117.333	13767.1
				19246	6188	6633	6527	6257	6545	6478		69	4761	1030.17	961.167	1991.33	3.96541e+06				-88	7744	669.833	6633	7302.83	5.33314e+07				-49	2401	738.667	787.667	1526.33	2.32969e+06
				19250	6618	7290	7110	6834	7131	7061		216	46656	1607.17	1391.17	2998.33	8.99e+06				-159	25281	1255.83	7290	8545.83	7.30313e+07				-49	2401	1321.67	1370.67	2692.33	7.24866e+06
				19254	6763	7563	8057	7091	7392	7320		328	107584	1864.17	1536.17	3400.33	1.15623e+07				-171	29241	1516.83	7563	9079.83	8.24434e+07				-737	543169	1580.67	1726.67	3307.33	1.09385e+07
				mean	5226.83	5875.17	5739.33	5364.33	5626.5	5564.67		total	176299			total	6.55154e+07				total	960936				3.39428e+08				total	565736			total	7.24104e+07
		R2		LAI									I10	I1S	I2O	I2S	I3O	I3S
				OBSERVED				SIMULATED					3.41	2.88	3.49	3.41	3.7	3.3
				DATE	I1	I2	I3	I1	I2	I3			4.22	3.42	4.28	3.98	4.85	3.86
				19203	3.41	3.49	3.7	2.88	3.41	3.3			4.1	3.45	4.4	4	4.5	3.88
				19213	4.22	4.28	4.85	3.42	3.98	3.86			5.76	4.53	6.21	4.94	6.48	4.87
				19220	4.1	4.4	4.5	3.45	4	3.88			5.25	4.91	5.5	4.05	5.79	4.02
				19234	5.76	6.21	6.48	4.53	4.94	4.87			5.32	4.32	6	4.85	6.32	3.82
				19241	5.25	5.5	5.79	4.91	4.05	4.02
				19248	5.32	6	6.32	4.32	4.85	3.82		R2	0.876153		0.864987		0.570773
				mean	4.67667	4.98	5.27333					0.876153
												0.876153
				BIOMASS									I10	I1S	I2O	I2S	I3O	I3S
				OBSERVED				SIMULATED					5214	5116	5597	5644	5611	5542
				DATE	I1	I2	I3	I1	I2	I3			7115	7203	7812	7869	7847	7736
				19203	5214	5597	5611	5116	5644	5542			8426	8566	9296	9336	9256	9175
				19213	7115	7812	7847	7203	7869	7736			11544	11661	12603	12642	13154	12415
				19220	8426	9296	9256	8566	9336	9175			12755	12914	13822	13936	13880	13702
				19234	11544	12603	13154	11661	12642	12415			15873	14508	18080	15467	20500	15246
				19241	12755	13822	13880	12914	13936	13702
				19248	15873	18080	20500	14508	15467	15246		R2	0.982983		0.962032		0.914103
				mean	10154.5	11201.7	11708
				YIELD									I1O	I1S	I2O	I2S	I3O	I3S
				OBSERVED				SIMULATED					2188	2412	2280	2247	2367	2339
				DATE	I1	I2	I3	I1	I2	I3			5487	5531	5941	5855	5906	5778
				19236	2188	2412	2280	2247	2367	2339		R2	6763	7091	7563	7392	8057	7320
				19243	5487	5941	5906	5531	5855	5778			0.996415		0.999917		0.994156
				19254	6763	7563	8057	7091	7392	7320
				mean	4812.67	5305.33	5414.33	4956.33	5204.67	5145.67
