# Supplementary material for: Assessing rice yield responses to climate change scenarios using a crop simulation model
Source: PeerJ. 2026 Mar 12;14:e20965. doi: 10.7717/peerj.20965 (PMC12989151; doi:10.7717/peerj.20965)
Supplement: Supplemental Information 2 — PlantGro.out file includes crop growth parameters such as biomass (CWAD), leaf area index (LAID) and yield (GWAD) for the day of years. [file peerj-14-20965-s002.txt]

*GROWTH ASPECTS OUTPUT FILE

*DSSAT Cropping System Model Ver. 4.8.5.000 -release  MAY 23, 2025 20:42:59

*RUN   1        : I1 KPC1.00                RICER048 SUKI1901    1
 MODEL          : RICER048 - Rice
 EXPERIMENT     : SUKI1901 RI CELTIK TARSUS
 DATA PATH      : C:\DSSAT48\Rice\
 TREATMENT  1   : I1 KPC1.00                RICER048
  
!YR        Days  Days              Leaf  <--------- Dry Weight -----------> Grain Kernl              <------ Stress (0-1) ------>   Leaf  Shell  Spec  <-Canopy->  Root  <-- Root Length Density ---><Senesced Mat>   Phot  
!  and    after after  Leaf  Grow  Area  <------------ kg/Ha ------------->   per  wght  Harv Tillr  <--- Water ---->                Nit   -ing  Leaf  Hght Brdth Depth  <---- cm3/cm3 of soil -----> <--(kg/ha)-->  Therm  
!     DOY start plant   Num Stage Index  Leaf  Stem Grain  Root Panic  Crop    m2    mg  Indx   No.  Phot  Grow  Excs  Nitr Potas     %      %   Area    m     m     m   0-30 30-60 60-9090-120         Surf   Soil   Days  
@YEAR DOY   DAS   DAP  L#SD  GSTD  LAID  LWAD  SWAD  GWAD  RWAD  EWAD  CWAD  G#AD  GWGD  HIAD  T#AD  WSPD  WSGD  EWSD  NSTD  KSTD   LN%D   SH%D  SLAD  CHTD  CWID  RDPD  RL1D  RL2D  RL3D  RL4D  RL5D  SNW0C  SNW1C   DTTC  
 2019 144     2     0   0.0     0  0.00     1     1     0     1     0     1     0   0.0 0.000    50 0.000 0.000 0.000 0.000 0.000   4.40   0.00   0.0  0.00  0.00  0.02  0.00  0.00  0.00  0.00  0.00      0      0     18
 2019 145     3     1   0.0     0  0.00     1     1     0     1     0     1     0   0.0 0.000    50 0.000 0.000 0.000 0.000 0.000   4.40   0.00   0.0  0.00  0.00  0.02  0.00  0.00  0.00  0.00  0.00      0      0     34
 2019 146     4     2   0.0     0  0.00     1     1     0     1     0     1     0   0.0 0.000    50 0.000 0.000 0.000 0.000 0.000   4.40   0.00   0.0  0.00  0.00  0.02  0.00  0.00  0.00  0.00  0.00      0      0     48
 2019 147     5     3   0.0     0  0.00     1     1     0     1     0     1     0   0.0 0.000    50 0.000 0.000 0.000 0.000 0.000   4.40   0.00   0.0  0.00  0.00  0.02  0.00  0.00  0.00  0.00  0.00      0      0     64
 2019 148     6     4   0.0     0  0.00     1     1     0     1     0     1     0   0.0 0.000    50 0.000 0.000 0.000 0.000 0.000   4.40   0.00   0.0  0.00  0.00  0.05  0.00  0.00  0.00  0.00  0.00      0      0     81
 2019 149     7     5   1.0     1  0.00     1     1     0     0     0     2     0   0.0 0.000    50 0.000 0.000 0.000 0.000 0.000   2.21   0.00 288.3  0.00  0.00  0.07  0.33  0.00  0.00  0.00  0.00      0      0     98
 2019 150     8     6   1.0     1  0.00     2     1     0     1     0     2     0   0.0 0.000    50 0.000 0.000 0.000 0.700 0.000   5.08   0.00 275.3  0.00  0.00  0.07  0.33  0.00  0.00  0.00  0.00      0      0    115
 2019 151     9     7   1.0     1  0.01     3     1     0     1     0     3     0   0.0 0.000    50 0.000 0.000 0.000 0.000 0.000   3.80   0.00 238.3  0.00  0.00  0.10  0.33  0.00  0.00  0.00  0.00      0      0    132
 2019 152    10     8   2.0     1  0.01     4     1     0     2     0     4     0   0.0 0.000    50 0.000 0.000 0.000 0.000 0.000   4.44   0.00 222.0  0.00  0.00  0.13  0.33  0.00  0.00  0.00  0.00      0      0    149
 2019 153    11     9   2.0     1  0.01     5     1     0     3     0     5     0   0.0 0.000    50 0.000 0.000 0.000 0.000 0.000   4.42   0.00 211.2  0.00  0.00  0.17  0.33  0.00  0.00  0.00  0.00      0      0    166
 2019 154    12    10   3.0     1  0.01     6     1     0     5     0     7     0   0.0 0.000    50 0.000 0.000 0.000 0.000 0.000   4.41   0.00 204.5  0.00  0.00  0.20  0.34  0.00  0.00  0.00  0.00      0      1    183
 2019 155    13    11   3.0     1  0.02     8     1     0     8     0     8     0   0.0 0.000    50 0.000 0.000 0.000 0.000 0.000   4.41   0.00 199.9  0.00  0.00  0.23  0.34  0.00  0.00  0.00  0.00      0      1    200
 2019 156    14    12   3.0     1  0.02    10     1     0    11     0    10     0   0.0 0.000    50 0.000 0.000 0.000 0.000 0.000   4.41   0.00 196.6  0.00  0.00  0.26  0.35  0.00  0.00  0.00  0.00      0      2    217
 2019 157    15    13   4.0     1  0.02    11     1     0    16     0    12     0   0.0 0.000    50 0.000 0.000 0.000 0.000 0.000   4.41   0.00 194.2  0.00  0.00  0.29  0.36  0.00  0.00  0.00  0.00      0      3    234
 2019 158    16    14   4.0     1  0.03    13     1     0    21     0    14     0   0.0 0.000    50 0.000 0.000 0.000 0.000 0.000   4.40   0.00 192.4  0.00  0.00  0.32  0.37  0.00  0.00  0.00  0.00      0      4    251
 2019 159    17    15   4.0     1  0.03    15     1     0    28     0    16     0   0.0 0.000    50 0.000 0.000 0.000 0.000 0.000   4.41   0.00 191.1  0.00  0.00  0.35  0.39  0.00  0.00  0.00  0.00      0      6    267
 2019 160    18    16   5.0     1  0.04    18     1     0    29     0    18     0   0.0 0.000    50 0.000 0.000 0.000 0.000 0.000   4.84   0.00 204.0  0.00  0.00  0.38  0.41  0.01  0.00  0.00  0.00      0      8    284
 2019 161    19    17   5.0     1  0.04    23     1     0    31     0    23     0   0.0 0.000   113 0.000 0.000 0.000 0.000 0.000   5.16   0.00 195.9  0.00  0.00  0.41  0.41  0.01  0.00  0.00  0.00      0     10    301
 2019 162    20    18   5.0     1  0.05    28     1     0    34     0    29     0   0.0 0.000   120 0.000 0.000 0.000 0.000 0.000   5.11   0.00 189.9  0.00  0.00  0.44  0.41  0.01  0.00  0.00  0.00      0     13    318
 2019 163    21    19   6.0     1  0.06    35     1     0    38     0    35     0   0.0 0.000   125 0.000 0.000 0.000 0.000 0.000   5.04   0.00 185.6  0.00  0.00  0.47  0.42  0.02  0.00  0.00  0.00      0     16    335
 2019 164    22    20   6.0     1  0.08    42     1     0    42     0    43     0   0.0 0.000   129 0.000 0.000 0.000 0.000 0.000   5.02   0.00 182.2  0.00  0.00  0.50  0.42  0.02  0.00  0.00  0.00      0     19    352
 2019 165    23    21   6.0     1  0.09    52     1     0    47     0    52     0   0.0 0.000   134 0.000 0.000 0.000 0.000 0.000   5.02   0.00 179.4  0.00  0.00  0.53  0.43  0.03  0.00  0.00  0.00      0     22    369
 2019 166    24    22   6.0     1  0.11    64     1     0    54     0    65     0   0.0 0.000   138 0.000 0.000 0.000 0.000 0.000   5.10   0.00 176.9  0.00  0.00  0.56  0.44  0.04  0.00  0.00  0.00      0     26    386
 2019 167    25    23   7.0     1  0.14    80     1     0    63     0    80     0   0.0 0.000   142 0.000 0.000 0.000 0.000 0.000   4.89   0.00 174.9  0.00  0.00  0.59  0.45  0.05  0.00  0.00  0.00      0     30    404
 2019 168    26    24   7.0     1  0.17    98     1     0    73     0    98     0   0.0 0.000   147 0.000 0.000 0.000 0.000 0.000   4.65   0.00 173.4  0.00  0.00  0.63  0.46  0.07  0.00  0.00  0.00      0     35    421
 2019 169    27    25   7.0     1  0.20   114     1     0    82     0   115     0   0.0 0.000   153 0.000 0.000 0.000 0.000 0.000   4.33   0.00 172.4  0.00  0.00  0.66  0.48  0.09  0.00  0.00  0.00      0     41    438
 2019 170    28    26   7.0     1  0.24   139     1     0    97     0   140     0   0.0 0.000   159 0.000 0.000 0.000 0.000 0.000   4.18   0.00 171.4  0.00  0.00  0.69  0.49  0.10  0.01  0.00  0.00      0     48    455
 2019 171    29    27   8.0     1  0.27   161     1     0   108     0   161     0   0.0 0.000   166 0.000 0.000 0.000 0.000 0.000   3.81   0.00 170.8  0.00  0.00  0.72  0.51  0.12  0.01  0.00  0.00      0     55    471
 2019 172    30    28   8.0     2  0.34   197    43     0   124     0   241     0   0.0 0.000   174 0.000 0.000 0.000 0.000 0.000   3.21   0.00 170.0  0.00  0.00  0.75  0.53  0.14  0.02  0.00  0.00      0     64    488
 2019 173    31    29   8.0     2  0.40   238    77     0   141     0   316     0   0.0 0.000   183 0.000 0.000 0.000 0.000 0.000   3.09   0.00 166.3  0.00  0.00  0.78  0.55  0.16  0.03  0.00  0.00      0     64    506
 2019 174    32    30   8.0     2  0.47   287   117     0   162     0   404     0   0.0 0.000   191 0.000 0.000 0.000 0.000 0.000   2.91   0.00 163.9  0.00  0.00  0.81  0.57  0.19  0.05  0.00  0.00      1     64    524
 2019 175    33    31   9.0     2  0.52   324   164     0   181     0   488     0   0.0 0.000   198 0.000 0.000 0.000 0.209 0.000   3.07   0.00 161.8  0.00  0.00  0.84  0.60  0.21  0.07  0.00  0.00      1     64    542
 2019 176    34    32   9.0     2  0.61   381   214     0   206     0   595     0   0.0 0.000   209 0.000 0.000 0.000 0.000 0.000   2.99   0.00 160.1  0.00  0.00  0.87  0.62  0.24  0.09  0.00  0.00      2     64    560
 2019 177    35    33   9.0     2  0.68   428   258     0   227     0   686     0   0.0 0.000   220 0.000 0.000 0.000 0.000 0.000   3.17   0.00 158.4  0.00  0.00  0.91  0.65  0.27  0.12  0.00  0.00      3     64    579
 2019 178    36    34  10.0     2  0.79   501   317     0   258     0   818     0   0.0 0.000   238 0.000 0.000 0.000 0.000 0.000   3.06   0.00 157.0  0.00  0.00  0.94  0.67  0.29  0.15  0.00  0.00      5     64    598
 2019 179    37    35  10.0     2  0.90   580   382     0   291     0   962     0   0.0 0.000   256 0.000 0.000 0.000 0.000 0.000   3.00   0.00 155.9  0.00  0.00  0.98  0.70  0.33  0.18  0.01  0.00      6     64    617
 2019 180    38    36  10.0     2  1.03   664   452     0   327     0  1116     0   0.0 0.000   273 0.000 0.000 0.000 0.000 0.000   2.90   0.00 154.8  0.00  0.00  1.01  0.73  0.37  0.22  0.02  0.00      9     64    636
 2019 181    39    37  10.0     2  1.17   760   531     0   367     0  1291     0   0.0 0.000   289 0.000 0.000 0.000 0.000 0.000   2.77   0.00 153.9  0.00  0.00  1.04  0.76  0.41  0.26  0.03  0.00     11     64    655
 2019 182    40    38  11.0     2  1.26   827   623     0   403     0  1450     0   0.0 0.000   302 0.000 0.000 0.000 0.238 0.000   2.77   0.00 152.5  0.00  0.00  1.08  0.80  0.46  0.31  0.05  0.00     15     64    672
 2019 183    41    39  11.0     2  1.35   896   716     0   440     0  1612     0   0.0 0.000   315 0.000 0.000 0.000 0.230 0.000   2.74   0.00 151.2  0.00  0.00  1.11  0.83  0.50  0.35  0.08  0.00     18     64    688
 2019 184    42    40  11.0     2  1.44   960   804     0   474     0  1764     0   0.0 0.000   328 0.000 0.000 0.000 0.239 0.000   2.75   0.00 149.8  0.00  0.00  1.14  0.85  0.54  0.39  0.10  0.00     23     64    704
 2019 185    43    41  11.0     2  1.53  1029   897     0   510     0  1927     0   0.0 0.000   344 0.000 0.000 0.000 0.228 0.000   2.73   0.00 148.5  0.00  0.00  1.17  0.87  0.58  0.43  0.13  0.00     28     64    721
 2019 186    44    42  11.0     2  1.62  1102   996     0   548     0  2098     0   0.0 0.000   360 0.000 0.000 0.000 0.234 0.000   2.68   0.00 147.3  0.00  0.00  1.20  0.89  0.61  0.47  0.16  0.00     34     64    738
 2019 187    45    43  12.0     2  1.71  1171  1095     0   584     0  2266     0   0.0 0.000   377 0.000 0.000 0.000 0.254 0.000   2.63   0.00 146.0  0.00  0.00  1.20  0.91  0.65  0.51  0.20  0.00     40     64    756
 2019 188    46    44  12.0     2  1.79  1239  1197     0   621     0  2435     0   0.0 0.000   393 0.000 0.000 0.000 0.272 0.000   2.58   0.00 144.7  0.00  0.00  1.20  0.94  0.69  0.55  0.20  0.00     47     64    773
 2019 189    47    45  12.0     2  1.87  1302  1295     0   655     0  2597     0   0.0 0.000   409 0.000 0.000 0.000 0.295 0.000   2.60   0.00 143.4  0.00  0.00  1.20  0.95  0.73  0.60  0.20  0.00     55     64    791
 2019 190    48    46  12.0     2  1.93  1362  1386     0   686     0  2748     0   0.0 0.000   426 0.000 0.000 0.000 0.278 0.000   2.62   0.00 142.0  0.00  0.00  1.20  0.97  0.77  0.64  0.20  0.00     64     64    809
 2019 191    49    47  12.0     2  2.02  1436  1494     0   725     0  2930     0   0.0 0.000   446 0.000 0.000 0.000 0.262 0.000   2.61   0.00 140.8  0.00  0.00  1.20  0.98  0.80  0.68  0.20  0.00     74     64    827
 2019 192    50    48  13.0     2  2.10  1506  1596     0   761     0  3102     0   0.0 0.000   467 0.000 0.000 0.000 0.263 0.000   2.59   0.00 139.6  0.00  0.00  1.20  1.00  0.84  0.73  0.20  0.00     85     64    845
 2019 193    51    49  13.0     2  2.18  1577  1701     0   798     0  3278     0   0.0 0.000   488 0.000 0.000 0.000 0.267 0.000   2.57   0.00 138.4  0.00  0.00  1.20  1.01  0.87  0.77  0.20  0.00     97     64    863
 2019 194    52    50  13.0     2  2.26  1644  1801     0   831     0  3445     0   0.0 0.000   508 0.000 0.000 0.000 0.272 0.000   2.54   0.00 137.2  0.00  0.00  1.20  1.02  0.90  0.82  0.20  0.00    110     64    880
 2019 195    53    51  13.0     2  2.33  1713  1906     0   867     0  3620     0   0.0 0.000   528 0.000 0.000 0.000 0.281 0.000   2.49   0.00 135.9  0.00  0.00  1.20  1.03  0.94  0.86  0.20  0.00    124     64    897
 2019 196    54    52  13.0     2  2.40  1785  2021     0   905     0  3805     0   0.0 0.000   546 0.000 0.000 0.000 0.303 0.000   2.43   0.00 134.7  0.00  0.00  1.20  1.04  0.97  0.90  0.20  0.00    139     64    913
 2019 197    55    53  14.0     2  2.46  1842  2118     0   935     0  3959     0   0.0 0.000   564 0.000 0.000 0.000 0.327 0.000   2.40   0.00 133.3  0.00  0.00  1.20  1.05  0.99  0.95  0.20  0.00    155     64    930
 2019 198    56    54  14.0     2  2.52  1906  2229     0   969     0  4134     0   0.0 0.000   581 0.000 0.000 0.000 0.336 0.000   2.45   0.00 132.0  0.00  0.00  1.20  1.11  1.00  0.96  0.20  0.00    172     64    947
 2019 199    57    55  14.0     2  2.56  1960  2316     0   995     0  4275     0   0.0 0.000   601 0.000 0.000 0.000 0.305 0.000   2.50   0.00 130.5  0.00  0.00  1.20  1.18  1.02  0.98  0.20  0.00    191     64    964
 2019 200    58    56  14.0     2  2.64  2039  2435     0  1035     0  4473     0   0.0 0.000   625 0.000 0.000 0.000 0.275 0.000   2.50   0.00 129.5  0.00  0.00  1.20  1.24  1.03  0.99  0.20  0.00    211     64    980
 2019 201    59    57  14.0     3  2.73  2114  2574     0  1063     0  4688     0   0.0 0.000   614 0.000 0.000 0.000 0.270 0.000   2.47   0.00 128.9  0.00  0.00  1.20  1.32  1.05  1.01  0.20  0.00    232     64    997
 2019 202    60    58  14.0     3  2.81  2189  2714     0  1090     0  4903     0   0.0 0.000   606 0.000 0.000 0.000 0.273 0.000   2.43   0.00 128.3  0.00  0.00  1.20  1.37  1.06  1.02  0.20  0.00    255     64   1015
 2019 203    61    59  15.0     3  2.88  2261  2855     0  1117     0  5116     0   0.0 0.000   597 0.000 0.000 0.000 0.284 0.000   2.42   0.00 127.5  0.00  0.00  1.20  1.43  1.08  1.03  0.20  0.00    279     64   1032
 2019 204    62    60  15.0     3  2.96  2333  2995     0  1143     0  5329     0   0.0 0.000   588 0.000 0.000 0.000 0.282 0.000   2.37   0.00 126.8  0.00  0.00  1.20  1.47  1.09  1.03  0.20  0.00    305     64   1049
 2019 205    63    61  15.0     3  3.01  2397  3126     0  1167     0  5523     0   0.0 0.000   580 0.000 0.000 0.000 0.295 0.000   2.34   0.00 125.8  0.00  0.00  1.20  1.51  1.11  1.04  0.20  0.00    332     64   1067
 2019 206    64    62  15.0     3  3.08  2464  3265     0  1191     0  5729     0   0.0 0.000   545 0.000 0.000 0.000 0.290 0.000   2.29   0.00 124.8  0.00  0.00  1.20  1.54  1.12  1.06  0.20  0.00    360     64   1084
 2019 207    65    63  15.0     3  3.14  2534  3407     0  1217     0  5940     0   0.0 0.000   513 0.000 0.000 0.000 0.281 0.000   2.25   0.00 123.9  0.00  0.00  1.20  1.56  1.15  1.07  0.20  0.00    391     64   1101
 2019 208    66    64  15.0     3  3.21  2606  3556     0  1244     0  6162     0   0.0 0.000   484 0.000 0.000 0.000 0.267 0.000   2.17   0.00 123.0  0.00  0.00  1.20  1.58  1.17  1.09  0.20  0.00    423     64   1119
 2019 209    67    65  16.0     3  3.27  2676  3706     0  1271     0  6383     0   0.0 0.000   458 0.000 0.000 0.000 0.274 0.000   2.12   0.00 122.1  0.00  0.00  1.20  1.60  1.19  1.11  0.20  0.00    457     64   1136
 2019 210    68    66  16.0     3  3.32  2745  3856     0  1297     0  6601     0   0.0 0.000   433 0.000 0.000 0.000 0.264 0.000   2.06   0.00 121.1  0.00  0.00  1.20  1.61  1.21  1.13  0.20  0.00    492     64   1153
 2019 211    69    67  16.0     3  3.37  2807  4000     0  1321     0  6807     0   0.0 0.000   410 0.000 0.000 0.000 0.276 0.000   2.00   0.00 119.9  0.00  0.00  1.20  1.62  1.23  1.15  0.20  0.00    530     64   1170
 2019 212    70    68  16.0     3  3.40  2862  4138     0  1342     0  7001     0   0.0 0.000   388 0.000 0.000 0.000 0.293 0.000   1.96   0.00 118.6  0.00  0.00  1.20  1.64  1.26  1.17  0.20  0.00    569     64   1188
 2019 213    71    69  16.0     3  3.42  2918  4285     0  1365     0  7203     0   0.0 0.000   365 0.000 0.000 0.000 0.297 0.000   1.91   0.00 117.3  0.00  0.00  1.20  1.65  1.27  1.19  0.20  0.00    610     64   1206
 2019 214    72    70  16.0     3  3.43  2961  4412     0  1381     0  7373     0   0.0 0.000   345 0.000 0.000 0.000 0.311 0.000   1.88   0.00 115.8  0.00  0.00  1.20  1.67  1.29  1.21  0.20  0.00    653     64   1224
 2019 215    73    71  16.0     3  3.44  3010  4559     0  1402     0  7569     0   0.0 0.000   324 0.000 0.000 0.000 0.307 0.000   1.84   0.00 114.3  0.00  0.00  1.20  1.69  1.31  1.22  0.20  0.00    698     64   1242
 2019 216    74    72  17.0     3  3.44  3052  4697     0  1420     0  7749     0   0.0 0.000   306 0.000 0.000 0.000 0.303 0.000   1.80   0.00 112.8  0.00  0.00  1.20  1.70  1.34  1.24  0.20  0.00    745     64   1260
 2019 217    75    73  17.0     3  3.44  3095  4843     0  1440     0  7938     0   0.0 0.000   288 0.000 0.000 0.000 0.304 0.000   1.79   0.00 111.2  0.00  0.00  1.20  1.71  1.37  1.26  0.20  0.00    794     64   1278
 2019 218    76    74  17.0     3  3.44  3139  5003     0  1462     0  8142     0   0.0 0.000   272 0.000 0.000 0.000 0.287 0.000   1.74   0.00 109.7  0.00  0.00  1.20  1.72  1.39  1.27  0.20  0.00    845     64   1296
 2019 219    77    75  17.0     3  3.44  3184  5166     0  1484     0  8350     0   0.0 0.000   258 0.000 0.000 0.000 0.290 0.000   1.71   0.00 108.2  0.00  0.00  1.20  1.74  1.42  1.29  0.20  0.00    898     64   1314
 2019 220    78    76  17.0     3  3.45  3231  5335     0  1508     0  8566     0   0.0 0.000   245 0.000 0.000 0.000 0.284 0.000   1.67   0.00 106.7  0.00  0.00  1.20  1.76  1.43  1.31  0.20  0.00    954     64   1331
 2019 221    79    77  17.0     3  3.45  3277  5502     0  1530     0  8779     0   0.0 0.000   232 0.000 0.000 0.000 0.289 0.000   1.63   0.00 105.3  0.00  0.00  1.20  1.79  1.46  1.33  0.20  0.00   1011     64   1348
 2019 222    80    78  17.0     3  3.40  3296  5692     0  1552     0  8987     0   0.0 0.000   221 0.000 0.000 0.000 0.290 0.000   1.61   0.00 103.2  0.00  0.00  1.20  1.81  1.48  1.36  0.20  0.00   1071     64   1365
 2019 223    81    79  18.0     3  3.35  3316  5885     0  1575     0  9200     0   0.0 0.000   209 0.000 0.000 0.000 0.278 0.000   1.59   0.00 101.1  0.00  0.00  1.20  1.83  1.51  1.38  0.20  0.00   1133     64   1382
 2019 224    82    80  18.0     3  3.31  3337  6079     0  1597     0  9416     0   0.0 0.000   200 0.000 0.000 0.000 0.257 0.000   1.55   0.00  99.1  0.00  0.00  1.20  1.84  1.54  1.41  0.20  0.00   1197     64   1400
 2019 225    83    81  18.0     3  3.26  3356  6264     0  1618     0  9621     0   0.0 0.000   191 0.000 0.000 0.000 0.256 0.000   1.52   0.00  97.1  0.00  0.00  1.20  1.87  1.56  1.43  0.20  0.00   1263     64   1418
 2019 226    84    82  18.0     3  3.21  3375  6436     0  1635     0  9810     0   0.0 0.000   183 0.000 0.000 0.000 0.249 0.000   1.51   0.00  95.0  0.00  0.00  1.20  1.89  1.59  1.45  0.20  0.00   1332     64   1437
 2019 227    85    83  18.0     3  3.14  3388  6559     0  1644     0  9947     0   0.0 0.000   175 0.000 0.000 0.000 0.216 0.000   1.50   0.00  92.8  0.00  0.00  1.20  1.91  1.61  1.47  0.20  0.00   1402     64   1455
 2019 228    86    84  18.0     3  3.07  3422  6790     0  1674     0 10212     0   0.0 0.000   169 0.000 0.000 0.000 0.000 0.000   1.47   0.00  89.8  0.00  0.00  1.20  1.92  1.62  1.48  0.20  0.00   1477     64   1472
 2019 229    87    85  18.0     4  3.04  3455  6998     0  1701     0 10454     0   0.0 0.000   166 0.000 0.000 0.000 0.000 0.000   1.43   0.00  88.1  0.00  0.00  1.20  1.94  1.66  1.51  0.20  0.00   1553     64   1490
 2019 230    88    86  18.0     4  2.95  3453  7250     0  1728     0 10703     0   0.0 0.000   163 0.000 0.000 0.000 0.000 0.000   1.45   0.00  85.5  0.00  0.00  1.20  2.04  1.67  1.51  0.20  0.00   1632     64   1508
 2019 231    89    87  18.0     4  2.86  3451  7501     0  1755     0 10951     0   0.0 0.000   160 0.000 0.000 0.000 0.000 0.000   1.50   0.00  82.9  0.00  0.00  1.20  2.14  1.68  1.52  0.20  0.00   1713     64   1525
 2019 232    90    88  18.0     4  2.77  3448  7745     0  1780     0 11193     0   0.0 0.000   158 0.000 0.000 0.000 0.000 0.000   1.51   0.00  80.3  0.00  0.00  1.20  2.24  1.68  1.53  0.20  0.00   1796     64   1542
 2019 233    91    89  18.0     4  2.68  3446  7985     0  1805     0 11431     0   0.0 0.000   155 0.000 0.000 0.000 0.000 0.000   1.48   0.00  77.7  0.00  0.00  1.20  2.32  1.70  1.53  0.20  0.00   1882    199   1558
 2019 234    92    90  18.0     4  2.53  3442  8218     0  1828     0 11661     0   0.0 0.000   152 0.000 0.000 0.000 0.000 0.000   1.45   0.00  73.6  0.00  0.00  1.20  2.39  1.72  1.54  0.20  0.00   1971    335   1575
 2019 235    93    91  18.0     4  2.41  3439  8446     0  1850     0 11885     0   0.0 0.000   149 0.000 0.000 0.000 0.000 0.000   1.42   0.00  70.0  0.00  0.00  1.20  2.45  1.75  1.55  0.20  0.00   2063    473   1592
 2019 236    94    92  18.0     5  2.29  3436  4327  2247  1858  4357 12120  7748  56.2 0.185   149 0.000 0.000 0.000 0.000 0.000   1.76  51.57  66.7  0.00  0.00  1.20  2.51  1.77  1.56  0.20  0.00   2159    612   1608
 2019 237    95    93  18.0     5  2.19  3394  4104  2755  1866  4865 12363  9498  51.2 0.223   149 0.000 0.000 0.000 0.000 0.000   1.78  56.62  64.4  0.00  0.00  1.20  2.54  1.78  1.57  0.20  0.00   2257    751   1625
 2019 238    96    94  18.0     5  2.09  3330  3751  3257  1857  5367 12447 11230  47.8 0.262   149 0.000 0.000 0.000 0.000 0.000   1.83  60.68  62.8  0.00  0.00  1.20  2.57  1.80  1.58  0.20  0.00   2357    891   1643
 2019 239    97    95  18.0     5  2.00  3283  3498  3755  1861  5865 12646 12948  45.3 0.297   149 0.000 0.000 0.000 0.000 0.000   1.86  64.02  61.0  0.00  0.00  1.20  2.57  1.80  1.57  0.20  0.00   2459   1031   1661
 2019 240    98    96  18.0     5  1.92  3240  3269  4226  1865  6337 12846 14573  43.5 0.329   149 0.000 0.000 0.000 0.000 0.000   1.88  66.70  59.3  0.00  0.00  1.20  2.59  1.82  1.58  0.20  0.00   2564   1170   1679
 2019 241    99    97  18.0     5  1.91  3183  2946  4675  1854  6785 12914 16119  42.1 0.362   149 0.000 0.000 0.000 0.000 0.000   1.94  68.90  59.9  0.00  0.00  1.20  2.60  1.83  1.59  0.20  0.00   2669   1310   1697
 2019 242   100    98  18.0     5  1.89  3147  2742  5106  1857  7217 13105 17608  41.0 0.390   149 0.000 0.000 0.000 0.000 0.000   1.96  70.76  60.2  0.00  0.00  1.20  2.60  1.83  1.58  0.20  0.00   2774   1449   1715
 2019 243   101    99  18.0     5  1.88  3110  2535  5531  1858  7641 13286 19072  40.1 0.416   149 0.000 0.000 0.000 0.000 0.000   1.98  72.38  60.4  0.00  0.00  1.20  2.61  1.84  1.59  0.20  0.00   2880   1588   1733
 2019 244   102   100  18.0     5  1.86  3076  2344  5918  1859  8028 13448 20406  39.3 0.440   149 0.000 0.000 0.000 0.000 0.000   1.99  73.71  60.5  0.00  0.00  1.20  2.63  1.86  1.60  0.20  0.00   2986   1728   1751
 2019 245   103   101  18.0     5  1.84  3075  2344  6089  1860  8199 13619 20996  39.1 0.447   149 0.000 0.000 0.000 0.000 0.000   1.95  74.26  59.9  0.00  0.00  1.20  2.64  1.87  1.61  0.20  0.00   3092   1867   1769
 2019 246   104   102  18.0     5  1.82  3075  2344  6257  1860  8367 13786 21574  38.8 0.454   149 0.000 0.000 0.000 0.000 0.000   1.90  74.78  59.3  0.00  0.00  1.20  2.64  1.88  1.61  0.20  0.00   3199   2006   1786
 2019 247   105   103  18.0     5  1.80  3074  2344  6412  1858  8523 13941 22111  38.5 0.460   149 0.000 0.000 0.000 0.000 0.000   1.86  75.24  58.7  0.00  0.00  1.20  2.65  1.89  1.62  0.20  0.00   3307   2146   1803
 2019 248   106   104  18.0     5  1.78  3074  2344  6559  1856  8669 14087 22617  38.3 0.466   149 0.000 0.000 0.000 0.000 0.000   1.82  75.66  58.1  0.00  0.00  1.20  2.65  1.90  1.62  0.20  0.00   3415   2285   1821
 2019 249   107   105  18.0     5  1.76  3073  2344  6703  1853  8813 14231 23112  38.1 0.471   149 0.000 0.000 0.000 0.000 0.000   1.78  76.05  57.4  0.00  0.00  1.20  2.66  1.91  1.63  0.20  0.00   3523   2424   1838
 2019 250   108   106  18.0     5  1.74  3073  2344  6834  1850  8944 14362 23566  38.0 0.476   149 0.000 0.000 0.000 0.000 0.000   1.74  76.41  56.7  0.00  0.00  1.20  2.66  1.92  1.64  0.20  0.00   3632   2563   1855
 2019 251   109   107  18.0     5  1.72  3072  2344  6960  1845  9070 14487 24000  37.8 0.480   149 0.000 0.000 0.000 0.000 0.000   1.70  76.73  55.9  0.00  0.00  1.20  2.66  1.93  1.64  0.20  0.00   3742   2702   1872
 2019 252   110   108  18.0     5  1.69  2962  2344  7091  1841  9202 14508 24453  37.6 0.489   149 0.000 0.000 0.000 0.000 0.000   1.70  77.07  57.2  0.00  0.00  1.20  2.66  1.94  1.65  0.20  0.00   3852   2840   1889
 2019 253   111   109  18.0     6  1.69  2962  2344  7091  1841  9202 14508 24453  37.6 0.489   149 0.000 0.000 0.000 0.000 0.000   1.70  77.07  57.2  0.00  0.00  1.20  2.66  1.94  1.65  0.20  0.00   3852   2840   1905
 2019 254   112   110  18.0    20  1.69  2962  2344  7091  1841  9202 14508 24453  37.6 0.489   149 0.000 0.000 0.000 0.000 0.000   1.70  77.07  57.2  0.00  0.00  1.20  2.66  1.95  1.65  0.20  0.00   3852   2840   1905

*DSSAT Cropping System Model Ver. 4.8.5.000 -release  MAY 23, 2025 20:42:59

*RUN   2        : I1 KPC1.25                RICER048 SUKI1901    2
 MODEL          : RICER048 - Rice
 EXPERIMENT     : SUKI1901 RI CELTIK TARSUS
 DATA PATH      : C:\DSSAT48\Rice\
 TREATMENT  2   : I1 KPC1.25                RICER048
  
!YR        Days  Days              Leaf  <--------- Dry Weight -----------> Grain Kernl              <------ Stress (0-1) ------>   Leaf  Shell  Spec  <-Canopy->  Root  <-- Root Length Density ---><Senesced Mat>   Phot  
!  and    after after  Leaf  Grow  Area  <------------ kg/Ha ------------->   per  wght  Harv Tillr  <--- Water ---->                Nit   -ing  Leaf  Hght Brdth Depth  <---- cm3/cm3 of soil -----> <--(kg/ha)-->  Therm  
!     DOY start plant   Num Stage Index  Leaf  Stem Grain  Root Panic  Crop    m2    mg  Indx   No.  Phot  Grow  Excs  Nitr Potas     %      %   Area    m     m     m   0-30 30-60 60-9090-120         Surf   Soil   Days  
@YEAR DOY   DAS   DAP  L#SD  GSTD  LAID  LWAD  SWAD  GWAD  RWAD  EWAD  CWAD  G#AD  GWGD  HIAD  T#AD  WSPD  WSGD  EWSD  NSTD  KSTD   LN%D   SH%D  SLAD  CHTD  CWID  RDPD  RL1D  RL2D  RL3D  RL4D  RL5D  SNW0C  SNW1C   DTTC  
 2019 144     2     0   0.0     0  0.00     1     1     0     1     0     1     0   0.0 0.000    50 0.000 0.000 0.000 0.000 0.000   4.40   0.00   0.0  0.00  0.00  0.02  0.00  0.00  0.00  0.00  0.00      0      0     18
 2019 145     3     1   0.0     0  0.00     1     1     0     1     0     1     0   0.0 0.000    50 0.000 0.000 0.000 0.000 0.000   4.40   0.00   0.0  0.00  0.00  0.02  0.00  0.00  0.00  0.00  0.00      0      0     34
 2019 146     4     2   0.0     0  0.00     1     1     0     1     0     1     0   0.0 0.000    50 0.000 0.000 0.000 0.000 0.000   4.40   0.00   0.0  0.00  0.00  0.02  0.00  0.00  0.00  0.00  0.00      0      0     48
 2019 147     5     3   0.0     0  0.00     1     1     0     1     0     1     0   0.0 0.000    50 0.000 0.000 0.000 0.000 0.000   4.40   0.00   0.0  0.00  0.00  0.02  0.00  0.00  0.00  0.00  0.00      0      0     64
 2019 148     6     4   0.0     0  0.00     1     1     0     1     0     1     0   0.0 0.000    50 0.000 0.000 0.000 0.000 0.000   4.40   0.00   0.0  0.00  0.00  0.05  0.00  0.00  0.00  0.00  0.00      0      0     81
 2019 149     7     5   1.0     1  0.00     1     1     0     0     0     2     0   0.0 0.000    50 0.000 0.000 0.000 0.000 0.000   2.21   0.00 288.3  0.00  0.00  0.07  0.33  0.00  0.00  0.00  0.00      0      0     98
 2019 150     8     6   1.0     1  0.00     2     1     0     1     0     2     0   0.0 0.000    50 0.000 0.000 0.000 0.700 0.000   5.08   0.00 275.3  0.00  0.00  0.07  0.33  0.00  0.00  0.00  0.00      0      0    115
 2019 151     9     7   1.0     1  0.01     3     1     0     1     0     3     0   0.0 0.000    50 0.000 0.000 0.000 0.000 0.000   3.80   0.00 238.3  0.00  0.00  0.10  0.33  0.00  0.00  0.00  0.00      0      0    132
 2019 152    10     8   2.0     1  0.01     4     1     0     2     0     4     0   0.0 0.000    50 0.000 0.000 0.000 0.000 0.000   4.44   0.00 222.0  0.00  0.00  0.13  0.33  0.00  0.00  0.00  0.00      0      0    149
 2019 153    11     9   2.0     1  0.01     5     1     0     3     0     5     0   0.0 0.000    50 0.000 0.000 0.000 0.000 0.000   4.42   0.00 211.2  0.00  0.00  0.17  0.33  0.00  0.00  0.00  0.00      0      0    166
 2019 154    12    10   3.0     1  0.01     6     1     0     5     0     7     0   0.0 0.000    50 0.000 0.000 0.000 0.000 0.000   4.41   0.00 204.5  0.00  0.00  0.20  0.34  0.00  0.00  0.00  0.00      0      1    183
 2019 155    13    11   3.0     1  0.02     8     1     0     8     0     8     0   0.0 0.000    50 0.000 0.000 0.000 0.000 0.000   4.41   0.00 199.9  0.00  0.00  0.23  0.34  0.00  0.00  0.00  0.00      0      1    200
 2019 156    14    12   3.0     1  0.02    10     1     0    11     0    10     0   0.0 0.000    50 0.000 0.000 0.000 0.000 0.000   4.41   0.00 196.6  0.00  0.00  0.26  0.35  0.00  0.00  0.00  0.00      0      2    217
 2019 157    15    13   4.0     1  0.02    11     1     0    16     0    12     0   0.0 0.000    50 0.000 0.000 0.000 0.000 0.000   4.41   0.00 194.2  0.00  0.00  0.29  0.36  0.00  0.00  0.00  0.00      0      3    234
 2019 158    16    14   4.0     1  0.03    13     1     0    21     0    14     0   0.0 0.000    50 0.000 0.000 0.000 0.000 0.000   4.40   0.00 192.4  0.00  0.00  0.32  0.37  0.00  0.00  0.00  0.00      0      4    251
 2019 159    17    15   4.0     1  0.03    15     1     0    28     0    16     0   0.0 0.000    50 0.000 0.000 0.000 0.000 0.000   4.41   0.00 191.1  0.00  0.00  0.35  0.39  0.00  0.00  0.00  0.00      0      6    267
 2019 160    18    16   5.0     1  0.04    18     1     0    29     0    18     0   0.0 0.000    50 0.000 0.000 0.000 0.000 0.000   4.84   0.00 204.0  0.00  0.00  0.38  0.41  0.01  0.00  0.00  0.00      0      8    284
 2019 161    19    17   5.0     1  0.04    23     1     0    31     0    23     0   0.0 0.000   113 0.000 0.000 0.000 0.000 0.000   5.16   0.00 195.9  0.00  0.00  0.41  0.41  0.01  0.00  0.00  0.00      0     10    301
 2019 162    20    18   5.0     1  0.05    28     1     0    34     0    29     0   0.0 0.000   120 0.000 0.000 0.000 0.000 0.000   5.11   0.00 189.9  0.00  0.00  0.44  0.41  0.01  0.00  0.00  0.00      0     13    318
 2019 163    21    19   6.0     1  0.06    35     1     0    38     0    35     0   0.0 0.000   125 0.000 0.000 0.000 0.000 0.000   5.04   0.00 185.6  0.00  0.00  0.47  0.42  0.02  0.00  0.00  0.00      0     16    335
 2019 164    22    20   6.0     1  0.08    42     1     0    42     0    43     0   0.0 0.000   129 0.000 0.000 0.000 0.000 0.000   5.02   0.00 182.2  0.00  0.00  0.50  0.42  0.02  0.00  0.00  0.00      0     19    352
 2019 165    23    21   6.0     1  0.09    52     1     0    47     0    52     0   0.0 0.000   134 0.000 0.000 0.000 0.000 0.000   5.02   0.00 179.4  0.00  0.00  0.53  0.43  0.03  0.00  0.00  0.00      0     22    369
 2019 166    24    22   6.0     1  0.11    64     1     0    54     0    65     0   0.0 0.000   138 0.000 0.000 0.000 0.000 0.000   5.10   0.00 176.9  0.00  0.00  0.56  0.44  0.04  0.00  0.00  0.00      0     26    386
 2019 167    25    23   7.0     1  0.14    80     1     0    63     0    80     0   0.0 0.000   142 0.000 0.000 0.000 0.000 0.000   4.89   0.00 174.9  0.00  0.00  0.59  0.45  0.05  0.00  0.00  0.00      0     30    404
 2019 168    26    24   7.0     1  0.17    98     1     0    73     0    98     0   0.0 0.000   147 0.000 0.000 0.000 0.000 0.000   4.65   0.00 173.4  0.00  0.00  0.63  0.46  0.07  0.00  0.00  0.00      0     35    421
 2019 169    27    25   7.0     1  0.20   114     1     0    82     0   115     0   0.0 0.000   153 0.000 0.000 0.000 0.000 0.000   4.33   0.00 172.4  0.00  0.00  0.66  0.48  0.08  0.00  0.00  0.00      0     41    438
 2019 170    28    26   7.0     1  0.24   139     1     0    97     0   140     0   0.0 0.000   159 0.000 0.000 0.000 0.000 0.000   4.18   0.00 171.4  0.00  0.00  0.69  0.49  0.10  0.01  0.00  0.00      0     48    455
 2019 171    29    27   8.0     1  0.27   161     1     0   108     0   161     0   0.0 0.000   166 0.000 0.000 0.000 0.000 0.000   3.81   0.00 170.8  0.00  0.00  0.72  0.51  0.12  0.01  0.00  0.00      0     55    471
 2019 172    30    28   8.0     2  0.34   197    43     0   124     0   241     0   0.0 0.000   174 0.000 0.000 0.000 0.000 0.000   3.21   0.00 170.0  0.00  0.00  0.75  0.53  0.14  0.02  0.00  0.00      0     64    488
 2019 173    31    29   8.0     2  0.40   238    77     0   141     0   316     0   0.0 0.000   183 0.000 0.000 0.000 0.000 0.000   3.08   0.00 166.3  0.00  0.00  0.78  0.55  0.16  0.03  0.00  0.00      0     64    506
 2019 174    32    30   8.0     2  0.46   282   122     0   162     0   404     0   0.0 0.000   191 0.000 0.095 0.000 0.000 0.000   2.91   0.00 163.9  0.00  0.00  0.81  0.57  0.18  0.05  0.00  0.00      1     64    524
 2019 175    33    31   9.0     2  0.52   319   168     0   181     0   487     0   0.0 0.000   198 0.000 0.000 0.000 0.210 0.000   3.15   0.00 161.8  0.00  0.00  0.84  0.60  0.21  0.07  0.00  0.00      1     64    542
 2019 176    34    32   9.0     2  0.60   375   217     0   206     0   593     0   0.0 0.000   211 0.000 0.000 0.000 0.000 0.000   3.11   0.00 159.1  0.00  0.00  0.87  0.63  0.24  0.09  0.00  0.00      2     64    560
 2019 177    35    33   9.0     2  0.66   421   260     0   226     0   681     0   0.0 0.000   225 0.000 0.000 0.000 0.000 0.000   3.36   0.00 156.0  0.00  0.00  0.91  0.65  0.27  0.11  0.00  0.00      4     64    579
 2019 178    36    34  10.0     2  0.78   493   319     0   256     0   811     0   0.0 0.000   248 0.000 0.000 0.000 0.000 0.000   3.26   0.00 157.6  0.00  0.00  0.94  0.68  0.29  0.14  0.00  0.00      5     82    598
 2019 179    37    35  10.0     2  0.90   571   383     0   289     0   954     0   0.0 0.000   272 0.000 0.000 0.000 0.000 0.000   3.25   0.00 158.0  0.00  0.00  0.98  0.71  0.33  0.17  0.01  0.00      6     82    617
 2019 180    38    36  10.0     2  1.04   656   453     0   325     0  1108     0   0.0 0.000   298 0.000 0.000 0.000 0.000 0.000   3.15   0.00 158.2  0.00  0.00  1.01  0.75  0.37  0.20  0.02  0.00      8     82    636
 2019 181    39    37  10.0     2  1.18   752   532     0   366     0  1284     0   0.0 0.000   323 0.000 0.000 0.000 0.000 0.000   3.00   0.00 157.0  0.00  0.00  1.04  0.78  0.41  0.24  0.03  0.00     10     82    655
 2019 182    40    38  11.0     2  1.34   860   626     0   412     0  1485     0   0.0 0.000   343 0.000 0.000 0.000 0.000 0.000   2.94   0.00 155.8  0.00  0.00  1.08  0.83  0.46  0.28  0.05  0.00     13     82    672
 2019 183    41    39  11.0     2  1.51   977   723     0   462     0  1700     0   0.0 0.000   361 0.000 0.000 0.000 0.000 0.000   2.84   0.00 154.7  0.00  0.00  1.11  0.87  0.51  0.33  0.07  0.00     16     82    688
 2019 184    42    40  11.0     2  1.68  1092   817     0   509     0  1909     0   0.0 0.000   377 0.000 0.000 0.000 0.000 0.000   2.81   0.00 153.5  0.00  0.00  1.14  0.91  0.56  0.38  0.10  0.00     20     82    704
 2019 185    43    41  11.0     2  1.78  1171   918     0   549     0  2089     0   0.0 0.000   395 0.000 0.000 0.000 0.200 0.000   2.80   0.00 152.0  0.00  0.00  1.17  0.95  0.62  0.43  0.13  0.00     24     82    721
 2019 186    44    42  11.0     2  1.96  1299  1023     0   602     0  2322     0   0.0 0.000   414 0.000 0.000 0.000 0.000 0.000   2.70   0.00 151.0  0.00  0.00  1.20  0.99  0.66  0.47  0.16  0.00     30     82    738
 2019 187    45    43  12.0     2  2.06  1376  1130     0   642     0  2506     0   0.0 0.000   432 0.000 0.000 0.000 0.242 0.000   2.66   0.00 149.5  0.00  0.00  1.20  1.03  0.71  0.53  0.20  0.00     36     82    756
 2019 188    46    44  12.0     2  2.15  1452  1240     0   682     0  2691     0   0.0 0.000   449 0.000 0.000 0.000 0.257 0.000   2.61   0.00 148.0  0.00  0.00  1.20  1.06  0.76  0.57  0.20  0.00     44     82    773
 2019 189    47    45  12.0     2  2.23  1522  1346     0   720     0  2868     0   0.0 0.000   466 0.000 0.000 0.000 0.278 0.000   2.65   0.00 146.4  0.00  0.00  1.20  1.09  0.80  0.61  0.20  0.00     52     82    791
 2019 190    48    46  12.0     2  2.30  1591  1444     0   754     0  3034     0   0.0 0.000   485 0.000 0.000 0.000 0.251 0.000   2.68   0.00 144.9  0.00  0.00  1.20  1.12  0.84  0.65  0.20  0.00     61     82    809
 2019 191    49    47  12.0     2  2.41  1676  1560     0   797     0  3235     0   0.0 0.000   508 0.000 0.000 0.000 0.231 0.000   2.68   0.00 143.6  0.00  0.00  1.20  1.14  0.88  0.70  0.20  0.00     71     82    827
 2019 192    50    48  13.0     2  2.50  1757  1669     0   837     0  3425     0   0.0 0.000   532 0.000 0.000 0.000 0.228 0.000   2.66   0.00 142.2  0.00  0.00  1.20  1.16  0.93  0.75  0.20  0.00     83     82    845
 2019 193    51    49  13.0     2  2.59  1839  1781     0   878     0  3620     0   0.0 0.000   557 0.000 0.000 0.000 0.230 0.000   2.64   0.00 140.9  0.00  0.00  1.20  1.18  0.97  0.79  0.20  0.00     95     82    863
 2019 194    52    50  13.0     2  2.68  1917  1888     0   915     0  3805     0   0.0 0.000   581 0.000 0.000 0.000 0.233 0.000   2.62   0.00 139.5  0.00  0.00  1.20  1.20  1.01  0.84  0.20  0.00    109     82    880
 2019 195    53    51  13.0     2  2.76  1998  2000     0   955     0  3998     0   0.0 0.000   605 0.000 0.000 0.000 0.241 0.000   2.58   0.00 138.2  0.00  0.00  1.20  1.21  1.04  0.89  0.20  0.00    124     82    897
 2019 196    54    52  13.0     2  2.85  2083  2123     0   997     0  4205     0   0.0 0.000   628 0.000 0.000 0.000 0.255 0.000   2.52   0.00 137.0  0.00  0.00  1.20  1.22  1.08  0.93  0.20  0.00    140     82    913
 2019 197    55    53  14.0     2  2.91  2150  2226     0  1030     0  4377     0   0.0 0.000   649 0.000 0.000 0.000 0.282 0.000   2.49   0.00 135.5  0.00  0.00  1.20  1.24  1.12  0.98  0.20  0.00    158     82    930
 2019 198    56    54  14.0     2  2.98  2226  2345     0  1069     0  4571     0   0.0 0.000   671 0.000 0.000 0.000 0.293 0.000   2.54   0.00 134.1  0.00  0.00  1.20  1.31  1.13  1.00  0.20  0.00    177     82    947
 2019 199    57    55  14.0     2  3.03  2289  2437     0  1097     0  4727     0   0.0 0.000   696 0.000 0.000 0.000 0.261 0.000   2.58   0.00 132.6  0.00  0.00  1.20  1.39  1.14  1.02  0.20  0.00    197     82    964
 2019 200    58    56  14.0     2  3.13  2381  2563     0  1141     0  4945     0   0.0 0.000   725 0.000 0.000 0.000 0.231 0.000   2.58   0.00 131.5  0.00  0.00  1.20  1.45  1.16  1.03  0.20  0.00    220     82    980
 2019 201    59    57  14.0     3  3.23  2469  2711     0  1171     0  5180     0   0.0 0.000   719 0.000 0.000 0.000 0.227 0.000   2.54   0.00 130.8  0.00  0.00  1.20  1.53  1.18  1.05  0.20  0.00    243     82    997
 2019 202    60    58  14.0     3  3.32  2554  2858     0  1201     0  5413     0   0.0 0.000   715 0.000 0.000 0.000 0.238 0.000   2.49   0.00 130.1  0.00  0.00  1.20  1.59  1.19  1.06  0.20  0.00    268     82   1015
 2019 203    61    59  15.0     3  3.41  2637  3007     0  1230     0  5644     0   0.0 0.000   709 0.000 0.000 0.000 0.249 0.000   2.48   0.00 129.3  0.00  0.00  1.20  1.65  1.21  1.07  0.20  0.00    295     82   1032
 2019 204    62    60  15.0     3  3.49  2718  3154     0  1258     0  5872     0   0.0 0.000   702 0.000 0.000 0.000 0.249 0.000   2.43   0.00 128.4  0.00  0.00  1.20  1.69  1.23  1.08  0.20  0.00    324     82   1049
 2019 205    63    61  15.0     3  3.55  2790  3291     0  1283     0  6081     0   0.0 0.000   695 0.000 0.000 0.000 0.263 0.000   2.40   0.00 127.3  0.00  0.00  1.20  1.73  1.25  1.09  0.20  0.00    354     82   1067
 2019 206    64    62  15.0     3  3.62  2865  3436     0  1309     0  6301     0   0.0 0.000   657 0.000 0.000 0.000 0.260 0.000   2.35   0.00 126.2  0.00  0.00  1.20  1.76  1.26  1.10  0.20  0.00    387     82   1084
 2019 207    65    63  15.0     3  3.68  2942  3585     0  1336     0  6527     0   0.0 0.000   621 0.000 0.000 0.000 0.250 0.000   2.29   0.00 125.2  0.00  0.00  1.20  1.78  1.28  1.12  0.20  0.00    421     82   1101
 2019 208    66    64  15.0     3  3.75  3022  3739     0  1364     0  6761     0   0.0 0.000   589 0.000 0.000 0.000 0.244 0.000   2.22   0.00 124.2  0.00  0.00  1.20  1.80  1.30  1.13  0.20  0.00    457     82   1119
 2019 209    67    65  16.0     3  3.82  3101  3896     0  1392     0  6997     0   0.0 0.000   559 0.000 0.000 0.000 0.241 0.000   2.15   0.00 123.2  0.00  0.00  1.20  1.81  1.32  1.15  0.20  0.00    495     82   1136
 2019 210    68    66  16.0     3  3.88  3175  4051     0  1419     0  7226     0   0.0 0.000   531 0.000 0.000 0.000 0.243 0.000   2.11   0.00 122.1  0.00  0.00  1.20  1.83  1.35  1.17  0.20  0.00    535     82   1153
 2019 211    69    67  16.0     3  3.92  3244  4201     0  1444     0  7445     0   0.0 0.000   505 0.000 0.000 0.000 0.246 0.000   2.06   0.00 120.9  0.00  0.00  1.20  1.85  1.36  1.19  0.20  0.00    577     82   1170
 2019 212    70    68  16.0     3  3.95  3307  4347     0  1467     0  7654     0   0.0 0.000   479 0.000 0.000 0.000 0.253 0.000   2.01   0.00 119.5  0.00  0.00  1.20  1.86  1.38  1.21  0.20  0.00    622     82   1188
 2019 213    71    69  16.0     3  3.98  3368  4501     0  1490     0  7869     0   0.0 0.000   455 0.000 0.000 0.000 0.265 0.000   1.95   0.00 118.2  0.00  0.00  1.20  1.87  1.40  1.22  0.20  0.00    668     82   1206
 2019 214    72    70  16.0     3  3.98  3417  4634     0  1508     0  8051     0   0.0 0.000   430 0.000 0.000 0.000 0.277 0.000   1.93   0.00 116.6  0.00  0.00  1.20  1.89  1.42  1.24  0.20  0.00    717     82   1224
 2019 215    73    71  16.0     3  4.00  3473  4789     0  1530     0  8262     0   0.0 0.000   407 0.000 0.000 0.000 0.265 0.000   1.90   0.00 115.1  0.00  0.00  1.20  1.90  1.43  1.26  0.20  0.00    768     82   1242
 2019 216    74    72  17.0     3  4.00  3522  4934     0  1550     0  8456     0   0.0 0.000   385 0.000 0.000 0.000 0.260 0.000   1.86   0.00 113.6  0.00  0.00  1.20  1.91  1.45  1.27  0.20  0.00    822     82   1260
 2019 217    75    73  17.0     3  4.00  3571  5090     0  1571     0  8661     0   0.0 0.000   366 0.000 0.000 0.000 0.261 0.000   1.84   0.00 112.0  0.00  0.00  1.20  1.92  1.47  1.29  0.20  0.00    878     82   1278
 2019 218    76    74  17.0     3  4.00  3622  5259     0  1594     0  8880     0   0.0 0.000   347 0.000 0.000 0.000 0.244 0.000   1.79   0.00 110.5  0.00  0.00  1.20  1.94  1.49  1.30  0.20  0.00    936     82   1296
 2019 219    77    75  17.0     3  4.00  3673  5432     0  1618     0  9106     0   0.0 0.000   331 0.000 0.000 0.000 0.246 0.000   1.75   0.00 108.9  0.00  0.00  1.20  1.95  1.50  1.32  0.20  0.00    996     82   1314
 2019 220    78    76  17.0     3  4.00  3726  5610     0  1643     0  9336     0   0.0 0.000   315 0.000 0.000 0.000 0.249 0.000   1.72   0.00 107.5  0.00  0.00  1.20  1.98  1.53  1.34  0.20  0.00   1059     82   1331
 2019 221    79    77  17.0     3  4.00  3779  5787     0  1668     0  9566     0   0.0 0.000   300 0.000 0.000 0.000 0.243 0.000   1.69   0.00 106.0  0.00  0.00  1.20  1.98  1.55  1.36  0.20  0.00   1125     82   1348
 2019 222    80    78  17.0     3  3.95  3801  5994     0  1692     0  9795     0   0.0 0.000   286 0.000 0.000 0.000 0.233 0.000   1.66   0.00 103.9  0.00  0.00  1.20  2.00  1.57  1.39  0.20  0.00   1193     82   1365
 2019 223    81    79  18.0     3  3.90  3825  6203     0  1716     0 10029     0   0.0 0.000   274 0.000 0.000 0.000 0.223 0.000   1.62   0.00 101.9  0.00  0.00  1.20  2.02  1.59  1.40  0.20  0.00   1263     82   1382
 2019 224    82    80  18.0     3  3.84  3848  6410     0  1740     0 10259     0   0.0 0.000   262 0.000 0.000 0.000 0.219 0.000   1.60   0.00  99.8  0.00  0.00  1.20  2.04  1.62  1.42  0.20  0.00   1336     82   1400
 2019 225    83    81  18.0     3  3.79  3871  6610     0  1763     0 10482     0   0.0 0.000   252 0.000 0.000 0.000 0.206 0.000   1.58   0.00  97.8  0.00  0.00  1.20  2.07  1.63  1.45  0.20  0.00   1412     82   1418
 2019 226    84    82  18.0     3  3.68  3900  6819     0  1788     0 10719     0   0.0 0.000   242 0.000 0.000 0.000 0.000 0.000   1.55   0.00  94.3  0.00  0.00  1.20  2.08  1.65  1.48  0.20  0.00   1492     82   1437
 2019 227    85    83  18.0     3  3.57  3921  6969     0  1801     0 10890     0   0.0 0.000   234 0.000 0.000 0.000 0.000 0.000   1.53   0.00  91.1  0.00  0.00  1.20  2.09  1.67  1.49  0.20  0.00   1575     82   1455
 2019 228    86    84  18.0     3  3.51  3956  7205     0  1831     0 11161     0   0.0 0.000   226 0.000 0.000 0.000 0.000 0.000   1.49   0.00  88.7  0.00  0.00  1.20  2.10  1.69  1.50  0.20  0.00   1662     82   1472
 2019 229    87    85  18.0     4  3.47  3989  7417     0  1856     0 11407     0   0.0 0.000   222 0.000 0.000 0.000 0.000 0.000   1.46   0.00  86.9  0.00  0.00  1.20  2.13  1.73  1.53  0.20  0.00   1751     82   1490
 2019 230    88    86  18.0     4  3.36  3987  7674     0  1883     0 11661     0   0.0 0.000   218 0.000 0.000 0.000 0.000 0.000   1.50   0.00  84.3  0.00  0.00  1.20  2.22  1.74  1.53  0.20  0.00   1843     82   1508
 2019 231    89    87  18.0     4  3.26  3984  7930     0  1909     0 11915     0   0.0 0.000   214 0.000 0.000 0.000 0.000 0.000   1.53   0.00  81.7  0.00  0.00  1.20  2.32  1.74  1.54  0.20  0.00   1938     82   1525
 2019 232    90    88  18.0     4  3.15  3981  8181     0  1934     0 12162     0   0.0 0.000   210 0.000 0.000 0.000 0.000 0.000   1.51   0.00  79.1  0.00  0.00  1.20  2.42  1.75  1.54  0.20  0.00   2035    226   1542
 2019 233    91    89  18.0     4  3.05  3979  8427     0  1958     0 12406     0   0.0 0.000   206 0.000 0.000 0.000 0.000 0.000   1.48   0.00  76.5  0.00  0.00  1.20  2.49  1.77  1.55  0.20  0.00   2135    372   1558
 2019 234    92    90  18.0     4  2.94  3976  8666     0  1981     0 12642     0   0.0 0.000   202 0.000 0.000 0.000 0.000 0.000   1.45   0.00  73.9  0.00  0.00  1.20  2.57  1.79  1.55  0.20  0.00   2238    520   1575
 2019 235    93    91  18.0     4  2.77  3972  8902     0  2003     0 12874     0   0.0 0.000   198 0.000 0.000 0.000 0.000 0.000   1.43   0.00  69.7  0.00  0.00  1.20  2.63  1.82  1.56  0.20  0.00   2345    669   1592
 2019 236    94    92  18.0     5  2.61  3968  4557  2367  2010  4591 13116  8161  56.3 0.180   198 0.000 0.000 0.000 0.000 0.000   1.76  51.55  65.9  0.00  0.00  1.20  2.69  1.84  1.57  0.20  0.00   2456    820   1608
 2019 237    95    93  18.0     5  2.48  3922  4315  2906  2018  5130 13367 10021  51.2 0.217   198 0.000 0.000 0.000 0.000 0.000   1.77  56.64  63.2  0.00  0.00  1.20  2.72  1.86  1.57  0.20  0.00   2570    971   1625
 2019 238    96    94  18.0     5  2.35  3852  3938  3439  2008  5664 13454 11860  47.8 0.256   198 0.000 0.000 0.000 0.000 0.000   1.83  60.73  61.1  0.00  0.00  1.20  2.75  1.88  1.58  0.20  0.00   2687   1122   1643
 2019 239    97    95  18.0     5  2.24  3801  3665  3969  2011  6193 13660 13685  45.3 0.291   198 0.000 0.000 0.000 0.000 0.000   1.86  64.08  59.0  0.00  0.00  1.20  2.76  1.88  1.58  0.20  0.00   2807   1273   1661
 2019 240    98    96  18.0     5  2.14  3755  3418  4469  2014  6694 13867 15411  43.4 0.322   198 0.000 0.000 0.000 0.000 0.000   1.88  66.77  57.1  0.00  0.00  1.20  2.77  1.89  1.58  0.20  0.00   2930   1424   1679
 2019 241    99    97  18.0     5  2.05  3692  3074  4946  2002  7170 13936 17054  42.0 0.355   198 0.000 0.000 0.000 0.000 0.000   1.94  68.98  55.5  0.00  0.00  1.20  2.79  1.90  1.59  0.20  0.00   3055   1574   1697
 2019 242   100    98  18.0     5  1.97  3651  2851  5404  2004  7628 14130 18635  40.9 0.382   198 0.000 0.000 0.000 0.000 0.000   1.96  70.84  53.9  0.00  0.00  1.20  2.79  1.90  1.59  0.20  0.00   3182   1724   1715
 2019 243   101    99  18.0     5  1.95  3610  2624  5855  2004  8079 14313 20190  40.0 0.409   198 0.000 0.000 0.000 0.000 0.000   1.98  72.47  54.0  0.00  0.00  1.20  2.80  1.92  1.59  0.20  0.00   3309   1875   1733
 2019 244   102   100  18.0     5  1.93  3573  2414  6201  2004  8425 14412 21383  39.4 0.430   198 0.000 0.000 0.000 0.000 0.000   1.99  73.60  54.1  0.00  0.00  1.20  2.82  1.93  1.60  0.20  0.00   3437   2025   1751
 2019 245   103   101  18.0     5  1.91  3572  2414  6375  2003  8599 14585 21982  39.1 0.437   198 0.000 0.000 0.000 0.000 0.000   1.95  74.13  53.6  0.00  0.00  1.20  2.82  1.94  1.60  0.20  0.00   3565   2175   1769
 2019 246   104   102  18.0     5  1.90  3572  2414  6545  2002  8769 14755 22568  38.9 0.444   198 0.000 0.000 0.000 0.000 0.000   1.91  74.63  53.1  0.00  0.00  1.20  2.83  1.96  1.61  0.20  0.00   3694   2326   1786
 2019 247   105   103  18.0     5  1.88  3571  2414  6703  2000  8927 14912 23113  38.6 0.449   198 0.000 0.000 0.000 0.000 0.000   1.87  75.08  52.5  0.00  0.00  1.20  2.84  1.97  1.62  0.20  0.00   3823   2476   1803
 2019 248   106   104  18.0     5  1.85  3571  2414  6852  1996  9076 15061 23626  38.4 0.455   198 0.000 0.000 0.000 0.000 0.000   1.83  75.49  51.9  0.00  0.00  1.20  2.84  1.98  1.62  0.20  0.00   3953   2625   1821
 2019 249   107   105  18.0     5  1.83  3570  2414  6997  1992  9222 15206 24129  38.2 0.460   198 0.000 0.000 0.000 0.000 0.000   1.80  75.88  51.3  0.00  0.00  1.20  2.85  1.99  1.63  0.20  0.00   4083   2775   1838
 2019 250   108   106  18.0     5  1.81  3570  2414  7131  1987  9355 15339 24589  38.0 0.465   198 0.000 0.000 0.000 0.000 0.000   1.76  76.22  50.7  0.00  0.00  1.20  2.85  2.00  1.63  0.20  0.00   4214   2924   1855
 2019 251   109   107  18.0     5  1.79  3569  2414  7259  1982  9483 15466 25031  37.9 0.469   198 0.000 0.000 0.000 0.000 0.000   1.73  76.54  50.0  0.00  0.00  1.20  2.85  2.00  1.63  0.20  0.00   4345   3073   1872
 2019 252   110   108  18.0     5  1.76  3437  2414  7392  1976  9616 15467 25490  37.7 0.478   198 0.000 0.000 0.000 0.000 0.000   1.74  76.87  51.2  0.00  0.00  1.20  2.85  2.01  1.64  0.20  0.00   4477   3222   1889
 2019 253   111   109  18.0     6  1.76  3437  2414  7392  1976  9616 15467 25490  37.7 0.478   198 0.000 0.000 0.000 0.000 0.000   1.74  76.87  51.2  0.00  0.00  1.20  2.85  2.02  1.64  0.20  0.00   4477   3222   1905
 2019 254   112   110  18.0    20  1.76  3437  2414  7392  1976  9616 15467 25490  37.7 0.478   198 0.000 0.000 0.000 0.000 0.000   1.74  76.87  51.2  0.00  0.00  1.20  2.85  2.02  1.65  0.20  0.00   4477   3222   1905

*DSSAT Cropping System Model Ver. 4.8.5.000 -release  MAY 23, 2025 20:42:59

*RUN   3        : I1 KPC1.50                RICER048 SUKI1901    3
 MODEL          : RICER048 - Rice
 EXPERIMENT     : SUKI1901 RI CELTIK TARSUS
 DATA PATH      : C:\DSSAT48\Rice\
 TREATMENT  3   : I1 KPC1.50                RICER048
  
!YR        Days  Days              Leaf  <--------- Dry Weight -----------> Grain Kernl              <------ Stress (0-1) ------>   Leaf  Shell  Spec  <-Canopy->  Root  <-- Root Length Density ---><Senesced Mat>   Phot  
!  and    after after  Leaf  Grow  Area  <------------ kg/Ha ------------->   per  wght  Harv Tillr  <--- Water ---->                Nit   -ing  Leaf  Hght Brdth Depth  <---- cm3/cm3 of soil -----> <--(kg/ha)-->  Therm  
!     DOY start plant   Num Stage Index  Leaf  Stem Grain  Root Panic  Crop    m2    mg  Indx   No.  Phot  Grow  Excs  Nitr Potas     %      %   Area    m     m     m   0-30 30-60 60-9090-120         Surf   Soil   Days  
@YEAR DOY   DAS   DAP  L#SD  GSTD  LAID  LWAD  SWAD  GWAD  RWAD  EWAD  CWAD  G#AD  GWGD  HIAD  T#AD  WSPD  WSGD  EWSD  NSTD  KSTD   LN%D   SH%D  SLAD  CHTD  CWID  RDPD  RL1D  RL2D  RL3D  RL4D  RL5D  SNW0C  SNW1C   DTTC  
 2019 144     2     0   0.0     0  0.00     1     1     0     1     0     1     0   0.0 0.000    50 0.000 0.000 0.000 0.000 0.000   4.40   0.00   0.0  0.00  0.00  0.02  0.00  0.00  0.00  0.00  0.00      0      0     18
 2019 145     3     1   0.0     0  0.00     1     1     0     1     0     1     0   0.0 0.000    50 0.000 0.000 0.000 0.000 0.000   4.40   0.00   0.0  0.00  0.00  0.02  0.00  0.00  0.00  0.00  0.00      0      0     34
 2019 146     4     2   0.0     0  0.00     1     1     0     1     0     1     0   0.0 0.000    50 0.000 0.000 0.000 0.000 0.000   4.40   0.00   0.0  0.00  0.00  0.02  0.00  0.00  0.00  0.00  0.00      0      0     48
 2019 147     5     3   0.0     0  0.00     1     1     0     1     0     1     0   0.0 0.000    50 0.000 0.000 0.000 0.000 0.000   4.40   0.00   0.0  0.00  0.00  0.02  0.00  0.00  0.00  0.00  0.00      0      0     64
 2019 148     6     4   0.0     0  0.00     1     1     0     1     0     1     0   0.0 0.000    50 0.000 0.000 0.000 0.000 0.000   4.40   0.00   0.0  0.00  0.00  0.05  0.00  0.00  0.00  0.00  0.00      0      0     81
 2019 149     7     5   1.0     1  0.00     1     1     0     0     0     2     0   0.0 0.000    50 0.000 0.000 0.000 0.000 0.000   2.21   0.00 288.3  0.00  0.00  0.07  0.33  0.00  0.00  0.00  0.00      0      0     98
 2019 150     8     6   1.0     1  0.00     2     1     0     1     0     2     0   0.0 0.000    50 0.000 0.000 0.000 0.700 0.000   5.08   0.00 275.3  0.00  0.00  0.07  0.33  0.00  0.00  0.00  0.00      0      0    115
 2019 151     9     7   1.0     1  0.01     3     1     0     1     0     3     0   0.0 0.000    50 0.000 0.000 0.000 0.000 0.000   3.80   0.00 238.3  0.00  0.00  0.10  0.33  0.00  0.00  0.00  0.00      0      0    132
 2019 152    10     8   2.0     1  0.01     4     1     0     2     0     4     0   0.0 0.000    50 0.000 0.000 0.000 0.000 0.000   4.44   0.00 222.0  0.00  0.00  0.13  0.33  0.00  0.00  0.00  0.00      0      0    149
 2019 153    11     9   2.0     1  0.01     5     1     0     3     0     5     0   0.0 0.000    50 0.000 0.000 0.000 0.000 0.000   4.42   0.00 211.2  0.00  0.00  0.17  0.33  0.00  0.00  0.00  0.00      0      0    166
 2019 154    12    10   3.0     1  0.01     6     1     0     5     0     7     0   0.0 0.000    50 0.000 0.000 0.000 0.000 0.000   4.41   0.00 204.5  0.00  0.00  0.20  0.34  0.00  0.00  0.00  0.00      0      1    183
 2019 155    13    11   3.0     1  0.02     8     1     0     8     0     8     0   0.0 0.000    50 0.000 0.000 0.000 0.000 0.000   4.41   0.00 199.9  0.00  0.00  0.23  0.34  0.00  0.00  0.00  0.00      0      1    200
 2019 156    14    12   3.0     1  0.02    10     1     0    11     0    10     0   0.0 0.000    50 0.000 0.000 0.000 0.000 0.000   4.41   0.00 196.6  0.00  0.00  0.26  0.35  0.00  0.00  0.00  0.00      0      2    217
 2019 157    15    13   4.0     1  0.02    11     1     0    16     0    12     0   0.0 0.000    50 0.000 0.000 0.000 0.000 0.000   4.41   0.00 194.2  0.00  0.00  0.29  0.36  0.00  0.00  0.00  0.00      0      3    234
 2019 158    16    14   4.0     1  0.03    13     1     0    21     0    14     0   0.0 0.000    50 0.000 0.000 0.000 0.000 0.000   4.40   0.00 192.4  0.00  0.00  0.32  0.37  0.00  0.00  0.00  0.00      0      4    251
 2019 159    17    15   4.0     1  0.03    15     1     0    28     0    16     0   0.0 0.000    50 0.000 0.000 0.000 0.000 0.000   4.41   0.00 191.1  0.00  0.00  0.35  0.39  0.00  0.00  0.00  0.00      0      6    267
 2019 160    18    16   5.0     1  0.04    18     1     0    29     0    18     0   0.0 0.000    50 0.000 0.000 0.000 0.000 0.000   4.84   0.00 204.0  0.00  0.00  0.38  0.41  0.01  0.00  0.00  0.00      0      8    284
 2019 161    19    17   5.0     1  0.04    23     1     0    31     0    23     0   0.0 0.000   113 0.000 0.000 0.000 0.000 0.000   5.16   0.00 195.9  0.00  0.00  0.41  0.41  0.01  0.00  0.00  0.00      0     10    301
 2019 162    20    18   5.0     1  0.05    28     1     0    34     0    29     0   0.0 0.000   120 0.000 0.000 0.000 0.000 0.000   5.11   0.00 189.9  0.00  0.00  0.44  0.41  0.01  0.00  0.00  0.00      0     13    318
 2019 163    21    19   6.0     1  0.06    35     1     0    38     0    35     0   0.0 0.000   125 0.000 0.000 0.000 0.000 0.000   5.04   0.00 185.6  0.00  0.00  0.47  0.42  0.02  0.00  0.00  0.00      0     16    335
 2019 164    22    20   6.0     1  0.08    42     1     0    42     0    43     0   0.0 0.000   129 0.000 0.000 0.000 0.000 0.000   5.02   0.00 182.2  0.00  0.00  0.50  0.42  0.02  0.00  0.00  0.00      0     19    352
 2019 165    23    21   6.0     1  0.09    52     1     0    47     0    52     0   0.0 0.000   134 0.000 0.000 0.000 0.000 0.000   5.02   0.00 179.4  0.00  0.00  0.53  0.43  0.03  0.00  0.00  0.00      0     22    369
 2019 166    24    22   6.0     1  0.11    64     1     0    54     0    65     0   0.0 0.000   138 0.000 0.000 0.000 0.000 0.000   5.10   0.00 176.9  0.00  0.00  0.56  0.44  0.04  0.00  0.00  0.00      0     26    386
 2019 167    25    23   7.0     1  0.14    80     1     0    63     0    80     0   0.0 0.000   142 0.000 0.000 0.000 0.000 0.000   4.89   0.00 174.9  0.00  0.00  0.59  0.45  0.05  0.00  0.00  0.00      0     30    404
 2019 168    26    24   7.0     1  0.17    98     1     0    73     0    98     0   0.0 0.000   147 0.000 0.000 0.000 0.000 0.000   4.65   0.00 173.4  0.00  0.00  0.63  0.46  0.07  0.00  0.00  0.00      0     35    421
 2019 169    27    25   7.0     1  0.20   114     1     0    82     0   115     0   0.0 0.000   153 0.000 0.000 0.000 0.000 0.000   4.33   0.00 172.4  0.00  0.00  0.66  0.48  0.08  0.00  0.00  0.00      0     41    438
 2019 170    28    26   7.0     1  0.24   139     1     0    97     0   140     0   0.0 0.000   159 0.000 0.000 0.000 0.000 0.000   4.18   0.00 171.4  0.00  0.00  0.69  0.49  0.10  0.01  0.00  0.00      0     48    455
 2019 171    29    27   8.0     1  0.27   161     1     0   108     0   161     0   0.0 0.000   166 0.000 0.000 0.000 0.000 0.000   3.81   0.00 170.8  0.00  0.00  0.72  0.51  0.12  0.01  0.00  0.00      0     55    471
 2019 172    30    28   8.0     2  0.34   197    43     0   124     0   241     0   0.0 0.000   174 0.000 0.000 0.000 0.000 0.000   3.21   0.00 170.0  0.00  0.00  0.75  0.53  0.14  0.02  0.00  0.00      0     64    488
 2019 173    31    29   8.0     2  0.40   238    77     0   141     0   316     0   0.0 0.000   183 0.000 0.000 0.000 0.000 0.000   3.08   0.00 166.3  0.00  0.00  0.78  0.55  0.16  0.03  0.00  0.00      0     64    506
 2019 174    32    30   8.0     2  0.46   282   122     0   162     0   404     0   0.0 0.000   191 0.000 0.095 0.000 0.000 0.000   2.91   0.00 163.9  0.00  0.00  0.81  0.57  0.18  0.05  0.00  0.00      1     64    524
 2019 175    33    31   9.0     2  0.52   319   168     0   181     0   487     0   0.0 0.000   198 0.000 0.000 0.000 0.210 0.000   3.15   0.00 161.8  0.00  0.00  0.84  0.60  0.21  0.07  0.00  0.00      1     64    542
 2019 176    34    32   9.0     2  0.60   375   217     0   206     0   593     0   0.0 0.000   211 0.000 0.000 0.000 0.000 0.000   3.11   0.00 159.1  0.00  0.00  0.87  0.63  0.24  0.09  0.00  0.00      2     64    560
 2019 177    35    33   9.0     2  0.66   421   260     0   226     0   681     0   0.0 0.000   225 0.000 0.000 0.000 0.000 0.000   3.36   0.00 156.0  0.00  0.00  0.91  0.65  0.27  0.11  0.00  0.00      4     64    579
 2019 178    36    34  10.0     2  0.78   493   319     0   256     0   811     0   0.0 0.000   248 0.000 0.000 0.000 0.000 0.000   3.25   0.00 157.6  0.00  0.00  0.94  0.68  0.29  0.14  0.00  0.00      5     82    598
 2019 179    37    35  10.0     2  0.90   571   383     0   289     0   954     0   0.0 0.000   272 0.000 0.000 0.000 0.000 0.000   3.23   0.00 157.8  0.00  0.00  0.98  0.71  0.33  0.17  0.01  0.00      6     82    617
 2019 180    38    36  10.0     2  1.03   655   453     0   325     0  1108     0   0.0 0.000   297 0.000 0.000 0.000 0.000 0.000   3.13   0.00 157.7  0.00  0.00  1.01  0.75  0.37  0.21  0.02  0.00      8     82    636
 2019 181    39    37  10.0     2  1.17   752   532     0   365     0  1283     0   0.0 0.000   321 0.000 0.000 0.000 0.000 0.000   2.98   0.00 156.2  0.00  0.00  1.04  0.78  0.41  0.24  0.03  0.00     10     82    655
 2019 182    40    38  11.0     2  1.33   859   625     0   412     0  1484     0   0.0 0.000   341 0.000 0.000 0.000 0.000 0.000   2.91   0.00 155.1  0.00  0.00  1.08  0.82  0.46  0.29  0.05  0.00     13     82    672
 2019 183    41    39  11.0     2  1.50   976   722     0   461     0  1698     0   0.0 0.000   358 0.000 0.000 0.000 0.000 0.000   2.81   0.00 154.1  0.00  0.00  1.11  0.86  0.51  0.34  0.07  0.00     16     82    688
 2019 184    42    40  11.0     2  1.60  1050   816     0   499     0  1866     0   0.0 0.000   373 0.000 0.000 0.000 0.205 0.000   2.84   0.00 152.6  0.00  0.00  1.14  0.90  0.56  0.39  0.10  0.00     20     82    704
 2019 185    43    41  11.0     2  1.77  1167   912     0   547     0  2079     0   0.0 0.000   392 0.000 0.000 0.000 0.000 0.000   2.77   0.00 151.6  0.00  0.00  1.17  0.93  0.60  0.43  0.13  0.00     25     82    721
 2019 186    44    42  11.0     2  1.87  1248  1019     0   589     0  2267     0   0.0 0.000   410 0.000 0.000 0.000 0.215 0.000   2.72   0.00 150.1  0.00  0.00  1.20  0.97  0.66  0.48  0.17  0.00     31     82    738
 2019 187    45    43  12.0     2  1.97  1325  1124     0   628     0  2449     0   0.0 0.000   428 0.000 0.000 0.000 0.232 0.000   2.68   0.00 148.7  0.00  0.00  1.20  1.00  0.70  0.52  0.20  0.00     37     82    756
 2019 188    46    44  12.0     2  2.06  1401  1232     0   668     0  2634     0   0.0 0.000   446 0.000 0.000 0.000 0.249 0.000   2.62   0.00 147.2  0.00  0.00  1.20  1.03  0.74  0.57  0.20  0.00     44     82    773
 2019 189    47    45  12.0     2  2.15  1472  1338     0   706     0  2810     0   0.0 0.000   463 0.000 0.000 0.000 0.272 0.000   2.66   0.00 145.8  0.00  0.00  1.20  1.06  0.79  0.61  0.20  0.00     53     82    791
 2019 190    48    46  12.0     2  2.22  1540  1434     0   740     0  2974     0   0.0 0.000   483 0.000 0.000 0.000 0.249 0.000   2.68   0.00 144.3  0.00  0.00  1.20  1.08  0.83  0.65  0.20  0.00     62     82    809
 2019 191    49    47  12.0     2  2.32  1624  1549     0   783     0  3173     0   0.0 0.000   505 0.000 0.000 0.000 0.231 0.000   2.67   0.00 143.0  0.00  0.00  1.20  1.10  0.87  0.69  0.20  0.00     72     82    827
 2019 192    50    48  13.0     2  2.41  1704  1657     0   822     0  3361     0   0.0 0.000   529 0.000 0.000 0.000 0.230 0.000   2.65   0.00 141.7  0.00  0.00  1.20  1.12  0.91  0.75  0.20  0.00     83     82    845
 2019 193    51    49  13.0     2  2.51  1785  1768     0   862     0  3553     0   0.0 0.000   554 0.000 0.000 0.000 0.233 0.000   2.63   0.00 140.4  0.00  0.00  1.20  1.14  0.95  0.79  0.20  0.00     96     82    863
 2019 194    52    50  13.0     2  2.59  1861  1873     0   899     0  3735     0   0.0 0.000   577 0.000 0.000 0.000 0.238 0.000   2.60   0.00 139.1  0.00  0.00  1.20  1.15  0.99  0.84  0.20  0.00    109     82    880
 2019 195    53    51  13.0     2  2.67  1940  1985     0   938     0  3925     0   0.0 0.000   600 0.000 0.000 0.000 0.247 0.000   2.57   0.00 137.8  0.00  0.00  1.20  1.16  1.02  0.89  0.20  0.00    124     82    897
 2019 196    54    52  13.0     2  2.76  2023  2106     0   979     0  4129     0   0.0 0.000   623 0.000 0.000 0.000 0.261 0.000   2.50   0.00 136.5  0.00  0.00  1.20  1.17  1.06  0.93  0.20  0.00    140     82    913
 2019 197    55    53  14.0     2  2.82  2089  2208     0  1012     0  4297     0   0.0 0.000   644 0.000 0.000 0.000 0.289 0.000   2.46   0.00 135.1  0.00  0.00  1.20  1.19  1.10  0.98  0.20  0.00    158     82    930
 2019 198    56    54  14.0     2  2.89  2161  2325     0  1049     0  4486     0   0.0 0.000   664 0.000 0.000 0.000 0.307 0.000   2.53   0.00 133.7  0.00  0.00  1.20  1.26  1.11  1.00  0.20  0.00    176     82    947
 2019 199    57    55  14.0     2  2.94  2223  2417     0  1078     0  4640     0   0.0 0.000   688 0.000 0.000 0.000 0.267 0.000   2.57   0.00 132.2  0.00  0.00  1.20  1.33  1.12  1.02  0.20  0.00    196     82    964
 2019 200    58    56  14.0     2  3.03  2312  2542     0  1121     0  4854     0   0.0 0.000   716 0.000 0.000 0.000 0.239 0.000   2.56   0.00 131.1  0.00  0.00  1.20  1.39  1.13  1.03  0.20  0.00    218     82    980
 2019 201    59    57  14.0     3  3.13  2398  2688     0  1151     0  5086     0   0.0 0.000   709 0.000 0.000 0.000 0.235 0.000   2.52   0.00 130.5  0.00  0.00  1.20  1.48  1.15  1.05  0.20  0.00    241     82    997
 2019 202    60    58  14.0     3  3.22  2481  2834     0  1180     0  5315     0   0.0 0.000   703 0.000 0.000 0.000 0.246 0.000   2.48   0.00 129.7  0.00  0.00  1.20  1.54  1.17  1.06  0.20  0.00    266     82   1015
 2019 203    61    59  15.0     3  3.30  2561  2981     0  1208     0  5542     0   0.0 0.000   695 0.000 0.000 0.000 0.257 0.000   2.46   0.00 128.9  0.00  0.00  1.20  1.59  1.19  1.07  0.20  0.00    292     82   1032
 2019 204    62    60  15.0     3  3.38  2640  3127     0  1236     0  5767     0   0.0 0.000   687 0.000 0.000 0.000 0.257 0.000   2.42   0.00 128.1  0.00  0.00  1.20  1.64  1.21  1.08  0.20  0.00    320     82   1049
 2019 205    63    61  15.0     3  3.44  2710  3263     0  1260     0  5972     0   0.0 0.000   679 0.000 0.000 0.000 0.271 0.000   2.38   0.00 127.0  0.00  0.00  1.20  1.68  1.23  1.09  0.20  0.00    350     82   1067
 2019 206    64    62  15.0     3  3.51  2783  3406     0  1286     0  6189     0   0.0 0.000   640 0.000 0.000 0.000 0.268 0.000   2.32   0.00 125.9  0.00  0.00  1.20  1.70  1.24  1.10  0.20  0.00    382     82   1084
 2019 207    65    63  15.0     3  3.57  2857  3553     0  1312     0  6410     0   0.0 0.000   605 0.000 0.000 0.000 0.264 0.000   2.29   0.00 124.9  0.00  0.00  1.20  1.72  1.26  1.12  0.20  0.00    415     82   1101
 2019 208    66    64  15.0     3  3.64  2936  3707     0  1341     0  6643     0   0.0 0.000   572 0.000 0.000 0.000 0.243 0.000   2.21   0.00 124.0  0.00  0.00  1.20  1.74  1.28  1.14  0.20  0.00    450     82   1119
 2019 209    67    65  16.0     3  3.70  3013  3863     0  1369     0  6876     0   0.0 0.000   543 0.000 0.000 0.000 0.249 0.000   2.14   0.00 123.0  0.00  0.00  1.20  1.76  1.30  1.16  0.20  0.00    488     82   1136
 2019 210    68    66  16.0     3  3.76  3085  4016     0  1395     0  7102     0   0.0 0.000   515 0.000 0.000 0.000 0.251 0.000   2.10   0.00 121.9  0.00  0.00  1.20  1.77  1.33  1.18  0.20  0.00    527     82   1153
 2019 211    69    67  16.0     3  3.80  3153  4165     0  1420     0  7317     0   0.0 0.000   488 0.000 0.000 0.000 0.253 0.000   2.05   0.00 120.6  0.00  0.00  1.20  1.79  1.34  1.19  0.20  0.00    568     82   1170
 2019 212    70    68  16.0     3  3.83  3214  4309     0  1442     0  7523     0   0.0 0.000   463 0.000 0.000 0.000 0.261 0.000   2.00   0.00 119.3  0.00  0.00  1.20  1.80  1.37  1.21  0.20  0.00    612     82   1188
 2019 213    71    69  16.0     3  3.86  3274  4462     0  1465     0  7736     0   0.0 0.000   439 0.000 0.000 0.000 0.273 0.000   1.94   0.00 118.0  0.00  0.00  1.20  1.82  1.39  1.23  0.20  0.00    657     82   1206
 2019 214    72    70  16.0     3  3.87  3322  4593     0  1483     0  7915     0   0.0 0.000   415 0.000 0.000 0.000 0.286 0.000   1.92   0.00 116.4  0.00  0.00  1.20  1.83  1.41  1.25  0.20  0.00    705     82   1224
 2019 215    73    71  16.0     3  3.88  3376  4747     0  1505     0  8123     0   0.0 0.000   392 0.000 0.000 0.000 0.272 0.000   1.88   0.00 114.9  0.00  0.00  1.20  1.84  1.43  1.26  0.20  0.00    755     82   1242
 2019 216    74    72  17.0     3  3.88  3423  4890     0  1524     0  8312     0   0.0 0.000   371 0.000 0.000 0.000 0.278 0.000   1.85   0.00 113.3  0.00  0.00  1.20  1.87  1.45  1.27  0.20  0.00    807     82   1260
 2019 217    75    73  17.0     3  3.88  3470  5044     0  1544     0  8514     0   0.0 0.000   351 0.000 0.000 0.000 0.269 0.000   1.82   0.00 111.8  0.00  0.00  1.20  1.87  1.47  1.29  0.20  0.00    861     82   1278
 2019 218    76    74  17.0     3  3.88  3519  5209     0  1567     0  8728     0   0.0 0.000   333 0.000 0.000 0.000 0.261 0.000   1.77   0.00 110.2  0.00  0.00  1.20  1.89  1.48  1.31  0.20  0.00    918     82   1296
 2019 219    77    75  17.0     3  3.88  3568  5380     0  1590     0  8947     0   0.0 0.000   316 0.000 0.000 0.000 0.263 0.000   1.74   0.00 108.7  0.00  0.00  1.20  1.90  1.50  1.33  0.20  0.00    977     82   1314
 2019 220    78    76  17.0     3  3.88  3619  5556     0  1615     0  9175     0   0.0 0.000   300 0.000 0.000 0.000 0.257 0.000   1.70   0.00 107.2  0.00  0.00  1.20  1.93  1.52  1.35  0.20  0.00   1038     82   1331
 2019 221    79    77  17.0     3  3.88  3669  5730     0  1639     0  9399     0   0.0 0.000   286 0.000 0.000 0.000 0.261 0.000   1.67   0.00 105.7  0.00  0.00  1.20  1.95  1.55  1.37  0.20  0.00   1102     82   1348
 2019 222    80    78  17.0     3  3.82  3691  5931     0  1662     0  9622     0   0.0 0.000   272 0.000 0.000 0.000 0.250 0.000   1.65   0.00 103.6  0.00  0.00  1.20  1.98  1.57  1.39  0.20  0.00   1168     82   1365
 2019 223    81    79  18.0     3  3.77  3713  6137     0  1686     0  9850     0   0.0 0.000   259 0.000 0.000 0.000 0.238 0.000   1.61   0.00 101.6  0.00  0.00  1.20  1.99  1.59  1.42  0.20  0.00   1237     82   1382
 2019 224    82    80  18.0     3  3.72  3736  6339     0  1709     0 10075     0   0.0 0.000   248 0.000 0.000 0.000 0.235 0.000   1.59   0.00  99.5  0.00  0.00  1.20  2.01  1.62  1.45  0.20  0.00   1308     82   1400
 2019 225    83    81  18.0     3  3.66  3758  6537     0  1731     0 10295     0   0.0 0.000   237 0.000 0.000 0.000 0.212 0.000   1.56   0.00  97.5  0.00  0.00  1.20  2.03  1.63  1.46  0.20  0.00   1382     82   1418
 2019 226    84    82  18.0     3  3.61  3779  6720     0  1751     0 10500     0   0.0 0.000   228 0.000 0.000 0.000 0.205 0.000   1.53   0.00  95.4  0.00  0.00  1.20  2.06  1.65  1.49  0.20  0.00   1458     82   1437
 2019 227    85    83  18.0     3  3.49  3799  6870     0  1764     0 10670     0   0.0 0.000   220 0.000 0.000 0.000 0.000 0.000   1.52   0.00  91.8  0.00  0.00  1.20  2.08  1.67  1.50  0.20  0.00   1538     82   1455
 2019 228    86    84  18.0     3  3.42  3834  7105     0  1794     0 10939     0   0.0 0.000   212 0.000 0.000 0.000 0.000 0.000   1.48   0.00  89.1  0.00  0.00  1.20  2.08  1.70  1.53  0.20  0.00   1622     82   1472
 2019 229    87    85  18.0     4  3.38  3867  7317     0  1820     0 11184     0   0.0 0.000   208 0.000 0.000 0.000 0.000 0.000   1.45   0.00  87.4  0.00  0.00  1.20  2.10  1.74  1.56  0.20  0.00   1708     82   1490
 2019 230    88    86  18.0     4  3.28  3865  7573     0  1847     0 11438     0   0.0 0.000   204 0.000 0.000 0.000 0.000 0.000   1.49   0.00  84.8  0.00  0.00  1.20  2.19  1.74  1.57  0.20  0.00   1797     82   1508
 2019 231    89    87  18.0     4  3.17  3862  7828     0  1873     0 11690     0   0.0 0.000   201 0.000 0.000 0.000 0.000 0.000   1.52   0.00  82.2  0.00  0.00  1.20  2.30  1.75  1.57  0.20  0.00   1888     82   1525
 2019 232    90    88  18.0     4  3.07  3860  8078     0  1899     0 11937     0   0.0 0.000   197 0.000 0.000 0.000 0.000 0.000   1.51   0.00  79.6  0.00  0.00  1.20  2.39  1.76  1.58  0.20  0.00   1982    224   1542
 2019 233    91    89  18.0     4  2.97  3857  8323     0  1923     0 12180     0   0.0 0.000   193 0.000 0.000 0.000 0.000 0.000   1.48   0.00  77.0  0.00  0.00  1.20  2.46  1.78  1.59  0.20  0.00   2079    367   1558
 2019 234    92    90  18.0     4  2.87  3855  8561     0  1946     0 12415     0   0.0 0.000   190 0.000 0.000 0.000 0.000 0.000   1.45   0.00  74.4  0.00  0.00  1.20  2.53  1.80  1.60  0.20  0.00   2178    512   1575
 2019 235    93    91  18.0     4  2.70  3850  8795     0  1967     0 12646     0   0.0 0.000   186 0.000 0.000 0.000 0.000 0.000   1.42   0.00  70.2  0.00  0.00  1.20  2.59  1.83  1.62  0.20  0.00   2281    659   1592
 2019 236    94    92  18.0     5  2.56  3847  4504  2339  1975  4536 12887  8064  56.3 0.181   186 0.000 0.000 0.000 0.000 0.000   1.76  51.55  66.5  0.00  0.00  1.20  2.64  1.85  1.63  0.20  0.00   2388    807   1608
 2019 237    95    93  18.0     5  2.43  3802  4267  2870  1983  5068 13137  9898  51.2 0.218   186 0.000 0.000 0.000 0.000 0.000   1.77  56.64  63.8  0.00  0.00  1.20  2.68  1.87  1.64  0.20  0.00   2498    955   1625
 2019 238    96    94  18.0     5  2.31  3733  3896  3396  1973  5594 13223 11711  47.8 0.257   186 0.000 0.000 0.000 0.000 0.000   1.83  60.71  61.8  0.00  0.00  1.20  2.70  1.89  1.65  0.20  0.00   2611   1103   1643
 2019 239    97    95  18.0     5  2.20  3684  3629  3918  1977  6116 13428 13511  45.3 0.292   186 0.000 0.000 0.000 0.000 0.000   1.86  64.07  59.8  0.00  0.00  1.20  2.71  1.89  1.65  0.20  0.00   2726   1252   1661
 2019 240    98    96  18.0     5  2.10  3638  3386  4412  1980  6609 13634 15213  43.4 0.324   186 0.000 0.000 0.000 0.000 0.000   1.88  66.75  57.8  0.00  0.00  1.20  2.72  1.90  1.65  0.20  0.00   2844   1400   1679
 2019 241    99    97  18.0     5  2.02  3576  3047  4881  1968  7079 13702 16832  42.1 0.356   186 0.000 0.000 0.000 0.000 0.000   1.94  68.95  56.4  0.00  0.00  1.20  2.74  1.92  1.66  0.20  0.00   2965   1548   1697
 2019 242   100    98  18.0     5  1.93  3536  2829  5333  1970  7531 13895 18391  40.9 0.384   186 0.000 0.000 0.000 0.000 0.000   1.96  70.82  54.7  0.00  0.00  1.20  2.74  1.92  1.66  0.20  0.00   3087   1696   1715
 2019 243   101    99  18.0     5  1.92  3496  2606  5778  1971  7976 14078 19924  40.0 0.410   186 0.000 0.000 0.000 0.000 0.000   1.98  72.45  54.9  0.00  0.00  1.20  2.75  1.93  1.66  0.20  0.00   3210   1843   1733
 2019 244   102   100  18.0     5  1.90  3459  2401  6136  1971  8334 14194 21160  39.4 0.432   186 0.000 0.000 0.000 0.000 0.000   1.99  73.63  55.0  0.00  0.00  1.20  2.76  1.94  1.67  0.20  0.00   3333   1991   1751
 2019 245   103   101  18.0     5  1.88  3459  2401  6309  1970  8507 14366 21755  39.1 0.439   186 0.000 0.000 0.000 0.000 0.000   1.95  74.17  54.4  0.00  0.00  1.20  2.77  1.95  1.68  0.20  0.00   3457   2139   1769
 2019 246   104   102  18.0     5  1.86  3458  2401  6478  1969  8676 14535 22338  38.8 0.446   186 0.000 0.000 0.000 0.000 0.000   1.91  74.67  53.9  0.00  0.00  1.20  2.77  1.97  1.69  0.20  0.00   3581   2287   1786
 2019 247   105   103  18.0     5  1.84  3458  2401  6635  1967  8833 14691 22880  38.6 0.452   186 0.000 0.000 0.000 0.000 0.000   1.87  75.12  53.3  0.00  0.00  1.20  2.78  1.98  1.69  0.20  0.00   3705   2434   1803
 2019 248   106   104  18.0     5  1.82  3457  2401  6783  1964  8981 14839 23390  38.4 0.457   186 0.000 0.000 0.000 0.000 0.000   1.83  75.53  52.8  0.00  0.00  1.20  2.78  1.99  1.70  0.20  0.00   3830   2582   1821
 2019 249   107   105  18.0     5  1.80  3457  2401  6928  1960  9126 14983 23889  38.2 0.462   186 0.000 0.000 0.000 0.000 0.000   1.79  75.92  52.1  0.00  0.00  1.20  2.79  2.00  1.70  0.20  0.00   3956   2729   1838
 2019 250   108   106  18.0     5  1.78  3456  2401  7061  1955  9258 15115 24347  38.0 0.467   186 0.000 0.000 0.000 0.000 0.000   1.76  76.26  51.5  0.00  0.00  1.20  2.79  2.00  1.71  0.20  0.00   4082   2876   1855
 2019 251   109   107  18.0     5  1.76  3456  2401  7188  1950  9385 15241 24785  37.9 0.472   186 0.000 0.000 0.000 0.000 0.000   1.73  76.58  50.8  0.00  0.00  1.20  2.79  2.01  1.71  0.20  0.00   4209   3022   1872
 2019 252   110   108  18.0     5  1.73  3328  2401  7320  1945  9518 15246 25241  37.7 0.480   186 0.000 0.000 0.000 0.000 0.000   1.73  76.91  52.0  0.00  0.00  1.20  2.79  2.02  1.72  0.20  0.00   4336   3168   1889
 2019 253   111   109  18.0     6  1.73  3328  2401  7320  1945  9518 15246 25241  37.7 0.480   186 0.000 0.000 0.000 0.000 0.000   1.73  76.91  52.0  0.00  0.00  1.20  2.79  2.02  1.72  0.20  0.00   4336   3168   1905
 2019 254   112   110  18.0    20  1.73  3328  2401  7320  1945  9518 15246 25241  37.7 0.480   186 0.000 0.000 0.000 0.000 0.000   1.73  76.91  52.0  0.00  0.00  1.20  2.79  2.03  1.73  0.20  0.00   4336   3168   1905
