# Supplementary material for: Assessing rice yield responses to climate change scenarios using a crop simulation model
Source: PeerJ. 2026 Mar 12;14:e20965. doi: 10.7717/peerj.20965 (PMC12989151; doi:10.7717/peerj.20965)
Supplement: Supplemental Information 3 — Results of the simulation including experiment [file peerj-14-20965-s003.txt]

*SIMULATION OVERVIEW FILE

*DSSAT Cropping System Model Ver. 4.8.5.000 -release  MAY 23, 2025 20:42:59

*RUN   1        : I1 KPC1.00                RICER048 SUKI1901    1
 MODEL          : RICER048 - Rice
 EXPERIMENT     : SUKI1901 RI CELTIK TARSUS
 DATA PATH      : C:\DSSAT48\Rice\
 TREATMENT  1   : I1 KPC1.00                RICER048


 CROP           : Rice             CULTIVAR : REKO             ECOTYPE :IB0001
 STARTING DATE  : MAY 23 2019
 PLANTING DATE  : MAY 24 2019      PLANTS/m2 :    50.0    ROW SPACING :  20.cm
 WEATHER        : FFFF   2019
 SOIL           : SUCELTIK56     TEXTURE : C     -   Tarsus silty clay
 SOIL INIT COND : DEPTH:120cm EXTR. H2O:118.5mm  NO3: 36.6kg/ha  NH4: 40.8kg/ha
 WATER BALANCE  : IRRIGATE ON REPORTED DATE(S)
 IRRIGATION     :      884 mm IN    44 APPLICATIONS
 NITROGEN BAL.  : SOIL-N & N-UPTAKE SIMULATION; NO N-FIXATION
 N-FERTILIZER   :      150 kg/ha IN     4 APPLICATIONS
 RESIDUE/MANURE : INITIAL :     0 kg/ha ;       0 kg/ha IN     0 APPLICATIONS
 ENVIRONM. OPT. : DAYL=    0.00  SRAD=    0.00  TMAX=    0.00  TMIN=    0.00
                  RAIN=    0.00  CO2 =    0.00  DEW =    0.00  WIND=    0.00
 SIMULATION OPT : WATER   :Y  NITROGEN:Y  N-FIX:N  PHOSPH :N  PESTS  :N
                  PHOTO   :C  ET      :R  INFIL:S  HYDROL :R  SOM    :G
                  CO2 411ppm  NSWIT   :1  EVAP :R  SOIL   :3  STEMP  :D
 MANAGEMENT OPT : PLANTING:R  IRRIG   :R  FERT :R  RESIDUE:N  HARVEST:M
                  WEATHER :M  TILLAGE :N

*SUMMARY OF SOIL AND GENETIC INPUT PARAMETERS

   SOIL LOWER UPPER   SAT  EXTR  INIT   ROOT   BULK     pH    NO3    NH4    ORG
  DEPTH LIMIT LIMIT    SW    SW    SW   DIST   DENS                          C
   cm   cm3/cm3    cm3/cm3    cm3/cm3         g/cm3         ugN/g  ugN/g     %
-------------------------------------------------------------------------------
  0- 30 0.290 0.417 0.424 0.127 0.417   0.50   1.30   7.80   4.00   4.00   1.46
 30- 60 0.305 0.428 0.449 0.123 0.428   0.50   1.40   7.80   3.00   3.00   1.03
 60- 90 0.313 0.436 0.445 0.123 0.436   0.50   1.40   8.00   1.50   1.50   0.66
 90-120 0.288 0.310 0.425 0.022 0.310   0.50   1.40   8.10   0.50   1.50   0.44

TOT-120  35.9  47.7  52.3  11.9  47.7  <--cm   -  kg/ha-->   36.6   40.8 146400
SOIL ALBEDO    : 0.13      EVAPORATION LIMIT : 6.00         MIN. FACTOR  : 1.00
RUNOFF CURVE # :81.00      DRAINAGE RATE     : 0.40         FERT. FACTOR : 1.00

 Rice             CULTIVAR: TR0669-YARR               ECOTYPE: IB0001
 P1     : 385.9  P2R    : 100.1  P5     : 320.0  P2O    :  10.9
 G1     :  67.3  G2     :0.0290  G3     :  1.00  THOT   :  28.7  TCLDP  :  15.0  TCLDF  :  15.0


*SIMULATED CROP AND SOIL STATUS AT MAIN DEVELOPMENT STAGES

 RUN NO.     1     I1 KPC1.00              

        CROP GROWTH     BIOMASS         LEAF   CROP N     STRESS      STRESS                                           
   DATE  AGE STAGE        kg/ha    LAI   NUM  kg/ha  %   H2O  Nitr Phos1 Phos2  RSTG                                   
 ------  --- ----------   -----  -----  ----  ---  ---  ----  ----  ----  ----  ----                                   
 23 MAY    0 Start Sim        0   0.00   0.0    0  0.0  0.00  0.00  0.00  0.00     7
 24 MAY    0 Sowing           0   0.00   0.0    0  0.0  0.00  0.00  0.00  0.00     8
 27 MAY    3 Germinate        0   0.00   0.0    0  0.0  0.00  0.00  0.00  0.00     9
 29 MAY    5 Emergence        2   0.00   1.0    0  2.2  0.00  0.00  0.00  0.00     1
 21 JUN   28 End Juveni     241   0.34   8.0    8  3.2  0.00  0.05  0.00  0.00     2
 20 JUL   57 Pan Init      4688   2.73  14.0  116  2.5  0.00  0.35  0.00  0.00     3
 17 AUG   85 Heading      10454   3.04  18.0  150  1.4  0.00  0.41  0.00  0.00     4
 24 AUG   92 Beg Gr Fil   12120   2.29  18.0  169  1.4  0.00  0.07  0.00  0.00     5
  9 SEP  108 End Mn Fil   14508   1.69  18.0  168  1.2  0.00  0.00  0.00  0.00     5
 10 SEP  109 End Ti Fil   14508   1.69  18.0  168  1.2  0.00  0.00  0.00  0.00     6
 11 SEP  110 Maturity     14508   1.69  18.0  168  1.2  0.00  0.00  0.00  0.00    20
 11 SEP  110 Harvest      14508   1.69  18.0  168  1.2  0.00  0.00  0.00  0.00    20


*MAIN GROWTH AND DEVELOPMENT VARIABLES

@     VARIABLE                                         SIMULATED     MEASURED
      --------                                         ---------     --------
      Panicle Initiation day (dap)                            57           57
      Anthesis day (dap)                                      85           82
      Physiological maturity day (dap)                       110          113
      Yield at harvest maturity (kg [dm]/ha)                7091          -99
      Unit wt at maturity (g [dm]/unit)                   0.0290          -99
      Number at maturity (no/m2)                           24453          -99
      Pod or panicle number (no/m2)                       149.20          -99
      Leaf area index, maximum                              3.45         5.88
      Tops weight at anthesis (kg [dm]/ha)                 10212          -99
      Tops N at anthesis (kg/ha)                             150          -99
      Tops weight at maturity (kg [dm]/ha)                 14508        15873
      By-product produced (stalk) at maturity (kg[dm]/ha    7417          -99
      Harvest index at maturity                            0.489          -99
      Leaf number per stem at maturity                        18          -99
      Grain N at maturity (kg/ha)                             78          -99
      Tops N at maturity (kg/ha)                             168          -99
      Stem N at maturity (kg/ha)                              90          -99
      Grain N at maturity (%)                               1.10          -99
      Emergence day (dap)                                      5            7


*ENVIRONMENTAL AND STRESS FACTORS

 |-----Development Phase------|--------------------------------------Environment--------------------------------------|-----------------Stress-----------------|
                              |---------------Average--------------|-----Cumulative-----|--------Count of days--------|          (0=Min, 1=Max Stress)         |
                         Time  Temp  Temp  Temp Solar Photop                Evapo    Pot TMIN TMIN TMAX TMAX TMAX RAIN|----Water----|---Nitrogen--|-Phosphorus-|
                         Span   Max   Min  Mean   Rad  [day]    CO2   Rain  Trans     ET   <    <    >    >    >    >   Photo         Photo         Photo
                         days     C     C     C MJ/m2     hr    ppm     mm     mm    mm   0 C  2 C 30 C 32 C 34 C  0mm  synth Growth  synth Growth  synth Growth
----------------------------------------------------------------------------------------------------------------------------------------------------------------
 Emergence-End Juvenile    23  31.1  19.6  25.4  24.0  13.63  411.1    0.0   79.5  152.9    0    0   15    7    3    0  0.000  0.000  0.030  0.050  0.000  0.000
 End Juvenil-Panicl Init   29  32.0  22.5  27.2  25.9  13.61  411.3   18.8  184.1  194.9    0    0   27   17    1    3  0.000  0.000  0.185  0.332  0.000  0.000
 Panicl Init-End Lf Grow   28  32.9  23.6  28.2  25.2  13.21  411.5    0.0  175.0  176.2    0    0   28   25    2    0  0.000  0.000  0.270  0.414  0.000  0.000
 End Lf Grth-Beg Grn Fil    7  33.0  22.5  27.7  23.2  12.83  411.7    0.0   39.7   39.9    0    0    7    5    1    0  0.000  0.000  0.000  0.114  0.000  0.000
 Grain Filling Phase       17  33.6  23.3  28.4  20.2  12.53  411.7    0.0   83.4   83.9    0    0   17   16    6    0  0.000  0.000  0.000  0.000  0.000  0.000
   
 Planting to Harvest      110  32.3  22.0  27.2  24.3  13.28  411.4   18.8  590.5  690.4    0    0   98   73   15    3  0.000  0.000  0.124  0.211  0.000  0.000
----------------------------------------------------------------------------------------------------------------------------------------------------------------


*Resource Productivity
 Growing season length: 110 days 

 Precipitation during growing season        18.8 mm[rain]
   Dry Matter Productivity                 77.17 kg[DM]/m3[rain]          =  771.7 kg[DM]/ha per mm[rain]
   Yield Productivity                      37.72 kg[grain yield]/m3[rain] =  377.2 kg[yield]/ha per mm[rain]

 Evapotranspiration during growing season  590.5 mm[ET]
   Dry Matter Productivity                  2.46 kg[DM]/m3[ET]            =   24.6 kg[DM]/ha per mm[ET]
   Yield Productivity                       1.20 kg[grain yield]/m3[ET]   =   12.0 kg[yield]/ha per mm[ET]

 Transpiration during growing season       350.7 mm[EP]
   Dry Matter Productivity                  4.14 kg[DM]/m3[EP]            =   41.4 kg[DM]/ha per mm[EP]
   Yield Productivity                       2.02 kg[grain yield]/m3[EP]   =   20.2 kg[yield]/ha per mm[EP]

 Irrigation during growing season          873.9 mm[irrig]
   Dry Matter Productivity                  1.66 kg[DM]/m3[irrig]         =   16.6 kg[DM]/ha per mm[irrig]
   Yield Productivity                       0.81 kg[grain yield]/m3[irrig]=    8.1 kg[yield]/ha per mm[irrig]

 N applied during growing season            150. kg[N applied]/ha
   Dry Matter Productivity                  96.7 kg[DM]/kg[N applied]
   Yield Productivity                       47.3 kg[yield]/kg[N applied]

 N uptake during growing season              168 kg[N uptake]/ha
   Dry Matter Productivity                  86.4 kg[DM]/kg[N uptake]
   Yield Productivity                       42.2 kg[yield]/kg[N uptake]

--------------------------------------------------------------------------------------------------------------

                      Rice YIELD :     7091 kg/ha    [Dry weight] 

**************************************************************************************************************

*DSSAT Cropping System Model Ver. 4.8.5.000 -release  MAY 23, 2025 20:42:59

*RUN   2        : I1 KPC1.25                RICER048 SUKI1901    2
 MODEL          : RICER048 - Rice
 EXPERIMENT     : SUKI1901 RI CELTIK TARSUS
 DATA PATH      : C:\DSSAT48\Rice\
 TREATMENT  2   : I1 KPC1.25                RICER048


 CROP           : Rice             CULTIVAR : REKO             ECOTYPE :IB0001
 STARTING DATE  : MAY 23 2019
 PLANTING DATE  : MAY 24 2019      PLANTS/m2 :    50.0    ROW SPACING :  20.cm
 WEATHER        : FFFF   2019
 SOIL           : SUCELTIK56     TEXTURE : C     -   Tarsus silty clay
 SOIL INIT COND : DEPTH:120cm EXTR. H2O:118.5mm  NO3: 36.6kg/ha  NH4: 40.8kg/ha
 WATER BALANCE  : IRRIGATE ON REPORTED DATE(S)
 IRRIGATION     :     1007 mm IN    44 APPLICATIONS
 NITROGEN BAL.  : SOIL-N & N-UPTAKE SIMULATION; NO N-FIXATION
 N-FERTILIZER   :      150 kg/ha IN     4 APPLICATIONS
 RESIDUE/MANURE : INITIAL :     0 kg/ha ;       0 kg/ha IN     0 APPLICATIONS
 ENVIRONM. OPT. : DAYL=    0.00  SRAD=    0.00  TMAX=    0.00  TMIN=    0.00
                  RAIN=    0.00  CO2 =    0.00  DEW =    0.00  WIND=    0.00
 SIMULATION OPT : WATER   :Y  NITROGEN:Y  N-FIX:N  PHOSPH :N  PESTS  :N
                  PHOTO   :C  ET      :R  INFIL:S  HYDROL :R  SOM    :G
                  CO2 411ppm  NSWIT   :1  EVAP :R  SOIL   :3  STEMP  :D
 MANAGEMENT OPT : PLANTING:R  IRRIG   :R  FERT :R  RESIDUE:N  HARVEST:M
                  WEATHER :M  TILLAGE :N

*SUMMARY OF SOIL AND GENETIC INPUT PARAMETERS

   SOIL LOWER UPPER   SAT  EXTR  INIT   ROOT   BULK     pH    NO3    NH4    ORG
  DEPTH LIMIT LIMIT    SW    SW    SW   DIST   DENS                          C
   cm   cm3/cm3    cm3/cm3    cm3/cm3         g/cm3         ugN/g  ugN/g     %
-------------------------------------------------------------------------------
  0- 30 0.290 0.417 0.424 0.127 0.417   0.50   1.30   7.80   4.00   4.00   1.46
 30- 60 0.305 0.428 0.449 0.123 0.428   0.50   1.40   7.80   3.00   3.00   1.03
 60- 90 0.313 0.436 0.445 0.123 0.436   0.50   1.40   8.00   1.50   1.50   0.66
 90-120 0.288 0.310 0.425 0.022 0.310   0.50   1.40   8.10   0.50   1.50   0.44

TOT-120  35.9  47.7  52.3  11.9  47.7  <--cm   -  kg/ha-->   36.6   40.8 146400
SOIL ALBEDO    : 0.13      EVAPORATION LIMIT : 6.00         MIN. FACTOR  : 1.00
RUNOFF CURVE # :81.00      DRAINAGE RATE     : 0.40         FERT. FACTOR : 1.00

 Rice             CULTIVAR: TR0669-YARR               ECOTYPE: IB0001
 P1     : 385.9  P2R    : 100.1  P5     : 320.0  P2O    :  10.9
 G1     :  67.3  G2     :0.0290  G3     :  1.00  THOT   :  28.7  TCLDP  :  15.0  TCLDF  :  15.0


*SIMULATED CROP AND SOIL STATUS AT MAIN DEVELOPMENT STAGES

 RUN NO.     2     I1 KPC1.25              

        CROP GROWTH     BIOMASS         LEAF   CROP N     STRESS      STRESS                                           
   DATE  AGE STAGE        kg/ha    LAI   NUM  kg/ha  %   H2O  Nitr Phos1 Phos2  RSTG                                   
 ------  --- ----------   -----  -----  ----  ---  ---  ----  ----  ----  ----  ----                                   
 23 MAY    0 Start Sim        0   0.00   0.0    0  0.0  0.00  0.00  0.00  0.00     7
 24 MAY    0 Sowing           0   0.00   0.0    0  0.0  0.00  0.00  0.00  0.00     8
 27 MAY    3 Germinate        0   0.00   0.0    0  0.0  0.00  0.00  0.00  0.00     9
 29 MAY    5 Emergence        2   0.00   1.0    0  2.2  0.00  0.00  0.00  0.00     1
 21 JUN   28 End Juveni     241   0.34   8.0    8  3.2  0.00  0.05  0.00  0.00     2
 20 JUL   57 Pan Init      5180   3.23  14.0  131  2.5  0.00  0.28  0.00  0.00     3
 17 AUG   85 Heading      11407   3.47  18.0  167  1.5  0.00  0.36  0.00  0.00     4
 24 AUG   92 Beg Gr Fil   13116   2.61  18.0  183  1.4  0.00  0.05  0.00  0.00     5
  9 SEP  108 End Mn Fil   15467   1.76  18.0  183  1.2  0.00  0.00  0.00  0.00     5
 10 SEP  109 End Ti Fil   15467   1.76  18.0  183  1.2  0.00  0.00  0.00  0.00     6
 11 SEP  110 Maturity     15467   1.76  18.0  183  1.2  0.00  0.00  0.00  0.00    20
 11 SEP  110 Harvest      15467   1.76  18.0  183  1.2  0.00  0.00  0.00  0.00    20


*MAIN GROWTH AND DEVELOPMENT VARIABLES

@     VARIABLE                                         SIMULATED     MEASURED
      --------                                         ---------     --------
      Panicle Initiation day (dap)                            57           57
      Anthesis day (dap)                                      85           83
      Physiological maturity day (dap)                       110          113
      Yield at harvest maturity (kg [dm]/ha)                7392          -99
      Unit wt at maturity (g [dm]/unit)                   0.0290          -99
      Number at maturity (no/m2)                           25490          -99
      Pod or panicle number (no/m2)                       197.69          -99
      Leaf area index, maximum                              4.00         6.10
      Tops weight at anthesis (kg [dm]/ha)                 11161          -99
      Tops N at anthesis (kg/ha)                             167          -99
      Tops weight at maturity (kg [dm]/ha)                 15467        18080
      By-product produced (stalk) at maturity (kg[dm]/ha    8075          -99
      Harvest index at maturity                            0.478          -99
      Leaf number per stem at maturity                        18          -99
      Grain N at maturity (kg/ha)                             82          -99
      Tops N at maturity (kg/ha)                             183          -99
      Stem N at maturity (kg/ha)                             102          -99
      Grain N at maturity (%)                               1.11          -99
      Emergence day (dap)                                      5            7


*ENVIRONMENTAL AND STRESS FACTORS

 |-----Development Phase------|--------------------------------------Environment--------------------------------------|-----------------Stress-----------------|
                              |---------------Average--------------|-----Cumulative-----|--------Count of days--------|          (0=Min, 1=Max Stress)         |
                         Time  Temp  Temp  Temp Solar Photop                Evapo    Pot TMIN TMIN TMAX TMAX TMAX RAIN|----Water----|---Nitrogen--|-Phosphorus-|
                         Span   Max   Min  Mean   Rad  [day]    CO2   Rain  Trans     ET   <    <    >    >    >    >   Photo         Photo         Photo
                         days     C     C     C MJ/m2     hr    ppm     mm     mm    mm   0 C  2 C 30 C 32 C 34 C  0mm  synth Growth  synth Growth  synth Growth
----------------------------------------------------------------------------------------------------------------------------------------------------------------
 Emergence-End Juvenile    23  31.1  19.6  25.4  24.0  13.63  411.1    0.0   79.5  152.9    0    0   15    7    3    0  0.000  0.000  0.030  0.050  0.000  0.000
 End Juvenil-Panicl Init   29  32.0  22.5  27.2  25.9  13.61  411.3   18.8  181.9  194.0    0    0   27   17    1    3  0.000  0.003  0.135  0.269  0.000  0.000
 Panicl Init-End Lf Grow   28  32.9  23.6  28.2  25.2  13.21  411.5    0.0  174.5  175.7    0    0   28   25    2    0  0.000  0.000  0.220  0.361  0.000  0.000
 End Lf Grth-Beg Grn Fil    7  33.0  22.5  27.7  23.2  12.83  411.7    0.0   39.6   39.9    0    0    7    5    1    0  0.000  0.000  0.000  0.083  0.000  0.000
 Grain Filling Phase       17  33.6  23.3  28.4  20.2  12.53  411.7    0.0   83.0   83.7    0    0   17   16    6    0  0.000  0.000  0.000  0.000  0.000  0.000
   
 Planting to Harvest      110  32.3  22.0  27.2  24.3  13.28  411.4   18.8  587.2  688.6    0    0   98   73   15    3  0.000  0.001  0.098  0.179  0.000  0.000
----------------------------------------------------------------------------------------------------------------------------------------------------------------


*Resource Productivity
 Growing season length: 110 days 

 Precipitation during growing season        18.8 mm[rain]
   Dry Matter Productivity                 82.27 kg[DM]/m3[rain]          =  822.7 kg[DM]/ha per mm[rain]
   Yield Productivity                      39.32 kg[grain yield]/m3[rain] =  393.2 kg[yield]/ha per mm[rain]

 Evapotranspiration during growing season  587.2 mm[ET]
   Dry Matter Productivity                  2.63 kg[DM]/m3[ET]            =   26.3 kg[DM]/ha per mm[ET]
   Yield Productivity                       1.26 kg[grain yield]/m3[ET]   =   12.6 kg[yield]/ha per mm[ET]

 Transpiration during growing season       365.7 mm[EP]
   Dry Matter Productivity                  4.23 kg[DM]/m3[EP]            =   42.3 kg[DM]/ha per mm[EP]
   Yield Productivity                       2.02 kg[grain yield]/m3[EP]   =   20.2 kg[yield]/ha per mm[EP]

 Irrigation during growing season          994.3 mm[irrig]
   Dry Matter Productivity                  1.56 kg[DM]/m3[irrig]         =   15.6 kg[DM]/ha per mm[irrig]
   Yield Productivity                       0.74 kg[grain yield]/m3[irrig]=    7.4 kg[yield]/ha per mm[irrig]

 N applied during growing season            150. kg[N applied]/ha
   Dry Matter Productivity                 103.1 kg[DM]/kg[N applied]
   Yield Productivity                       49.3 kg[yield]/kg[N applied]

 N uptake during growing season              183 kg[N uptake]/ha
   Dry Matter Productivity                  84.5 kg[DM]/kg[N uptake]
   Yield Productivity                       40.4 kg[yield]/kg[N uptake]

--------------------------------------------------------------------------------------------------------------

                      Rice YIELD :     7392 kg/ha    [Dry weight] 

**************************************************************************************************************

*DSSAT Cropping System Model Ver. 4.8.5.000 -release  MAY 23, 2025 20:42:59

*RUN   3        : I1 KPC1.50                RICER048 SUKI1901    3
 MODEL          : RICER048 - Rice
 EXPERIMENT     : SUKI1901 RI CELTIK TARSUS
 DATA PATH      : C:\DSSAT48\Rice\
 TREATMENT  3   : I1 KPC1.50                RICER048


 CROP           : Rice             CULTIVAR : REKO             ECOTYPE :IB0001
 STARTING DATE  : MAY 23 2019
 PLANTING DATE  : MAY 24 2019      PLANTS/m2 :    50.0    ROW SPACING :  20.cm
 WEATHER        : FFFF   2019
 SOIL           : SUCELTIK56     TEXTURE : C     -   Tarsus silty clay
 SOIL INIT COND : DEPTH:120cm EXTR. H2O:118.5mm  NO3: 36.6kg/ha  NH4: 40.8kg/ha
 WATER BALANCE  : IRRIGATE ON REPORTED DATE(S)
 IRRIGATION     :     1130 mm IN    44 APPLICATIONS
 NITROGEN BAL.  : SOIL-N & N-UPTAKE SIMULATION; NO N-FIXATION
 N-FERTILIZER   :      150 kg/ha IN     4 APPLICATIONS
 RESIDUE/MANURE : INITIAL :     0 kg/ha ;       0 kg/ha IN     0 APPLICATIONS
 ENVIRONM. OPT. : DAYL=    0.00  SRAD=    0.00  TMAX=    0.00  TMIN=    0.00
                  RAIN=    0.00  CO2 =    0.00  DEW =    0.00  WIND=    0.00
 SIMULATION OPT : WATER   :Y  NITROGEN:Y  N-FIX:N  PHOSPH :N  PESTS  :N
                  PHOTO   :C  ET      :R  INFIL:S  HYDROL :R  SOM    :G
                  CO2 411ppm  NSWIT   :1  EVAP :R  SOIL   :3  STEMP  :D
 MANAGEMENT OPT : PLANTING:R  IRRIG   :R  FERT :R  RESIDUE:N  HARVEST:M
                  WEATHER :M  TILLAGE :N

*SUMMARY OF SOIL AND GENETIC INPUT PARAMETERS

   SOIL LOWER UPPER   SAT  EXTR  INIT   ROOT   BULK     pH    NO3    NH4    ORG
  DEPTH LIMIT LIMIT    SW    SW    SW   DIST   DENS                          C
   cm   cm3/cm3    cm3/cm3    cm3/cm3         g/cm3         ugN/g  ugN/g     %
-------------------------------------------------------------------------------
  0- 30 0.290 0.417 0.424 0.127 0.417   0.50   1.30   7.80   4.00   4.00   1.46
 30- 60 0.305 0.428 0.449 0.123 0.428   0.50   1.40   7.80   3.00   3.00   1.03
 60- 90 0.313 0.436 0.445 0.123 0.436   0.50   1.40   8.00   1.50   1.50   0.66
 90-120 0.288 0.310 0.425 0.022 0.310   0.50   1.40   8.10   0.50   1.50   0.44

TOT-120  35.9  47.7  52.3  11.9  47.7  <--cm   -  kg/ha-->   36.6   40.8 146400
SOIL ALBEDO    : 0.13      EVAPORATION LIMIT : 6.00         MIN. FACTOR  : 1.00
RUNOFF CURVE # :81.00      DRAINAGE RATE     : 0.40         FERT. FACTOR : 1.00

 Rice             CULTIVAR: TR0669-YARR               ECOTYPE: IB0001
 P1     : 385.9  P2R    : 100.1  P5     : 320.0  P2O    :  10.9
 G1     :  67.3  G2     :0.0290  G3     :  1.00  THOT   :  28.7  TCLDP  :  15.0  TCLDF  :  15.0


*SIMULATED CROP AND SOIL STATUS AT MAIN DEVELOPMENT STAGES

 RUN NO.     3     I1 KPC1.50              

        CROP GROWTH     BIOMASS         LEAF   CROP N     STRESS      STRESS                                           
   DATE  AGE STAGE        kg/ha    LAI   NUM  kg/ha  %   H2O  Nitr Phos1 Phos2  RSTG                                   
 ------  --- ----------   -----  -----  ----  ---  ---  ----  ----  ----  ----  ----                                   
 23 MAY    0 Start Sim        0   0.00   0.0    0  0.0  0.00  0.00  0.00  0.00     7
 24 MAY    0 Sowing           0   0.00   0.0    0  0.0  0.00  0.00  0.00  0.00     8
 27 MAY    3 Germinate        0   0.00   0.0    0  0.0  0.00  0.00  0.00  0.00     9
 29 MAY    5 Emergence        2   0.00   1.0    0  2.2  0.00  0.00  0.00  0.00     1
 21 JUN   28 End Juveni     241   0.34   8.0    8  3.2  0.00  0.05  0.00  0.00     2
 20 JUL   57 Pan Init      5086   3.13  14.0  128  2.5  0.00  0.29  0.00  0.00     3
 17 AUG   85 Heading      11184   3.38  18.0  162  1.5  0.00  0.37  0.00  0.00     4
 24 AUG   92 Beg Gr Fil   12887   2.56  18.0  180  1.4  0.00  0.05  0.00  0.00     5
  9 SEP  108 End Mn Fil   15246   1.73  18.0  180  1.2  0.00  0.00  0.00  0.00     5
 10 SEP  109 End Ti Fil   15246   1.73  18.0  180  1.2  0.00  0.00  0.00  0.00     6
 11 SEP  110 Maturity     15246   1.73  18.0  180  1.2  0.00  0.00  0.00  0.00    20
 11 SEP  110 Harvest      15246   1.73  18.0  180  1.2  0.00  0.00  0.00  0.00    20


*MAIN GROWTH AND DEVELOPMENT VARIABLES

@     VARIABLE                                         SIMULATED     MEASURED
      --------                                         ---------     --------
      Panicle Initiation day (dap)                            57           57
      Anthesis day (dap)                                      85           84
      Physiological maturity day (dap)                       110          113
      Yield at harvest maturity (kg [dm]/ha)                7320          -99
      Unit wt at maturity (g [dm]/unit)                   0.0290          -99
      Number at maturity (no/m2)                           25241          -99
      Pod or panicle number (no/m2)                       185.64          -99
      Leaf area index, maximum                              3.88         6.58
      Tops weight at anthesis (kg [dm]/ha)                 10939          -99
      Tops N at anthesis (kg/ha)                             162          -99
      Tops weight at maturity (kg [dm]/ha)                 15246        20500
      By-product produced (stalk) at maturity (kg[dm]/ha    7926          -99
      Harvest index at maturity                            0.480          -99
      Leaf number per stem at maturity                        18          -99
      Grain N at maturity (kg/ha)                             81          -99
      Tops N at maturity (kg/ha)                             180          -99
      Stem N at maturity (kg/ha)                              99          -99
      Grain N at maturity (%)                               1.10          -99
      Emergence day (dap)                                      5            7


*ENVIRONMENTAL AND STRESS FACTORS

 |-----Development Phase------|--------------------------------------Environment--------------------------------------|-----------------Stress-----------------|
                              |---------------Average--------------|-----Cumulative-----|--------Count of days--------|          (0=Min, 1=Max Stress)         |
                         Time  Temp  Temp  Temp Solar Photop                Evapo    Pot TMIN TMIN TMAX TMAX TMAX RAIN|----Water----|---Nitrogen--|-Phosphorus-|
                         Span   Max   Min  Mean   Rad  [day]    CO2   Rain  Trans     ET   <    <    >    >    >    >   Photo         Photo         Photo
                         days     C     C     C MJ/m2     hr    ppm     mm     mm    mm   0 C  2 C 30 C 32 C 34 C  0mm  synth Growth  synth Growth  synth Growth
----------------------------------------------------------------------------------------------------------------------------------------------------------------
 Emergence-End Juvenile    23  31.1  19.6  25.4  24.0  13.63  411.1    0.0   79.5  152.9    0    0   15    7    3    0  0.000  0.000  0.030  0.050  0.000  0.000
 End Juvenil-Panicl Init   29  32.0  22.5  27.2  25.9  13.61  411.3   18.8  182.1  194.1    0    0   27   17    1    3  0.000  0.003  0.144  0.274  0.000  0.000
 Panicl Init-End Lf Grow   28  32.9  23.6  28.2  25.2  13.21  411.5    0.0  174.6  175.7    0    0   28   25    2    0  0.000  0.000  0.236  0.376  0.000  0.000
 End Lf Grth-Beg Grn Fil    7  33.0  22.5  27.7  23.2  12.83  411.7    0.0   39.6   39.9    0    0    7    5    1    0  0.000  0.000  0.000  0.091  0.000  0.000
 Grain Filling Phase       17  33.6  23.3  28.4  20.2  12.53  411.7    0.0   83.0   83.7    0    0   17   16    6    0  0.000  0.000  0.000  0.000  0.000  0.000
   
 Planting to Harvest      110  32.3  22.0  27.2  24.3  13.28  411.4   18.8  587.5  688.9    0    0   98   73   15    3  0.000  0.001  0.104  0.184  0.000  0.000
----------------------------------------------------------------------------------------------------------------------------------------------------------------


*Resource Productivity
 Growing season length: 110 days 

 Precipitation during growing season        18.8 mm[rain]
   Dry Matter Productivity                 81.10 kg[DM]/m3[rain]          =  811.0 kg[DM]/ha per mm[rain]
   Yield Productivity                      38.94 kg[grain yield]/m3[rain] =  389.4 kg[yield]/ha per mm[rain]

 Evapotranspiration during growing season  587.5 mm[ET]
   Dry Matter Productivity                  2.60 kg[DM]/m3[ET]            =   26.0 kg[DM]/ha per mm[ET]
   Yield Productivity                       1.25 kg[grain yield]/m3[ET]   =   12.5 kg[yield]/ha per mm[ET]

 Transpiration during growing season       362.7 mm[EP]
   Dry Matter Productivity                  4.20 kg[DM]/m3[EP]            =   42.0 kg[DM]/ha per mm[EP]
   Yield Productivity                       2.02 kg[grain yield]/m3[EP]   =   20.2 kg[yield]/ha per mm[EP]

 Irrigation during growing season         1114.5 mm[irrig]
   Dry Matter Productivity                  1.37 kg[DM]/m3[irrig]         =   13.7 kg[DM]/ha per mm[irrig]
   Yield Productivity                       0.66 kg[grain yield]/m3[irrig]=    6.6 kg[yield]/ha per mm[irrig]

 N applied during growing season            150. kg[N applied]/ha
   Dry Matter Productivity                 101.6 kg[DM]/kg[N applied]
   Yield Productivity                       48.8 kg[yield]/kg[N applied]

 N uptake during growing season              180 kg[N uptake]/ha
   Dry Matter Productivity                  84.7 kg[DM]/kg[N uptake]
   Yield Productivity                       40.7 kg[yield]/kg[N uptake]

--------------------------------------------------------------------------------------------------------------

                      Rice YIELD :     7320 kg/ha    [Dry weight] 

**************************************************************************************************************
