# Supplementary material for: Assessing rice yield responses to climate change scenarios using a crop simulation model
Source: PeerJ. 2026 Mar 12;14:e20965. doi: 10.7717/peerj.20965 (PMC12989151; doi:10.7717/peerj.20965)
Supplement: Supplemental Information 5 — Created experimental T file [file peerj-14-20965-s005.txt]

*EXP. DATA (T): SUKI1901RI My Rice experiment Time-course (T) data                     

! File last edited on day 18.05.2025 at 14:12:04
!
! 
! 
! 
! 
! 
! 
@TRNO     DATE  LAID  CHTD
     1   19203  3.41  0.67
     1   19213  4.22  0.74
     1   19220   4.1  0.98
     1   19234  5.76  1.06
     1   19241  5.25  1.04
     1   19248  5.32  0.87
     1   19274   -99   -99
     2   19203  3.49  0.68
     2   19213  4.28  0.75
     2   19220   4.4  0.99
     2   19234  6.21   1.1
     2   19241   5.5  0.96
     2   19248     6  1.07
     2   19274   -99   -99
     3   19203   3.7  0.71
     3   19213  4.85  0.76
     3   19220   4.5     1
     3   19234  6.48   1.1
     3   19241  5.79  0.99
     3   19248  6.32  1.11
     3   19274   -99   -99
