# Supplementary material for: Assessing rice yield responses to climate change scenarios using a crop simulation model
Source: PeerJ. 2026 Mar 12;14:e20965. doi: 10.7717/peerj.20965 (PMC12989151; doi:10.7717/peerj.20965)
Supplement: Supplemental Information 6 — Climate data of created weather file in DSSAT [file peerj-14-20965-s006.xlsx]

## Sheet: Sayfa1
DOY	Tmin	Tmax	Precipitation	Radiation	Wind speed (2m)
2019001	3.4	10.7	1.2	2.16	1.96386
2019002	8.1	9.7	2.4	0.72	2.43519
2019003	6	13.7	49	6.84	2.04242
2019004	9.2	16.6	11.2	5.04	1.49254
2019005	8.5	13.1	9	2.88	0.628437
2019006	5.9	10.4	20.6	3.6	0.785546
2019007	1	12.3	13.2	4.68	0.864101
2019008	5	8.3	5.2	1.8	1.57109
2019009	0.9	11.5	10	12.24	0.628437
2019010	1.4	10.4	0	4.68	0.628437
2019011	5.2	13.3	0	10.08	1.17832
2019012	4.9	14.1	0	11.88	1.7282
2019013	6.5	13.6	0	9.36	2.74941
2019014	3.9	13.6	0	6.48	1.25687
2019015	7.6	15.2	6.8	1.44	3.84918
2019016	7.1	8.7	13.2	0	3.22074
2019017	3.3	12.8	0	12.96	1.96386
2019018	0.8	12.3	0	12.96	0.942655
2019019	0.2	13.5	0	11.88	0.549882
2019020	1.9	14.3	0	12.24	1.09976
2019021	5.4	14.3	0	7.56	1.80676
2019022	6	16	0	10.8	1.25687
2019023	6.3	16.2	0	11.16	1.25687
2019024	8.1	17.1	0	9.72	2.90652
2019025	6.8	14.4	3.4	3.96	1.49254
2019026	7.5	18.3	0	9	1.7282
2019027	7.4	17.5	0.2	11.16	1.41398
2019028	7.7	16.1	0	11.52	0.864101
2019029	4.5	17	0	13.32	0.785546
2019030	8.6	17.9	0.2	8.28	2.35664
2019031	6.8	13.6	2.8	6.84	0.549882
2019032	7.4	16.9	8.2	13.68	0.864101
2019033	4.4	17	0	14.76	0.706991
2019034	2.8	18.4	0	15.12	1.25687
2019035	3.3	19.1	0	14.4	0.864101
2019036	4.8	19.7	0	10.44	1.7282
2019037	9	13.8	0.2	0.72	2.74941
2019038	8.3	11	49.2	1.44	3.4564
2019039	8.9	11.4	7.2	1.8	1.64965
2019040	9	13.7	24	3.96	1.57109
2019041	7.9	12.9	2.6	8.28	1.41398
2019042	3.6	16.1	2.6	15.48	2.12097
2019043	7.2	17	0	12.6	0.549882
2019044	10.5	18.8	3.6	11.52	1.64965
2019045	9.6	13.1	0.6	1.8	2.5923
2019046	8	13.9	4.2	8.28	1.09976
2019047	5.2	17.6	2.4	16.2	1.33543
2019048	5.1	17.2	0.6	15.84	1.33543
2019049	6.1	17	0.2	16.56	1.25687
2019050	5.9	18.9	0	16.92	1.17832
2019051	8.3	19.3	0.2	14.76	1.33543
2019052	8	17.6	0	16.56	0.785546
2019053	5.3	17.5	0.2	17.28	0.706991
2019054	8.4	14.1	0	3.96	0.471328
2019055	6.8	18.6	0	16.2	0.157109
2019056	6.1	20.7	0.2	16.2	0.392773
2019057	9	17.7	0	5.76	2.19953
2019058	5.6	17.6	0	16.92	1.25687
2019059	6.4	14.3	0	14.76	2.19953
2019060	-0.6	14.7	0	19.44	1.7282
2019061	4.5	16.8	0	15.84	0.706991
2019062	6.7	16.6	0	7.92	1.25687
2019063	8.3	16.7	0.2	13.32	1.25687
2019064	10.1	17.5	0	11.16	0.942655
2019065	6.1	17.5	7.4	16.92	1.80676
2019066	8.7	20	0	21.24	1.41398
2019067	4.4	20.1	0	21.6	1.09976
2019068	4.8	18.8	0	20.52	1.33543
2019069	7.5	18.3	0	12.6	0.864101
2019070	8.2	19.1	0	10.44	1.17832
2019071	11.1	19.8	0.2	14.4	1.02121
2019072	12.5	22.2	0	11.16	1.41398
2019073	9.4	17.5	30.8	16.2	0.864101
2019074	10.8	17.9	0.4	10.44	1.25687
2019075	8.8	13.8	24	6.48	0.785546
2019076	5.3	18.1	1	20.16	0.706991
2019077	7.4	20.6	0	22.32	0.706991
2019078	8.3	22	0	20.88	1.25687
2019079	8.4	22.8	0	20.88	0.706991
2019080	10.1	23.8	0	19.44	0.785546
2019081	7.5	24	0	22.32	0.942655
2019082	8.7	22.7	0	20.52	1.57109
2019083	8.4	18.4	0	15.48	2.19953
2019084	2.1	18.3	0	23.04	1.49254
2019085	5.7	20.2	0	18.72	1.88531
2019086	9.1	19.6	0	18.36	1.80676
2019087	9.3	20.5	0	18	1.57109
2019088	11.1	14.9	23	4.32	0.785546
2019089	10.7	17.3	9.8	11.88	2.35664
2019090	10.6	19.2	4	10.44	0.864101
2019091	11.5	17.5	4.2	12.24	0.785546
2019092	8.7	18.8	0	20.52	1.7282
2019093	10.4	18.2	0	12.24	0.628437
2019094	9	23	0	23.4	1.25687
2019095	10	22.7	0	19.8	0.785546
2019096	8.5	21	17.2	20.52	0.864101
2019097	13.9	23.5	0	21.96	0.785546
2019098	11.8	24.9	0	14.04	1.25687
2019099	13.3	20.8	0	12.96	1.09976
2019100	9.8	19.9	0	23.4	1.96386
2019101	11.1	19.6	0	19.8	1.41398
2019102	10.9	23.2	0	25.56	0.942655
2019103	10.7	28	0	23.76	0.314218
2019104	13.9	28.5	0	18.36	2.19953
2019105	14.5	18.6	0.6	8.28	3.06363
2019106	10.9	16.8	0	3.24	1.02121
2019107	8.6	19.9	22.6	20.52	1.25687
2019108	9.6	18.2	0	19.8	1.49254
2019109	9.3	19.6	0	15.84	2.19953
2019110	9.2	15.8	14.6	9.72	0.706991
2019111	7.5	18.6	8	6.48	1.49254
2019112	7	19.3	0	26.64	1.33543
2019113	6.9	20.4	0	27.36	2.12097
2019114	9.1	23.7	0	25.56	1.7282
2019115	9.9	25.9	0	26.28	1.33543
2019116	11	25.8	0	23.4	1.02121
2019117	15.9	26.8	0.8	16.92	0.549882
2019118	13.8	28.3	0	25.92	1.33543
2019119	14.1	30	0	27	1.02121
2019120	14.3	31.1	0	25.56	1.80676
2019121	15.3	21.6	0	14.4	1.64965
2019122	15.4	28.4	0	19.08	2.27808
2019123	14.9	24.3	0	18.72	2.5923
2019124	9.5	24.7	2.6	28.8	2.19953
2019125	15	26.6	0	19.8	0.785546
2019126	16	32.4	0.2	24.84	2.35664
2019127	18.6	24.5	0	20.52	2.67086
2019128	11.3	22.7	0	28.8	3.53496
2019129	10.1	23.5	0	25.92	2.67086
2019130	11.5	22.4	0	19.8	2.04242
2019131	13	23.8	0	18.72	1.80676
2019132	12.1	29	0	28.8	2.12097
2019133	12	33.5	0	29.52	1.49254
2019134	13.1	37.6	0	28.44	1.41398
2019135	16.4	38.9	0	27	1.41398
2019136	19.8	38.3	0	25.2	1.64965
2019137	16.3	33	0	28.08	1.7282
2019138	18.2	26.1	0	28.44	2.74941
2019139	14.3	26	0	27.72	1.7282
2019140	16.4	27.9	0	27	2.19953
2019141	17.1	28.8	0	25.2	1.80676
2019142	18.8	31	0	24.12	1.49254
2019143	19.2	33	0	19.44	0.471328
2019144	19.3	35.7	0	24.12	1.02121
2019145	19	27.7	0	27	2.35664
2019146	15	27.3	0	25.92	1.64965
2019147	15.9	31.6	0	29.16	1.64965
2019148	16.8	35.6	0	28.8	1.33543
2019149	18.2	34.7	0	26.64	1.41398
2019150	18.1	35.7	0	24.48	1.02121
2019151	19.5	32.1	0	13.68	0.549882
2019152	18.4	33.6	0	27	1.33543
2019153	20	31.5	0	24.12	1.33543
2019154	20.4	30.6	0	26.64	0.942655
2019155	20.6	31.2	0	24.12	1.25687
2019156	20.1	31.6	0	27.36	1.09976
2019157	18.4	32.1	0	30.24	1.41398
2019158	17.8	31	0	30.24	1.09976
2019159	14.4	34.6	0	27.72	1.02121
2019160	19.8	32.4	0	11.52	1.02121
2019161	20.7	30.4	0	26.64	2.19953
2019162	21.2	28.6	0	25.2	1.88531
2019163	20.3	29	0	21.96	1.7282
2019164	20.4	29	0	21.6	1.49254
2019165	20.4	29.3	0	21.96	1.49254
2019166	18.6	30	0	28.44	1.64965
2019167	21.2	30.5	0	27.36	2.04242
2019168	21	29.8	0	25.92	2.35664
2019169	21	29.2	0	18	1.49254
2019170	20.2	30.1	0	26.28	1.41398
2019171	19.9	28.7	0	15.84	2.43519
2019172	19.5	30.5	0.2	28.08	1.64965
2019173	21.5	30.9	0	26.28	1.49254
2019174	22.1	31.2	0	27	1.49254
2019175	21.9	32.4	0	28.44	1.33543
2019176	22.3	33.4	0	27.36	1.33543
2019177	24	34.7	0	18.72	1.41398
2019178	24.1	32.3	0	27.72	1.33543
2019179	25.8	31.4	0	26.64	2.04242
2019180	24.6	32.2	0	25.92	2.04242
2019181	24.2	32.2	0	27.72	1.49254
2019182	18.5	33.8	0	30.24	1.49254
2019183	19.9	31.2	0	28.8	2.04242
2019184	20.5	30.8	0	25.2	1.49254
2019185	22.4	32.1	0	25.92	1.33543
2019186	22.2	31.4	0	27.36	1.49254
2019187	24.2	32.5	0	26.28	1.25687
2019188	23	33.4	0	27	1.41398
2019189	24.3	33.3	0	25.56	1.64965
2019190	23.9	33.3	0	21.6	1.64965
2019191	23.5	32.6	0	27.36	1.41398
2019192	24.2	32.1	0	24.48	1.7282
2019193	23.7	33	0	25.2	2.04242
2019194	21.1	32.3	0	23.04	1.96386
2019195	22.1	30.2	9	24.84	2.04242
2019196	21.4	29.9	0	28.08	1.7282
2019197	22.4	30.8	0	21.96	1.41398
2019198	21.5	32.5	0	27	1.17832
2019199	21.9	30	0	18	1.41398
2019200	20.8	31.1	9.6	28.08	1.41398
2019201	22.1	32	0	28.44	1.57109
2019202	23.6	32.2	0	28.08	1.57109
2019203	23	33.3	0	28.44	1.80676
2019204	23	32.8	0	27.72	1.64965
2019205	23.8	32.2	0	24.84	1.64965
2019206	23.4	32.2	0	26.64	1.41398
2019207	23.1	33.3	0	27	1.49254
2019208	23.8	32.8	0	28.08	1.7282
2019209	22.9	32.6	0	28.08	1.64965
2019210	23.2	32.2	0	27	1.41398
2019211	23.2	32.7	0	25.2	1.33543
2019212	23.9	32.6	0	23.76	1.41398
2019213	24	32.5	0	25.56	1.33543
2019214	24.6	31.8	0	20.16	1.49254
2019215	24.1	32.8	0	24.84	1.64965
2019216	25.2	32.5	0	21.6	1.80676
2019217	25.3	33.5	0	23.4	1.49254
2019218	24.9	33.6	0	25.2	1.33543
2019219	23.9	34.1	0	26.28	1.64965
2019220	21.6	33.4	0	27.36	1.64965
2019221	21.5	32.8	0	27	1.49254
2019222	22.5	33.2	0	26.28	1.41398
2019223	22.7	34.2	0	26.64	1.57109
2019224	24.1	34	0	25.92	1.49254
2019225	24	33.6	0	24.12	1.25687
2019226	25.9	33.3	0	21.24	1.49254
2019227	25.4	31.3	0	12.24	1.7282
2019228	22.3	32.5	0	24.48	1.64965
2019229	24.6	33.6	0	22.68	1.7282
2019230	24.2	33.1	0	23.76	1.64965
2019231	21.9	31.6	0	23.04	1.49254
2019232	21.2	31.9	0	22.68	1.25687
2019233	20.8	32.8	0	23.04	1.57109
2019234	22.5	33.6	0	23.4	1.49254
2019235	22	34.6	0	24.12	1.49254
2019236	22.2	36.5	0	24.12	1.41398
2019237	22.2	34.4	0	24.84	1.57109
2019238	23.9	31.8	0	5.04	1.25687
2019239	25	33.7	0	20.88	1.25687
2019240	23.9	35.6	0	23.76	1.25687
2019241	24	32.1	0	4.32	0.942655
2019242	23.7	33.9	0	23.04	1.49254
2019243	24.7	34.4	0	23.04	1.49254
2019244	23.8	34.4	0	23.04	1.41398
2019245	23.8	34.6	0	23.4	1.64965
2019246	22.3	32.8	0	22.32	1.80676
2019247	23.2	32.1	0	20.88	1.64965
2019248	23.9	33.5	0	21.24	1.49254
2019249	22.8	32.8	0	21.24	1.64965
2019250	21.2	32.7	0	19.44	1.49254
2019251	22.8	32.9	0	19.8	1.64965
2019252	22	33.3	0	22.68	1.64965
2019253	20.1	32.5	0	21.96	1.49254
2019254	22.1	33	0	21.24	1.49254
2019255	21.6	32.9	0	21.96	1.49254
2019256	20.9	33	0	21.6	1.41398
2019257	22	35.1	0	16.92	1.49254
2019258	20.6	31.3	3.2	15.84	1.41398
2019259	19.9	31.2	0	19.8	1.49254
2019260	18.3	31.9	0	20.88	1.41398
2019261	18.9	34.3	0	21.96	1.49254
2019262	18.1	35.4	0	21.6	1.33543
2019263	17.9	31.9	0	21.96	1.7282
2019264	19.5	31.4	0	20.52	1.41398
2019265	16.3	29.5	0	21.6	1.49254
2019266	13.1	30.2	0	21.6	1.41398
2019267	16.9	29.9	0	20.16	1.49254
2019268	18.3	30.2	0	16.56	1.25687
2019269	18.9	30.3	0	18.72	1.33543
2019270	19.9	31	0	19.8	1.49254
2019271	19.9	31.8	0	19.44	1.57109
2019272	19.3	32.1	0	19.8	1.49254
2019273	19.1	31.2	0	19.44	1.57109
2019274	19.2	31.2	0	19.44	1.41398
2019275	18.1	31.2	0	18	1.41398
2019276	19.8	29.4	0	16.92	1.80676
2019277	19.7	30	0	16.92	1.49254
2019278	18.5	29.3	0	14.4	1.17832
2019279	19.6	29	0.4	17.64	2.5923
2019280	19.9	26.8	2.2	10.44	1.88531
2019281	18.9	31.5	0.2	16.92	1.33543
2019282	14.7	32.2	0	18.72	1.49254
2019283	16.5	30.9	0	16.92	1.25687
2019284	16.1	31.2	0	13.32	1.17832
2019285	17.8	33.8	0	17.28	1.41398
2019286	13.2	36.4	0	14.04	1.25687
2019287	20.5	37.5	0	14.04	1.57109
2019288	20.4	37.1	0	14.76	1.64965
2019289	20.5	34.6	0	12.6	1.49254
2019290	19.7	30.6	2	8.28	1.80676
2019291	16.5	30.4	0	15.84	1.17832
2019292	17.1	28.6	0	15.12	1.25687
2019293	19.8	28.3	0	12.96	1.25687
2019294	15.7	27.4	0	13.32	1.17832
2019295	18.4	27.4	0.2	12.96	1.41398
2019296	14.7	30.2	0	15.48	1.49254
2019297	17.4	30.8	0	14.4	1.7282
2019298	18.2	30.4	0	10.8	1.41398
2019299	16.4	30.4	0	14.4	1.25687
2019300	14.9	29.2	0	12.24	1.64965
2019301	15.6	23.9	7.8	9	1.88531
2019302	14.4	24.7	1.2	14.76	1.33543
2019303	14	26.1	0	13.68	1.33543
2019304	13.8	25.8	0	13.68	1.25687
2019305	15.5	23.4	0	8.64	1.17832
2019306	11.1	23.5	4.4	13.32	1.09976
2019307	8.6	25.4	0	15.12	1.17832
2019308	10.5	26	0	14.4	1.33543
2019309	12.5	28.1	0	13.68	1.41398
2019310	12.3	29.6	0	14.04	1.25687
2019311	11.4	29.6	0	13.68	1.25687
2019312	12.7	29.8	0	12.96	1.49254
2019313	12.9	30.1	0	13.32	1.33543
2019314	13.7	30.2	0	11.52	1.41398
2019315	13.3	30.1	0	12.24	1.17832
2019316	12.6	29	0	12.6	1.33543
2019317	9.6	28.5	0	12.6	1.33543
2019318	15.3	28.9	0	10.44	2.04242
2019319	17.1	22.9	1.6	4.32	2.90652
2019320	13.7	28.1	3.4	11.88	1.33543
2019321	10.2	25.6	0	11.88	1.17832
2019322	7.9	23.8	0	12.24	1.25687
2019323	7.1	24.1	0	11.88	1.25687
2019324	6.1	24	0	12.6	1.09976
2019325	7.2	22.9	0	8.64	1.17832
2019326	7	21	0	5.4	1.02121
2019327	6.9	23.1	0	11.16	1.25687
2019328	10	22.5	0	9.36	1.33543
2019329	8.7	22	0	7.2	1.25687
2019330	13	23.5	0	10.08	2.35664
2019331	11.6	19.2	15.8	5.76	2.35664
2019332	7.6	20.3	1.2	10.44	0.706991
2019333	10.6	18.2	0	4.68	0.706991
2019334	13.8	18.9	0.4	4.32	0.864101
2019335	12.7	19.5	0	4.68	1.49254
2019336	6.9	20	2	12.24	1.02121
2019337	5.2	19.2	0	9.36	0.942655
2019338	5.4	17.3	0	5.04	0.942655
2019339	8.7	19.6	1.8	9.36	1.02121
2019340	4.8	18.9	0	10.44	0.942655
2019341	4.4	18.2	0	10.8	1.09976
2019342	5.5	18.9	0	9	1.09976
2019343	7.3	14.4	3	3.24	1.88531
2019344	8.7	17	2.2	0	1.57109
2019345	9.5	17.2	0	7.92	1.7282
2019346	10.4	12.5	1.8	0.72	2.90652
2019347	10	12.1	21.8	1.08	1.96386
2019348	10.6	12.5	35.4	1.44	2.98507
2019349	11	18.2	10.2	10.44	1.33543
2019350	6.8	18.9	0	10.8	0.628437
2019351	5.3	19	0	11.16	0.942655
2019352	6.1	20.6	0	10.8	1.09976
2019353	5	19.6	0	10.44	0.864101
2019354	5	19.5	0	10.44	0.942655
2019355	4.8	19.3	0	10.08	0.942655
2019356	6	17.7	0	6.48	1.09976
2019357	10.3	18.4	0	8.28	1.64965
2019358	10	12.2	64	2.16	3.37785
2019359	8.7	11.7	45.6	2.52	3.06363
2019360	8.1	11.8	12.8	3.24	3.4564
2019361	4.2	16.1	12	10.08	1.02121
2019362	6.2	12.6	0.2	4.32	0.942655
2019363	8.2	10.7	2.6	1.8	2.12097
2019364	8.2	10.2	39	0.36	2.67086
2019365	6.9	16.3	51.2	9	0.942655
