# Supplementary material for: Assessing rice yield responses to climate change scenarios using a crop simulation model
Source: PeerJ. 2026 Mar 12;14:e20965. doi: 10.7717/peerj.20965 (PMC12989151; doi:10.7717/peerj.20965)
Supplement: Supplemental Information 9 — Created experimental A file [file peerj-14-20965-s009.txt]

*EXP. DATA (A): SUKI1901RI My Rice experiment Average perfomance (A) data              

! File last edited on day 23.05.2025 at 20:42:54
!
! 
! 
! 
! 
! 
! 
! 
! 
! 
! 
! 
! 
! 
! 
! 
! 
! 
! 
! 
! 
@TRNO     LAIX  ADAT  MDAT  EDAT  CWAM  IDAT
     1    5.88   226   257   151 15873   201
     2    6.10   227   257   151 18080   201
     3    6.58   228   257   151 20500   201
