# Supplementary material for: Assessing rice yield responses to climate change scenarios using a crop simulation model
Source: PeerJ. 2026 Mar 12;14:e20965. doi: 10.7717/peerj.20965 (PMC12989151; doi:10.7717/peerj.20965)
Supplement: Supplemental Information 17 [file peerj-14-20965-s017.txt]

SN_ANALYSIS_LOG

Input file      : C:\DSSAT47\Seasonal\TRSI7000.OSU
Experiment title: RICE CLIMATE CHANGE REFERENCE                              
Experiment code : TRSI7000
Analysis time   : 23.09.2025 21:57:52

Biophysical Variables

 Calculated Values: Variable = Anthesis date  

     treatment           field     crop        mean      st.dev
  1  HADGEM RF IRRIGATED 56RICETARS RI       151.92      119.24
  2  GFDL RF IRRIGATED   56RICETARS RI       255.58        5.70
  3  MPI RF IRRITAGED    56RICETARS RI       251.50        1.99
  4  HADGEM RF NOT IRRIG 56RICETARS RI       200.73      106.34
  5  GFDL RF NOT IRRITAG 56RICETARS RI       207.70       91.96
  6  MPI RF NOT IRRIGATE 56RICETARS RI       251.70        3.77

                              percentiles

 treat    0th      10th      25th      50th      75th      90th     100th
  1      11.0      29.5      39.0     152.0     252.3     270.1     347.0
  2     246.0     248.6     252.8     255.0     259.3     262.8     268.0
  3     248.0     249.1     250.0     251.0     252.8     254.0     256.0
  4      11.0      33.7     104.5     249.5     253.0     270.7     347.0
  5      28.0      40.2     248.5     254.0     257.0     260.0     268.0
  6     246.0     248.6     250.0     251.0     252.5     254.0     267.0

 Calculated Values: Variable = Byproduct kg/ha

     treatment           field     crop        mean      st.dev
  1  HADGEM RF IRRIGATED 56RICETARS RI         0.00        0.00
  2  GFDL RF IRRIGATED   56RICETARS RI         0.00        0.00
  3  MPI RF IRRITAGED    56RICETARS RI         0.00        0.00
  4  HADGEM RF NOT IRRIG 56RICETARS RI         0.00        0.00
  5  GFDL RF NOT IRRITAG 56RICETARS RI         0.00        0.00
  6  MPI RF NOT IRRIGATE 56RICETARS RI         0.00        0.00

                              percentiles

 treat    0th      10th      25th      50th      75th      90th     100th
  1       0.0       0.0       0.0       0.0       0.0       0.0       0.0
  2       0.0       0.0       0.0       0.0       0.0       0.0       0.0
  3       0.0       0.0       0.0       0.0       0.0       0.0       0.0
  4       0.0       0.0       0.0       0.0       0.0       0.0       0.0
  5       0.0       0.0       0.0       0.0       0.0       0.0       0.0
  6       0.0       0.0       0.0       0.0       0.0       0.0       0.0

 Calculated Values: Variable = Tops N kg/ha   

     treatment           field     crop        mean      st.dev
  1  HADGEM RF IRRIGATED 56RICETARS RI         0.00        0.00
  2  GFDL RF IRRIGATED   56RICETARS RI         0.00        0.00
  3  MPI RF IRRITAGED    56RICETARS RI         0.00        0.00
  4  HADGEM RF NOT IRRIG 56RICETARS RI         0.00        0.00
  5  GFDL RF NOT IRRITAG 56RICETARS RI         0.00        0.00
  6  MPI RF NOT IRRIGATE 56RICETARS RI         0.00        0.00

                              percentiles

 treat    0th      10th      25th      50th      75th      90th     100th
  1       0.0       0.0       0.0       0.0       0.0       0.0       0.0
  2       0.0       0.0       0.0       0.0       0.0       0.0       0.0
  3       0.0       0.0       0.0       0.0       0.0       0.0       0.0
  4       0.0       0.0       0.0       0.0       0.0       0.0       0.0
  5       0.0       0.0       0.0       0.0       0.0       0.0       0.0
  6       0.0       0.0       0.0       0.0       0.0       0.0       0.0

 Calculated Values: Variable = Avg CO2 (ppm)  

     treatment           field     crop        mean      st.dev
  1  HADGEM RF IRRIGATED 56RICETARS RI       380.00        0.00
  2  GFDL RF IRRIGATED   56RICETARS RI       380.00        0.00
  3  MPI RF IRRITAGED    56RICETARS RI       380.00        0.00
  4  HADGEM RF NOT IRRIG 56RICETARS RI       380.00        0.00
  5  GFDL RF NOT IRRITAG 56RICETARS RI       380.00        0.00
  6  MPI RF NOT IRRIGATE 56RICETARS RI       380.00        0.00

                              percentiles

 treat    0th      10th      25th      50th      75th      90th     100th
  1     380.0     380.0     380.0     380.0     380.0     380.0     380.0
  2     380.0     380.0     380.0     380.0     380.0     380.0     380.0
  3     380.0     380.0     380.0     380.0     380.0     380.0     380.0
  4     380.0     380.0     380.0     380.0     380.0     380.0     380.0
  5     380.0     380.0     380.0     380.0     380.0     380.0     380.0
  6     380.0     380.0     380.0     380.0     380.0     380.0     380.0

 Calculated Values: Variable = Cum CO2 emitted

     treatment           field     crop        mean      st.dev
  1  HADGEM RF IRRIGATED 56RICETARS RI         0.00        0.00
  2  GFDL RF IRRIGATED   56RICETARS RI         0.00        0.00
  3  MPI RF IRRITAGED    56RICETARS RI         0.00        0.00
  4  HADGEM RF NOT IRRIG 56RICETARS RI         0.00        0.00
  5  GFDL RF NOT IRRITAG 56RICETARS RI         0.00        0.00
  6  MPI RF NOT IRRIGATE 56RICETARS RI         0.00        0.00

                              percentiles

 treat    0th      10th      25th      50th      75th      90th     100th
  1       0.0       0.0       0.0       0.0       0.0       0.0       0.0
  2       0.0       0.0       0.0       0.0       0.0       0.0       0.0
  3       0.0       0.0       0.0       0.0       0.0       0.0       0.0
  4       0.0       0.0       0.0       0.0       0.0       0.0       0.0
  5       0.0       0.0       0.0       0.0       0.0       0.0       0.0
  6       0.0       0.0       0.0       0.0       0.0       0.0       0.0

 Calculated Values: Variable = Tops wt kg/ha  

     treatment           field     crop        mean      st.dev
  1  HADGEM RF IRRIGATED 56RICETARS RI     30968.71     4296.91
  2  GFDL RF IRRIGATED   56RICETARS RI     26799.67     1475.80
  3  MPI RF IRRITAGED    56RICETARS RI     25129.41      799.03
  4  HADGEM RF NOT IRRIG 56RICETARS RI     20540.95     9439.56
  5  GFDL RF NOT IRRITAG 56RICETARS RI     11102.22     8842.72
  6  MPI RF NOT IRRIGATE 56RICETARS RI      4696.78     2275.90

                              percentiles

 treat    0th      10th      25th      50th      75th      90th     100th
  1   23623.0   26585.7   27448.0   30467.0   35431.0   36030.7   38095.0
  2   23845.0   25031.2   25836.3   26996.5   27855.3   28598.1   29431.0
  3   23220.0   24573.0   24748.3   25231.5   25691.3   25922.9   26407.0
  4    3834.0    7324.0   10992.3   24004.5   27072.3   30539.2   35551.0
  5    1158.0    1923.8    4520.0    9011.0   12320.0   25533.6   29569.0
  6     569.0    1615.4    2175.5    6112.0    6436.0    6812.2    7827.0

 Calculated Values: Variable = DM-ET Prod     

     treatment           field     crop        mean      st.dev
  1  HADGEM RF IRRIGATED 56RICETARS RI        41.72        3.28
  2  GFDL RF IRRIGATED   56RICETARS RI        41.23        2.83
  3  MPI RF IRRITAGED    56RICETARS RI        37.32        2.55
  4  HADGEM RF NOT IRRIG 56RICETARS RI        36.56        8.67
  5  GFDL RF NOT IRRITAG 56RICETARS RI        28.21        8.94
  6  MPI RF NOT IRRIGATE 56RICETARS RI        29.13        5.24

                              percentiles

 treat    0th      10th      25th      50th      75th      90th     100th
  1      32.7      38.7      40.2      41.6      43.8      45.3      46.7
  2      34.4      37.5      39.4      42.0      42.6      44.4      46.9
  3      31.9      34.3      35.8      37.8      38.9      39.8      42.4
  4      17.2      27.2      28.4      40.1      42.8      44.5      46.5
  5      10.1      15.3      22.6      29.7      33.8      37.5      43.8
  6      16.0      23.3      25.8      30.4      33.3      33.7      35.5

 Calculated Values: Variable = DM-Irrig Prod  

     treatment           field     crop        mean      st.dev
  1  HADGEM RF IRRIGATED 56RICETARS RI        80.67       19.08
  2  GFDL RF IRRIGATED   56RICETARS RI        47.81        8.77
  3  MPI RF IRRITAGED    56RICETARS RI        37.44        4.49
  4  HADGEM RF NOT IRRIG 56RICETARS RI        39.27        6.57
  5  GFDL RF NOT IRRITAG 56RICETARS RI         0.00        0.00
  6  MPI RF NOT IRRIGATE 56RICETARS RI         0.00        0.00

                              percentiles

 treat    0th      10th      25th      50th      75th      90th     100th
  1      49.7      53.3      67.9      79.7      93.2     105.8     116.5
  2      33.7      36.7      41.6      48.1      53.2      60.5      63.3
  3      28.8      31.8      33.9      38.2      40.4      43.6      44.5
  4      32.9      34.1      35.9      37.9      41.3      45.5      48.4
  5       0.0       0.0       0.0       0.0       0.0       0.0       0.0
  6       0.0       0.0       0.0       0.0       0.0       0.0       0.0

 Calculated Values: Variable = DM-Rain Prod   

     treatment           field     crop        mean      st.dev
  1  HADGEM RF IRRIGATED 56RICETARS RI        72.83       43.06
  2  GFDL RF IRRIGATED   56RICETARS RI       275.51      178.43
  3  MPI RF IRRITAGED    56RICETARS RI      4162.33     3288.28
  4  HADGEM RF NOT IRRIG 56RICETARS RI       170.22      317.87
  5  GFDL RF NOT IRRITAG 56RICETARS RI        49.51       20.16
  6  MPI RF NOT IRRIGATE 56RICETARS RI       559.38      546.27

                              percentiles

 treat    0th      10th      25th      50th      75th      90th     100th
  1      38.5      42.5      52.1      61.9      71.6     107.1     241.9
  2      72.2     135.6     183.8     222.6     284.9     521.3     862.8
  3     227.3     954.1    1738.3    3904.1    4919.3    9478.1   11609.8
  4      10.8      26.9      33.3      48.5      63.0     467.7    1270.1
  5      14.5      27.2      38.4      47.7      60.0      72.7      94.7
  6      30.7      57.5     134.0     526.2     795.5    1062.3    2570.0

 Calculated Values: Variable = DM-Transp Prod 

     treatment           field     crop        mean      st.dev
  1  HADGEM RF IRRIGATED 56RICETARS RI        50.53        2.83
  2  GFDL RF IRRIGATED   56RICETARS RI        48.64        3.64
  3  MPI RF IRRITAGED    56RICETARS RI        41.45        2.79
  4  HADGEM RF NOT IRRIG 56RICETARS RI        48.63        7.15
  5  GFDL RF NOT IRRITAG 56RICETARS RI        46.19        6.83
  6  MPI RF NOT IRRIGATE 56RICETARS RI        37.13        3.26

                              percentiles

 treat    0th      10th      25th      50th      75th      90th     100th
  1      46.4      46.9      47.9      50.8      53.1      53.9      54.7
  2      39.0      44.3      47.0      49.1      50.4      52.5      55.2
  3      35.7      38.4      40.2      41.1      43.1      45.1      47.0
  4      34.4      40.3      42.8      52.3      54.1      56.1      58.9
  5      32.3      36.4      41.0      46.5      51.5      55.4      56.5
  6      31.7      33.7      34.9      37.2      38.6      40.4      47.2

 Calculated Values: Variable = DM-N fert Prod 

     treatment           field     crop        mean      st.dev
  1  HADGEM RF IRRIGATED 56RICETARS RI         0.00        0.00
  2  GFDL RF IRRIGATED   56RICETARS RI         0.00        0.00
  3  MPI RF IRRITAGED    56RICETARS RI         0.00        0.00
  4  HADGEM RF NOT IRRIG 56RICETARS RI         0.00        0.00
  5  GFDL RF NOT IRRITAG 56RICETARS RI         0.00        0.00
  6  MPI RF NOT IRRIGATE 56RICETARS RI         0.00        0.00

                              percentiles

 treat    0th      10th      25th      50th      75th      90th     100th
  1       0.0       0.0       0.0       0.0       0.0       0.0       0.0
  2       0.0       0.0       0.0       0.0       0.0       0.0       0.0
  3       0.0       0.0       0.0       0.0       0.0       0.0       0.0
  4       0.0       0.0       0.0       0.0       0.0       0.0       0.0
  5       0.0       0.0       0.0       0.0       0.0       0.0       0.0
  6       0.0       0.0       0.0       0.0       0.0       0.0       0.0

 Calculated Values: Variable = DM-N upt Prod  

     treatment           field     crop        mean      st.dev
  1  HADGEM RF IRRIGATED 56RICETARS RI         0.00        0.00
  2  GFDL RF IRRIGATED   56RICETARS RI         0.00        0.00
  3  MPI RF IRRITAGED    56RICETARS RI         0.00        0.00
  4  HADGEM RF NOT IRRIG 56RICETARS RI         0.00        0.00
  5  GFDL RF NOT IRRITAG 56RICETARS RI         0.00        0.00
  6  MPI RF NOT IRRIGATE 56RICETARS RI         0.00        0.00

                              percentiles

 treat    0th      10th      25th      50th      75th      90th     100th
  1       0.0       0.0       0.0       0.0       0.0       0.0       0.0
  2       0.0       0.0       0.0       0.0       0.0       0.0       0.0
  3       0.0       0.0       0.0       0.0       0.0       0.0       0.0
  4       0.0       0.0       0.0       0.0       0.0       0.0       0.0
  5       0.0       0.0       0.0       0.0       0.0       0.0       0.0
  6       0.0       0.0       0.0       0.0       0.0       0.0       0.0

 Calculated Values: Variable = Drainage mm    

     treatment           field     crop        mean      st.dev
  1  HADGEM RF IRRIGATED 56RICETARS RI       133.58      106.10
  2  GFDL RF IRRIGATED   56RICETARS RI         9.79       21.00
  3  MPI RF IRRITAGED    56RICETARS RI        35.23       52.80
  4  HADGEM RF NOT IRRIG 56RICETARS RI        57.73       76.35
  5  GFDL RF NOT IRRITAG 56RICETARS RI         8.04       18.49
  6  MPI RF NOT IRRIGATE 56RICETARS RI        34.78       54.33

                              percentiles

 treat    0th      10th      25th      50th      75th      90th     100th
  1       0.0      18.2      59.8     104.0     203.5     271.2     407.0
  2       0.0       0.0       0.0       0.0       4.3      48.5      65.0
  3       0.0       0.0       0.0      10.0      42.0     111.2     172.0
  4       0.0       0.0       0.0      15.5      88.7     173.7     236.0
  5       0.0       0.0       0.0       0.0       0.0      38.2      65.0
  6       0.0       0.0       0.0       5.0      46.0     119.0     172.0

 Calculated Values: Variable = Sowing wt kg/ha

     treatment           field     crop        mean      st.dev
  1  HADGEM RF IRRIGATED 56RICETARS RI        18.71        1.16
  2  GFDL RF IRRIGATED   56RICETARS RI        18.42        0.88
  3  MPI RF IRRITAGED    56RICETARS RI        18.00        0.00
  4  HADGEM RF NOT IRRIG 56RICETARS RI        18.91        1.15
  5  GFDL RF NOT IRRITAG 56RICETARS RI        18.44        0.70
  6  MPI RF NOT IRRIGATE 56RICETARS RI        18.26        0.53

                              percentiles

 treat    0th      10th      25th      50th      75th      90th     100th
  1      18.0      18.0      18.0      18.0      19.0      21.0      21.0
  2      18.0      18.0      18.0      18.0      18.3      19.0      21.0
  3      18.0      18.0      18.0      18.0      18.0      18.0      18.0
  4      18.0      18.0      18.0      18.5      19.0      21.0      21.0
  5      18.0      18.0      18.0      18.0      19.0      19.0      21.0
  6      18.0      18.0      18.0      18.0      18.0      19.0      20.0

 Calculated Values: Variable = Avg day (hr)   

     treatment           field     crop        mean      st.dev
  1  HADGEM RF IRRIGATED 56RICETARS RI        12.11        0.62
  2  GFDL RF IRRIGATED   56RICETARS RI        13.03        0.35
  3  MPI RF IRRITAGED    56RICETARS RI        13.45        0.07
  4  HADGEM RF NOT IRRIG 56RICETARS RI        12.47        0.76
  5  GFDL RF NOT IRRITAG 56RICETARS RI        12.74        0.61
  6  MPI RF NOT IRRIGATE 56RICETARS RI        13.42        0.21

                              percentiles

 treat    0th      10th      25th      50th      75th      90th     100th
  1      11.7      11.7      11.7      11.8      12.2      13.3      13.5
  2      12.2      12.6      12.7      13.1      13.3      13.4      13.5
  3      13.3      13.4      13.4      13.5      13.5      13.5      13.6
  4      11.7      11.8      11.8      12.2      13.4      13.5      13.5
  5      11.7      11.7      12.5      13.0      13.2      13.3      13.5
  6      12.4      13.4      13.4      13.5      13.5      13.5      13.6

 Calculated Values: Variable = Emergence date 

     treatment           field     crop        mean      st.dev
  1  HADGEM RF IRRIGATED 56RICETARS RI       152.25        0.90
  2  GFDL RF IRRIGATED   56RICETARS RI       155.79        1.41
  3  MPI RF IRRITAGED    56RICETARS RI       154.36        1.56
  4  HADGEM RF NOT IRRIG 56RICETARS RI       152.73        1.32
  5  GFDL RF NOT IRRITAG 56RICETARS RI       155.00        1.98
  6  MPI RF NOT IRRIGATE 56RICETARS RI       154.52        1.58

                              percentiles

 treat    0th      10th      25th      50th      75th      90th     100th
  1     151.0     151.3     152.0     152.0     152.3     153.0     155.0
  2     154.0     154.0     155.0     156.0     157.0     157.7     159.0
  3     151.0     153.0     153.0     154.5     155.0     156.0     157.0
  4     151.0     152.0     152.0     152.0     153.8     155.0     155.0
  5     151.0     152.0     154.0     155.0     156.0     157.0     159.0
  6     151.0     153.0     153.5     155.0     155.0     156.4     158.0

 Calculated Values: Variable = EP total mm    

     treatment           field     crop        mean      st.dev
  1  HADGEM RF IRRIGATED 56RICETARS RI       615.00       94.20
  2  GFDL RF IRRIGATED   56RICETARS RI       552.38       28.43
  3  MPI RF IRRITAGED    56RICETARS RI       608.09       34.27
  4  HADGEM RF NOT IRRIG 56RICETARS RI       416.59      186.76
  5  GFDL RF NOT IRRITAG 56RICETARS RI       222.93      157.69
  6  MPI RF NOT IRRIGATE 56RICETARS RI       123.22       54.66

                              percentiles

 treat    0th      10th      25th      50th      75th      90th     100th
  1     451.0     517.9     547.8     594.5     682.8     729.2     795.0
  2     505.0     511.6     535.3     555.0     563.3     583.7     626.0
  3     528.0     551.9     594.5     616.5     634.3     641.9     650.0
  4      98.0     180.8     239.5     438.0     590.0     613.6     702.0
  5      32.0      52.2     111.0     197.0     248.0     471.6     562.0
  6      17.0      48.0      64.0     161.0     168.0     170.0     188.0

 Calculated Values: Variable = EP plant seas  

     treatment           field     crop        mean      st.dev
  1  HADGEM RF IRRIGATED 56RICETARS RI       615.00       94.23
  2  GFDL RF IRRIGATED   56RICETARS RI       552.42       28.36
  3  MPI RF IRRITAGED    56RICETARS RI       608.14       34.27
  4  HADGEM RF NOT IRRIG 56RICETARS RI       416.60      186.59
  5  GFDL RF NOT IRRITAG 56RICETARS RI       222.95      157.73
  6  MPI RF NOT IRRIGATE 56RICETARS RI       123.32       54.66

                              percentiles

 treat    0th      10th      25th      50th      75th      90th     100th
  1     450.7     518.0     547.6     594.4     682.4     729.4     794.8
  2     505.0     511.5     535.0     555.2     563.5     583.4     625.7
  3     527.9     552.0     594.4     616.7     634.4     641.6     649.6
  4      98.3     180.7     239.7     438.0     589.9     613.4     701.9
  5      31.9      52.0     110.8     196.9     247.8     471.5     562.1
  6      16.8      48.1      64.1     161.0     167.8     170.2     187.9

 Calculated Values: Variable = ES total mm    

     treatment           field     crop        mean      st.dev
  1  HADGEM RF IRRIGATED 56RICETARS RI       313.96       52.03
  2  GFDL RF IRRIGATED   56RICETARS RI       207.29       22.56
  3  MPI RF IRRITAGED    56RICETARS RI       184.77       22.61
  4  HADGEM RF NOT IRRIG 56RICETARS RI       278.64       57.18
  5  GFDL RF NOT IRRITAG 56RICETARS RI       240.74       74.40
  6  MPI RF NOT IRRIGATE 56RICETARS RI       146.26       37.45

                              percentiles

 treat    0th      10th      25th      50th      75th      90th     100th
  1     215.0     263.3     274.3     315.5     337.0     380.9     419.0
  2     164.0     179.2     192.3     206.5     223.5     233.0     252.0
  3     132.0     158.3     176.3     185.0     195.5     211.6     231.0
  4     164.0     203.9     237.3     292.0     317.5     347.6     372.0
  5     147.0     161.0     201.0     221.0     247.5     372.2     416.0
  6      64.0     100.2     129.5     150.0     164.0     179.4     252.0

 Calculated Values: Variable = ES plant seas  

     treatment           field     crop        mean      st.dev
  1  HADGEM RF IRRIGATED 56RICETARS RI       101.79       56.75
  2  GFDL RF IRRIGATED   56RICETARS RI        95.22       15.37
  3  MPI RF IRRITAGED    56RICETARS RI        69.92       12.65
  4  HADGEM RF NOT IRRIG 56RICETARS RI        76.18       31.67
  5  GFDL RF NOT IRRITAG 56RICETARS RI       110.87       47.32
  6  MPI RF NOT IRRIGATE 56RICETARS RI        29.39       19.67

                              percentiles

 treat    0th      10th      25th      50th      75th      90th     100th
  1      49.5      51.4      57.6      82.7     113.1     176.6     253.0
  2      75.5      79.5      84.4      88.0     109.3     118.8     124.4
  3      54.0      56.8      58.5      66.8      79.8      84.0      95.0
  4      33.8      42.3      52.8      71.8      88.9     107.8     173.6
  5      42.2      70.6      84.1      96.1     116.5     178.8     246.4
  6       7.7      16.2      21.0      24.3      30.2      50.5     110.5

 Calculated Values: Variable = ET total mm    

     treatment           field     crop        mean      st.dev
  1  HADGEM RF IRRIGATED 56RICETARS RI       963.00      110.85
  2  GFDL RF IRRIGATED   56RICETARS RI       765.58       35.75
  3  MPI RF IRRITAGED    56RICETARS RI       793.86       38.78
  4  HADGEM RF NOT IRRIG 56RICETARS RI       738.05      183.78
  5  GFDL RF NOT IRRITAG 56RICETARS RI       474.89      232.85
  6  MPI RF NOT IRRIGATE 56RICETARS RI       271.52       85.26

                              percentiles

 treat    0th      10th      25th      50th      75th      90th     100th
  1     803.0     836.4     856.8     955.0    1080.8    1110.0    1119.0
  2     700.0     715.0     738.5     770.0     790.0     808.0     832.0
  3     703.0     745.5     768.8     795.0     820.0     834.9     867.0
  4     420.0     479.6     578.5     764.5     834.3     971.6    1070.0
  5     195.0     210.8     318.5     431.0     485.5     868.6     883.0
  6      81.0     163.2     196.5     309.0     336.0     350.8     416.0

 Calculated Values: Variable = ET plant seas  

     treatment           field     crop        mean      st.dev
  1  HADGEM RF IRRIGATED 56RICETARS RI       746.64      116.74
  2  GFDL RF IRRIGATED   56RICETARS RI       651.36       28.87
  3  MPI RF IRRITAGED    56RICETARS RI       675.59       37.15
  4  HADGEM RF NOT IRRIG 56RICETARS RI       533.40      184.39
  5  GFDL RF NOT IRRITAG 56RICETARS RI       344.34      200.02
  6  MPI RF NOT IRRIGATE 56RICETARS RI       154.29       62.46

                              percentiles

 treat    0th      10th      25th      50th      75th      90th     100th
  1     556.0     600.3     642.7     754.3     854.1     882.3     944.2
  2     597.8     615.4     630.0     648.1     669.8     689.0     709.8
  3     585.4     624.3     654.4     679.5     699.9     721.9     727.2
  4     222.5     282.4     354.4     556.3     663.2     771.9     806.4
  5     100.5     138.0     206.2     298.0     388.4     684.3     715.2
  6      24.4      65.5     101.5     183.5     195.9     206.4     274.7

 Calculated Values: Variable = Grain N kg/ha  

     treatment           field     crop        mean      st.dev
  1  HADGEM RF IRRIGATED 56RICETARS RI         0.00        0.00
  2  GFDL RF IRRIGATED   56RICETARS RI         0.00        0.00
  3  MPI RF IRRITAGED    56RICETARS RI         0.00        0.00
  4  HADGEM RF NOT IRRIG 56RICETARS RI         0.00        0.00
  5  GFDL RF NOT IRRITAG 56RICETARS RI         0.00        0.00
  6  MPI RF NOT IRRIGATE 56RICETARS RI         0.00        0.00

                              percentiles

 treat    0th      10th      25th      50th      75th      90th     100th
  1       0.0       0.0       0.0       0.0       0.0       0.0       0.0
  2       0.0       0.0       0.0       0.0       0.0       0.0       0.0
  3       0.0       0.0       0.0       0.0       0.0       0.0       0.0
  4       0.0       0.0       0.0       0.0       0.0       0.0       0.0
  5       0.0       0.0       0.0       0.0       0.0       0.0       0.0
  6       0.0       0.0       0.0       0.0       0.0       0.0       0.0

 Calculated Values: Variable = Number #/m2    

     treatment           field     crop        mean      st.dev
  1  HADGEM RF IRRIGATED 56RICETARS RI     36821.83    29246.44
  2  GFDL RF IRRIGATED   56RICETARS RI     48125.54     5164.62
  3  MPI RF IRRITAGED    56RICETARS RI     44072.86     8668.21
  4  HADGEM RF NOT IRRIG 56RICETARS RI     15887.32    17938.44
  5  GFDL RF NOT IRRITAG 56RICETARS RI     11702.30    12674.01
  6  MPI RF NOT IRRIGATE 56RICETARS RI      4472.19     1858.36

                              percentiles

 treat    0th      10th      25th      50th      75th      90th     100th
  1       0.0       0.0       0.0   39172.5   61017.5   74798.3   78166.0
  2   33760.0   41246.4   47963.8   49483.0   50826.5   52582.2   55560.0
  3   21600.0   28486.9   44414.3   47706.0   48481.0   50750.5   51554.0
  4       0.0       0.0       0.0   12302.5   21207.0   48052.4   52238.0
  5    1829.0    3083.0    4807.0    6347.0   13543.5   27957.6   48112.0
  6     440.0    2247.2    2859.0    4911.0    6008.5    6341.8    7434.0

 Calculated Values: Variable = Number #/unit  

     treatment           field     crop        mean      st.dev
  1  HADGEM RF IRRIGATED 56RICETARS RI      1175.79      992.88
  2  GFDL RF IRRIGATED   56RICETARS RI      1406.41       90.30
  3  MPI RF IRRITAGED    56RICETARS RI      1311.35      251.34
  4  HADGEM RF NOT IRRIG 56RICETARS RI       453.41      545.04
  5  GFDL RF NOT IRRITAG 56RICETARS RI       413.74      576.20
  6  MPI RF NOT IRRIGATE 56RICETARS RI       111.03       52.01

                              percentiles

 treat    0th      10th      25th      50th      75th      90th     100th
  1       0.0       0.0       0.0    1446.0    1913.7    2459.8    2719.0
  2    1053.8    1338.7    1384.0    1419.5    1454.5    1475.0    1534.7
  3     683.5     838.2    1228.5    1440.4    1468.0    1484.2    1535.7
  4       0.0       0.0       0.0     296.4     643.4    1443.6    1509.9
  5      73.2      88.7     103.3     129.5     487.4    1108.3    2298.3
  6      40.5      60.6      73.1     101.5     129.8     166.4     286.3

 Calculated Values: Variable = Harvest date   

     treatment           field     crop        mean      st.dev
  1  HADGEM RF IRRIGATED 56RICETARS RI   1983815.59     8050.72
  2  GFDL RF IRRIGATED   56RICETARS RI   1983607.52     8432.02
  3  MPI RF IRRITAGED    56RICETARS RI   1983898.70     8815.10
  4  HADGEM RF NOT IRRIG 56RICETARS RI   1984558.11     9006.17
  5  GFDL RF NOT IRRITAG 56RICETARS RI   1982810.96     7277.16
  6  MPI RF NOT IRRIGATE 56RICETARS RI   1982953.22     7459.36

                              percentiles

 treat    0th      10th      25th      50th      75th      90th     100th
  1 1970284.0 1972895.4 1977518.0 1984089.0 1990575.0 1994434.6 1996001.0
  2 1970328.0 1972932.2 1976826.5 1983327.0 1989789.0 1994767.2 1999001.0
  3 1970288.0 1972883.8 1976786.0 1983285.0 1989779.5 1996401.0 1999001.0
  4 1970284.0 1972895.4 1977183.0 1984089.0 1992787.5 1996401.0 1999001.0
  5 1970328.0 1972932.2 1976824.0 1983327.0 1989183.5 1991473.4 1994057.0
  6 1970288.0 1972883.8 1976786.0 1983285.0 1989779.5 1992286.6 1993286.0

 Calculated Values: Variable = Harvest index  

     treatment           field     crop        mean      st.dev
  1  HADGEM RF IRRIGATED 56RICETARS RI         0.36        0.26
  2  GFDL RF IRRIGATED   56RICETARS RI         0.53        0.04
  3  MPI RF IRRITAGED    56RICETARS RI         0.51        0.09
  4  HADGEM RF NOT IRRIG 56RICETARS RI         0.28        0.24
  5  GFDL RF NOT IRRITAG 56RICETARS RI         0.32        0.13
  6  MPI RF NOT IRRIGATE 56RICETARS RI         0.31        0.11

                              percentiles

 treat    0th      10th      25th      50th      75th      90th     100th
  1       0.0       0.0       0.0       0.5       0.6       0.6       0.6
  2       0.4       0.5       0.5       0.5       0.6       0.6       0.6
  3       0.3       0.4       0.5       0.5       0.6       0.6       0.6
  4       0.0       0.0       0.0       0.3       0.5       0.6       0.6
  5       0.2       0.2       0.2       0.3       0.5       0.5       0.5
  6       0.1       0.2       0.2       0.3       0.4       0.5       0.5

 Calculated Values: Variable = Harvested yield

     treatment           field     crop        mean      st.dev
  1  HADGEM RF IRRIGATED 56RICETARS RI     10955.38     8451.96
  2  GFDL RF IRRIGATED   56RICETARS RI     14229.21     1235.68
  3  MPI RF IRRITAGED    56RICETARS RI     12781.18     2513.71
  4  HADGEM RF NOT IRRIG 56RICETARS RI      4781.59     5224.18
  5  GFDL RF NOT IRRITAG 56RICETARS RI      3436.30     3659.20
  6  MPI RF NOT IRRIGATE 56RICETARS RI      1321.11      564.89

                              percentiles

 treat    0th      10th      25th      50th      75th      90th     100th
  1       0.0       0.0       0.0   12899.5   17695.0   21691.6   22668.0
  2   10705.0   12841.1   14048.3   14361.5   14851.0   15439.4   16112.0
  3    6264.0    8261.7   12879.8   13835.0   14059.5   14717.6   14951.0
  4       0.0       0.0       0.0    3837.0    6927.2   13935.0   15149.0
  5     531.0     894.2    1473.0    1972.0    4021.0    8107.6   13953.0
  6     128.0     651.8     829.5    1424.0    1771.5    1864.8    2426.0

 Calculated Values: Variable = Mat Yield kg/ha

     treatment           field     crop        mean      st.dev
  1  HADGEM RF IRRIGATED 56RICETARS RI     10955.38     8451.96
  2  GFDL RF IRRIGATED   56RICETARS RI     14229.21     1235.68
  3  MPI RF IRRITAGED    56RICETARS RI     12781.18     2513.71
  4  HADGEM RF NOT IRRIG 56RICETARS RI      4781.59     5224.18
  5  GFDL RF NOT IRRITAG 56RICETARS RI      3436.30     3659.20
  6  MPI RF NOT IRRIGATE 56RICETARS RI      1321.11      564.89

                              percentiles

 treat    0th      10th      25th      50th      75th      90th     100th
  1       0.0       0.0       0.0   12899.5   17695.0   21691.6   22668.0
  2   10705.0   12841.1   14048.3   14361.5   14851.0   15439.4   16112.0
  3    6264.0    8261.7   12879.8   13835.0   14059.5   14717.6   14951.0
  4       0.0       0.0       0.0    3837.0    6927.2   13935.0   15149.0
  5     531.0     894.2    1473.0    1972.0    4021.0    8107.6   13953.0
  6     128.0     651.8     829.5    1424.0    1771.5    1864.8    2426.0

 Calculated Values: Variable = Weight g/unit  

     treatment           field     crop        mean      st.dev
  1  HADGEM RF IRRIGATED 56RICETARS RI         0.03        0.00
  2  GFDL RF IRRIGATED   56RICETARS RI         0.03        0.00
  3  MPI RF IRRITAGED    56RICETARS RI         0.03        0.00
  4  HADGEM RF NOT IRRIG 56RICETARS RI         0.03        0.00
  5  GFDL RF NOT IRRITAG 56RICETARS RI         0.03        0.00
  6  MPI RF NOT IRRIGATE 56RICETARS RI         0.03        0.00

                              percentiles

 treat    0th      10th      25th      50th      75th      90th     100th
  1       0.0       0.0       0.0       0.0       0.0       0.0       0.0
  2       0.0       0.0       0.0       0.0       0.0       0.0       0.0
  3       0.0       0.0       0.0       0.0       0.0       0.0       0.0
  4       0.0       0.0       0.0       0.0       0.0       0.0       0.0
  5       0.0       0.0       0.0       0.0       0.0       0.0       0.0
  6       0.0       0.0       0.0       0.0       0.0       0.0       0.0

 Calculated Values: Variable = Irrig apps #   

     treatment           field     crop        mean      st.dev
  1  HADGEM RF IRRIGATED 56RICETARS RI         7.04        1.49
  2  GFDL RF IRRIGATED   56RICETARS RI         9.88        1.26
  3  MPI RF IRRITAGED    56RICETARS RI        11.82        1.14
  4  HADGEM RF NOT IRRIG 56RICETARS RI         2.09        4.57
  5  GFDL RF NOT IRRITAG 56RICETARS RI         0.00        0.00
  6  MPI RF NOT IRRIGATE 56RICETARS RI         0.00        0.00

                              percentiles

 treat    0th      10th      25th      50th      75th      90th     100th
  1       5.0       5.0       6.0       7.0       8.0       9.0      10.0
  2       8.0       8.0       9.0      10.0      11.0      11.0      12.0
  3      10.0      10.1      11.0      12.0      13.0      13.0      14.0
  4       0.0       0.0       0.0       0.0       0.0      10.9      13.0
  5       0.0       0.0       0.0       0.0       0.0       0.0       0.0
  6       0.0       0.0       0.0       0.0       0.0       0.0       0.0

 Calculated Values: Variable = Irrig mm       

     treatment           field     crop        mean      st.dev
  1  HADGEM RF IRRIGATED 56RICETARS RI       400.17       86.14
  2  GFDL RF IRRIGATED   56RICETARS RI       575.17       86.12
  3  MPI RF IRRITAGED    56RICETARS RI       679.59       75.23
  4  HADGEM RF NOT IRRIG 56RICETARS RI       120.32      263.21
  5  GFDL RF NOT IRRITAG 56RICETARS RI         0.00        0.00
  6  MPI RF NOT IRRIGATE 56RICETARS RI         0.00        0.00

                              percentiles

 treat    0th      10th      25th      50th      75th      90th     100th
  1     276.0     283.9     332.0     392.5     475.5     510.1     558.0
  2     441.0     467.9     504.5     561.5     653.5     676.4     724.0
  3     560.0     574.9     629.0     675.0     731.0     778.0     807.0
  4       0.0       0.0       0.0       0.0       0.0     616.7     734.0
  5       0.0       0.0       0.0       0.0       0.0       0.0       0.0
  6       0.0       0.0       0.0       0.0       0.0       0.0       0.0

 Calculated Values: Variable = K application #

     treatment           field     crop        mean      st.dev
  1  HADGEM RF IRRIGATED 56RICETARS RI         0.00        0.00
  2  GFDL RF IRRIGATED   56RICETARS RI         0.00        0.00
  3  MPI RF IRRITAGED    56RICETARS RI         0.00        0.00
  4  HADGEM RF NOT IRRIG 56RICETARS RI         0.00        0.00
  5  GFDL RF NOT IRRITAG 56RICETARS RI         0.00        0.00
  6  MPI RF NOT IRRIGATE 56RICETARS RI         0.00        0.00

                              percentiles

 treat    0th      10th      25th      50th      75th      90th     100th
  1       0.0       0.0       0.0       0.0       0.0       0.0       0.0
  2       0.0       0.0       0.0       0.0       0.0       0.0       0.0
  3       0.0       0.0       0.0       0.0       0.0       0.0       0.0
  4       0.0       0.0       0.0       0.0       0.0       0.0       0.0
  5       0.0       0.0       0.0       0.0       0.0       0.0       0.0
  6       0.0       0.0       0.0       0.0       0.0       0.0       0.0

 Calculated Values: Variable = K applied kg/ha

     treatment           field     crop        mean      st.dev
  1  HADGEM RF IRRIGATED 56RICETARS RI         0.00        0.00
  2  GFDL RF IRRIGATED   56RICETARS RI         0.00        0.00
  3  MPI RF IRRITAGED    56RICETARS RI         0.00        0.00
  4  HADGEM RF NOT IRRIG 56RICETARS RI         0.00        0.00
  5  GFDL RF NOT IRRITAG 56RICETARS RI         0.00        0.00
  6  MPI RF NOT IRRIGATE 56RICETARS RI         0.00        0.00

                              percentiles

 treat    0th      10th      25th      50th      75th      90th     100th
  1       0.0       0.0       0.0       0.0       0.0       0.0       0.0
  2       0.0       0.0       0.0       0.0       0.0       0.0       0.0
  3       0.0       0.0       0.0       0.0       0.0       0.0       0.0
  4       0.0       0.0       0.0       0.0       0.0       0.0       0.0
  5       0.0       0.0       0.0       0.0       0.0       0.0       0.0
  6       0.0       0.0       0.0       0.0       0.0       0.0       0.0

 Calculated Values: Variable = K uptake kg/ha 

     treatment           field     crop        mean      st.dev
  1  HADGEM RF IRRIGATED 56RICETARS RI         0.00        0.00
  2  GFDL RF IRRIGATED   56RICETARS RI         0.00        0.00
  3  MPI RF IRRITAGED    56RICETARS RI         0.00        0.00
  4  HADGEM RF NOT IRRIG 56RICETARS RI         0.00        0.00
  5  GFDL RF NOT IRRITAG 56RICETARS RI         0.00        0.00
  6  MPI RF NOT IRRIGATE 56RICETARS RI         0.00        0.00

                              percentiles

 treat    0th      10th      25th      50th      75th      90th     100th
  1       0.0       0.0       0.0       0.0       0.0       0.0       0.0
  2       0.0       0.0       0.0       0.0       0.0       0.0       0.0
  3       0.0       0.0       0.0       0.0       0.0       0.0       0.0
  4       0.0       0.0       0.0       0.0       0.0       0.0       0.0
  5       0.0       0.0       0.0       0.0       0.0       0.0       0.0
  6       0.0       0.0       0.0       0.0       0.0       0.0       0.0

 Calculated Values: Variable = LAI maximum    

     treatment           field     crop        mean      st.dev
  1  HADGEM RF IRRIGATED 56RICETARS RI        12.79        1.68
  2  GFDL RF IRRIGATED   56RICETARS RI        13.47        0.93
  3  MPI RF IRRITAGED    56RICETARS RI        12.99        0.85
  4  HADGEM RF NOT IRRIG 56RICETARS RI         7.31        4.46
  5  GFDL RF NOT IRRITAG 56RICETARS RI         4.31        3.55
  6  MPI RF NOT IRRIGATE 56RICETARS RI         1.69        1.19

                              percentiles

 treat    0th      10th      25th      50th      75th      90th     100th
  1       9.0      10.2      12.2      13.1      14.1      14.7      15.0
  2      11.5      12.3      12.8      13.7      14.0      14.4      15.2
  3      11.1      11.8      12.6      13.1      13.5      14.1      14.2
  4       0.5       2.1       3.3       6.5      11.3      12.7      14.4
  5       0.1       0.2       1.1       3.8       6.4       8.9      12.6
  6       0.0       0.2       0.2       2.4       2.7       2.9       3.4

 Calculated Values: Variable = Maturity date  

     treatment           field     crop        mean      st.dev
  1  HADGEM RF IRRIGATED 56RICETARS RI       125.75      109.80
  2  GFDL RF IRRIGATED   56RICETARS RI       308.33       22.19
  3  MPI RF IRRITAGED    56RICETARS RI       284.55        3.25
  4  HADGEM RF NOT IRRIG 56RICETARS RI       184.73      124.57
  5  GFDL RF NOT IRRITAG 56RICETARS RI       255.41      101.66
  6  MPI RF NOT IRRIGATE 56RICETARS RI       286.56       13.07

                              percentiles

 treat    0th      10th      25th      50th      75th      90th     100th
  1      11.0      45.3      63.8      79.0     138.5     297.4     352.0
  2     278.0     285.3     291.0     305.0     327.3     332.9     363.0
  3     277.0     281.1     283.0     284.0     287.5     288.0     291.0
  4      14.0      47.4      69.8     185.0     288.5     330.7     356.0
  5      57.0      73.6     283.5     298.0     312.5     328.0     345.0
  6     277.0     280.0     283.0     284.0     287.0     288.4     350.0

 Calculated Values: Variable = Cum N2O emitted

     treatment           field     crop        mean      st.dev
  1  HADGEM RF IRRIGATED 56RICETARS RI         0.00        0.00
  2  GFDL RF IRRIGATED   56RICETARS RI         0.00        0.00
  3  MPI RF IRRITAGED    56RICETARS RI         0.00        0.00
  4  HADGEM RF NOT IRRIG 56RICETARS RI         0.00        0.00
  5  GFDL RF NOT IRRITAG 56RICETARS RI         0.00        0.00
  6  MPI RF NOT IRRIGATE 56RICETARS RI         0.00        0.00

                              percentiles

 treat    0th      10th      25th      50th      75th      90th     100th
  1       0.0       0.0       0.0       0.0       0.0       0.0       0.0
  2       0.0       0.0       0.0       0.0       0.0       0.0       0.0
  3       0.0       0.0       0.0       0.0       0.0       0.0       0.0
  4       0.0       0.0       0.0       0.0       0.0       0.0       0.0
  5       0.0       0.0       0.0       0.0       0.0       0.0       0.0
  6       0.0       0.0       0.0       0.0       0.0       0.0       0.0

 Calculated Values: Variable = Days to harvest

     treatment           field     crop        mean      st.dev
  1  HADGEM RF IRRIGATED 56RICETARS RI       254.71       58.78
  2  GFDL RF IRRIGATED   56RICETARS RI       163.33       22.19
  3  MPI RF IRRITAGED    56RICETARS RI       139.55        3.25
  4  HADGEM RF NOT IRRIG 56RICETARS RI       222.32       69.86
  5  GFDL RF NOT IRRITAG 56RICETARS RI       191.59       56.79
  6  MPI RF NOT IRRIGATE 56RICETARS RI       141.56       13.07

                              percentiles

 treat    0th      10th      25th      50th      75th      90th     100th
  1     139.0     147.6     225.0     282.5     298.0     303.4     310.0
  2     133.0     140.3     146.0     160.0     182.3     187.9     218.0
  3     132.0     136.1     138.0     139.0     142.5     143.0     146.0
  4     135.0     139.2     144.0     222.5     285.8     303.8     310.0
  5     136.0     142.6     152.5     166.0     195.0     293.4     302.0
  6     132.0     135.0     138.0     139.0     142.0     143.4     205.0

 Calculated Values: Variable = N fixed kg/h   

     treatment           field     crop        mean      st.dev
  1  HADGEM RF IRRIGATED 56RICETARS RI         0.00        0.00
  2  GFDL RF IRRIGATED   56RICETARS RI         0.00        0.00
  3  MPI RF IRRITAGED    56RICETARS RI         0.00        0.00
  4  HADGEM RF NOT IRRIG 56RICETARS RI         0.00        0.00
  5  GFDL RF NOT IRRITAG 56RICETARS RI         0.00        0.00
  6  MPI RF NOT IRRIGATE 56RICETARS RI         0.00        0.00

                              percentiles

 treat    0th      10th      25th      50th      75th      90th     100th
  1       0.0       0.0       0.0       0.0       0.0       0.0       0.0
  2       0.0       0.0       0.0       0.0       0.0       0.0       0.0
  3       0.0       0.0       0.0       0.0       0.0       0.0       0.0
  4       0.0       0.0       0.0       0.0       0.0       0.0       0.0
  5       0.0       0.0       0.0       0.0       0.0       0.0       0.0
  6       0.0       0.0       0.0       0.0       0.0       0.0       0.0

 Calculated Values: Variable = N application #

     treatment           field     crop        mean      st.dev
  1  HADGEM RF IRRIGATED 56RICETARS RI         0.00        0.00
  2  GFDL RF IRRIGATED   56RICETARS RI         0.00        0.00
  3  MPI RF IRRITAGED    56RICETARS RI         0.00        0.00
  4  HADGEM RF NOT IRRIG 56RICETARS RI         0.00        0.00
  5  GFDL RF NOT IRRITAG 56RICETARS RI         0.00        0.00
  6  MPI RF NOT IRRIGATE 56RICETARS RI         0.00        0.00

                              percentiles

 treat    0th      10th      25th      50th      75th      90th     100th
  1       0.0       0.0       0.0       0.0       0.0       0.0       0.0
  2       0.0       0.0       0.0       0.0       0.0       0.0       0.0
  3       0.0       0.0       0.0       0.0       0.0       0.0       0.0
  4       0.0       0.0       0.0       0.0       0.0       0.0       0.0
  5       0.0       0.0       0.0       0.0       0.0       0.0       0.0
  6       0.0       0.0       0.0       0.0       0.0       0.0       0.0

 Calculated Values: Variable = Soil N kg/ha   

     treatment           field     crop        mean      st.dev
  1  HADGEM RF IRRIGATED 56RICETARS RI         0.00        0.00
  2  GFDL RF IRRIGATED   56RICETARS RI         0.00        0.00
  3  MPI RF IRRITAGED    56RICETARS RI         0.00        0.00
  4  HADGEM RF NOT IRRIG 56RICETARS RI         0.00        0.00
  5  GFDL RF NOT IRRITAG 56RICETARS RI         0.00        0.00
  6  MPI RF NOT IRRIGATE 56RICETARS RI         0.00        0.00

                              percentiles

 treat    0th      10th      25th      50th      75th      90th     100th
  1       0.0       0.0       0.0       0.0       0.0       0.0       0.0
  2       0.0       0.0       0.0       0.0       0.0       0.0       0.0
  3       0.0       0.0       0.0       0.0       0.0       0.0       0.0
  4       0.0       0.0       0.0       0.0       0.0       0.0       0.0
  5       0.0       0.0       0.0       0.0       0.0       0.0       0.0
  6       0.0       0.0       0.0       0.0       0.0       0.0       0.0

 Calculated Values: Variable = Tot N app kg/ha

     treatment           field     crop        mean      st.dev
  1  HADGEM RF IRRIGATED 56RICETARS RI         0.00        0.00
  2  GFDL RF IRRIGATED   56RICETARS RI         0.00        0.00
  3  MPI RF IRRITAGED    56RICETARS RI         0.00        0.00
  4  HADGEM RF NOT IRRIG 56RICETARS RI         0.00        0.00
  5  GFDL RF NOT IRRITAG 56RICETARS RI         0.00        0.00
  6  MPI RF NOT IRRIGATE 56RICETARS RI         0.00        0.00

                              percentiles

 treat    0th      10th      25th      50th      75th      90th     100th
  1       0.0       0.0       0.0       0.0       0.0       0.0       0.0
  2       0.0       0.0       0.0       0.0       0.0       0.0       0.0
  3       0.0       0.0       0.0       0.0       0.0       0.0       0.0
  4       0.0       0.0       0.0       0.0       0.0       0.0       0.0
  5       0.0       0.0       0.0       0.0       0.0       0.0       0.0
  6       0.0       0.0       0.0       0.0       0.0       0.0       0.0

 Calculated Values: Variable = N leached kg/ha

     treatment           field     crop        mean      st.dev
  1  HADGEM RF IRRIGATED 56RICETARS RI         0.00        0.00
  2  GFDL RF IRRIGATED   56RICETARS RI         0.00        0.00
  3  MPI RF IRRITAGED    56RICETARS RI         0.00        0.00
  4  HADGEM RF NOT IRRIG 56RICETARS RI         0.00        0.00
  5  GFDL RF NOT IRRITAG 56RICETARS RI         0.00        0.00
  6  MPI RF NOT IRRIGATE 56RICETARS RI         0.00        0.00

                              percentiles

 treat    0th      10th      25th      50th      75th      90th     100th
  1       0.0       0.0       0.0       0.0       0.0       0.0       0.0
  2       0.0       0.0       0.0       0.0       0.0       0.0       0.0
  3       0.0       0.0       0.0       0.0       0.0       0.0       0.0
  4       0.0       0.0       0.0       0.0       0.0       0.0       0.0
  5       0.0       0.0       0.0       0.0       0.0       0.0       0.0
  6       0.0       0.0       0.0       0.0       0.0       0.0       0.0

 Calculated Values: Variable = N uptake kg/ha 

     treatment           field     crop        mean      st.dev
  1  HADGEM RF IRRIGATED 56RICETARS RI         0.00        0.00
  2  GFDL RF IRRIGATED   56RICETARS RI         0.00        0.00
  3  MPI RF IRRITAGED    56RICETARS RI         0.00        0.00
  4  HADGEM RF NOT IRRIG 56RICETARS RI         0.00        0.00
  5  GFDL RF NOT IRRITAG 56RICETARS RI         0.00        0.00
  6  MPI RF NOT IRRIGATE 56RICETARS RI         0.00        0.00

                              percentiles

 treat    0th      10th      25th      50th      75th      90th     100th
  1       0.0       0.0       0.0       0.0       0.0       0.0       0.0
  2       0.0       0.0       0.0       0.0       0.0       0.0       0.0
  3       0.0       0.0       0.0       0.0       0.0       0.0       0.0
  4       0.0       0.0       0.0       0.0       0.0       0.0       0.0
  5       0.0       0.0       0.0       0.0       0.0       0.0       0.0
  6       0.0       0.0       0.0       0.0       0.0       0.0       0.0

 Calculated Values: Variable = Organic C kg/ha

     treatment           field     crop        mean      st.dev
  1  HADGEM RF IRRIGATED 56RICETARS RI     82948.38      187.85
  2  GFDL RF IRRIGATED   56RICETARS RI     83341.63       38.09
  3  MPI RF IRRITAGED    56RICETARS RI     83279.23       33.21
  4  HADGEM RF NOT IRRIG 56RICETARS RI     83073.64      203.79
  5  GFDL RF NOT IRRITAG 56RICETARS RI     83242.07      248.42
  6  MPI RF NOT IRRIGATE 56RICETARS RI     83324.70       38.81

                              percentiles

 treat    0th      10th      25th      50th      75th      90th     100th
  1   82740.0   82755.4   82787.0   82886.0   83113.0   83228.6   83322.0
  2   83253.0   83302.1   83319.5   83345.5   83364.0   83390.3   83419.0
  3   83210.0   83246.0   83253.5   83283.5   83302.3   83313.5   83335.0
  4   82799.0   82811.9   82867.5   83105.5   83262.3   83323.4   83364.0
  5   82761.0   82780.8   83306.5   83363.0   83383.5   83413.8   83448.0
  6   83241.0   83288.2   83297.0   83330.0   83348.0   83362.0   83425.0

 Calculated Values: Variable = Tot Org C kg/ha

     treatment           field     crop        mean      st.dev
  1  HADGEM RF IRRIGATED 56RICETARS RI     91460.79     6091.11
  2  GFDL RF IRRIGATED   56RICETARS RI     87291.42     2429.72
  3  MPI RF IRRITAGED    56RICETARS RI     84774.82      262.81
  4  HADGEM RF NOT IRRIG 56RICETARS RI     89661.09     5235.32
  5  GFDL RF NOT IRRITAG 56RICETARS RI     86119.00     2069.31
  6  MPI RF NOT IRRIGATE 56RICETARS RI     84547.52      854.90

                              percentiles

 treat    0th      10th      25th      50th      75th      90th     100th
  1   84228.0   85060.2   85381.5   90540.0   96250.0   99830.1  102391.0
  2   84624.0   84968.9   85444.5   86808.5   88870.3   90096.7   94040.0
  3   84311.0   84486.7   84573.8   84773.5   84901.8   85022.5   85491.0
  4   83915.0   84427.6   85346.3   87853.5   93663.3   96912.6  101243.0
  5   83503.0   83635.2   84503.0   85811.0   87487.0   89184.6   90146.0
  6   83297.0   83540.4   83626.5   84778.0   85090.5   85278.8   86843.0

 Calculated Values: Variable = Organic N kg/ha

     treatment           field     crop        mean      st.dev
  1  HADGEM RF IRRIGATED 56RICETARS RI         0.00        0.00
  2  GFDL RF IRRIGATED   56RICETARS RI         0.00        0.00
  3  MPI RF IRRITAGED    56RICETARS RI         0.00        0.00
  4  HADGEM RF NOT IRRIG 56RICETARS RI         0.00        0.00
  5  GFDL RF NOT IRRITAG 56RICETARS RI         0.00        0.00
  6  MPI RF NOT IRRIGATE 56RICETARS RI         0.00        0.00

                              percentiles

 treat    0th      10th      25th      50th      75th      90th     100th
  1       0.0       0.0       0.0       0.0       0.0       0.0       0.0
  2       0.0       0.0       0.0       0.0       0.0       0.0       0.0
  3       0.0       0.0       0.0       0.0       0.0       0.0       0.0
  4       0.0       0.0       0.0       0.0       0.0       0.0       0.0
  5       0.0       0.0       0.0       0.0       0.0       0.0       0.0
  6       0.0       0.0       0.0       0.0       0.0       0.0       0.0

 Calculated Values: Variable = Tot Org N kg/ha

     treatment           field     crop        mean      st.dev
  1  HADGEM RF IRRIGATED 56RICETARS RI         0.00        0.00
  2  GFDL RF IRRIGATED   56RICETARS RI         0.00        0.00
  3  MPI RF IRRITAGED    56RICETARS RI         0.00        0.00
  4  HADGEM RF NOT IRRIG 56RICETARS RI         0.00        0.00
  5  GFDL RF NOT IRRITAG 56RICETARS RI         0.00        0.00
  6  MPI RF NOT IRRIGATE 56RICETARS RI         0.00        0.00

                              percentiles

 treat    0th      10th      25th      50th      75th      90th     100th
  1       0.0       0.0       0.0       0.0       0.0       0.0       0.0
  2       0.0       0.0       0.0       0.0       0.0       0.0       0.0
  3       0.0       0.0       0.0       0.0       0.0       0.0       0.0
  4       0.0       0.0       0.0       0.0       0.0       0.0       0.0
  5       0.0       0.0       0.0       0.0       0.0       0.0       0.0
  6       0.0       0.0       0.0       0.0       0.0       0.0       0.0

 Calculated Values: Variable = Organic P kg/ha

     treatment           field     crop        mean      st.dev
  1  HADGEM RF IRRIGATED 56RICETARS RI         0.00        0.00
  2  GFDL RF IRRIGATED   56RICETARS RI         0.00        0.00
  3  MPI RF IRRITAGED    56RICETARS RI         0.00        0.00
  4  HADGEM RF NOT IRRIG 56RICETARS RI         0.00        0.00
  5  GFDL RF NOT IRRITAG 56RICETARS RI         0.00        0.00
  6  MPI RF NOT IRRIGATE 56RICETARS RI         0.00        0.00

                              percentiles

 treat    0th      10th      25th      50th      75th      90th     100th
  1       0.0       0.0       0.0       0.0       0.0       0.0       0.0
  2       0.0       0.0       0.0       0.0       0.0       0.0       0.0
  3       0.0       0.0       0.0       0.0       0.0       0.0       0.0
  4       0.0       0.0       0.0       0.0       0.0       0.0       0.0
  5       0.0       0.0       0.0       0.0       0.0       0.0       0.0
  6       0.0       0.0       0.0       0.0       0.0       0.0       0.0

 Calculated Values: Variable = Tot Org P kg/ha

     treatment           field     crop        mean      st.dev
  1  HADGEM RF IRRIGATED 56RICETARS RI         0.00        0.00
  2  GFDL RF IRRIGATED   56RICETARS RI         0.00        0.00
  3  MPI RF IRRITAGED    56RICETARS RI         0.00        0.00
  4  HADGEM RF NOT IRRIG 56RICETARS RI         0.00        0.00
  5  GFDL RF NOT IRRITAG 56RICETARS RI         0.00        0.00
  6  MPI RF NOT IRRIGATE 56RICETARS RI         0.00        0.00

                              percentiles

 treat    0th      10th      25th      50th      75th      90th     100th
  1       0.0       0.0       0.0       0.0       0.0       0.0       0.0
  2       0.0       0.0       0.0       0.0       0.0       0.0       0.0
  3       0.0       0.0       0.0       0.0       0.0       0.0       0.0
  4       0.0       0.0       0.0       0.0       0.0       0.0       0.0
  5       0.0       0.0       0.0       0.0       0.0       0.0       0.0
  6       0.0       0.0       0.0       0.0       0.0       0.0       0.0

 Calculated Values: Variable = Planting date  

     treatment           field     crop        mean      st.dev
  1  HADGEM RF IRRIGATED 56RICETARS RI       145.00        0.00
  2  GFDL RF IRRIGATED   56RICETARS RI       145.00        0.00
  3  MPI RF IRRITAGED    56RICETARS RI       145.00        0.00
  4  HADGEM RF NOT IRRIG 56RICETARS RI       145.00        0.00
  5  GFDL RF NOT IRRITAG 56RICETARS RI       145.00        0.00
  6  MPI RF NOT IRRIGATE 56RICETARS RI       145.00        0.00

                              percentiles

 treat    0th      10th      25th      50th      75th      90th     100th
  1     145.0     145.0     145.0     145.0     145.0     145.0     145.0
  2     145.0     145.0     145.0     145.0     145.0     145.0     145.0
  3     145.0     145.0     145.0     145.0     145.0     145.0     145.0
  4     145.0     145.0     145.0     145.0     145.0     145.0     145.0
  5     145.0     145.0     145.0     145.0     145.0     145.0     145.0
  6     145.0     145.0     145.0     145.0     145.0     145.0     145.0

 Calculated Values: Variable = P application #

     treatment           field     crop        mean      st.dev
  1  HADGEM RF IRRIGATED 56RICETARS RI         0.00        0.00
  2  GFDL RF IRRIGATED   56RICETARS RI         0.00        0.00
  3  MPI RF IRRITAGED    56RICETARS RI         0.00        0.00
  4  HADGEM RF NOT IRRIG 56RICETARS RI         0.00        0.00
  5  GFDL RF NOT IRRITAG 56RICETARS RI         0.00        0.00
  6  MPI RF NOT IRRIGATE 56RICETARS RI         0.00        0.00

                              percentiles

 treat    0th      10th      25th      50th      75th      90th     100th
  1       0.0       0.0       0.0       0.0       0.0       0.0       0.0
  2       0.0       0.0       0.0       0.0       0.0       0.0       0.0
  3       0.0       0.0       0.0       0.0       0.0       0.0       0.0
  4       0.0       0.0       0.0       0.0       0.0       0.0       0.0
  5       0.0       0.0       0.0       0.0       0.0       0.0       0.0
  6       0.0       0.0       0.0       0.0       0.0       0.0       0.0

 Calculated Values: Variable = P applied kg/ha

     treatment           field     crop        mean      st.dev
  1  HADGEM RF IRRIGATED 56RICETARS RI         0.00        0.00
  2  GFDL RF IRRIGATED   56RICETARS RI         0.00        0.00
  3  MPI RF IRRITAGED    56RICETARS RI         0.00        0.00
  4  HADGEM RF NOT IRRIG 56RICETARS RI         0.00        0.00
  5  GFDL RF NOT IRRITAG 56RICETARS RI         0.00        0.00
  6  MPI RF NOT IRRIGATE 56RICETARS RI         0.00        0.00

                              percentiles

 treat    0th      10th      25th      50th      75th      90th     100th
  1       0.0       0.0       0.0       0.0       0.0       0.0       0.0
  2       0.0       0.0       0.0       0.0       0.0       0.0       0.0
  3       0.0       0.0       0.0       0.0       0.0       0.0       0.0
  4       0.0       0.0       0.0       0.0       0.0       0.0       0.0
  5       0.0       0.0       0.0       0.0       0.0       0.0       0.0
  6       0.0       0.0       0.0       0.0       0.0       0.0       0.0

 Calculated Values: Variable = Precip mm      

     treatment           field     crop        mean      st.dev
  1  HADGEM RF IRRIGATED 56RICETARS RI       810.08      196.86
  2  GFDL RF IRRIGATED   56RICETARS RI       292.25      113.96
  3  MPI RF IRRITAGED    56RICETARS RI       242.32      117.13
  4  HADGEM RF NOT IRRIG 56RICETARS RI       711.68      289.39
  5  GFDL RF NOT IRRITAG 56RICETARS RI       418.07      241.76
  6  MPI RF NOT IRRIGATE 56RICETARS RI       248.41      128.49

                              percentiles

 treat    0th      10th      25th      50th      75th      90th     100th
  1     421.0     576.8     683.5     800.0     893.8    1112.1    1132.0
  2     125.0     140.3     182.3     321.0     392.3     419.8     446.0
  3      38.0      91.6     149.0     265.5     314.3     381.5     458.0
  4     134.0     385.9     524.0     688.5     901.7    1116.7    1132.0
  5     130.0     144.6     241.0     362.0     442.0     804.0     886.0
  6      38.0      94.6     137.0     257.0     340.5     398.4     516.0

 Calculated Values: Variable = Precip, plant  

     treatment           field     crop        mean      st.dev
  1  HADGEM RF IRRIGATED 56RICETARS RI       510.22      191.48
  2  GFDL RF IRRIGATED   56RICETARS RI       134.14       78.87
  3  MPI RF IRRITAGED    56RICETARS RI        14.77       22.63
  4  HADGEM RF NOT IRRIG 56RICETARS RI       395.97      256.42
  5  GFDL RF NOT IRRITAG 56RICETARS RI       241.54      209.35
  6  MPI RF NOT IRRIGATE 56RICETARS RI        22.55       30.47

                              percentiles

 treat    0th      10th      25th      50th      75th      90th     100th
  1     114.7     260.4     389.9     498.5     629.1     713.7     863.8
  2      28.3      46.7      94.9     122.3     149.1     205.9     350.4
  3       2.0       2.7       5.2       6.6      14.6      25.9     109.8
  4      19.0      57.4     199.7     388.9     573.1     708.4     863.8
  5      28.3      79.5     108.3     133.1     340.1     591.3     715.4
  6       2.0       2.8       5.6      10.7      27.0      54.2     147.2

 Calculated Values: Variable = P uptake kg/ha 

     treatment           field     crop        mean      st.dev
  1  HADGEM RF IRRIGATED 56RICETARS RI         0.00        0.00
  2  GFDL RF IRRIGATED   56RICETARS RI         0.00        0.00
  3  MPI RF IRRITAGED    56RICETARS RI         0.00        0.00
  4  HADGEM RF NOT IRRIG 56RICETARS RI         0.00        0.00
  5  GFDL RF NOT IRRITAG 56RICETARS RI         0.00        0.00
  6  MPI RF NOT IRRIGATE 56RICETARS RI         0.00        0.00

                              percentiles

 treat    0th      10th      25th      50th      75th      90th     100th
  1       0.0       0.0       0.0       0.0       0.0       0.0       0.0
  2       0.0       0.0       0.0       0.0       0.0       0.0       0.0
  3       0.0       0.0       0.0       0.0       0.0       0.0       0.0
  4       0.0       0.0       0.0       0.0       0.0       0.0       0.0
  5       0.0       0.0       0.0       0.0       0.0       0.0       0.0
  6       0.0       0.0       0.0       0.0       0.0       0.0       0.0

 Calculated Values: Variable = Pod/Ear w kg/ha

     treatment           field     crop        mean      st.dev
  1  HADGEM RF IRRIGATED 56RICETARS RI     16507.63     6148.28
  2  GFDL RF IRRIGATED   56RICETARS RI     16898.54     1216.65
  3  MPI RF IRRITAGED    56RICETARS RI     15438.41     2399.90
  4  HADGEM RF NOT IRRIG 56RICETARS RI      8944.50     4764.05
  5  GFDL RF NOT IRRITAG 56RICETARS RI      4493.96     4386.63
  6  MPI RF NOT IRRIGATE 56RICETARS RI      1938.33      835.36

                              percentiles

 treat    0th      10th      25th      50th      75th      90th     100th
  1    8204.0    9838.7   12212.5   15535.5   20946.3   25899.6   27137.0
  2   13657.0   15447.4   16582.3   16959.5   17512.0   18104.5   18999.0
  3    8892.0   11148.4   15789.3   16323.0   16653.3   17305.3   17658.0
  4    2203.0    3080.1    5910.0    8452.0   10261.3   16537.7   17908.0
  5     621.0    1041.0    1939.0    2887.0    5516.5   10348.0   17087.0
  6     128.0     813.8    1262.0    2218.0    2629.5    2758.8    3267.0

 Calculated Values: Variable = Residue kg/ha  

     treatment           field     crop        mean      st.dev
  1  HADGEM RF IRRIGATED 56RICETARS RI         0.00        0.00
  2  GFDL RF IRRIGATED   56RICETARS RI         0.00        0.00
  3  MPI RF IRRITAGED    56RICETARS RI         0.00        0.00
  4  HADGEM RF NOT IRRIG 56RICETARS RI         0.00        0.00
  5  GFDL RF NOT IRRITAG 56RICETARS RI         0.00        0.00
  6  MPI RF NOT IRRIGATE 56RICETARS RI         0.00        0.00

                              percentiles

 treat    0th      10th      25th      50th      75th      90th     100th
  1       0.0       0.0       0.0       0.0       0.0       0.0       0.0
  2       0.0       0.0       0.0       0.0       0.0       0.0       0.0
  3       0.0       0.0       0.0       0.0       0.0       0.0       0.0
  4       0.0       0.0       0.0       0.0       0.0       0.0       0.0
  5       0.0       0.0       0.0       0.0       0.0       0.0       0.0
  6       0.0       0.0       0.0       0.0       0.0       0.0       0.0

 Calculated Values: Variable = Runoff mm      

     treatment           field     crop        mean      st.dev
  1  HADGEM RF IRRIGATED 56RICETARS RI        18.46       13.19
  2  GFDL RF IRRIGATED   56RICETARS RI         6.25        8.59
  3  MPI RF IRRITAGED    56RICETARS RI        14.73       18.83
  4  HADGEM RF NOT IRRIG 56RICETARS RI        18.32       18.53
  5  GFDL RF NOT IRRITAG 56RICETARS RI         7.19        7.96
  6  MPI RF NOT IRRIGATE 56RICETARS RI        15.63       21.32

                              percentiles

 treat    0th      10th      25th      50th      75th      90th     100th
  1       0.0       7.0       8.5      14.0      25.5      38.0      51.0
  2       0.0       0.0       1.0       4.0       7.3      18.7      34.0
  3       0.0       0.0       1.0       7.5      22.2      27.8      71.0
  4       0.0       3.1       4.3      15.5      22.0      39.9      77.0
  5       0.0       0.0       1.0       4.0      10.0      18.0      31.0
  6       0.0       0.0       1.0       8.0      21.0      39.6      77.0

 Calculated Values: Variable = Simulation date

     treatment           field     crop        mean      st.dev
  1  HADGEM RF IRRIGATED 56RICETARS RI         1.00        0.00
  2  GFDL RF IRRIGATED   56RICETARS RI         1.00        0.00
  3  MPI RF IRRITAGED    56RICETARS RI         1.00        0.00
  4  HADGEM RF NOT IRRIG 56RICETARS RI         1.00        0.00
  5  GFDL RF NOT IRRITAG 56RICETARS RI         1.00        0.00
  6  MPI RF NOT IRRIGATE 56RICETARS RI         1.00        0.00

                              percentiles

 treat    0th      10th      25th      50th      75th      90th     100th
  1       1.0       1.0       1.0       1.0       1.0       1.0       1.0
  2       1.0       1.0       1.0       1.0       1.0       1.0       1.0
  3       1.0       1.0       1.0       1.0       1.0       1.0       1.0
  4       1.0       1.0       1.0       1.0       1.0       1.0       1.0
  5       1.0       1.0       1.0       1.0       1.0       1.0       1.0
  6       1.0       1.0       1.0       1.0       1.0       1.0       1.0

 Calculated Values: Variable = Soil K kg/ha   

     treatment           field     crop        mean      st.dev
  1  HADGEM RF IRRIGATED 56RICETARS RI         0.00        0.00
  2  GFDL RF IRRIGATED   56RICETARS RI         0.00        0.00
  3  MPI RF IRRITAGED    56RICETARS RI         0.00        0.00
  4  HADGEM RF NOT IRRIG 56RICETARS RI         0.00        0.00
  5  GFDL RF NOT IRRITAG 56RICETARS RI         0.00        0.00
  6  MPI RF NOT IRRIGATE 56RICETARS RI         0.00        0.00

                              percentiles

 treat    0th      10th      25th      50th      75th      90th     100th
  1       0.0       0.0       0.0       0.0       0.0       0.0       0.0
  2       0.0       0.0       0.0       0.0       0.0       0.0       0.0
  3       0.0       0.0       0.0       0.0       0.0       0.0       0.0
  4       0.0       0.0       0.0       0.0       0.0       0.0       0.0
  5       0.0       0.0       0.0       0.0       0.0       0.0       0.0
  6       0.0       0.0       0.0       0.0       0.0       0.0       0.0

 Calculated Values: Variable = Soil P kg/ha   

     treatment           field     crop        mean      st.dev
  1  HADGEM RF IRRIGATED 56RICETARS RI         0.00        0.00
  2  GFDL RF IRRIGATED   56RICETARS RI         0.00        0.00
  3  MPI RF IRRITAGED    56RICETARS RI         0.00        0.00
  4  HADGEM RF NOT IRRIG 56RICETARS RI         0.00        0.00
  5  GFDL RF NOT IRRITAG 56RICETARS RI         0.00        0.00
  6  MPI RF NOT IRRIGATE 56RICETARS RI         0.00        0.00

                              percentiles

 treat    0th      10th      25th      50th      75th      90th     100th
  1       0.0       0.0       0.0       0.0       0.0       0.0       0.0
  2       0.0       0.0       0.0       0.0       0.0       0.0       0.0
  3       0.0       0.0       0.0       0.0       0.0       0.0       0.0
  4       0.0       0.0       0.0       0.0       0.0       0.0       0.0
  5       0.0       0.0       0.0       0.0       0.0       0.0       0.0
  6       0.0       0.0       0.0       0.0       0.0       0.0       0.0

 Calculated Values: Variable = Avg solar rad  

     treatment           field     crop        mean      st.dev
  1  HADGEM RF IRRIGATED 56RICETARS RI        18.04        3.51
  2  GFDL RF IRRIGATED   56RICETARS RI        22.61        2.42
  3  MPI RF IRRITAGED    56RICETARS RI        25.63        1.00
  4  HADGEM RF NOT IRRIG 56RICETARS RI        19.99        4.48
  5  GFDL RF NOT IRRITAG 56RICETARS RI        21.11        3.24
  6  MPI RF NOT IRRIGATE 56RICETARS RI        25.49        1.52

                              percentiles

 treat    0th      10th      25th      50th      75th      90th     100th
  1      15.5      15.8      16.2      16.6      17.4      25.0      27.0
  2      18.0      19.4      21.3      23.0      24.5      25.6      26.7
  3      23.4      24.5      25.0      25.8      26.4      26.6      27.3
  4      15.6      15.9      16.4      17.4      25.3      26.4      27.0
  5      15.5      16.2      18.8      22.2      23.3      24.6      26.7
  6      19.2      24.4      25.1      25.7      26.4      26.6      27.3

 Calculated Values: Variable = Extr water mm  

     treatment           field     crop        mean      st.dev
  1  HADGEM RF IRRIGATED 56RICETARS RI       541.63       22.61
  2  GFDL RF IRRIGATED   56RICETARS RI       532.38       19.20
  3  MPI RF IRRITAGED    56RICETARS RI       524.32       13.26
  4  HADGEM RF NOT IRRIG 56RICETARS RI       464.50       75.20
  5  GFDL RF NOT IRRITAG 56RICETARS RI       374.78       13.75
  6  MPI RF NOT IRRIGATE 56RICETARS RI       372.70       15.17

                              percentiles

 treat    0th      10th      25th      50th      75th      90th     100th
  1     508.0     511.9     518.5     542.0     563.3     566.0     577.0
  2     491.0     508.7     518.0     534.0     542.8     552.0     571.0
  3     504.0     510.1     513.0     523.5     534.0     543.5     548.0
  4     364.0     367.8     387.5     471.5     520.0     564.2     567.0
  5     357.0     360.0     364.5     370.0     384.0     394.2     406.0
  6     360.0     361.0     361.0     366.0     380.0     388.0     422.0

 Calculated Values: Variable = Minimum temp  C

     treatment           field     crop        mean      st.dev
  1  HADGEM RF IRRIGATED 56RICETARS RI        11.91        2.78
  2  GFDL RF IRRIGATED   56RICETARS RI        16.12        1.63
  3  MPI RF IRRITAGED    56RICETARS RI        18.18        0.61
  4  HADGEM RF NOT IRRIG 56RICETARS RI        13.59        3.48
  5  GFDL RF NOT IRRITAG 56RICETARS RI        14.77        2.81
  6  MPI RF NOT IRRIGATE 56RICETARS RI        18.00        1.09

                              percentiles

 treat    0th      10th      25th      50th      75th      90th     100th
  1       9.5       9.7      10.2      10.6      12.3      17.1      17.8
  2      12.8      14.4      14.9      16.3      17.4      17.9      18.8
  3      17.1      17.5      17.8      18.1      18.6      18.7      19.6
  4       9.5       9.8      10.6      12.5      17.3      17.8      19.0
  5       9.5      10.3      13.9      15.6      16.6      17.5      18.8
  6      13.4      17.4      17.7      18.0      18.7      18.7      19.6

 Calculated Values: Variable = Maximum temp  C

     treatment           field     crop        mean      st.dev
  1  HADGEM RF IRRIGATED 56RICETARS RI        21.57        3.28
  2  GFDL RF IRRIGATED   56RICETARS RI        26.49        2.42
  3  MPI RF IRRITAGED    56RICETARS RI        30.68        1.14
  4  HADGEM RF NOT IRRIG 56RICETARS RI        23.85        4.68
  5  GFDL RF NOT IRRITAG 56RICETARS RI        24.88        3.42
  6  MPI RF NOT IRRIGATE 56RICETARS RI        30.36        1.84

                              percentiles

 treat    0th      10th      25th      50th      75th      90th     100th
  1      18.6      19.1      19.6      20.2      21.6      28.1      28.9
  2      21.8      23.9      24.8      26.4      28.0      29.5      31.2
  3      28.4      29.8      30.1      30.6      31.0      31.8      33.8
  4      18.8      19.4      20.1      21.6      28.7      30.0      32.6
  5      18.6      19.9      23.0      25.7      27.3      28.6      31.2
  6      22.7      29.5      30.1      30.5      31.0      31.7      33.8

 Calculated Values: Variable = Yd-ET Prod     

     treatment           field     crop        mean      st.dev
  1  HADGEM RF IRRIGATED 56RICETARS RI        20.36        4.73
  2  GFDL RF IRRIGATED   56RICETARS RI        21.85        1.78
  3  MPI RF IRRITAGED    56RICETARS RI        19.04        4.10
  4  HADGEM RF NOT IRRIG 56RICETARS RI        13.55        5.60
  5  GFDL RF NOT IRRITAG 56RICETARS RI         8.63        4.19
  6  MPI RF NOT IRRIGATE 56RICETARS RI         8.71        2.41

                              percentiles

 treat    0th      10th      25th      50th      75th      90th     100th
  1       9.8      13.0      19.8      21.9      23.8      24.4      24.9
  2      17.0      20.0      20.8      22.1      23.3      23.5      24.9
  3       8.6      11.5      18.6      20.6      21.5      22.4      22.8
  4       6.0       7.1       9.1      12.5      17.7      21.3      23.0
  5       4.6       5.8       6.0       7.0       8.6      14.9      20.1
  6       3.8       6.2       7.1       8.1      10.8      12.0      13.3

 Calculated Values: Variable = Yd-Irrig Prod  

     treatment           field     crop        mean      st.dev
  1  HADGEM RF IRRIGATED 56RICETARS RI        36.17       12.10
  2  GFDL RF IRRIGATED   56RICETARS RI        25.25        4.19
  3  MPI RF IRRITAGED    56RICETARS RI        19.15        4.61
  4  HADGEM RF NOT IRRIG 56RICETARS RI        22.03        3.33
  5  GFDL RF NOT IRRITAG 56RICETARS RI         0.00        0.00
  6  MPI RF NOT IRRIGATE 56RICETARS RI         0.00        0.00

                              percentiles

 treat    0th      10th      25th      50th      75th      90th     100th
  1      18.3      19.7      28.9      35.8      44.1      49.8      60.0
  2      16.4      20.2      21.6      26.0      28.7      29.7      32.3
  3       7.8      11.3      17.7      19.6      22.4      23.8      24.7
  4      19.1      19.6      20.4      21.1      22.8      25.2      26.8
  5       0.0       0.0       0.0       0.0       0.0       0.0       0.0
  6       0.0       0.0       0.0       0.0       0.0       0.0       0.0

 Calculated Values: Variable = Yd-N fert Prod 

     treatment           field     crop        mean      st.dev
  1  HADGEM RF IRRIGATED 56RICETARS RI         0.00        0.00
  2  GFDL RF IRRIGATED   56RICETARS RI         0.00        0.00
  3  MPI RF IRRITAGED    56RICETARS RI         0.00        0.00
  4  HADGEM RF NOT IRRIG 56RICETARS RI         0.00        0.00
  5  GFDL RF NOT IRRITAG 56RICETARS RI         0.00        0.00
  6  MPI RF NOT IRRIGATE 56RICETARS RI         0.00        0.00

                              percentiles

 treat    0th      10th      25th      50th      75th      90th     100th
  1       0.0       0.0       0.0       0.0       0.0       0.0       0.0
  2       0.0       0.0       0.0       0.0       0.0       0.0       0.0
  3       0.0       0.0       0.0       0.0       0.0       0.0       0.0
  4       0.0       0.0       0.0       0.0       0.0       0.0       0.0
  5       0.0       0.0       0.0       0.0       0.0       0.0       0.0
  6       0.0       0.0       0.0       0.0       0.0       0.0       0.0

 Calculated Values: Variable = Yd-N upt Prod  

     treatment           field     crop        mean      st.dev
  1  HADGEM RF IRRIGATED 56RICETARS RI         0.00        0.00
  2  GFDL RF IRRIGATED   56RICETARS RI         0.00        0.00
  3  MPI RF IRRITAGED    56RICETARS RI         0.00        0.00
  4  HADGEM RF NOT IRRIG 56RICETARS RI         0.00        0.00
  5  GFDL RF NOT IRRITAG 56RICETARS RI         0.00        0.00
  6  MPI RF NOT IRRIGATE 56RICETARS RI         0.00        0.00

                              percentiles

 treat    0th      10th      25th      50th      75th      90th     100th
  1       0.0       0.0       0.0       0.0       0.0       0.0       0.0
  2       0.0       0.0       0.0       0.0       0.0       0.0       0.0
  3       0.0       0.0       0.0       0.0       0.0       0.0       0.0
  4       0.0       0.0       0.0       0.0       0.0       0.0       0.0
  5       0.0       0.0       0.0       0.0       0.0       0.0       0.0
  6       0.0       0.0       0.0       0.0       0.0       0.0       0.0

 Calculated Values: Variable = Yd-Rain Prod   

     treatment           field     crop        mean      st.dev
  1  HADGEM RF IRRIGATED 56RICETARS RI        40.56       29.18
  2  GFDL RF IRRIGATED   56RICETARS RI       148.28      101.89
  3  MPI RF IRRITAGED    56RICETARS RI      1991.23     1557.48
  4  HADGEM RF NOT IRRIG 56RICETARS RI       122.05      218.48
  5  GFDL RF NOT IRRITAG 56RICETARS RI        14.85        7.02
  6  MPI RF NOT IRRIGATE 56RICETARS RI       151.97      137.50

                              percentiles

 treat    0th      10th      25th      50th      75th      90th     100th
  1      13.9      15.6      24.1      31.7      40.8      69.3     133.5
  2      40.0      59.7      98.3     113.4     158.2     264.9     500.6
  3     126.1     535.6     973.3    1554.4    2402.4    4953.1    5532.8
  4       5.2       6.8      10.6      14.4     120.0     393.1     737.0
  5       6.2       8.3       9.9      13.2      17.8      23.9      34.1
  6      14.0      20.6      47.5     112.0     227.5     303.6     604.8

 Calculated Values: Variable = Yd-EP Prod     

     treatment           field     crop        mean      st.dev
  1  HADGEM RF IRRIGATED 56RICETARS RI        24.63        5.84
  2  GFDL RF IRRIGATED   56RICETARS RI        25.78        2.08
  3  MPI RF IRRITAGED    56RICETARS RI        21.18        4.62
  4  HADGEM RF NOT IRRIG 56RICETARS RI        18.62        6.13
  5  GFDL RF NOT IRRITAG 56RICETARS RI        14.71        6.17
  6  MPI RF NOT IRRIGATE 56RICETARS RI        11.39        3.56

                              percentiles

 treat    0th      10th      25th      50th      75th      90th     100th
  1      11.4      16.3      22.5      26.0      28.7      29.2      30.8
  2      19.7      23.0      25.1      26.2      27.3      27.9      28.3
  3       9.6      12.9      20.5      22.8      24.1      25.1      25.6
  4       8.8       9.6      13.3      20.0      23.7      25.2      26.2
  5       7.4       9.0       9.9      12.9      17.7      24.9      29.2
  6       4.3       7.6       8.7      10.7      14.9      16.1      17.5
