# Supplementary material for: Assessing rice yield responses to climate change scenarios using a crop simulation model
Source: PeerJ. 2026 Mar 12;14:e20965. doi: 10.7717/peerj.20965 (PMC12989151; doi:10.7717/peerj.20965)
Supplement: Supplemental Information 18 [file peerj-14-20965-s018.txt]

SN_ANALYSIS_LOG

Input file      : C:\DSSAT47\Seasonal\TRSI1600.OSU
Experiment title: RICE CLIMATE CHANGE RCP 4.5 - 8.5 CSM                      
Experiment code : TRSI1600
Analysis time   : 23.09.2025 21:50:28

Biophysical Variables

 Calculated Values: Variable = Anthesis date  

     treatment           field     crop        mean      st.dev
  1  HADGEM RCP 4.5 IRRI 56RICETARS RI       171.63      113.98
  2  GFDL RCP 4.5 IRRIGA 56RICETARS RI       243.47        3.89
  3  MPI RCP 4.5 IRRIGAT 56RICETARS RI       247.30        4.09
  4  HADGEM RCP 4.5 NOT  56RICETARS RI       171.63      113.98
  5  GFDL RCP 4.5 NOT IR 56RICETARS RI       243.47        3.89
  6  MPI RCP 4.5 NOT IR  56RICETARS RI       247.30        4.09
  7  HADGEM RCP 8.5 IRRI 56RICETARS RI       241.63        5.64
  8  GFDL RCP 8.5 IRRIGA 56RICETARS RI       242.90        3.43
  9  MPI RCP 8.5 IRRIGAT 56RICETARS RI       247.63        2.68
 10  HADGEM RCP 8.5 NOT  56RICETARS RI       241.63        5.64
 11  GFDL RCP 8.5 NOT IR 56RICETARS RI       242.90        3.43
 12  MPI RCP 8.5 NOT IR  56RICETARS RI       247.63        2.68

                              percentiles

 treat    0th      10th      25th      50th      75th      90th     100th
  1      10.0      32.6      43.5     240.0     251.5     273.9     351.0
  2     238.0     239.9     241.3     244.0     244.8     245.1     260.0
  3     241.0     242.9     245.0     247.0     249.8     252.3     257.0
  4      10.0      32.6      43.5     240.0     251.5     273.9     351.0
  5     238.0     239.9     241.3     244.0     244.8     245.1     260.0
  6     241.0     242.9     245.0     247.0     249.8     252.3     257.0
  7     236.0     237.0     238.3     240.0     242.5     248.2     263.0
  8     238.0     239.9     241.0     242.0     244.8     248.1     253.0
  9     242.0     244.0     246.0     247.5     249.0     251.1     252.0
 10     236.0     237.0     238.3     240.0     242.5     248.2     263.0
 11     238.0     239.9     241.0     242.0     244.8     248.1     253.0
 12     242.0     244.0     246.0     247.5     249.0     251.1     252.0

 Calculated Values: Variable = Byproduct kg/ha

     treatment           field     crop        mean      st.dev
  1  HADGEM RCP 4.5 IRRI 56RICETARS RI         0.00        0.00
  2  GFDL RCP 4.5 IRRIGA 56RICETARS RI         0.00        0.00
  3  MPI RCP 4.5 IRRIGAT 56RICETARS RI         0.00        0.00
  4  HADGEM RCP 4.5 NOT  56RICETARS RI         0.00        0.00
  5  GFDL RCP 4.5 NOT IR 56RICETARS RI         0.00        0.00
  6  MPI RCP 4.5 NOT IR  56RICETARS RI         0.00        0.00
  7  HADGEM RCP 8.5 IRRI 56RICETARS RI         0.00        0.00
  8  GFDL RCP 8.5 IRRIGA 56RICETARS RI         0.00        0.00
  9  MPI RCP 8.5 IRRIGAT 56RICETARS RI         0.00        0.00
 10  HADGEM RCP 8.5 NOT  56RICETARS RI         0.00        0.00
 11  GFDL RCP 8.5 NOT IR 56RICETARS RI         0.00        0.00
 12  MPI RCP 8.5 NOT IR  56RICETARS RI         0.00        0.00

                              percentiles

 treat    0th      10th      25th      50th      75th      90th     100th
  1       0.0       0.0       0.0       0.0       0.0       0.0       0.0
  2       0.0       0.0       0.0       0.0       0.0       0.0       0.0
  3       0.0       0.0       0.0       0.0       0.0       0.0       0.0
  4       0.0       0.0       0.0       0.0       0.0       0.0       0.0
  5       0.0       0.0       0.0       0.0       0.0       0.0       0.0
  6       0.0       0.0       0.0       0.0       0.0       0.0       0.0
  7       0.0       0.0       0.0       0.0       0.0       0.0       0.0
  8       0.0       0.0       0.0       0.0       0.0       0.0       0.0
  9       0.0       0.0       0.0       0.0       0.0       0.0       0.0
 10       0.0       0.0       0.0       0.0       0.0       0.0       0.0
 11       0.0       0.0       0.0       0.0       0.0       0.0       0.0
 12       0.0       0.0       0.0       0.0       0.0       0.0       0.0

 Calculated Values: Variable = Tops N kg/ha   

     treatment           field     crop        mean      st.dev
  1  HADGEM RCP 4.5 IRRI 56RICETARS RI         0.00        0.00
  2  GFDL RCP 4.5 IRRIGA 56RICETARS RI         0.00        0.00
  3  MPI RCP 4.5 IRRIGAT 56RICETARS RI         0.00        0.00
  4  HADGEM RCP 4.5 NOT  56RICETARS RI         0.00        0.00
  5  GFDL RCP 4.5 NOT IR 56RICETARS RI         0.00        0.00
  6  MPI RCP 4.5 NOT IR  56RICETARS RI         0.00        0.00
  7  HADGEM RCP 8.5 IRRI 56RICETARS RI         0.00        0.00
  8  GFDL RCP 8.5 IRRIGA 56RICETARS RI         0.00        0.00
  9  MPI RCP 8.5 IRRIGAT 56RICETARS RI         0.00        0.00
 10  HADGEM RCP 8.5 NOT  56RICETARS RI         0.00        0.00
 11  GFDL RCP 8.5 NOT IR 56RICETARS RI         0.00        0.00
 12  MPI RCP 8.5 NOT IR  56RICETARS RI         0.00        0.00

                              percentiles

 treat    0th      10th      25th      50th      75th      90th     100th
  1       0.0       0.0       0.0       0.0       0.0       0.0       0.0
  2       0.0       0.0       0.0       0.0       0.0       0.0       0.0
  3       0.0       0.0       0.0       0.0       0.0       0.0       0.0
  4       0.0       0.0       0.0       0.0       0.0       0.0       0.0
  5       0.0       0.0       0.0       0.0       0.0       0.0       0.0
  6       0.0       0.0       0.0       0.0       0.0       0.0       0.0
  7       0.0       0.0       0.0       0.0       0.0       0.0       0.0
  8       0.0       0.0       0.0       0.0       0.0       0.0       0.0
  9       0.0       0.0       0.0       0.0       0.0       0.0       0.0
 10       0.0       0.0       0.0       0.0       0.0       0.0       0.0
 11       0.0       0.0       0.0       0.0       0.0       0.0       0.0
 12       0.0       0.0       0.0       0.0       0.0       0.0       0.0

 Calculated Values: Variable = Avg CO2 (ppm)  

     treatment           field     crop        mean      st.dev
  1  HADGEM RCP 4.5 IRRI 56RICETARS RI       508.00        0.00
  2  GFDL RCP 4.5 IRRIGA 56RICETARS RI       508.00        0.00
  3  MPI RCP 4.5 IRRIGAT 56RICETARS RI       508.00        0.00
  4  HADGEM RCP 4.5 NOT  56RICETARS RI       508.00        0.00
  5  GFDL RCP 4.5 NOT IR 56RICETARS RI       508.00        0.00
  6  MPI RCP 4.5 NOT IR  56RICETARS RI       508.00        0.00
  7  HADGEM RCP 8.5 IRRI 56RICETARS RI       636.00        0.00
  8  GFDL RCP 8.5 IRRIGA 56RICETARS RI       636.00        0.00
  9  MPI RCP 8.5 IRRIGAT 56RICETARS RI       636.00        0.00
 10  HADGEM RCP 8.5 NOT  56RICETARS RI       636.00        0.00
 11  GFDL RCP 8.5 NOT IR 56RICETARS RI       636.00        0.00
 12  MPI RCP 8.5 NOT IR  56RICETARS RI       636.00        0.00

                              percentiles

 treat    0th      10th      25th      50th      75th      90th     100th
  1     508.0     508.0     508.0     508.0     508.0     508.0     508.0
  2     508.0     508.0     508.0     508.0     508.0     508.0     508.0
  3     508.0     508.0     508.0     508.0     508.0     508.0     508.0
  4     508.0     508.0     508.0     508.0     508.0     508.0     508.0
  5     508.0     508.0     508.0     508.0     508.0     508.0     508.0
  6     508.0     508.0     508.0     508.0     508.0     508.0     508.0
  7     636.0     636.0     636.0     636.0     636.0     636.0     636.0
  8     636.0     636.0     636.0     636.0     636.0     636.0     636.0
  9     636.0     636.0     636.0     636.0     636.0     636.0     636.0
 10     636.0     636.0     636.0     636.0     636.0     636.0     636.0
 11     636.0     636.0     636.0     636.0     636.0     636.0     636.0
 12     636.0     636.0     636.0     636.0     636.0     636.0     636.0

 Calculated Values: Variable = Cum CO2 emitted

     treatment           field     crop        mean      st.dev
  1  HADGEM RCP 4.5 IRRI 56RICETARS RI         0.00        0.00
  2  GFDL RCP 4.5 IRRIGA 56RICETARS RI         0.00        0.00
  3  MPI RCP 4.5 IRRIGAT 56RICETARS RI         0.00        0.00
  4  HADGEM RCP 4.5 NOT  56RICETARS RI         0.00        0.00
  5  GFDL RCP 4.5 NOT IR 56RICETARS RI         0.00        0.00
  6  MPI RCP 4.5 NOT IR  56RICETARS RI         0.00        0.00
  7  HADGEM RCP 8.5 IRRI 56RICETARS RI         0.00        0.00
  8  GFDL RCP 8.5 IRRIGA 56RICETARS RI         0.00        0.00
  9  MPI RCP 8.5 IRRIGAT 56RICETARS RI         0.00        0.00
 10  HADGEM RCP 8.5 NOT  56RICETARS RI         0.00        0.00
 11  GFDL RCP 8.5 NOT IR 56RICETARS RI         0.00        0.00
 12  MPI RCP 8.5 NOT IR  56RICETARS RI         0.00        0.00

                              percentiles

 treat    0th      10th      25th      50th      75th      90th     100th
  1       0.0       0.0       0.0       0.0       0.0       0.0       0.0
  2       0.0       0.0       0.0       0.0       0.0       0.0       0.0
  3       0.0       0.0       0.0       0.0       0.0       0.0       0.0
  4       0.0       0.0       0.0       0.0       0.0       0.0       0.0
  5       0.0       0.0       0.0       0.0       0.0       0.0       0.0
  6       0.0       0.0       0.0       0.0       0.0       0.0       0.0
  7       0.0       0.0       0.0       0.0       0.0       0.0       0.0
  8       0.0       0.0       0.0       0.0       0.0       0.0       0.0
  9       0.0       0.0       0.0       0.0       0.0       0.0       0.0
 10       0.0       0.0       0.0       0.0       0.0       0.0       0.0
 11       0.0       0.0       0.0       0.0       0.0       0.0       0.0
 12       0.0       0.0       0.0       0.0       0.0       0.0       0.0

 Calculated Values: Variable = Tops wt kg/ha  

     treatment           field     crop        mean      st.dev
  1  HADGEM RCP 4.5 IRRI 56RICETARS RI     31786.73     6974.63
  2  GFDL RCP 4.5 IRRIGA 56RICETARS RI     21100.80     1981.35
  3  MPI RCP 4.5 IRRIGAT 56RICETARS RI     23111.27     1433.22
  4  HADGEM RCP 4.5 NOT  56RICETARS RI     25889.43    12841.64
  5  GFDL RCP 4.5 NOT IR 56RICETARS RI      9312.53     3528.82
  6  MPI RCP 4.5 NOT IR  56RICETARS RI      6399.30     1128.04
  7  HADGEM RCP 8.5 IRRI 56RICETARS RI     19380.70     3890.46
  8  GFDL RCP 8.5 IRRIGA 56RICETARS RI     23201.23     1997.95
  9  MPI RCP 8.5 IRRIGAT 56RICETARS RI     24819.67     1723.65
 10  HADGEM RCP 8.5 NOT  56RICETARS RI     12897.13     3813.31
 11  GFDL RCP 8.5 NOT IR 56RICETARS RI     10905.70     4062.41
 12  MPI RCP 8.5 NOT IR  56RICETARS RI      6979.43     1267.44

                              percentiles

 treat    0th      10th      25th      50th      75th      90th     100th
  1   19617.0   22222.1   29015.5   30877.0   37562.5   40549.5   43553.0
  2   14301.0   18795.4   20506.0   21280.0   22328.5   23276.4   23878.0
  3   20349.0   21440.2   22246.5   23136.5   23805.0   24792.5   26082.0
  4    6173.0    7399.0   13094.5   30201.5   37562.5   40549.5   43553.0
  5    3077.0    5056.7    6732.5    8412.5   12036.0   13328.4   16596.0
  6    4621.0    5270.5    5746.3    6010.5    6932.3    7704.4    9880.0
  7   12749.0   14281.8   15677.8   19986.0   22619.0   24004.2   25628.0
  8   17727.0   20906.1   21897.0   23372.5   24898.8   25433.3   26782.0
  9   20893.0   22849.2   23732.0   24492.0   26389.3   26948.5   28420.0
 10    6744.0    8080.8    8647.5   14213.0   15710.8   17273.4   18269.0
 11    4475.0    6668.2    8336.3    9786.0   12509.5   17218.6   20034.0
 12    3246.0    5745.1    6250.0    6976.5    7710.5    8238.5    9955.0

 Calculated Values: Variable = DM-ET Prod     

     treatment           field     crop        mean      st.dev
  1  HADGEM RCP 4.5 IRRI 56RICETARS RI        41.86        7.19
  2  GFDL RCP 4.5 IRRIGA 56RICETARS RI        28.98        5.47
  3  MPI RCP 4.5 IRRIGAT 56RICETARS RI        30.61        3.56
  4  HADGEM RCP 4.5 NOT  56RICETARS RI        37.76       10.68
  5  GFDL RCP 4.5 NOT IR 56RICETARS RI        23.15        6.85
  6  MPI RCP 4.5 NOT IR  56RICETARS RI        27.16        3.81
  7  HADGEM RCP 8.5 IRRI 56RICETARS RI        37.97        6.46
  8  GFDL RCP 8.5 IRRIGA 56RICETARS RI        32.28        5.66
  9  MPI RCP 8.5 IRRIGAT 56RICETARS RI        32.48        4.72
 10  HADGEM RCP 8.5 NOT  56RICETARS RI        34.32       10.38
 11  GFDL RCP 8.5 NOT IR 56RICETARS RI        26.40        7.48
 12  MPI RCP 8.5 NOT IR  56RICETARS RI        29.96        3.93

                              percentiles

 treat    0th      10th      25th      50th      75th      90th     100th
  1      25.9      28.5      39.2      44.5      47.0      48.2      49.8
  2      12.8      23.7      25.6      28.2      32.8      35.7      41.2
  3      23.9      26.0      27.9      30.8      33.6      34.5      36.9
  4      16.9      17.9      30.2      41.5      46.4      47.2      49.9
  5       7.9      15.9      17.9      22.8      28.7      31.8      36.2
  6      19.3      22.2      24.4      26.8      30.1      31.4      36.2
  7      25.5      30.0      31.5      39.1      42.8      44.7      50.0
  8      17.5      26.9      29.1      31.9      34.5      39.9      45.0
  9      24.5      27.3      29.0      30.5      35.5      39.5      42.7
 10      16.2      21.5      22.8      38.4      42.4      44.8      50.0
 11      11.7      18.3      22.2      24.5      30.6      37.3      44.8
 12      21.6      25.2      27.5      29.5      33.3      35.3      37.0

 Calculated Values: Variable = DM-Irrig Prod  

     treatment           field     crop        mean      st.dev
  1  HADGEM RCP 4.5 IRRI 56RICETARS RI       232.60      218.68
  2  GFDL RCP 4.5 IRRIGA 56RICETARS RI        42.39       10.96
  3  MPI RCP 4.5 IRRIGAT 56RICETARS RI        34.43        4.17
  4  HADGEM RCP 4.5 NOT  56RICETARS RI         0.00        0.00
  5  GFDL RCP 4.5 NOT IR 56RICETARS RI         0.00        0.00
  6  MPI RCP 4.5 NOT IR  56RICETARS RI         0.00        0.00
  7  HADGEM RCP 8.5 IRRI 56RICETARS RI        96.26       74.13
  8  GFDL RCP 8.5 IRRIGA 56RICETARS RI        49.52       12.12
  9  MPI RCP 8.5 IRRIGAT 56RICETARS RI        35.81        5.83
 10  HADGEM RCP 8.5 NOT  56RICETARS RI         0.00        0.00
 11  GFDL RCP 8.5 NOT IR 56RICETARS RI         0.00        0.00
 12  MPI RCP 8.5 NOT IR  56RICETARS RI         0.00        0.00

                              percentiles

 treat    0th      10th      25th      50th      75th      90th     100th
  1      38.9      45.0      72.2     151.0     331.3     640.2     706.7
  2      16.4      33.1      35.0      40.5      46.1      57.1      68.6
  3      27.3      28.8      31.6      34.0      38.0      39.2      41.3
  4       0.0       0.0       0.0       0.0       0.0       0.0       0.0
  5       0.0       0.0       0.0       0.0       0.0       0.0       0.0
  6       0.0       0.0       0.0       0.0       0.0       0.0       0.0
  7      35.6      42.0      49.0      57.6     121.7     168.6     307.6
  8      23.3      37.7      41.5      48.2      57.7      66.9      74.8
  9      27.8      29.3      31.7      34.8      38.9      46.2      49.9
 10       0.0       0.0       0.0       0.0       0.0       0.0       0.0
 11       0.0       0.0       0.0       0.0       0.0       0.0       0.0
 12       0.0       0.0       0.0       0.0       0.0       0.0       0.0

 Calculated Values: Variable = DM-Rain Prod   

     treatment           field     crop        mean      st.dev
  1  HADGEM RCP 4.5 IRRI 56RICETARS RI        38.98       23.05
  2  GFDL RCP 4.5 IRRIGA 56RICETARS RI        99.84       47.09
  3  MPI RCP 4.5 IRRIGAT 56RICETARS RI       580.44      390.46
  4  HADGEM RCP 4.5 NOT  56RICETARS RI        24.29        5.87
  5  GFDL RCP 4.5 NOT IR 56RICETARS RI        40.84       15.57
  6  MPI RCP 4.5 NOT IR  56RICETARS RI       154.22       94.90
  7  HADGEM RCP 8.5 IRRI 56RICETARS RI        50.11       34.34
  8  GFDL RCP 8.5 IRRIGA 56RICETARS RI       101.46       33.22
  9  MPI RCP 8.5 IRRIGAT 56RICETARS RI       675.75      557.98
 10  HADGEM RCP 8.5 NOT  56RICETARS RI        28.35       10.01
 11  GFDL RCP 8.5 NOT IR 56RICETARS RI        45.12       16.06
 12  MPI RCP 8.5 NOT IR  56RICETARS RI       174.31      101.56

                              percentiles

 treat    0th      10th      25th      50th      75th      90th     100th
  1      13.9      20.8      22.2      29.6      59.0      69.9     100.4
  2      44.8      55.9      76.5      87.0     115.6     153.8     275.9
  3     154.2     250.2     298.6     531.8     669.4    1073.9    1882.4
  4      10.3      17.9      20.9      24.0      28.9      31.6      34.3
  5      13.0      24.4      29.3      40.8      54.4      60.8      68.0
  6      42.7      68.4      85.6     140.0     169.5     265.1     478.5
  7      11.1      18.8      25.8      44.0      56.0      98.5     166.4
  8      51.4      55.6      80.0      96.5     124.5     146.4     187.7
  9     189.1     253.5     360.6     574.4     737.4    1102.0    3048.5
 10      11.1      16.9      20.0      28.6      33.9      40.4      49.3
 11      20.3      25.7      36.7      42.0      53.4      61.8      88.6
 12      60.8      71.9     102.6     154.1     206.5     305.7     432.9

 Calculated Values: Variable = DM-Transp Prod 

     treatment           field     crop        mean      st.dev
  1  HADGEM RCP 4.5 IRRI 56RICETARS RI        52.22        8.87
  2  GFDL RCP 4.5 IRRIGA 56RICETARS RI        35.69        5.97
  3  MPI RCP 4.5 IRRIGAT 56RICETARS RI        34.57        3.61
  4  HADGEM RCP 4.5 NOT  56RICETARS RI        51.75        9.73
  5  GFDL RCP 4.5 NOT IR 56RICETARS RI        37.71        7.68
  6  MPI RCP 4.5 NOT IR  56RICETARS RI        35.55        4.74
  7  HADGEM RCP 8.5 IRRI 56RICETARS RI        53.76       18.67
  8  GFDL RCP 8.5 IRRIGA 56RICETARS RI        39.29        6.01
  9  MPI RCP 8.5 IRRIGAT 56RICETARS RI        36.25        5.25
 10  HADGEM RCP 8.5 NOT  56RICETARS RI        54.47       18.42
 11  GFDL RCP 8.5 NOT IR 56RICETARS RI        41.50        7.32
 12  MPI RCP 8.5 NOT IR  56RICETARS RI        38.90        4.82

                              percentiles

 treat    0th      10th      25th      50th      75th      90th     100th
  1      31.0      36.8      51.2      54.3      57.2      61.1      64.1
  2      18.2      30.0      32.4      35.2      39.6      42.3      49.0
  3      29.0      29.9      31.7      34.3      37.7      39.2      41.2
  4      30.0      33.6      50.4      54.5      58.0      61.8      63.3
  5      16.8      28.6      33.6      39.4      44.0      46.1      50.0
  6      27.1      29.9      32.1      35.5      39.1      41.7      46.1
  7      30.5      35.1      38.8      46.4      62.7      84.0      89.4
  8      22.9      32.2      36.1      39.6      42.2      46.6      50.7
  9      28.3      30.3      32.8      34.5      39.6      43.4      48.3
 10      30.1      35.2      40.5      48.2      63.9      84.0      89.4
 11      23.2      33.0      37.9      41.8      44.9      51.7      53.1
 12      30.7      33.0      35.3      38.5      42.3      44.6      49.5

 Calculated Values: Variable = DM-N fert Prod 

     treatment           field     crop        mean      st.dev
  1  HADGEM RCP 4.5 IRRI 56RICETARS RI         0.00        0.00
  2  GFDL RCP 4.5 IRRIGA 56RICETARS RI         0.00        0.00
  3  MPI RCP 4.5 IRRIGAT 56RICETARS RI         0.00        0.00
  4  HADGEM RCP 4.5 NOT  56RICETARS RI         0.00        0.00
  5  GFDL RCP 4.5 NOT IR 56RICETARS RI         0.00        0.00
  6  MPI RCP 4.5 NOT IR  56RICETARS RI         0.00        0.00
  7  HADGEM RCP 8.5 IRRI 56RICETARS RI         0.00        0.00
  8  GFDL RCP 8.5 IRRIGA 56RICETARS RI         0.00        0.00
  9  MPI RCP 8.5 IRRIGAT 56RICETARS RI         0.00        0.00
 10  HADGEM RCP 8.5 NOT  56RICETARS RI         0.00        0.00
 11  GFDL RCP 8.5 NOT IR 56RICETARS RI         0.00        0.00
 12  MPI RCP 8.5 NOT IR  56RICETARS RI         0.00        0.00

                              percentiles

 treat    0th      10th      25th      50th      75th      90th     100th
  1       0.0       0.0       0.0       0.0       0.0       0.0       0.0
  2       0.0       0.0       0.0       0.0       0.0       0.0       0.0
  3       0.0       0.0       0.0       0.0       0.0       0.0       0.0
  4       0.0       0.0       0.0       0.0       0.0       0.0       0.0
  5       0.0       0.0       0.0       0.0       0.0       0.0       0.0
  6       0.0       0.0       0.0       0.0       0.0       0.0       0.0
  7       0.0       0.0       0.0       0.0       0.0       0.0       0.0
  8       0.0       0.0       0.0       0.0       0.0       0.0       0.0
  9       0.0       0.0       0.0       0.0       0.0       0.0       0.0
 10       0.0       0.0       0.0       0.0       0.0       0.0       0.0
 11       0.0       0.0       0.0       0.0       0.0       0.0       0.0
 12       0.0       0.0       0.0       0.0       0.0       0.0       0.0

 Calculated Values: Variable = DM-N upt Prod  

     treatment           field     crop        mean      st.dev
  1  HADGEM RCP 4.5 IRRI 56RICETARS RI         0.00        0.00
  2  GFDL RCP 4.5 IRRIGA 56RICETARS RI         0.00        0.00
  3  MPI RCP 4.5 IRRIGAT 56RICETARS RI         0.00        0.00
  4  HADGEM RCP 4.5 NOT  56RICETARS RI         0.00        0.00
  5  GFDL RCP 4.5 NOT IR 56RICETARS RI         0.00        0.00
  6  MPI RCP 4.5 NOT IR  56RICETARS RI         0.00        0.00
  7  HADGEM RCP 8.5 IRRI 56RICETARS RI         0.00        0.00
  8  GFDL RCP 8.5 IRRIGA 56RICETARS RI         0.00        0.00
  9  MPI RCP 8.5 IRRIGAT 56RICETARS RI         0.00        0.00
 10  HADGEM RCP 8.5 NOT  56RICETARS RI         0.00        0.00
 11  GFDL RCP 8.5 NOT IR 56RICETARS RI         0.00        0.00
 12  MPI RCP 8.5 NOT IR  56RICETARS RI         0.00        0.00

                              percentiles

 treat    0th      10th      25th      50th      75th      90th     100th
  1       0.0       0.0       0.0       0.0       0.0       0.0       0.0
  2       0.0       0.0       0.0       0.0       0.0       0.0       0.0
  3       0.0       0.0       0.0       0.0       0.0       0.0       0.0
  4       0.0       0.0       0.0       0.0       0.0       0.0       0.0
  5       0.0       0.0       0.0       0.0       0.0       0.0       0.0
  6       0.0       0.0       0.0       0.0       0.0       0.0       0.0
  7       0.0       0.0       0.0       0.0       0.0       0.0       0.0
  8       0.0       0.0       0.0       0.0       0.0       0.0       0.0
  9       0.0       0.0       0.0       0.0       0.0       0.0       0.0
 10       0.0       0.0       0.0       0.0       0.0       0.0       0.0
 11       0.0       0.0       0.0       0.0       0.0       0.0       0.0
 12       0.0       0.0       0.0       0.0       0.0       0.0       0.0

 Calculated Values: Variable = Drainage mm    

     treatment           field     crop        mean      st.dev
  1  HADGEM RCP 4.5 IRRI 56RICETARS RI       692.37      312.18
  2  GFDL RCP 4.5 IRRIGA 56RICETARS RI       186.90      118.69
  3  MPI RCP 4.5 IRRIGAT 56RICETARS RI       268.97      144.35
  4  HADGEM RCP 4.5 NOT  56RICETARS RI       636.17      309.51
  5  GFDL RCP 4.5 NOT IR 56RICETARS RI       173.07      109.45
  6  MPI RCP 4.5 NOT IR  56RICETARS RI       262.10      145.06
  7  HADGEM RCP 8.5 IRRI 56RICETARS RI       355.63      186.06
  8  GFDL RCP 8.5 IRRIGA 56RICETARS RI       201.40      116.79
  9  MPI RCP 8.5 IRRIGAT 56RICETARS RI       262.00      143.12
 10  HADGEM RCP 8.5 NOT  56RICETARS RI       308.13      195.67
 11  GFDL RCP 8.5 NOT IR 56RICETARS RI       189.77      113.77
 12  MPI RCP 8.5 NOT IR  56RICETARS RI       256.50      145.93

                              percentiles

 treat    0th      10th      25th      50th      75th      90th     100th
  1      48.0     317.7     421.0     734.5     930.8    1081.7    1296.0
  2       0.0      23.7     100.0     187.0     272.3     291.4     557.0
  3       0.0     109.8     147.0     263.0     385.3     458.4     566.0
  4      24.0     248.1     379.7     644.0     871.3    1028.6    1186.0
  5       0.0      20.8     100.0     179.0     247.0     289.0     479.0
  6       0.0     101.8     134.5     256.0     379.5     446.9     545.0
  7     115.0     166.5     200.7     309.5     475.3     578.4     919.0
  8       6.0      47.9     145.3     199.0     258.8     345.2     526.0
  9       0.0     104.4     148.0     268.5     346.8     415.9     603.0
 10      60.0      76.7     146.7     290.5     419.3     505.0     918.0
 11      31.0      47.9     126.0     179.0     227.3     334.4     524.0
 12       0.0      96.1     136.3     266.0     361.5     414.4     595.0

 Calculated Values: Variable = Sowing wt kg/ha

     treatment           field     crop        mean      st.dev
  1  HADGEM RCP 4.5 IRRI 56RICETARS RI        18.67        1.15
  2  GFDL RCP 4.5 IRRIGA 56RICETARS RI        18.00        0.00
  3  MPI RCP 4.5 IRRIGAT 56RICETARS RI        18.00        0.00
  4  HADGEM RCP 4.5 NOT  56RICETARS RI        18.80        1.13
  5  GFDL RCP 4.5 NOT IR 56RICETARS RI        18.13        0.35
  6  MPI RCP 4.5 NOT IR  56RICETARS RI        18.43        0.50
  7  HADGEM RCP 8.5 IRRI 56RICETARS RI        18.00        0.00
  8  GFDL RCP 8.5 IRRIGA 56RICETARS RI        18.00        0.00
  9  MPI RCP 8.5 IRRIGAT 56RICETARS RI        18.00        0.00
 10  HADGEM RCP 8.5 NOT  56RICETARS RI        18.07        0.25
 11  GFDL RCP 8.5 NOT IR 56RICETARS RI        18.43        0.50
 12  MPI RCP 8.5 NOT IR  56RICETARS RI        18.40        0.50

                              percentiles

 treat    0th      10th      25th      50th      75th      90th     100th
  1      18.0      18.0      18.0      18.0      19.0      21.0      21.0
  2      18.0      18.0      18.0      18.0      18.0      18.0      18.0
  3      18.0      18.0      18.0      18.0      18.0      18.0      18.0
  4      18.0      18.0      18.0      18.0      19.0      21.0      21.0
  5      18.0      18.0      18.0      18.0      18.0      19.0      19.0
  6      18.0      18.0      18.0      18.0      19.0      19.0      19.0
  7      18.0      18.0      18.0      18.0      18.0      18.0      18.0
  8      18.0      18.0      18.0      18.0      18.0      18.0      18.0
  9      18.0      18.0      18.0      18.0      18.0      18.0      18.0
 10      18.0      18.0      18.0      18.0      18.0      18.0      19.0
 11      18.0      18.0      18.0      18.0      19.0      19.0      19.0
 12      18.0      18.0      18.0      18.0      19.0      19.0      19.0

 Calculated Values: Variable = Avg day (hr)   

     treatment           field     crop        mean      st.dev
  1  HADGEM RCP 4.5 IRRI 56RICETARS RI        12.38        0.78
  2  GFDL RCP 4.5 IRRIGA 56RICETARS RI        13.64        0.07
  3  MPI RCP 4.5 IRRIGAT 56RICETARS RI        13.57        0.08
  4  HADGEM RCP 4.5 NOT  56RICETARS RI        12.36        0.79
  5  GFDL RCP 4.5 NOT IR 56RICETARS RI        13.64        0.07
  6  MPI RCP 4.5 NOT IR  56RICETARS RI        13.57        0.08
  7  HADGEM RCP 8.5 IRRI 56RICETARS RI        13.58        0.14
  8  GFDL RCP 8.5 IRRIGA 56RICETARS RI        13.66        0.07
  9  MPI RCP 8.5 IRRIGAT 56RICETARS RI        13.56        0.05
 10  HADGEM RCP 8.5 NOT  56RICETARS RI        13.58        0.14
 11  GFDL RCP 8.5 NOT IR 56RICETARS RI        13.66        0.07
 12  MPI RCP 8.5 NOT IR  56RICETARS RI        13.56        0.05

                              percentiles

 treat    0th      10th      25th      50th      75th      90th     100th
  1      11.7      11.7      11.8      11.8      13.3      13.6      13.7
  2      13.4      13.6      13.6      13.6      13.7      13.7      13.7
  3      13.4      13.5      13.5      13.6      13.6      13.7      13.7
  4      11.7      11.7      11.8      11.8      13.3      13.6      13.7
  5      13.4      13.6      13.6      13.6      13.7      13.7      13.7
  6      13.4      13.5      13.5      13.6      13.6      13.7      13.7
  7      13.2      13.4      13.5      13.6      13.7      13.7      13.7
  8      13.4      13.6      13.6      13.7      13.7      13.7      13.7
  9      13.5      13.5      13.5      13.6      13.6      13.6      13.6
 10      13.2      13.4      13.5      13.6      13.7      13.7      13.7
 11      13.4      13.6      13.6      13.7      13.7      13.7      13.7
 12      13.5      13.5      13.5      13.6      13.6      13.6      13.6

 Calculated Values: Variable = Emergence date 

     treatment           field     crop        mean      st.dev
  1  HADGEM RCP 4.5 IRRI 56RICETARS RI       153.37        1.25
  2  GFDL RCP 4.5 IRRIGA 56RICETARS RI       153.30        1.26
  3  MPI RCP 4.5 IRRIGAT 56RICETARS RI       154.27        2.99
  4  HADGEM RCP 4.5 NOT  56RICETARS RI       153.37        1.25
  5  GFDL RCP 4.5 NOT IR 56RICETARS RI       153.30        1.26
  6  MPI RCP 4.5 NOT IR  56RICETARS RI       154.27        2.99
  7  HADGEM RCP 8.5 IRRI 56RICETARS RI       152.60        0.77
  8  GFDL RCP 8.5 IRRIGA 56RICETARS RI       153.37        1.38
  9  MPI RCP 8.5 IRRIGAT 56RICETARS RI       153.97        1.69
 10  HADGEM RCP 8.5 NOT  56RICETARS RI       152.60        0.77
 11  GFDL RCP 8.5 NOT IR 56RICETARS RI       153.37        1.38
 12  MPI RCP 8.5 NOT IR  56RICETARS RI       153.97        1.69

                              percentiles

 treat    0th      10th      25th      50th      75th      90th     100th
  1     152.0     152.0     153.0     153.0     154.0     155.1     157.0
  2     152.0     152.0     152.0     153.0     154.0     155.1     156.0
  3     152.0     152.0     152.3     153.0     155.0     157.0     166.0
  4     152.0     152.0     153.0     153.0     154.0     155.1     157.0
  5     152.0     152.0     152.0     153.0     154.0     155.1     156.0
  6     152.0     152.0     152.3     153.0     155.0     157.0     166.0
  7     152.0     152.0     152.0     152.0     153.0     153.1     155.0
  8     152.0     152.0     152.3     153.0     154.0     155.0     158.0
  9     152.0     152.0     153.0     154.0     154.8     156.1     158.0
 10     152.0     152.0     152.0     152.0     153.0     153.1     155.0
 11     152.0     152.0     152.3     153.0     154.0     155.0     158.0
 12     152.0     152.0     153.0     154.0     154.8     156.1     158.0

 Calculated Values: Variable = EP total mm    

     treatment           field     crop        mean      st.dev
  1  HADGEM RCP 4.5 IRRI 56RICETARS RI       613.33      109.01
  2  GFDL RCP 4.5 IRRIGA 56RICETARS RI       601.07       68.86
  3  MPI RCP 4.5 IRRIGAT 56RICETARS RI       672.57       47.08
  4  HADGEM RCP 4.5 NOT  56RICETARS RI       480.87      215.23
  5  GFDL RCP 4.5 NOT IR 56RICETARS RI       242.47       63.05
  6  MPI RCP 4.5 NOT IR  56RICETARS RI       179.43       12.32
  7  HADGEM RCP 8.5 IRRI 56RICETARS RI       419.83      188.31
  8  GFDL RCP 8.5 IRRIGA 56RICETARS RI       599.20       68.75
  9  MPI RCP 8.5 IRRIGAT 56RICETARS RI       693.00       67.52
 10  HADGEM RCP 8.5 NOT  56RICETARS RI       245.50       62.01
 11  GFDL RCP 8.5 NOT IR 56RICETARS RI       257.83       69.75
 12  MPI RCP 8.5 NOT IR  56RICETARS RI       178.97       20.05

                              percentiles

 treat    0th      10th      25th      50th      75th      90th     100th
  1     361.0     487.2     559.5     597.0     685.0     739.3     859.0
  2     488.0     518.1     564.0     602.0     631.8     682.5     785.0
  3     588.0     613.0     635.0     669.5     713.5     733.1     748.0
  4     183.0     219.4     257.3     484.5     687.0     739.3     858.0
  5     103.0     182.8     200.8     224.5     284.3     346.6     372.0
  6     165.0     165.9     172.3     176.5     183.0     191.2     228.0
  7     143.0     168.7     253.3     413.5     585.5     665.0     694.0
  8     507.0     515.6     551.3     592.5     626.8     661.5     773.0
  9     564.0     589.8     647.0     701.0     736.3     778.1     831.0
 10     143.0     168.7     192.3     240.5     287.8     330.9     374.0
 11     184.0     193.9     205.3     243.5     272.0     352.2     471.0
 12      90.0     170.8     175.3     180.0     184.8     190.4     225.0

 Calculated Values: Variable = EP plant seas  

     treatment           field     crop        mean      st.dev
  1  HADGEM RCP 4.5 IRRI 56RICETARS RI       613.26      109.08
  2  GFDL RCP 4.5 IRRIGA 56RICETARS RI       601.14       68.94
  3  MPI RCP 4.5 IRRIGAT 56RICETARS RI       672.55       46.98
  4  HADGEM RCP 4.5 NOT  56RICETARS RI       480.84      215.22
  5  GFDL RCP 4.5 NOT IR 56RICETARS RI       242.46       63.01
  6  MPI RCP 4.5 NOT IR  56RICETARS RI       179.50       12.43
  7  HADGEM RCP 8.5 IRRI 56RICETARS RI       419.79      188.26
  8  GFDL RCP 8.5 IRRIGA 56RICETARS RI       599.25       68.73
  9  MPI RCP 8.5 IRRIGAT 56RICETARS RI       693.00       67.50
 10  HADGEM RCP 8.5 NOT  56RICETARS RI       245.45       62.06
 11  GFDL RCP 8.5 NOT IR 56RICETARS RI       257.88       69.56
 12  MPI RCP 8.5 NOT IR  56RICETARS RI       178.91       20.03

                              percentiles

 treat    0th      10th      25th      50th      75th      90th     100th
  1     360.7     487.0     559.3     596.9     685.0     739.6     859.3
  2     487.8     518.5     564.0     602.3     631.9     682.7     785.2
  3     588.5     613.0     635.3     669.7     713.1     732.7     747.6
  4     182.6     219.7     256.9     484.6     686.7     739.6     858.1
  5     103.1     183.1     200.9     224.4     283.9     346.3     372.1
  6     164.5     165.6     172.2     176.9     182.8     191.2     228.4
  7     142.7     168.7     253.0     413.7     585.3     665.3     693.9
  8     507.4     515.8     551.5     592.8     626.9     661.2     772.9
  9     564.4     589.4     647.3     700.8     736.4     778.5     831.1
 10     142.7     168.7     192.4     240.1     287.9     331.1     373.8
 11     183.7     194.2     205.3     243.3     271.7     351.7     470.6
 12      90.0     170.8     175.1     180.3     184.7     190.2     225.4

 Calculated Values: Variable = ES total mm    

     treatment           field     crop        mean      st.dev
  1  HADGEM RCP 4.5 IRRI 56RICETARS RI       467.20       53.91
  2  GFDL RCP 4.5 IRRIGA 56RICETARS RI       409.60       62.52
  3  MPI RCP 4.5 IRRIGAT 56RICETARS RI       317.67       33.20
  4  HADGEM RCP 4.5 NOT  56RICETARS RI       474.97       58.68
  5  GFDL RCP 4.5 NOT IR 56RICETARS RI       420.43       52.66
  6  MPI RCP 4.5 NOT IR  56RICETARS RI       293.23       34.24
  7  HADGEM RCP 8.5 IRRI 56RICETARS RI       471.97       41.02
  8  GFDL RCP 8.5 IRRIGA 56RICETARS RI       393.00       56.65
  9  MPI RCP 8.5 IRRIGAT 56RICETARS RI       308.77       31.55
 10  HADGEM RCP 8.5 NOT  56RICETARS RI       491.63       50.42
 11  GFDL RCP 8.5 NOT IR 56RICETARS RI       406.97       52.29
 12  MPI RCP 8.5 NOT IR  56RICETARS RI       289.97       34.43

                              percentiles

 treat    0th      10th      25th      50th      75th      90th     100th
  1     374.0     398.8     434.3     466.5     498.5     543.5     569.0
  2     269.0     340.6     364.0     411.5     446.5     481.0     585.0
  3     239.0     275.9     294.0     322.5     340.5     358.7     374.0
  4     375.0     402.7     431.3     485.5     502.3     544.6     617.0
  5     277.0     362.1     372.8     431.0     459.8     473.3     507.0
  6     206.0     250.0     266.3     296.0     318.5     331.3     358.0
  7     372.0     426.6     446.0     469.0     498.8     522.3     547.0
  8     269.0     304.9     380.0     391.5     434.5     449.8     522.0
  9     242.0     267.7     282.5     309.0     336.3     345.1     360.0
 10     377.0     432.7     450.5     494.0     530.0     545.9     593.0
 11     288.0     321.2     383.5     414.5     439.3     464.5     497.0
 12     220.0     233.0     269.3     294.5     317.8     328.1     343.0

 Calculated Values: Variable = ES plant seas  

     treatment           field     crop        mean      st.dev
  1  HADGEM RCP 4.5 IRRI 56RICETARS RI       117.95       63.09
  2  GFDL RCP 4.5 IRRIGA 56RICETARS RI       147.76       48.85
  3  MPI RCP 4.5 IRRIGAT 56RICETARS RI        91.25       19.91
  4  HADGEM RCP 4.5 NOT  56RICETARS RI       119.86       66.00
  5  GFDL RCP 4.5 NOT IR 56RICETARS RI       149.09       33.28
  6  MPI RCP 4.5 NOT IR  56RICETARS RI        53.69       14.81
  7  HADGEM RCP 8.5 IRRI 56RICETARS RI       118.90       35.67
  8  GFDL RCP 8.5 IRRIGA 56RICETARS RI       137.82       37.18
  9  MPI RCP 8.5 IRRIGAT 56RICETARS RI        83.40       13.99
 10  HADGEM RCP 8.5 NOT  56RICETARS RI       130.57       37.74
 11  GFDL RCP 8.5 NOT IR 56RICETARS RI       143.01       28.81
 12  MPI RCP 8.5 NOT IR  56RICETARS RI        51.14       13.39

                              percentiles

 treat    0th      10th      25th      50th      75th      90th     100th
  1      48.0      52.4      65.1      96.7     146.5     209.3     281.3
  2      75.7      95.1     114.5     143.6     173.6     183.2     332.1
  3      62.5      72.4      75.4      89.1     102.6     113.7     156.4
  4      36.1      47.2      69.6      95.3     162.8     204.1     281.3
  5      82.0     105.1     119.3     156.4     177.1     185.9     201.9
  6      25.0      33.9      43.2      56.7      62.0      69.4      94.6
  7      56.9      72.4      93.5     119.2     142.4     165.3     181.8
  8      69.2     100.4     115.7     135.4     151.1     192.6     242.7
  9      59.5      62.7      73.8      85.6      92.8     100.2     114.9
 10      68.1      81.1     106.1     129.3     162.8     174.5     197.7
 11      58.7     114.8     131.3     147.3     161.4     169.5     203.7
 12      23.8      35.9      43.8      49.6      59.6      67.2      79.4

 Calculated Values: Variable = ET total mm    

     treatment           field     crop        mean      st.dev
  1  HADGEM RCP 4.5 IRRI 56RICETARS RI      1116.30      112.87
  2  GFDL RCP 4.5 IRRIGA 56RICETARS RI      1011.97      107.27
  3  MPI RCP 4.5 IRRIGAT 56RICETARS RI       991.50       67.19
  4  HADGEM RCP 4.5 NOT  56RICETARS RI      1004.30      209.36
  5  GFDL RCP 4.5 NOT IR 56RICETARS RI       668.87       85.01
  6  MPI RCP 4.5 NOT IR  56RICETARS RI       475.87       41.52
  7  HADGEM RCP 8.5 IRRI 56RICETARS RI       893.47      196.26
  8  GFDL RCP 8.5 IRRIGA 56RICETARS RI       993.50      102.93
  9  MPI RCP 8.5 IRRIGAT 56RICETARS RI      1002.97       77.35
 10  HADGEM RCP 8.5 NOT  56RICETARS RI       743.17       85.03
 11  GFDL RCP 8.5 NOT IR 56RICETARS RI       671.83       73.66
 12  MPI RCP 8.5 NOT IR  56RICETARS RI       472.57       47.96

                              percentiles

 treat    0th      10th      25th      50th      75th      90th     100th
  1     804.0     996.9    1040.5    1105.0    1208.0    1246.6    1294.0
  2     829.0     893.0     927.8    1002.5    1078.3    1114.5    1370.0
  3     866.0     898.9     939.3     996.5    1036.5    1079.9    1103.0
  4     642.0     746.5     775.0    1049.5    1195.3    1246.5    1297.0
  5     385.0     595.2     646.0     669.5     720.0     754.0     809.0
  6     373.0     424.0     444.3     473.5     508.3     515.7     569.0
  7     564.0     661.3     708.5     919.0    1061.3    1142.1    1182.0
  8     817.0     879.8     914.3     986.0    1031.0    1104.5    1296.0
  9     828.0     905.6     941.5    1031.0    1067.5    1086.8    1130.0
 10     569.0     645.5     683.5     734.0     814.8     849.1     898.0
 11     516.0     606.9     627.8     663.0     692.3     766.6     844.0
 12     316.0     411.9     451.3     485.0     502.0     515.2     556.0

 Calculated Values: Variable = ET plant seas  

     treatment           field     crop        mean      st.dev
  1  HADGEM RCP 4.5 IRRI 56RICETARS RI       762.75      122.21
  2  GFDL RCP 4.5 IRRIGA 56RICETARS RI       745.25      100.67
  3  MPI RCP 4.5 IRRIGAT 56RICETARS RI       760.51       57.00
  4  HADGEM RCP 4.5 NOT  56RICETARS RI       645.42      219.32
  5  GFDL RCP 4.5 NOT IR 56RICETARS RI       396.83       67.17
  6  MPI RCP 4.5 NOT IR  56RICETARS RI       235.92       25.09
  7  HADGEM RCP 8.5 IRRI 56RICETARS RI       537.49      182.08
  8  GFDL RCP 8.5 IRRIGA 56RICETARS RI       733.22       94.55
  9  MPI RCP 8.5 IRRIGAT 56RICETARS RI       773.42       71.86
 10  HADGEM RCP 8.5 NOT  56RICETARS RI       380.30       49.99
 11  GFDL RCP 8.5 NOT IR 56RICETARS RI       406.76       64.78
 12  MPI RCP 8.5 NOT IR  56RICETARS RI       233.27       31.15

                              percentiles

 treat    0th      10th      25th      50th      75th      90th     100th
  1     525.1     623.6     667.6     756.4     859.4     935.1     965.7
  2     579.4     636.5     679.8     748.5     804.6     822.3    1114.8
  3     661.4     683.1     720.0     760.2     804.5     839.1     852.5
  4     329.2     371.5     438.6     623.2     849.5     934.3     965.7
  5     253.3     324.2     354.6     394.0     440.9     467.8     543.6
  6     192.1     202.0     219.9     237.4     245.2     264.5     301.9
  7     285.4     322.6     354.9     519.3     697.5     782.7     832.1
  8     575.5     625.1     680.1     721.6     761.8     836.4    1014.9
  9     640.9     665.4     728.4     779.8     817.3     854.0     910.2
 10     285.4     312.7     344.5     392.3     416.3     434.2     479.8
 11     331.7     338.9     361.4     396.6     432.4     488.0     571.1
 12     114.5     208.9     223.8     232.2     246.3     256.6     298.2

 Calculated Values: Variable = Grain N kg/ha  

     treatment           field     crop        mean      st.dev
  1  HADGEM RCP 4.5 IRRI 56RICETARS RI         0.00        0.00
  2  GFDL RCP 4.5 IRRIGA 56RICETARS RI         0.00        0.00
  3  MPI RCP 4.5 IRRIGAT 56RICETARS RI         0.00        0.00
  4  HADGEM RCP 4.5 NOT  56RICETARS RI         0.00        0.00
  5  GFDL RCP 4.5 NOT IR 56RICETARS RI         0.00        0.00
  6  MPI RCP 4.5 NOT IR  56RICETARS RI         0.00        0.00
  7  HADGEM RCP 8.5 IRRI 56RICETARS RI         0.00        0.00
  8  GFDL RCP 8.5 IRRIGA 56RICETARS RI         0.00        0.00
  9  MPI RCP 8.5 IRRIGAT 56RICETARS RI         0.00        0.00
 10  HADGEM RCP 8.5 NOT  56RICETARS RI         0.00        0.00
 11  GFDL RCP 8.5 NOT IR 56RICETARS RI         0.00        0.00
 12  MPI RCP 8.5 NOT IR  56RICETARS RI         0.00        0.00

                              percentiles

 treat    0th      10th      25th      50th      75th      90th     100th
  1       0.0       0.0       0.0       0.0       0.0       0.0       0.0
  2       0.0       0.0       0.0       0.0       0.0       0.0       0.0
  3       0.0       0.0       0.0       0.0       0.0       0.0       0.0
  4       0.0       0.0       0.0       0.0       0.0       0.0       0.0
  5       0.0       0.0       0.0       0.0       0.0       0.0       0.0
  6       0.0       0.0       0.0       0.0       0.0       0.0       0.0
  7       0.0       0.0       0.0       0.0       0.0       0.0       0.0
  8       0.0       0.0       0.0       0.0       0.0       0.0       0.0
  9       0.0       0.0       0.0       0.0       0.0       0.0       0.0
 10       0.0       0.0       0.0       0.0       0.0       0.0       0.0
 11       0.0       0.0       0.0       0.0       0.0       0.0       0.0
 12       0.0       0.0       0.0       0.0       0.0       0.0       0.0

 Calculated Values: Variable = Number #/m2    

     treatment           field     crop        mean      st.dev
  1  HADGEM RCP 4.5 IRRI 56RICETARS RI     38049.80    30700.94
  2  GFDL RCP 4.5 IRRIGA 56RICETARS RI     24324.53    10882.19
  3  MPI RCP 4.5 IRRIGAT 56RICETARS RI     28710.00    13143.29
  4  HADGEM RCP 4.5 NOT  56RICETARS RI     28568.30    31520.18
  5  GFDL RCP 4.5 NOT IR 56RICETARS RI      3710.37     2692.30
  6  MPI RCP 4.5 NOT IR  56RICETARS RI      2868.17     1608.45
  7  HADGEM RCP 8.5 IRRI 56RICETARS RI     24149.20     9526.08
  8  GFDL RCP 8.5 IRRIGA 56RICETARS RI     28602.87     9918.51
  9  MPI RCP 8.5 IRRIGAT 56RICETARS RI     29712.97    15714.17
 10  HADGEM RCP 8.5 NOT  56RICETARS RI     17705.93    12334.72
 11  GFDL RCP 8.5 NOT IR 56RICETARS RI      5482.23     5670.15
 12  MPI RCP 8.5 NOT IR  56RICETARS RI      2995.07     2006.44

                              percentiles

 treat    0th      10th      25th      50th      75th      90th     100th
  1       0.0       0.0   17835.0   31345.5   58363.5   83441.9   91361.0
  2       0.0   12350.5   17705.0   21415.0   32964.8   39735.9   46306.0
  3    3544.0   13841.7   21008.8   25454.5   42440.0   46107.6   48383.0
  4       0.0       0.0    1998.5   17121.5   41000.0   83441.9   91361.0
  5       0.0     677.2    1519.0    3640.0    5190.0    6961.8   11639.0
  6      83.0     711.3    1831.3    2677.5    4267.8    4979.1    5513.0
  7    8781.0    9157.6   18185.0   25752.5   27869.0   34719.2   44427.0
  8   12497.0   17406.7   20686.5   27711.5   36287.3   43071.8   46416.0
  9    1056.0    9637.9   18589.5   30190.5   44154.3   48815.4   51932.0
 10     590.0    1837.0    4881.0   24398.0   27092.8   32387.8   34297.0
 11     962.0    1588.0    2269.0    3146.0    5574.5   11829.5   26401.0
 12      48.0     584.4    1305.0    3126.5    5090.8    5360.3    6045.0

 Calculated Values: Variable = Number #/unit  

     treatment           field     crop        mean      st.dev
  1  HADGEM RCP 4.5 IRRI 56RICETARS RI      1219.24     1021.30
  2  GFDL RCP 4.5 IRRIGA 56RICETARS RI       723.10      340.12
  3  MPI RCP 4.5 IRRIGAT 56RICETARS RI       867.91      416.45
  4  HADGEM RCP 4.5 NOT  56RICETARS RI       902.74     1066.23
  5  GFDL RCP 4.5 NOT IR 56RICETARS RI       113.70      101.87
  6  MPI RCP 4.5 NOT IR  56RICETARS RI        63.29       31.10
  7  HADGEM RCP 8.5 IRRI 56RICETARS RI       734.81      313.75
  8  GFDL RCP 8.5 IRRIGA 56RICETARS RI       850.55      313.77
  9  MPI RCP 8.5 IRRIGAT 56RICETARS RI       911.09      492.43
 10  HADGEM RCP 8.5 NOT  56RICETARS RI       553.82      411.02
 11  GFDL RCP 8.5 NOT IR 56RICETARS RI       146.32      198.31
 12  MPI RCP 8.5 NOT IR  56RICETARS RI        58.69       36.47

                              percentiles

 treat    0th      10th      25th      50th      75th      90th     100th
  1       0.0       0.0     284.8    1076.7    1706.3    2759.9    3012.3
  2       0.0     336.7     496.0     632.7     990.3    1245.6    1358.6
  3     112.6     368.0     587.2     762.6    1243.2    1413.2    1568.0
  4       0.0       0.0      38.2     339.6    1533.5    2759.9    3012.3
  5       0.0      22.2      45.2      73.1     156.3     283.4     360.7
  6       4.3      24.9      43.5      58.9      83.8     100.5     122.5
  7     278.4     296.9     521.0     744.9     907.8    1160.5    1415.5
  8     340.0     452.7     602.4     818.5    1106.6    1259.3    1419.0
  9      33.2     296.2     527.3     927.2    1338.2    1522.1    1631.4
 10      15.3      35.4     134.1     659.1     795.5    1106.3    1185.7
 11      21.0      31.6      50.3      73.9     133.1     329.3    1004.1
 12       2.1      20.7      29.1      53.3      77.3     104.4     140.2

 Calculated Values: Variable = Harvest date   

     treatment           field     crop        mean      st.dev
  1  HADGEM RCP 4.5 IRRI 56RICETARS RI   2031255.87     8851.60
  2  GFDL RCP 4.5 IRRIGA 56RICETARS RI   2030771.73     8804.38
  3  MPI RCP 4.5 IRRIGAT 56RICETARS RI   2030777.17     8803.17
  4  HADGEM RCP 4.5 NOT  56RICETARS RI   2031279.67     8833.32
  5  GFDL RCP 4.5 NOT IR 56RICETARS RI   2030771.73     8804.38
  6  MPI RCP 4.5 NOT IR  56RICETARS RI   2030777.17     8803.17
  7  HADGEM RCP 8.5 IRRI 56RICETARS RI   2030772.37     8807.71
  8  GFDL RCP 8.5 IRRIGA 56RICETARS RI   2030770.87     8804.09
  9  MPI RCP 8.5 IRRIGAT 56RICETARS RI   2030778.00     8803.52
 10  HADGEM RCP 8.5 NOT  56RICETARS RI   2030772.37     8807.71
 11  GFDL RCP 8.5 NOT IR 56RICETARS RI   2030770.87     8804.09
 12  MPI RCP 8.5 NOT IR  56RICETARS RI   2030778.00     8803.52

                              percentiles

 treat    0th      10th      25th      50th      75th      90th     100th
  1 2016285.0 2019198.6 2024094.8 2031565.0 2038818.0 2042365.6 2045272.0
  2 2016266.0 2019170.2 2023526.5 2030771.0 2038018.8 2042368.2 2045274.0
  3 2016270.0 2019186.5 2023525.8 2030780.0 2038024.5 2042372.0 2045277.0
  4 2016285.0 2019198.6 2024273.8 2031565.0 2038818.0 2042365.6 2045272.0
  5 2016266.0 2019170.2 2023526.5 2030771.0 2038018.8 2042368.2 2045274.0
  6 2016270.0 2019186.5 2023525.8 2030780.0 2038024.5 2042372.0 2045277.0
  7 2016266.0 2019168.3 2023517.3 2030773.0 2038028.8 2042366.9 2045275.0
  8 2016268.0 2019176.0 2023521.3 2030771.5 2038022.0 2042369.7 2045270.0
  9 2016279.0 2019179.5 2023527.3 2030783.0 2038031.3 2042376.6 2045275.0
 10 2016266.0 2019168.3 2023517.3 2030773.0 2038028.8 2042366.9 2045275.0
 11 2016268.0 2019176.0 2023521.3 2030771.5 2038022.0 2042369.7 2045270.0
 12 2016279.0 2019179.5 2023527.3 2030783.0 2038031.3 2042376.6 2045275.0

 Calculated Values: Variable = Harvest index  

     treatment           field     crop        mean      st.dev
  1  HADGEM RCP 4.5 IRRI 56RICETARS RI         0.36        0.24
  2  GFDL RCP 4.5 IRRIGA 56RICETARS RI         0.33        0.14
  3  MPI RCP 4.5 IRRIGAT 56RICETARS RI         0.36        0.15
  4  HADGEM RCP 4.5 NOT  56RICETARS RI         0.32        0.24
  5  GFDL RCP 4.5 NOT IR 56RICETARS RI         0.12        0.08
  6  MPI RCP 4.5 NOT IR  56RICETARS RI         0.14        0.07
  7  HADGEM RCP 8.5 IRRI 56RICETARS RI         0.38        0.17
  8  GFDL RCP 8.5 IRRIGA 56RICETARS RI         0.35        0.11
  9  MPI RCP 8.5 IRRIGAT 56RICETARS RI         0.34        0.18
 10  HADGEM RCP 8.5 NOT  56RICETARS RI         0.35        0.20
 11  GFDL RCP 8.5 NOT IR 56RICETARS RI         0.14        0.09
 12  MPI RCP 8.5 NOT IR  56RICETARS RI         0.13        0.08

                              percentiles

 treat    0th      10th      25th      50th      75th      90th     100th
  1       0.0       0.0       0.2       0.4       0.6       0.6       0.7
  2       0.0       0.2       0.2       0.3       0.4       0.5       0.6
  3       0.0       0.2       0.3       0.3       0.5       0.5       0.6
  4       0.0       0.0       0.1       0.3       0.5       0.6       0.7
  5       0.0       0.0       0.1       0.1       0.2       0.2       0.3
  6       0.0       0.0       0.1       0.1       0.2       0.2       0.2
  7       0.1       0.1       0.2       0.5       0.5       0.5       0.6
  8       0.2       0.2       0.3       0.3       0.4       0.5       0.6
  9       0.0       0.1       0.2       0.3       0.5       0.6       0.6
 10       0.0       0.1       0.2       0.4       0.5       0.6       0.6
 11       0.0       0.0       0.1       0.1       0.2       0.2       0.5
 12       0.0       0.0       0.1       0.1       0.2       0.2       0.3

 Calculated Values: Variable = Harvested yield

     treatment           field     crop        mean      st.dev
  1  HADGEM RCP 4.5 IRRI 56RICETARS RI     11313.30     8891.37
  2  GFDL RCP 4.5 IRRIGA 56RICETARS RI      7054.17     3155.90
  3  MPI RCP 4.5 IRRIGAT 56RICETARS RI      8325.90     3811.48
  4  HADGEM RCP 4.5 NOT  56RICETARS RI      8549.13     9174.76
  5  GFDL RCP 4.5 NOT IR 56RICETARS RI      1083.77      784.87
  6  MPI RCP 4.5 NOT IR  56RICETARS RI       855.17      487.77
  7  HADGEM RCP 8.5 IRRI 56RICETARS RI      7003.33     2762.53
  8  GFDL RCP 8.5 IRRIGA 56RICETARS RI      8294.93     2876.42
  9  MPI RCP 8.5 IRRIGAT 56RICETARS RI      8613.27     4559.65
 10  HADGEM RCP 8.5 NOT  56RICETARS RI      5136.73     3574.35
 11  GFDL RCP 8.5 NOT IR 56RICETARS RI      1610.10     1639.36
 12  MPI RCP 8.5 NOT IR  56RICETARS RI       892.93      603.20

                              percentiles

 treat    0th      10th      25th      50th      75th      90th     100th
  1       0.0       0.0    5367.5    9978.5   16925.3   24198.2   26495.0
  2       0.0    3582.1    5134.5    6210.5    9559.5   11523.5   13429.0
  3    1028.0    4013.8    6092.5    7382.0   12307.5   13371.7   14031.0
  4       0.0       0.0     608.2    5710.0   13411.3   24198.2   26495.0
  5       0.0     196.8     440.5    1057.5    1504.8    2018.7    3375.0
  6      24.0     206.1     557.3     776.5    1285.0    1514.0    1679.0
  7    2547.0    2655.5    5273.5    7468.0    8082.0   10068.2   12884.0
  8    3624.0    5048.1    5999.5    8036.5   10523.8   12491.2   13461.0
  9     306.0    2795.2    5313.8    8755.0   12805.0   14156.2   15060.0
 10     171.0     556.7    1415.5    7075.5    7857.3    9392.4    9946.0
 11     279.0     472.9     663.7     934.5    1687.8    3430.3    7656.0
 12      14.0     169.3     376.2     929.0    1530.3    1604.5    1835.0

 Calculated Values: Variable = Mat Yield kg/ha

     treatment           field     crop        mean      st.dev
  1  HADGEM RCP 4.5 IRRI 56RICETARS RI     11313.30     8891.37
  2  GFDL RCP 4.5 IRRIGA 56RICETARS RI      7054.17     3155.90
  3  MPI RCP 4.5 IRRIGAT 56RICETARS RI      8325.90     3811.48
  4  HADGEM RCP 4.5 NOT  56RICETARS RI      8549.13     9174.76
  5  GFDL RCP 4.5 NOT IR 56RICETARS RI      1083.77      784.87
  6  MPI RCP 4.5 NOT IR  56RICETARS RI       855.17      487.77
  7  HADGEM RCP 8.5 IRRI 56RICETARS RI      7003.33     2762.53
  8  GFDL RCP 8.5 IRRIGA 56RICETARS RI      8294.93     2876.42
  9  MPI RCP 8.5 IRRIGAT 56RICETARS RI      8613.27     4559.65
 10  HADGEM RCP 8.5 NOT  56RICETARS RI      5136.73     3574.35
 11  GFDL RCP 8.5 NOT IR 56RICETARS RI      1610.10     1639.36
 12  MPI RCP 8.5 NOT IR  56RICETARS RI       892.93      603.20

                              percentiles

 treat    0th      10th      25th      50th      75th      90th     100th
  1       0.0       0.0    5367.5    9978.5   16925.3   24198.2   26495.0
  2       0.0    3582.1    5134.5    6210.5    9559.5   11523.5   13429.0
  3    1028.0    4013.8    6092.5    7382.0   12307.5   13371.7   14031.0
  4       0.0       0.0     608.2    5710.0   13411.3   24198.2   26495.0
  5       0.0     196.8     440.5    1057.5    1504.8    2018.7    3375.0
  6      24.0     206.1     557.3     776.5    1285.0    1514.0    1679.0
  7    2547.0    2655.5    5273.5    7468.0    8082.0   10068.2   12884.0
  8    3624.0    5048.1    5999.5    8036.5   10523.8   12491.2   13461.0
  9     306.0    2795.2    5313.8    8755.0   12805.0   14156.2   15060.0
 10     171.0     556.7    1415.5    7075.5    7857.3    9392.4    9946.0
 11     279.0     472.9     663.7     934.5    1687.8    3430.3    7656.0
 12      14.0     169.3     376.2     929.0    1530.3    1604.5    1835.0

 Calculated Values: Variable = Weight g/unit  

     treatment           field     crop        mean      st.dev
  1  HADGEM RCP 4.5 IRRI 56RICETARS RI         0.03        0.00
  2  GFDL RCP 4.5 IRRIGA 56RICETARS RI         0.03        0.00
  3  MPI RCP 4.5 IRRIGAT 56RICETARS RI         0.03        0.00
  4  HADGEM RCP 4.5 NOT  56RICETARS RI         0.03        0.00
  5  GFDL RCP 4.5 NOT IR 56RICETARS RI         0.03        0.00
  6  MPI RCP 4.5 NOT IR  56RICETARS RI         0.03        0.00
  7  HADGEM RCP 8.5 IRRI 56RICETARS RI         0.03        0.00
  8  GFDL RCP 8.5 IRRIGA 56RICETARS RI         0.03        0.00
  9  MPI RCP 8.5 IRRIGAT 56RICETARS RI         0.03        0.00
 10  HADGEM RCP 8.5 NOT  56RICETARS RI         0.03        0.00
 11  GFDL RCP 8.5 NOT IR 56RICETARS RI         0.03        0.00
 12  MPI RCP 8.5 NOT IR  56RICETARS RI         0.03        0.00

                              percentiles

 treat    0th      10th      25th      50th      75th      90th     100th
  1       0.0       0.0       0.0       0.0       0.0       0.0       0.0
  2       0.0       0.0       0.0       0.0       0.0       0.0       0.0
  3       0.0       0.0       0.0       0.0       0.0       0.0       0.0
  4       0.0       0.0       0.0       0.0       0.0       0.0       0.0
  5       0.0       0.0       0.0       0.0       0.0       0.0       0.0
  6       0.0       0.0       0.0       0.0       0.0       0.0       0.0
  7       0.0       0.0       0.0       0.0       0.0       0.0       0.0
  8       0.0       0.0       0.0       0.0       0.0       0.0       0.0
  9       0.0       0.0       0.0       0.0       0.0       0.0       0.0
 10       0.0       0.0       0.0       0.0       0.0       0.0       0.0
 11       0.0       0.0       0.0       0.0       0.0       0.0       0.0
 12       0.0       0.0       0.0       0.0       0.0       0.0       0.0

 Calculated Values: Variable = Irrig apps #   

     treatment           field     crop        mean      st.dev
  1  HADGEM RCP 4.5 IRRI 56RICETARS RI         4.20        2.98
  2  GFDL RCP 4.5 IRRIGA 56RICETARS RI         9.13        1.80
  3  MPI RCP 4.5 IRRIGAT 56RICETARS RI        11.83        0.87
  4  HADGEM RCP 4.5 NOT  56RICETARS RI         0.00        0.00
  5  GFDL RCP 4.5 NOT IR 56RICETARS RI         0.00        0.00
  6  MPI RCP 4.5 NOT IR  56RICETARS RI         0.00        0.00
  7  HADGEM RCP 8.5 IRRI 56RICETARS RI         4.47        3.79
  8  GFDL RCP 8.5 IRRIGA 56RICETARS RI         8.57        1.74
  9  MPI RCP 8.5 IRRIGAT 56RICETARS RI        12.23        1.22
 10  HADGEM RCP 8.5 NOT  56RICETARS RI         0.00        0.00
 11  GFDL RCP 8.5 NOT IR 56RICETARS RI         0.00        0.00
 12  MPI RCP 8.5 NOT IR  56RICETARS RI         0.00        0.00

                              percentiles

 treat    0th      10th      25th      50th      75th      90th     100th
  1       0.0       1.0       2.0       4.0       6.8       8.1      10.0
  2       6.0       7.0       8.0       9.0      10.0      11.0      15.0
  3      10.0      11.0      11.0      12.0      12.8      13.0      13.0
  4       0.0       0.0       0.0       0.0       0.0       0.0       0.0
  5       0.0       0.0       0.0       0.0       0.0       0.0       0.0
  6       0.0       0.0       0.0       0.0       0.0       0.0       0.0
  7       0.0       0.0       1.0       4.5       7.8       9.1      11.0
  8       6.0       6.0       8.0       9.0       9.0      10.1      13.0
  9      10.0      10.0      12.0      12.0      13.0      13.1      15.0
 10       0.0       0.0       0.0       0.0       0.0       0.0       0.0
 11       0.0       0.0       0.0       0.0       0.0       0.0       0.0
 12       0.0       0.0       0.0       0.0       0.0       0.0       0.0

 Calculated Values: Variable = Irrig mm       

     treatment           field     crop        mean      st.dev
  1  HADGEM RCP 4.5 IRRI 56RICETARS RI       238.57      169.35
  2  GFDL RCP 4.5 IRRIGA 56RICETARS RI       522.80      106.90
  3  MPI RCP 4.5 IRRIGAT 56RICETARS RI       676.93       54.82
  4  HADGEM RCP 4.5 NOT  56RICETARS RI         0.00        0.00
  5  GFDL RCP 4.5 NOT IR 56RICETARS RI         0.00        0.00
  6  MPI RCP 4.5 NOT IR  56RICETARS RI         0.00        0.00
  7  HADGEM RCP 8.5 IRRI 56RICETARS RI       255.43      217.98
  8  GFDL RCP 8.5 IRRIGA 56RICETARS RI       491.60      103.67
  9  MPI RCP 8.5 IRRIGAT 56RICETARS RI       704.17       75.91
 10  HADGEM RCP 8.5 NOT  56RICETARS RI         0.00        0.00
 11  GFDL RCP 8.5 NOT IR 56RICETARS RI         0.00        0.00
 12  MPI RCP 8.5 NOT IR  56RICETARS RI         0.00        0.00

                              percentiles

 treat    0th      10th      25th      50th      75th      90th     100th
  1       0.0      55.0     111.0     224.5     383.3     468.5     576.0
  2     333.0     400.9     455.0     515.5     575.8     624.5     874.0
  3     575.0     618.6     630.0     682.0     731.3     751.1     764.0
  4       0.0       0.0       0.0       0.0       0.0       0.0       0.0
  5       0.0       0.0       0.0       0.0       0.0       0.0       0.0
  6       0.0       0.0       0.0       0.0       0.0       0.0       0.0
  7       0.0       0.0      56.3     253.5     440.0     519.5     640.0
  8     334.0     343.5     450.0     505.5     529.0     588.7     762.0
  9     569.0     576.0     678.8     696.0     753.3     776.2     868.0
 10       0.0       0.0       0.0       0.0       0.0       0.0       0.0
 11       0.0       0.0       0.0       0.0       0.0       0.0       0.0
 12       0.0       0.0       0.0       0.0       0.0       0.0       0.0

 Calculated Values: Variable = K application #

     treatment           field     crop        mean      st.dev
  1  HADGEM RCP 4.5 IRRI 56RICETARS RI         0.00        0.00
  2  GFDL RCP 4.5 IRRIGA 56RICETARS RI         0.00        0.00
  3  MPI RCP 4.5 IRRIGAT 56RICETARS RI         0.00        0.00
  4  HADGEM RCP 4.5 NOT  56RICETARS RI         0.00        0.00
  5  GFDL RCP 4.5 NOT IR 56RICETARS RI         0.00        0.00
  6  MPI RCP 4.5 NOT IR  56RICETARS RI         0.00        0.00
  7  HADGEM RCP 8.5 IRRI 56RICETARS RI         0.00        0.00
  8  GFDL RCP 8.5 IRRIGA 56RICETARS RI         0.00        0.00
  9  MPI RCP 8.5 IRRIGAT 56RICETARS RI         0.00        0.00
 10  HADGEM RCP 8.5 NOT  56RICETARS RI         0.00        0.00
 11  GFDL RCP 8.5 NOT IR 56RICETARS RI         0.00        0.00
 12  MPI RCP 8.5 NOT IR  56RICETARS RI         0.00        0.00

                              percentiles

 treat    0th      10th      25th      50th      75th      90th     100th
  1       0.0       0.0       0.0       0.0       0.0       0.0       0.0
  2       0.0       0.0       0.0       0.0       0.0       0.0       0.0
  3       0.0       0.0       0.0       0.0       0.0       0.0       0.0
  4       0.0       0.0       0.0       0.0       0.0       0.0       0.0
  5       0.0       0.0       0.0       0.0       0.0       0.0       0.0
  6       0.0       0.0       0.0       0.0       0.0       0.0       0.0
  7       0.0       0.0       0.0       0.0       0.0       0.0       0.0
  8       0.0       0.0       0.0       0.0       0.0       0.0       0.0
  9       0.0       0.0       0.0       0.0       0.0       0.0       0.0
 10       0.0       0.0       0.0       0.0       0.0       0.0       0.0
 11       0.0       0.0       0.0       0.0       0.0       0.0       0.0
 12       0.0       0.0       0.0       0.0       0.0       0.0       0.0

 Calculated Values: Variable = K applied kg/ha

     treatment           field     crop        mean      st.dev
  1  HADGEM RCP 4.5 IRRI 56RICETARS RI         0.00        0.00
  2  GFDL RCP 4.5 IRRIGA 56RICETARS RI         0.00        0.00
  3  MPI RCP 4.5 IRRIGAT 56RICETARS RI         0.00        0.00
  4  HADGEM RCP 4.5 NOT  56RICETARS RI         0.00        0.00
  5  GFDL RCP 4.5 NOT IR 56RICETARS RI         0.00        0.00
  6  MPI RCP 4.5 NOT IR  56RICETARS RI         0.00        0.00
  7  HADGEM RCP 8.5 IRRI 56RICETARS RI         0.00        0.00
  8  GFDL RCP 8.5 IRRIGA 56RICETARS RI         0.00        0.00
  9  MPI RCP 8.5 IRRIGAT 56RICETARS RI         0.00        0.00
 10  HADGEM RCP 8.5 NOT  56RICETARS RI         0.00        0.00
 11  GFDL RCP 8.5 NOT IR 56RICETARS RI         0.00        0.00
 12  MPI RCP 8.5 NOT IR  56RICETARS RI         0.00        0.00

                              percentiles

 treat    0th      10th      25th      50th      75th      90th     100th
  1       0.0       0.0       0.0       0.0       0.0       0.0       0.0
  2       0.0       0.0       0.0       0.0       0.0       0.0       0.0
  3       0.0       0.0       0.0       0.0       0.0       0.0       0.0
  4       0.0       0.0       0.0       0.0       0.0       0.0       0.0
  5       0.0       0.0       0.0       0.0       0.0       0.0       0.0
  6       0.0       0.0       0.0       0.0       0.0       0.0       0.0
  7       0.0       0.0       0.0       0.0       0.0       0.0       0.0
  8       0.0       0.0       0.0       0.0       0.0       0.0       0.0
  9       0.0       0.0       0.0       0.0       0.0       0.0       0.0
 10       0.0       0.0       0.0       0.0       0.0       0.0       0.0
 11       0.0       0.0       0.0       0.0       0.0       0.0       0.0
 12       0.0       0.0       0.0       0.0       0.0       0.0       0.0

 Calculated Values: Variable = K uptake kg/ha 

     treatment           field     crop        mean      st.dev
  1  HADGEM RCP 4.5 IRRI 56RICETARS RI         0.00        0.00
  2  GFDL RCP 4.5 IRRIGA 56RICETARS RI         0.00        0.00
  3  MPI RCP 4.5 IRRIGAT 56RICETARS RI         0.00        0.00
  4  HADGEM RCP 4.5 NOT  56RICETARS RI         0.00        0.00
  5  GFDL RCP 4.5 NOT IR 56RICETARS RI         0.00        0.00
  6  MPI RCP 4.5 NOT IR  56RICETARS RI         0.00        0.00
  7  HADGEM RCP 8.5 IRRI 56RICETARS RI         0.00        0.00
  8  GFDL RCP 8.5 IRRIGA 56RICETARS RI         0.00        0.00
  9  MPI RCP 8.5 IRRIGAT 56RICETARS RI         0.00        0.00
 10  HADGEM RCP 8.5 NOT  56RICETARS RI         0.00        0.00
 11  GFDL RCP 8.5 NOT IR 56RICETARS RI         0.00        0.00
 12  MPI RCP 8.5 NOT IR  56RICETARS RI         0.00        0.00

                              percentiles

 treat    0th      10th      25th      50th      75th      90th     100th
  1       0.0       0.0       0.0       0.0       0.0       0.0       0.0
  2       0.0       0.0       0.0       0.0       0.0       0.0       0.0
  3       0.0       0.0       0.0       0.0       0.0       0.0       0.0
  4       0.0       0.0       0.0       0.0       0.0       0.0       0.0
  5       0.0       0.0       0.0       0.0       0.0       0.0       0.0
  6       0.0       0.0       0.0       0.0       0.0       0.0       0.0
  7       0.0       0.0       0.0       0.0       0.0       0.0       0.0
  8       0.0       0.0       0.0       0.0       0.0       0.0       0.0
  9       0.0       0.0       0.0       0.0       0.0       0.0       0.0
 10       0.0       0.0       0.0       0.0       0.0       0.0       0.0
 11       0.0       0.0       0.0       0.0       0.0       0.0       0.0
 12       0.0       0.0       0.0       0.0       0.0       0.0       0.0

 Calculated Values: Variable = LAI maximum    

     treatment           field     crop        mean      st.dev
  1  HADGEM RCP 4.5 IRRI 56RICETARS RI        13.34        2.60
  2  GFDL RCP 4.5 IRRIGA 56RICETARS RI         9.96        1.89
  3  MPI RCP 4.5 IRRIGAT 56RICETARS RI        11.14        1.39
  4  HADGEM RCP 4.5 NOT  56RICETARS RI         9.00        4.92
  5  GFDL RCP 4.5 NOT IR 56RICETARS RI         4.46        2.57
  6  MPI RCP 4.5 NOT IR  56RICETARS RI         2.53        0.96
  7  HADGEM RCP 8.5 IRRI 56RICETARS RI         9.23        2.09
  8  GFDL RCP 8.5 IRRIGA 56RICETARS RI        11.04        1.98
  9  MPI RCP 8.5 IRRIGAT 56RICETARS RI        12.06        1.40
 10  HADGEM RCP 8.5 NOT  56RICETARS RI         5.15        2.53
 11  GFDL RCP 8.5 NOT IR 56RICETARS RI         4.92        2.56
 12  MPI RCP 8.5 NOT IR  56RICETARS RI         2.80        1.00

                              percentiles

 treat    0th      10th      25th      50th      75th      90th     100th
  1       8.3      10.0      10.9      13.9      15.6      16.0      17.1
  2       4.6       7.8       9.0      10.3      11.3      12.1      13.2
  3       8.2       9.8      10.2      11.1      12.3      13.0      14.0
  4       1.3       2.3       3.9      10.1      13.7      14.6      16.0
  5       0.8       1.8       2.3       4.1       6.3       7.8      11.5
  6       1.2       1.5       1.8       2.2       3.1       3.6       5.1
  7       5.7       6.5       7.7       9.2      10.7      12.3      13.7
  8       6.3       8.6       9.5      11.1      12.7      13.2      14.5
  9       9.6      10.1      11.1      12.0      12.9      14.1      14.9
 10       1.2       2.0       2.9       5.2       7.6       8.3       8.9
 11       1.2       2.1       3.3       4.4       5.7       8.4      11.6
 12       0.6       1.7       2.0       2.8       3.6       3.9       4.8

 Calculated Values: Variable = Maturity date  

     treatment           field     crop        mean      st.dev
  1  HADGEM RCP 4.5 IRRI 56RICETARS RI       155.87      117.68
  2  GFDL RCP 4.5 IRRIGA 56RICETARS RI       271.73        4.09
  3  MPI RCP 4.5 IRRIGAT 56RICETARS RI       277.17        5.00
  4  HADGEM RCP 4.5 NOT  56RICETARS RI       146.33      113.23
  5  GFDL RCP 4.5 NOT IR 56RICETARS RI       271.73        4.09
  6  MPI RCP 4.5 NOT IR  56RICETARS RI       277.17        5.00
  7  HADGEM RCP 8.5 IRRI 56RICETARS RI       272.37        9.30
  8  GFDL RCP 8.5 IRRIGA 56RICETARS RI       270.87        4.28
  9  MPI RCP 8.5 IRRIGAT 56RICETARS RI       278.00        3.74
 10  HADGEM RCP 8.5 NOT  56RICETARS RI       272.37        9.30
 11  GFDL RCP 8.5 NOT IR 56RICETARS RI       270.87        4.28
 12  MPI RCP 8.5 NOT IR  56RICETARS RI       278.00        3.74

                              percentiles

 treat    0th      10th      25th      50th      75th      90th     100th
  1      11.0      44.6      66.0      83.0     271.5     303.3     352.0
  2     266.0     267.8     270.0     271.5     273.0     274.1     288.0
  3     270.0     271.0     274.0     277.0     279.8     283.2     290.0
  4      12.0      44.6      65.3      81.5     269.0     290.1     352.0
  5     266.0     267.8     270.0     271.5     273.0     274.1     288.0
  6     270.0     271.0     274.0     277.0     279.8     283.2     290.0
  7     262.0     263.9     266.0     269.5     277.8     283.7     299.0
  8     266.0     266.0     268.0     270.0     272.8     277.0     285.0
  9     272.0     273.0     275.0     277.5     281.8     283.0     284.0
 10     262.0     263.9     266.0     269.5     277.8     283.7     299.0
 11     266.0     266.0     268.0     270.0     272.8     277.0     285.0
 12     272.0     273.0     275.0     277.5     281.8     283.0     284.0

 Calculated Values: Variable = Cum N2O emitted

     treatment           field     crop        mean      st.dev
  1  HADGEM RCP 4.5 IRRI 56RICETARS RI         0.00        0.00
  2  GFDL RCP 4.5 IRRIGA 56RICETARS RI         0.00        0.00
  3  MPI RCP 4.5 IRRIGAT 56RICETARS RI         0.00        0.00
  4  HADGEM RCP 4.5 NOT  56RICETARS RI         0.00        0.00
  5  GFDL RCP 4.5 NOT IR 56RICETARS RI         0.00        0.00
  6  MPI RCP 4.5 NOT IR  56RICETARS RI         0.00        0.00
  7  HADGEM RCP 8.5 IRRI 56RICETARS RI         0.00        0.00
  8  GFDL RCP 8.5 IRRIGA 56RICETARS RI         0.00        0.00
  9  MPI RCP 8.5 IRRIGAT 56RICETARS RI         0.00        0.00
 10  HADGEM RCP 8.5 NOT  56RICETARS RI         0.00        0.00
 11  GFDL RCP 8.5 NOT IR 56RICETARS RI         0.00        0.00
 12  MPI RCP 8.5 NOT IR  56RICETARS RI         0.00        0.00

                              percentiles

 treat    0th      10th      25th      50th      75th      90th     100th
  1       0.0       0.0       0.0       0.0       0.0       0.0       0.0
  2       0.0       0.0       0.0       0.0       0.0       0.0       0.0
  3       0.0       0.0       0.0       0.0       0.0       0.0       0.0
  4       0.0       0.0       0.0       0.0       0.0       0.0       0.0
  5       0.0       0.0       0.0       0.0       0.0       0.0       0.0
  6       0.0       0.0       0.0       0.0       0.0       0.0       0.0
  7       0.0       0.0       0.0       0.0       0.0       0.0       0.0
  8       0.0       0.0       0.0       0.0       0.0       0.0       0.0
  9       0.0       0.0       0.0       0.0       0.0       0.0       0.0
 10       0.0       0.0       0.0       0.0       0.0       0.0       0.0
 11       0.0       0.0       0.0       0.0       0.0       0.0       0.0
 12       0.0       0.0       0.0       0.0       0.0       0.0       0.0

 Calculated Values: Variable = Days to harvest

     treatment           field     crop        mean      st.dev
  1  HADGEM RCP 4.5 IRRI 56RICETARS RI       229.00       72.39
  2  GFDL RCP 4.5 IRRIGA 56RICETARS RI       125.73        4.09
  3  MPI RCP 4.5 IRRIGAT 56RICETARS RI       131.17        5.00
  4  HADGEM RCP 4.5 NOT  56RICETARS RI       231.67       72.73
  5  GFDL RCP 4.5 NOT IR 56RICETARS RI       125.73        4.09
  6  MPI RCP 4.5 NOT IR  56RICETARS RI       131.17        5.00
  7  HADGEM RCP 8.5 IRRI 56RICETARS RI       126.37        9.30
  8  GFDL RCP 8.5 IRRIGA 56RICETARS RI       124.87        4.28
  9  MPI RCP 8.5 IRRIGAT 56RICETARS RI       132.00        3.74
 10  HADGEM RCP 8.5 NOT  56RICETARS RI       126.37        9.30
 11  GFDL RCP 8.5 NOT IR 56RICETARS RI       124.87        4.28
 12  MPI RCP 8.5 NOT IR  56RICETARS RI       132.00        3.74

                              percentiles

 treat    0th      10th      25th      50th      75th      90th     100th
  1     116.0     123.6     145.8     258.5     293.0     301.2     311.0
  2     120.0     121.8     124.0     125.5     127.0     128.1     142.0
  3     124.0     125.0     128.0     131.0     133.8     137.2     144.0
  4     116.0     123.6     145.8     266.0     293.0     301.2     311.0
  5     120.0     121.8     124.0     125.5     127.0     128.1     142.0
  6     124.0     125.0     128.0     131.0     133.8     137.2     144.0
  7     116.0     117.9     120.0     123.5     131.8     137.7     153.0
  8     120.0     120.0     122.0     124.0     126.8     131.0     139.0
  9     126.0     127.0     129.0     131.5     135.8     137.0     138.0
 10     116.0     117.9     120.0     123.5     131.8     137.7     153.0
 11     120.0     120.0     122.0     124.0     126.8     131.0     139.0
 12     126.0     127.0     129.0     131.5     135.8     137.0     138.0

 Calculated Values: Variable = N fixed kg/h   

     treatment           field     crop        mean      st.dev
  1  HADGEM RCP 4.5 IRRI 56RICETARS RI         0.00        0.00
  2  GFDL RCP 4.5 IRRIGA 56RICETARS RI         0.00        0.00
  3  MPI RCP 4.5 IRRIGAT 56RICETARS RI         0.00        0.00
  4  HADGEM RCP 4.5 NOT  56RICETARS RI         0.00        0.00
  5  GFDL RCP 4.5 NOT IR 56RICETARS RI         0.00        0.00
  6  MPI RCP 4.5 NOT IR  56RICETARS RI         0.00        0.00
  7  HADGEM RCP 8.5 IRRI 56RICETARS RI         0.00        0.00
  8  GFDL RCP 8.5 IRRIGA 56RICETARS RI         0.00        0.00
  9  MPI RCP 8.5 IRRIGAT 56RICETARS RI         0.00        0.00
 10  HADGEM RCP 8.5 NOT  56RICETARS RI         0.00        0.00
 11  GFDL RCP 8.5 NOT IR 56RICETARS RI         0.00        0.00
 12  MPI RCP 8.5 NOT IR  56RICETARS RI         0.00        0.00

                              percentiles

 treat    0th      10th      25th      50th      75th      90th     100th
  1       0.0       0.0       0.0       0.0       0.0       0.0       0.0
  2       0.0       0.0       0.0       0.0       0.0       0.0       0.0
  3       0.0       0.0       0.0       0.0       0.0       0.0       0.0
  4       0.0       0.0       0.0       0.0       0.0       0.0       0.0
  5       0.0       0.0       0.0       0.0       0.0       0.0       0.0
  6       0.0       0.0       0.0       0.0       0.0       0.0       0.0
  7       0.0       0.0       0.0       0.0       0.0       0.0       0.0
  8       0.0       0.0       0.0       0.0       0.0       0.0       0.0
  9       0.0       0.0       0.0       0.0       0.0       0.0       0.0
 10       0.0       0.0       0.0       0.0       0.0       0.0       0.0
 11       0.0       0.0       0.0       0.0       0.0       0.0       0.0
 12       0.0       0.0       0.0       0.0       0.0       0.0       0.0

 Calculated Values: Variable = N application #

     treatment           field     crop        mean      st.dev
  1  HADGEM RCP 4.5 IRRI 56RICETARS RI         0.00        0.00
  2  GFDL RCP 4.5 IRRIGA 56RICETARS RI         0.00        0.00
  3  MPI RCP 4.5 IRRIGAT 56RICETARS RI         0.00        0.00
  4  HADGEM RCP 4.5 NOT  56RICETARS RI         0.00        0.00
  5  GFDL RCP 4.5 NOT IR 56RICETARS RI         0.00        0.00
  6  MPI RCP 4.5 NOT IR  56RICETARS RI         0.00        0.00
  7  HADGEM RCP 8.5 IRRI 56RICETARS RI         0.00        0.00
  8  GFDL RCP 8.5 IRRIGA 56RICETARS RI         0.00        0.00
  9  MPI RCP 8.5 IRRIGAT 56RICETARS RI         0.00        0.00
 10  HADGEM RCP 8.5 NOT  56RICETARS RI         0.00        0.00
 11  GFDL RCP 8.5 NOT IR 56RICETARS RI         0.00        0.00
 12  MPI RCP 8.5 NOT IR  56RICETARS RI         0.00        0.00

                              percentiles

 treat    0th      10th      25th      50th      75th      90th     100th
  1       0.0       0.0       0.0       0.0       0.0       0.0       0.0
  2       0.0       0.0       0.0       0.0       0.0       0.0       0.0
  3       0.0       0.0       0.0       0.0       0.0       0.0       0.0
  4       0.0       0.0       0.0       0.0       0.0       0.0       0.0
  5       0.0       0.0       0.0       0.0       0.0       0.0       0.0
  6       0.0       0.0       0.0       0.0       0.0       0.0       0.0
  7       0.0       0.0       0.0       0.0       0.0       0.0       0.0
  8       0.0       0.0       0.0       0.0       0.0       0.0       0.0
  9       0.0       0.0       0.0       0.0       0.0       0.0       0.0
 10       0.0       0.0       0.0       0.0       0.0       0.0       0.0
 11       0.0       0.0       0.0       0.0       0.0       0.0       0.0
 12       0.0       0.0       0.0       0.0       0.0       0.0       0.0

 Calculated Values: Variable = Soil N kg/ha   

     treatment           field     crop        mean      st.dev
  1  HADGEM RCP 4.5 IRRI 56RICETARS RI         0.00        0.00
  2  GFDL RCP 4.5 IRRIGA 56RICETARS RI         0.00        0.00
  3  MPI RCP 4.5 IRRIGAT 56RICETARS RI         0.00        0.00
  4  HADGEM RCP 4.5 NOT  56RICETARS RI         0.00        0.00
  5  GFDL RCP 4.5 NOT IR 56RICETARS RI         0.00        0.00
  6  MPI RCP 4.5 NOT IR  56RICETARS RI         0.00        0.00
  7  HADGEM RCP 8.5 IRRI 56RICETARS RI         0.00        0.00
  8  GFDL RCP 8.5 IRRIGA 56RICETARS RI         0.00        0.00
  9  MPI RCP 8.5 IRRIGAT 56RICETARS RI         0.00        0.00
 10  HADGEM RCP 8.5 NOT  56RICETARS RI         0.00        0.00
 11  GFDL RCP 8.5 NOT IR 56RICETARS RI         0.00        0.00
 12  MPI RCP 8.5 NOT IR  56RICETARS RI         0.00        0.00

                              percentiles

 treat    0th      10th      25th      50th      75th      90th     100th
  1       0.0       0.0       0.0       0.0       0.0       0.0       0.0
  2       0.0       0.0       0.0       0.0       0.0       0.0       0.0
  3       0.0       0.0       0.0       0.0       0.0       0.0       0.0
  4       0.0       0.0       0.0       0.0       0.0       0.0       0.0
  5       0.0       0.0       0.0       0.0       0.0       0.0       0.0
  6       0.0       0.0       0.0       0.0       0.0       0.0       0.0
  7       0.0       0.0       0.0       0.0       0.0       0.0       0.0
  8       0.0       0.0       0.0       0.0       0.0       0.0       0.0
  9       0.0       0.0       0.0       0.0       0.0       0.0       0.0
 10       0.0       0.0       0.0       0.0       0.0       0.0       0.0
 11       0.0       0.0       0.0       0.0       0.0       0.0       0.0
 12       0.0       0.0       0.0       0.0       0.0       0.0       0.0

 Calculated Values: Variable = Tot N app kg/ha

     treatment           field     crop        mean      st.dev
  1  HADGEM RCP 4.5 IRRI 56RICETARS RI         0.00        0.00
  2  GFDL RCP 4.5 IRRIGA 56RICETARS RI         0.00        0.00
  3  MPI RCP 4.5 IRRIGAT 56RICETARS RI         0.00        0.00
  4  HADGEM RCP 4.5 NOT  56RICETARS RI         0.00        0.00
  5  GFDL RCP 4.5 NOT IR 56RICETARS RI         0.00        0.00
  6  MPI RCP 4.5 NOT IR  56RICETARS RI         0.00        0.00
  7  HADGEM RCP 8.5 IRRI 56RICETARS RI         0.00        0.00
  8  GFDL RCP 8.5 IRRIGA 56RICETARS RI         0.00        0.00
  9  MPI RCP 8.5 IRRIGAT 56RICETARS RI         0.00        0.00
 10  HADGEM RCP 8.5 NOT  56RICETARS RI         0.00        0.00
 11  GFDL RCP 8.5 NOT IR 56RICETARS RI         0.00        0.00
 12  MPI RCP 8.5 NOT IR  56RICETARS RI         0.00        0.00

                              percentiles

 treat    0th      10th      25th      50th      75th      90th     100th
  1       0.0       0.0       0.0       0.0       0.0       0.0       0.0
  2       0.0       0.0       0.0       0.0       0.0       0.0       0.0
  3       0.0       0.0       0.0       0.0       0.0       0.0       0.0
  4       0.0       0.0       0.0       0.0       0.0       0.0       0.0
  5       0.0       0.0       0.0       0.0       0.0       0.0       0.0
  6       0.0       0.0       0.0       0.0       0.0       0.0       0.0
  7       0.0       0.0       0.0       0.0       0.0       0.0       0.0
  8       0.0       0.0       0.0       0.0       0.0       0.0       0.0
  9       0.0       0.0       0.0       0.0       0.0       0.0       0.0
 10       0.0       0.0       0.0       0.0       0.0       0.0       0.0
 11       0.0       0.0       0.0       0.0       0.0       0.0       0.0
 12       0.0       0.0       0.0       0.0       0.0       0.0       0.0

 Calculated Values: Variable = N leached kg/ha

     treatment           field     crop        mean      st.dev
  1  HADGEM RCP 4.5 IRRI 56RICETARS RI         0.00        0.00
  2  GFDL RCP 4.5 IRRIGA 56RICETARS RI         0.00        0.00
  3  MPI RCP 4.5 IRRIGAT 56RICETARS RI         0.00        0.00
  4  HADGEM RCP 4.5 NOT  56RICETARS RI         0.00        0.00
  5  GFDL RCP 4.5 NOT IR 56RICETARS RI         0.00        0.00
  6  MPI RCP 4.5 NOT IR  56RICETARS RI         0.00        0.00
  7  HADGEM RCP 8.5 IRRI 56RICETARS RI         0.00        0.00
  8  GFDL RCP 8.5 IRRIGA 56RICETARS RI         0.00        0.00
  9  MPI RCP 8.5 IRRIGAT 56RICETARS RI         0.00        0.00
 10  HADGEM RCP 8.5 NOT  56RICETARS RI         0.00        0.00
 11  GFDL RCP 8.5 NOT IR 56RICETARS RI         0.00        0.00
 12  MPI RCP 8.5 NOT IR  56RICETARS RI         0.00        0.00

                              percentiles

 treat    0th      10th      25th      50th      75th      90th     100th
  1       0.0       0.0       0.0       0.0       0.0       0.0       0.0
  2       0.0       0.0       0.0       0.0       0.0       0.0       0.0
  3       0.0       0.0       0.0       0.0       0.0       0.0       0.0
  4       0.0       0.0       0.0       0.0       0.0       0.0       0.0
  5       0.0       0.0       0.0       0.0       0.0       0.0       0.0
  6       0.0       0.0       0.0       0.0       0.0       0.0       0.0
  7       0.0       0.0       0.0       0.0       0.0       0.0       0.0
  8       0.0       0.0       0.0       0.0       0.0       0.0       0.0
  9       0.0       0.0       0.0       0.0       0.0       0.0       0.0
 10       0.0       0.0       0.0       0.0       0.0       0.0       0.0
 11       0.0       0.0       0.0       0.0       0.0       0.0       0.0
 12       0.0       0.0       0.0       0.0       0.0       0.0       0.0

 Calculated Values: Variable = N uptake kg/ha 

     treatment           field     crop        mean      st.dev
  1  HADGEM RCP 4.5 IRRI 56RICETARS RI         0.00        0.00
  2  GFDL RCP 4.5 IRRIGA 56RICETARS RI         0.00        0.00
  3  MPI RCP 4.5 IRRIGAT 56RICETARS RI         0.00        0.00
  4  HADGEM RCP 4.5 NOT  56RICETARS RI         0.00        0.00
  5  GFDL RCP 4.5 NOT IR 56RICETARS RI         0.00        0.00
  6  MPI RCP 4.5 NOT IR  56RICETARS RI         0.00        0.00
  7  HADGEM RCP 8.5 IRRI 56RICETARS RI         0.00        0.00
  8  GFDL RCP 8.5 IRRIGA 56RICETARS RI         0.00        0.00
  9  MPI RCP 8.5 IRRIGAT 56RICETARS RI         0.00        0.00
 10  HADGEM RCP 8.5 NOT  56RICETARS RI         0.00        0.00
 11  GFDL RCP 8.5 NOT IR 56RICETARS RI         0.00        0.00
 12  MPI RCP 8.5 NOT IR  56RICETARS RI         0.00        0.00

                              percentiles

 treat    0th      10th      25th      50th      75th      90th     100th
  1       0.0       0.0       0.0       0.0       0.0       0.0       0.0
  2       0.0       0.0       0.0       0.0       0.0       0.0       0.0
  3       0.0       0.0       0.0       0.0       0.0       0.0       0.0
  4       0.0       0.0       0.0       0.0       0.0       0.0       0.0
  5       0.0       0.0       0.0       0.0       0.0       0.0       0.0
  6       0.0       0.0       0.0       0.0       0.0       0.0       0.0
  7       0.0       0.0       0.0       0.0       0.0       0.0       0.0
  8       0.0       0.0       0.0       0.0       0.0       0.0       0.0
  9       0.0       0.0       0.0       0.0       0.0       0.0       0.0
 10       0.0       0.0       0.0       0.0       0.0       0.0       0.0
 11       0.0       0.0       0.0       0.0       0.0       0.0       0.0
 12       0.0       0.0       0.0       0.0       0.0       0.0       0.0

 Calculated Values: Variable = Organic C kg/ha

     treatment           field     crop        mean      st.dev
  1  HADGEM RCP 4.5 IRRI 56RICETARS RI     82915.20      190.04
  2  GFDL RCP 4.5 IRRIGA 56RICETARS RI     83095.07       86.33
  3  MPI RCP 4.5 IRRIGAT 56RICETARS RI     83086.63       50.82
  4  HADGEM RCP 4.5 NOT  56RICETARS RI     82914.37      195.11
  5  GFDL RCP 4.5 NOT IR 56RICETARS RI     83118.00       88.10
  6  MPI RCP 4.5 NOT IR  56RICETARS RI     83114.60       52.04
  7  HADGEM RCP 8.5 IRRI 56RICETARS RI     82909.47       91.48
  8  GFDL RCP 8.5 IRRIGA 56RICETARS RI     83091.27       71.87
  9  MPI RCP 8.5 IRRIGAT 56RICETARS RI     83077.63       53.48
 10  HADGEM RCP 8.5 NOT  56RICETARS RI     82917.03      101.25
 11  GFDL RCP 8.5 NOT IR 56RICETARS RI     83111.13       73.09
 12  MPI RCP 8.5 NOT IR  56RICETARS RI     83103.27       55.07

                              percentiles

 treat    0th      10th      25th      50th      75th      90th     100th
  1   82670.0   82696.0   82731.3   82872.0   83075.0   83167.5   83286.0
  2   82857.0   82966.1   83054.3   83107.0   83164.8   83197.1   83204.0
  3   82968.0   83008.8   83054.0   83095.0   83126.5   83148.6   83161.0
  4   82669.0   82694.8   82728.3   82871.5   83077.5   83178.3   83308.0
  5   82872.0   82983.7   83087.3   83134.0   83181.5   83217.6   83233.0
  6   83006.0   83036.3   83075.5   83120.5   83157.8   83170.9   83195.0
  7   82753.0   82788.7   82838.5   82902.0   82978.0   83022.8   83094.0
  8   82857.0   83030.3   83063.3   83082.5   83138.5   83166.6   83237.0
  9   82997.0   83010.6   83036.5   83083.0   83113.3   83151.4   83183.0
 10   82751.0   82782.7   82836.5   82908.5   83000.5   83047.6   83114.0
 11   82869.0   83047.5   83081.0   83106.0   83162.5   83190.4   83250.0
 12   83018.0   83030.8   83060.5   83109.0   83143.3   83171.4   83213.0

 Calculated Values: Variable = Tot Org C kg/ha

     treatment           field     crop        mean      st.dev
  1  HADGEM RCP 4.5 IRRI 56RICETARS RI     90493.13     6311.20
  2  GFDL RCP 4.5 IRRIGA 56RICETARS RI     84026.37      304.94
  3  MPI RCP 4.5 IRRIGAT 56RICETARS RI     84161.57      182.81
  4  HADGEM RCP 4.5 NOT  56RICETARS RI     90121.20     5866.81
  5  GFDL RCP 4.5 NOT IR 56RICETARS RI     84669.20      554.28
  6  MPI RCP 4.5 NOT IR  56RICETARS RI     84548.00      393.42
  7  HADGEM RCP 8.5 IRRI 56RICETARS RI     83965.13      295.12
  8  GFDL RCP 8.5 IRRIGA 56RICETARS RI     84124.87      292.19
  9  MPI RCP 8.5 IRRIGAT 56RICETARS RI     84288.47      170.10
 10  HADGEM RCP 8.5 NOT  56RICETARS RI     84162.17      409.64
 11  GFDL RCP 8.5 NOT IR 56RICETARS RI     84808.77      555.45
 12  MPI RCP 8.5 NOT IR  56RICETARS RI     84716.60      452.01

                              percentiles

 treat    0th      10th      25th      50th      75th      90th     100th
  1   83685.0   83887.8   85290.8   89609.0   94243.5  100316.8  103097.0
  2   83213.0   83658.0   83859.3   84025.5   84210.0   84413.3   84535.0
  3   83773.0   83977.3   84036.0   84120.0   84241.0   84426.8   84631.0
  4   83914.0   84241.2   85285.0   89254.5   93776.3   99400.1  103093.0
  5   83577.0   83938.3   84158.3   84706.5   85109.3   85335.8   85599.0
  6   83969.0   84169.1   84294.3   84467.0   84735.5   85013.7   85761.0
  7   83402.0   83671.8   83808.3   83865.5   84032.8   84425.9   84632.0
  8   83520.0   83837.9   83933.5   84066.5   84315.8   84495.0   84739.0
  9   83993.0   84079.9   84183.3   84253.5   84380.3   84547.1   84717.0
 10   83428.0   83665.0   83813.3   84161.0   84453.5   84646.8   85067.0
 11   83652.0   83928.9   84545.3   84841.0   85197.0   85483.9   85741.0
 12   83556.0   84226.1   84415.0   84627.5   85026.0   85234.3   85621.0

 Calculated Values: Variable = Organic N kg/ha

     treatment           field     crop        mean      st.dev
  1  HADGEM RCP 4.5 IRRI 56RICETARS RI         0.00        0.00
  2  GFDL RCP 4.5 IRRIGA 56RICETARS RI         0.00        0.00
  3  MPI RCP 4.5 IRRIGAT 56RICETARS RI         0.00        0.00
  4  HADGEM RCP 4.5 NOT  56RICETARS RI         0.00        0.00
  5  GFDL RCP 4.5 NOT IR 56RICETARS RI         0.00        0.00
  6  MPI RCP 4.5 NOT IR  56RICETARS RI         0.00        0.00
  7  HADGEM RCP 8.5 IRRI 56RICETARS RI         0.00        0.00
  8  GFDL RCP 8.5 IRRIGA 56RICETARS RI         0.00        0.00
  9  MPI RCP 8.5 IRRIGAT 56RICETARS RI         0.00        0.00
 10  HADGEM RCP 8.5 NOT  56RICETARS RI         0.00        0.00
 11  GFDL RCP 8.5 NOT IR 56RICETARS RI         0.00        0.00
 12  MPI RCP 8.5 NOT IR  56RICETARS RI         0.00        0.00

                              percentiles

 treat    0th      10th      25th      50th      75th      90th     100th
  1       0.0       0.0       0.0       0.0       0.0       0.0       0.0
  2       0.0       0.0       0.0       0.0       0.0       0.0       0.0
  3       0.0       0.0       0.0       0.0       0.0       0.0       0.0
  4       0.0       0.0       0.0       0.0       0.0       0.0       0.0
  5       0.0       0.0       0.0       0.0       0.0       0.0       0.0
  6       0.0       0.0       0.0       0.0       0.0       0.0       0.0
  7       0.0       0.0       0.0       0.0       0.0       0.0       0.0
  8       0.0       0.0       0.0       0.0       0.0       0.0       0.0
  9       0.0       0.0       0.0       0.0       0.0       0.0       0.0
 10       0.0       0.0       0.0       0.0       0.0       0.0       0.0
 11       0.0       0.0       0.0       0.0       0.0       0.0       0.0
 12       0.0       0.0       0.0       0.0       0.0       0.0       0.0

 Calculated Values: Variable = Tot Org N kg/ha

     treatment           field     crop        mean      st.dev
  1  HADGEM RCP 4.5 IRRI 56RICETARS RI         0.00        0.00
  2  GFDL RCP 4.5 IRRIGA 56RICETARS RI         0.00        0.00
  3  MPI RCP 4.5 IRRIGAT 56RICETARS RI         0.00        0.00
  4  HADGEM RCP 4.5 NOT  56RICETARS RI         0.00        0.00
  5  GFDL RCP 4.5 NOT IR 56RICETARS RI         0.00        0.00
  6  MPI RCP 4.5 NOT IR  56RICETARS RI         0.00        0.00
  7  HADGEM RCP 8.5 IRRI 56RICETARS RI         0.00        0.00
  8  GFDL RCP 8.5 IRRIGA 56RICETARS RI         0.00        0.00
  9  MPI RCP 8.5 IRRIGAT 56RICETARS RI         0.00        0.00
 10  HADGEM RCP 8.5 NOT  56RICETARS RI         0.00        0.00
 11  GFDL RCP 8.5 NOT IR 56RICETARS RI         0.00        0.00
 12  MPI RCP 8.5 NOT IR  56RICETARS RI         0.00        0.00

                              percentiles

 treat    0th      10th      25th      50th      75th      90th     100th
  1       0.0       0.0       0.0       0.0       0.0       0.0       0.0
  2       0.0       0.0       0.0       0.0       0.0       0.0       0.0
  3       0.0       0.0       0.0       0.0       0.0       0.0       0.0
  4       0.0       0.0       0.0       0.0       0.0       0.0       0.0
  5       0.0       0.0       0.0       0.0       0.0       0.0       0.0
  6       0.0       0.0       0.0       0.0       0.0       0.0       0.0
  7       0.0       0.0       0.0       0.0       0.0       0.0       0.0
  8       0.0       0.0       0.0       0.0       0.0       0.0       0.0
  9       0.0       0.0       0.0       0.0       0.0       0.0       0.0
 10       0.0       0.0       0.0       0.0       0.0       0.0       0.0
 11       0.0       0.0       0.0       0.0       0.0       0.0       0.0
 12       0.0       0.0       0.0       0.0       0.0       0.0       0.0

 Calculated Values: Variable = Organic P kg/ha

     treatment           field     crop        mean      st.dev
  1  HADGEM RCP 4.5 IRRI 56RICETARS RI         0.00        0.00
  2  GFDL RCP 4.5 IRRIGA 56RICETARS RI         0.00        0.00
  3  MPI RCP 4.5 IRRIGAT 56RICETARS RI         0.00        0.00
  4  HADGEM RCP 4.5 NOT  56RICETARS RI         0.00        0.00
  5  GFDL RCP 4.5 NOT IR 56RICETARS RI         0.00        0.00
  6  MPI RCP 4.5 NOT IR  56RICETARS RI         0.00        0.00
  7  HADGEM RCP 8.5 IRRI 56RICETARS RI         0.00        0.00
  8  GFDL RCP 8.5 IRRIGA 56RICETARS RI         0.00        0.00
  9  MPI RCP 8.5 IRRIGAT 56RICETARS RI         0.00        0.00
 10  HADGEM RCP 8.5 NOT  56RICETARS RI         0.00        0.00
 11  GFDL RCP 8.5 NOT IR 56RICETARS RI         0.00        0.00
 12  MPI RCP 8.5 NOT IR  56RICETARS RI         0.00        0.00

                              percentiles

 treat    0th      10th      25th      50th      75th      90th     100th
  1       0.0       0.0       0.0       0.0       0.0       0.0       0.0
  2       0.0       0.0       0.0       0.0       0.0       0.0       0.0
  3       0.0       0.0       0.0       0.0       0.0       0.0       0.0
  4       0.0       0.0       0.0       0.0       0.0       0.0       0.0
  5       0.0       0.0       0.0       0.0       0.0       0.0       0.0
  6       0.0       0.0       0.0       0.0       0.0       0.0       0.0
  7       0.0       0.0       0.0       0.0       0.0       0.0       0.0
  8       0.0       0.0       0.0       0.0       0.0       0.0       0.0
  9       0.0       0.0       0.0       0.0       0.0       0.0       0.0
 10       0.0       0.0       0.0       0.0       0.0       0.0       0.0
 11       0.0       0.0       0.0       0.0       0.0       0.0       0.0
 12       0.0       0.0       0.0       0.0       0.0       0.0       0.0

 Calculated Values: Variable = Tot Org P kg/ha

     treatment           field     crop        mean      st.dev
  1  HADGEM RCP 4.5 IRRI 56RICETARS RI         0.00        0.00
  2  GFDL RCP 4.5 IRRIGA 56RICETARS RI         0.00        0.00
  3  MPI RCP 4.5 IRRIGAT 56RICETARS RI         0.00        0.00
  4  HADGEM RCP 4.5 NOT  56RICETARS RI         0.00        0.00
  5  GFDL RCP 4.5 NOT IR 56RICETARS RI         0.00        0.00
  6  MPI RCP 4.5 NOT IR  56RICETARS RI         0.00        0.00
  7  HADGEM RCP 8.5 IRRI 56RICETARS RI         0.00        0.00
  8  GFDL RCP 8.5 IRRIGA 56RICETARS RI         0.00        0.00
  9  MPI RCP 8.5 IRRIGAT 56RICETARS RI         0.00        0.00
 10  HADGEM RCP 8.5 NOT  56RICETARS RI         0.00        0.00
 11  GFDL RCP 8.5 NOT IR 56RICETARS RI         0.00        0.00
 12  MPI RCP 8.5 NOT IR  56RICETARS RI         0.00        0.00

                              percentiles

 treat    0th      10th      25th      50th      75th      90th     100th
  1       0.0       0.0       0.0       0.0       0.0       0.0       0.0
  2       0.0       0.0       0.0       0.0       0.0       0.0       0.0
  3       0.0       0.0       0.0       0.0       0.0       0.0       0.0
  4       0.0       0.0       0.0       0.0       0.0       0.0       0.0
  5       0.0       0.0       0.0       0.0       0.0       0.0       0.0
  6       0.0       0.0       0.0       0.0       0.0       0.0       0.0
  7       0.0       0.0       0.0       0.0       0.0       0.0       0.0
  8       0.0       0.0       0.0       0.0       0.0       0.0       0.0
  9       0.0       0.0       0.0       0.0       0.0       0.0       0.0
 10       0.0       0.0       0.0       0.0       0.0       0.0       0.0
 11       0.0       0.0       0.0       0.0       0.0       0.0       0.0
 12       0.0       0.0       0.0       0.0       0.0       0.0       0.0

 Calculated Values: Variable = Planting date  

     treatment           field     crop        mean      st.dev
  1  HADGEM RCP 4.5 IRRI 56RICETARS RI       146.00        0.00
  2  GFDL RCP 4.5 IRRIGA 56RICETARS RI       146.00        0.00
  3  MPI RCP 4.5 IRRIGAT 56RICETARS RI       146.00        0.00
  4  HADGEM RCP 4.5 NOT  56RICETARS RI       146.00        0.00
  5  GFDL RCP 4.5 NOT IR 56RICETARS RI       146.00        0.00
  6  MPI RCP 4.5 NOT IR  56RICETARS RI       146.00        0.00
  7  HADGEM RCP 8.5 IRRI 56RICETARS RI       146.00        0.00
  8  GFDL RCP 8.5 IRRIGA 56RICETARS RI       146.00        0.00
  9  MPI RCP 8.5 IRRIGAT 56RICETARS RI       146.00        0.00
 10  HADGEM RCP 8.5 NOT  56RICETARS RI       146.00        0.00
 11  GFDL RCP 8.5 NOT IR 56RICETARS RI       146.00        0.00
 12  MPI RCP 8.5 NOT IR  56RICETARS RI       146.00        0.00

                              percentiles

 treat    0th      10th      25th      50th      75th      90th     100th
  1     146.0     146.0     146.0     146.0     146.0     146.0     146.0
  2     146.0     146.0     146.0     146.0     146.0     146.0     146.0
  3     146.0     146.0     146.0     146.0     146.0     146.0     146.0
  4     146.0     146.0     146.0     146.0     146.0     146.0     146.0
  5     146.0     146.0     146.0     146.0     146.0     146.0     146.0
  6     146.0     146.0     146.0     146.0     146.0     146.0     146.0
  7     146.0     146.0     146.0     146.0     146.0     146.0     146.0
  8     146.0     146.0     146.0     146.0     146.0     146.0     146.0
  9     146.0     146.0     146.0     146.0     146.0     146.0     146.0
 10     146.0     146.0     146.0     146.0     146.0     146.0     146.0
 11     146.0     146.0     146.0     146.0     146.0     146.0     146.0
 12     146.0     146.0     146.0     146.0     146.0     146.0     146.0

 Calculated Values: Variable = P application #

     treatment           field     crop        mean      st.dev
  1  HADGEM RCP 4.5 IRRI 56RICETARS RI         0.00        0.00
  2  GFDL RCP 4.5 IRRIGA 56RICETARS RI         0.00        0.00
  3  MPI RCP 4.5 IRRIGAT 56RICETARS RI         0.00        0.00
  4  HADGEM RCP 4.5 NOT  56RICETARS RI         0.00        0.00
  5  GFDL RCP 4.5 NOT IR 56RICETARS RI         0.00        0.00
  6  MPI RCP 4.5 NOT IR  56RICETARS RI         0.00        0.00
  7  HADGEM RCP 8.5 IRRI 56RICETARS RI         0.00        0.00
  8  GFDL RCP 8.5 IRRIGA 56RICETARS RI         0.00        0.00
  9  MPI RCP 8.5 IRRIGAT 56RICETARS RI         0.00        0.00
 10  HADGEM RCP 8.5 NOT  56RICETARS RI         0.00        0.00
 11  GFDL RCP 8.5 NOT IR 56RICETARS RI         0.00        0.00
 12  MPI RCP 8.5 NOT IR  56RICETARS RI         0.00        0.00

                              percentiles

 treat    0th      10th      25th      50th      75th      90th     100th
  1       0.0       0.0       0.0       0.0       0.0       0.0       0.0
  2       0.0       0.0       0.0       0.0       0.0       0.0       0.0
  3       0.0       0.0       0.0       0.0       0.0       0.0       0.0
  4       0.0       0.0       0.0       0.0       0.0       0.0       0.0
  5       0.0       0.0       0.0       0.0       0.0       0.0       0.0
  6       0.0       0.0       0.0       0.0       0.0       0.0       0.0
  7       0.0       0.0       0.0       0.0       0.0       0.0       0.0
  8       0.0       0.0       0.0       0.0       0.0       0.0       0.0
  9       0.0       0.0       0.0       0.0       0.0       0.0       0.0
 10       0.0       0.0       0.0       0.0       0.0       0.0       0.0
 11       0.0       0.0       0.0       0.0       0.0       0.0       0.0
 12       0.0       0.0       0.0       0.0       0.0       0.0       0.0

 Calculated Values: Variable = P applied kg/ha

     treatment           field     crop        mean      st.dev
  1  HADGEM RCP 4.5 IRRI 56RICETARS RI         0.00        0.00
  2  GFDL RCP 4.5 IRRIGA 56RICETARS RI         0.00        0.00
  3  MPI RCP 4.5 IRRIGAT 56RICETARS RI         0.00        0.00
  4  HADGEM RCP 4.5 NOT  56RICETARS RI         0.00        0.00
  5  GFDL RCP 4.5 NOT IR 56RICETARS RI         0.00        0.00
  6  MPI RCP 4.5 NOT IR  56RICETARS RI         0.00        0.00
  7  HADGEM RCP 8.5 IRRI 56RICETARS RI         0.00        0.00
  8  GFDL RCP 8.5 IRRIGA 56RICETARS RI         0.00        0.00
  9  MPI RCP 8.5 IRRIGAT 56RICETARS RI         0.00        0.00
 10  HADGEM RCP 8.5 NOT  56RICETARS RI         0.00        0.00
 11  GFDL RCP 8.5 NOT IR 56RICETARS RI         0.00        0.00
 12  MPI RCP 8.5 NOT IR  56RICETARS RI         0.00        0.00

                              percentiles

 treat    0th      10th      25th      50th      75th      90th     100th
  1       0.0       0.0       0.0       0.0       0.0       0.0       0.0
  2       0.0       0.0       0.0       0.0       0.0       0.0       0.0
  3       0.0       0.0       0.0       0.0       0.0       0.0       0.0
  4       0.0       0.0       0.0       0.0       0.0       0.0       0.0
  5       0.0       0.0       0.0       0.0       0.0       0.0       0.0
  6       0.0       0.0       0.0       0.0       0.0       0.0       0.0
  7       0.0       0.0       0.0       0.0       0.0       0.0       0.0
  8       0.0       0.0       0.0       0.0       0.0       0.0       0.0
  9       0.0       0.0       0.0       0.0       0.0       0.0       0.0
 10       0.0       0.0       0.0       0.0       0.0       0.0       0.0
 11       0.0       0.0       0.0       0.0       0.0       0.0       0.0
 12       0.0       0.0       0.0       0.0       0.0       0.0       0.0

 Calculated Values: Variable = Precip mm      

     treatment           field     crop        mean      st.dev
  1  HADGEM RCP 4.5 IRRI 56RICETARS RI      1744.27      483.33
  2  GFDL RCP 4.5 IRRIGA 56RICETARS RI       792.00      188.45
  3  MPI RCP 4.5 IRRIGAT 56RICETARS RI       701.63      185.24
  4  HADGEM RCP 4.5 NOT  56RICETARS RI      1758.80      491.03
  5  GFDL RCP 4.5 NOT IR 56RICETARS RI       797.00      189.59
  6  MPI RCP 4.5 NOT IR  56RICETARS RI       708.70      190.37
  7  HADGEM RCP 8.5 IRRI 56RICETARS RI      1169.03      268.00
  8  GFDL RCP 8.5 IRRIGA 56RICETARS RI       810.83      154.28
  9  MPI RCP 8.5 IRRIGAT 56RICETARS RI       686.70      184.29
 10  HADGEM RCP 8.5 NOT  56RICETARS RI      1173.63      266.95
 11  GFDL RCP 8.5 NOT IR 56RICETARS RI       817.57      152.38
 12  MPI RCP 8.5 NOT IR  56RICETARS RI       697.30      188.07

                              percentiles

 treat    0th      10th      25th      50th      75th      90th     100th
  1     790.0    1124.8    1261.3    1863.0    2115.0    2272.1    2564.0
  2     302.0     583.6     699.5     796.0     879.5     981.2    1349.0
  3     297.0     459.0     562.5     704.0     833.5     930.8    1027.0
  4     794.0    1124.8    1265.8    1867.5    2176.5    2274.1    2564.0
  5     302.0     583.6     711.8     798.0     880.3     994.3    1349.0
  6     297.0     460.8     562.5     704.0     841.3     931.7    1032.0
  7     808.0     921.2     985.0    1100.5    1320.8    1437.6    2059.0
  8     439.0     644.5     730.8     810.5     908.3    1012.8    1133.0
  9     230.0     447.6     587.3     687.5     815.3     870.5    1062.0
 10     808.0     923.6     985.0    1104.0    1320.8    1439.0    2063.0
 11     480.0     644.5     736.3     812.0     911.8    1014.6    1137.0
 12     243.0     447.8     587.3     737.0     829.5     887.2    1062.0

 Calculated Values: Variable = Precip, plant  

     treatment           field     crop        mean      st.dev
  1  HADGEM RCP 4.5 IRRI 56RICETARS RI      1100.60      546.65
  2  GFDL RCP 4.5 IRRIGA 56RICETARS RI       245.06       88.64
  3  MPI RCP 4.5 IRRIGAT 56RICETARS RI        55.87       31.94
  4  HADGEM RCP 4.5 NOT  56RICETARS RI      1109.58      548.23
  5  GFDL RCP 4.5 NOT IR 56RICETARS RI       245.06       88.64
  6  MPI RCP 4.5 NOT IR  56RICETARS RI        55.87       31.94
  7  HADGEM RCP 8.5 IRRI 56RICETARS RI       515.78      255.76
  8  GFDL RCP 8.5 IRRIGA 56RICETARS RI       252.27       83.53
  9  MPI RCP 8.5 IRRIGAT 56RICETARS RI        53.76       30.80
 10  HADGEM RCP 8.5 NOT  56RICETARS RI       515.78      255.76
 11  GFDL RCP 8.5 NOT IR 56RICETARS RI       252.27       83.53
 12  MPI RCP 8.5 NOT IR  56RICETARS RI        53.76       30.80

                              percentiles

 treat    0th      10th      25th      50th      75th      90th     100th
  1     285.2     315.4     455.4    1318.2    1567.3    1650.0    1887.2
  2      74.4     150.9     184.4     234.0     286.3     366.6     459.1
  3      12.6      22.9      33.5      45.7      75.9      91.0     136.6
  4     285.2     315.4     455.4    1356.1    1567.3    1650.0    1887.2
  5      74.4     150.9     184.4     234.0     286.3     366.6     459.1
  6      12.6      22.9      33.5      45.7      75.9      91.0     136.6
  7     136.7     248.3     375.3     466.0     569.3     859.2    1342.7
  8     142.7     157.5     186.3     232.4     290.7     370.9     454.6
  9       7.5      24.8      32.3      43.0      72.1      98.2     141.3
 10     136.7     248.3     375.3     466.0     569.3     859.2    1342.7
 11     142.7     157.5     186.3     232.4     290.7     370.9     454.6
 12       7.5      24.8      32.3      43.0      72.1      98.2     141.3

 Calculated Values: Variable = P uptake kg/ha 

     treatment           field     crop        mean      st.dev
  1  HADGEM RCP 4.5 IRRI 56RICETARS RI         0.00        0.00
  2  GFDL RCP 4.5 IRRIGA 56RICETARS RI         0.00        0.00
  3  MPI RCP 4.5 IRRIGAT 56RICETARS RI         0.00        0.00
  4  HADGEM RCP 4.5 NOT  56RICETARS RI         0.00        0.00
  5  GFDL RCP 4.5 NOT IR 56RICETARS RI         0.00        0.00
  6  MPI RCP 4.5 NOT IR  56RICETARS RI         0.00        0.00
  7  HADGEM RCP 8.5 IRRI 56RICETARS RI         0.00        0.00
  8  GFDL RCP 8.5 IRRIGA 56RICETARS RI         0.00        0.00
  9  MPI RCP 8.5 IRRIGAT 56RICETARS RI         0.00        0.00
 10  HADGEM RCP 8.5 NOT  56RICETARS RI         0.00        0.00
 11  GFDL RCP 8.5 NOT IR 56RICETARS RI         0.00        0.00
 12  MPI RCP 8.5 NOT IR  56RICETARS RI         0.00        0.00

                              percentiles

 treat    0th      10th      25th      50th      75th      90th     100th
  1       0.0       0.0       0.0       0.0       0.0       0.0       0.0
  2       0.0       0.0       0.0       0.0       0.0       0.0       0.0
  3       0.0       0.0       0.0       0.0       0.0       0.0       0.0
  4       0.0       0.0       0.0       0.0       0.0       0.0       0.0
  5       0.0       0.0       0.0       0.0       0.0       0.0       0.0
  6       0.0       0.0       0.0       0.0       0.0       0.0       0.0
  7       0.0       0.0       0.0       0.0       0.0       0.0       0.0
  8       0.0       0.0       0.0       0.0       0.0       0.0       0.0
  9       0.0       0.0       0.0       0.0       0.0       0.0       0.0
 10       0.0       0.0       0.0       0.0       0.0       0.0       0.0
 11       0.0       0.0       0.0       0.0       0.0       0.0       0.0
 12       0.0       0.0       0.0       0.0       0.0       0.0       0.0

 Calculated Values: Variable = Pod/Ear w kg/ha

     treatment           field     crop        mean      st.dev
  1  HADGEM RCP 4.5 IRRI 56RICETARS RI     16851.53     7433.98
  2  GFDL RCP 4.5 IRRIGA 56RICETARS RI      9291.90     3576.63
  3  MPI RCP 4.5 IRRIGAT 56RICETARS RI     10780.37     4264.55
  4  HADGEM RCP 4.5 NOT  56RICETARS RI     13451.57     9174.17
  5  GFDL RCP 4.5 NOT IR 56RICETARS RI      2106.03     1038.73
  6  MPI RCP 4.5 NOT IR  56RICETARS RI      1654.07      613.97
  7  HADGEM RCP 8.5 IRRI 56RICETARS RI      8884.00     3022.01
  8  GFDL RCP 8.5 IRRIGA 56RICETARS RI     10991.87     3257.34
  9  MPI RCP 8.5 IRRIGAT 56RICETARS RI     11125.77     5205.74
 10  HADGEM RCP 8.5 NOT  56RICETARS RI      6474.67     3957.05
 11  GFDL RCP 8.5 NOT IR 56RICETARS RI      2924.27     1884.54
 12  MPI RCP 8.5 NOT IR  56RICETARS RI      1742.03      826.74

                              percentiles

 treat    0th      10th      25th      50th      75th      90th     100th
  1    7335.0    9125.4   10758.0   14703.0   20050.5   28926.0   31759.0
  2       0.0    5210.9    7184.8    8665.0   12515.3   13604.1   15842.0
  3    1637.0    5778.7    8428.3   10128.5   14980.0   16030.9   16516.0
  4    1562.0    2913.7    7023.3   12194.0   16098.0   28926.0   31759.0
  5       0.0     881.2    1448.3    2140.0    2678.0    3484.1    4565.0
  6     338.0     792.2    1423.0    1659.0    2130.5    2433.3    2575.0
  7    3963.0    4077.9    7542.5    9123.0   10856.0   12006.9   15338.0
  8    5228.0    7051.7    8466.5   10989.0   13552.0   15350.8   16880.0
  9     488.0    4267.9    7891.0   12039.0   15762.3   16810.2   17826.0
 10     702.0    1506.6    2092.5    8640.5    9509.8   11115.4   11848.0
 11     974.0    1447.7    1838.7    2288.5    3205.5    5572.6    9488.0
 12      81.0     606.2    1236.3    2061.0    2344.8    2640.2    2958.0

 Calculated Values: Variable = Residue kg/ha  

     treatment           field     crop        mean      st.dev
  1  HADGEM RCP 4.5 IRRI 56RICETARS RI         0.00        0.00
  2  GFDL RCP 4.5 IRRIGA 56RICETARS RI         0.00        0.00
  3  MPI RCP 4.5 IRRIGAT 56RICETARS RI         0.00        0.00
  4  HADGEM RCP 4.5 NOT  56RICETARS RI         0.00        0.00
  5  GFDL RCP 4.5 NOT IR 56RICETARS RI         0.00        0.00
  6  MPI RCP 4.5 NOT IR  56RICETARS RI         0.00        0.00
  7  HADGEM RCP 8.5 IRRI 56RICETARS RI         0.00        0.00
  8  GFDL RCP 8.5 IRRIGA 56RICETARS RI         0.00        0.00
  9  MPI RCP 8.5 IRRIGAT 56RICETARS RI         0.00        0.00
 10  HADGEM RCP 8.5 NOT  56RICETARS RI         0.00        0.00
 11  GFDL RCP 8.5 NOT IR 56RICETARS RI         0.00        0.00
 12  MPI RCP 8.5 NOT IR  56RICETARS RI         0.00        0.00

                              percentiles

 treat    0th      10th      25th      50th      75th      90th     100th
  1       0.0       0.0       0.0       0.0       0.0       0.0       0.0
  2       0.0       0.0       0.0       0.0       0.0       0.0       0.0
  3       0.0       0.0       0.0       0.0       0.0       0.0       0.0
  4       0.0       0.0       0.0       0.0       0.0       0.0       0.0
  5       0.0       0.0       0.0       0.0       0.0       0.0       0.0
  6       0.0       0.0       0.0       0.0       0.0       0.0       0.0
  7       0.0       0.0       0.0       0.0       0.0       0.0       0.0
  8       0.0       0.0       0.0       0.0       0.0       0.0       0.0
  9       0.0       0.0       0.0       0.0       0.0       0.0       0.0
 10       0.0       0.0       0.0       0.0       0.0       0.0       0.0
 11       0.0       0.0       0.0       0.0       0.0       0.0       0.0
 12       0.0       0.0       0.0       0.0       0.0       0.0       0.0

 Calculated Values: Variable = Runoff mm      

     treatment           field     crop        mean      st.dev
  1  HADGEM RCP 4.5 IRRI 56RICETARS RI        64.50       45.60
  2  GFDL RCP 4.5 IRRIGA 56RICETARS RI        34.03       28.96
  3  MPI RCP 4.5 IRRIGAT 56RICETARS RI        46.83       33.77
  4  HADGEM RCP 4.5 NOT  56RICETARS RI        62.13       46.10
  5  GFDL RCP 4.5 NOT IR 56RICETARS RI        32.03       26.54
  6  MPI RCP 4.5 NOT IR  56RICETARS RI        47.00       34.52
  7  HADGEM RCP 8.5 IRRI 56RICETARS RI        59.87       54.64
  8  GFDL RCP 8.5 IRRIGA 56RICETARS RI        31.67       19.83
  9  MPI RCP 8.5 IRRIGAT 56RICETARS RI        45.30       37.74
 10  HADGEM RCP 8.5 NOT  56RICETARS RI        57.37       54.66
 11  GFDL RCP 8.5 NOT IR 56RICETARS RI        30.17       19.70
 12  MPI RCP 8.5 NOT IR  56RICETARS RI        46.30       38.36

                              percentiles

 treat    0th      10th      25th      50th      75th      90th     100th
  1      14.0      25.8      36.3      51.5      89.0      99.1     252.0
  2       0.0       7.6      15.2      28.0      43.8      54.4     154.0
  3       5.0      10.9      16.0      42.5      57.8      96.1     125.0
  4       3.0      18.3      35.5      51.0      84.5      98.2     246.0
  5       0.0       8.5      13.5      27.0      41.0      52.4     137.0
  6       5.0      10.9      15.7      42.5      56.0     103.4     124.0
  7       9.0      21.3      24.3      44.0      68.0     120.2     282.0
  8       5.0       8.9      21.0      26.5      42.8      52.7      86.0
  9       0.0      10.9      14.2      34.0      63.0     104.7     143.0
 10       5.0      16.8      24.5      42.0      66.8     104.0     281.0
 11       5.0       7.9      20.3      26.0      39.3      52.7      86.0
 12       1.0      10.0      14.2      34.5      64.0     104.5     142.0

 Calculated Values: Variable = Simulation date

     treatment           field     crop        mean      st.dev
  1  HADGEM RCP 4.5 IRRI 56RICETARS RI         2.00        0.00
  2  GFDL RCP 4.5 IRRIGA 56RICETARS RI         2.00        0.00
  3  MPI RCP 4.5 IRRIGAT 56RICETARS RI         2.00        0.00
  4  HADGEM RCP 4.5 NOT  56RICETARS RI         1.00        0.00
  5  GFDL RCP 4.5 NOT IR 56RICETARS RI         1.00        0.00
  6  MPI RCP 4.5 NOT IR  56RICETARS RI         1.00        0.00
  7  HADGEM RCP 8.5 IRRI 56RICETARS RI         2.00        0.00
  8  GFDL RCP 8.5 IRRIGA 56RICETARS RI         2.00        0.00
  9  MPI RCP 8.5 IRRIGAT 56RICETARS RI         2.00        0.00
 10  HADGEM RCP 8.5 NOT  56RICETARS RI         1.00        0.00
 11  GFDL RCP 8.5 NOT IR 56RICETARS RI         1.00        0.00
 12  MPI RCP 8.5 NOT IR  56RICETARS RI         1.00        0.00

                              percentiles

 treat    0th      10th      25th      50th      75th      90th     100th
  1       2.0       2.0       2.0       2.0       2.0       2.0       2.0
  2       2.0       2.0       2.0       2.0       2.0       2.0       2.0
  3       2.0       2.0       2.0       2.0       2.0       2.0       2.0
  4       1.0       1.0       1.0       1.0       1.0       1.0       1.0
  5       1.0       1.0       1.0       1.0       1.0       1.0       1.0
  6       1.0       1.0       1.0       1.0       1.0       1.0       1.0
  7       2.0       2.0       2.0       2.0       2.0       2.0       2.0
  8       2.0       2.0       2.0       2.0       2.0       2.0       2.0
  9       2.0       2.0       2.0       2.0       2.0       2.0       2.0
 10       1.0       1.0       1.0       1.0       1.0       1.0       1.0
 11       1.0       1.0       1.0       1.0       1.0       1.0       1.0
 12       1.0       1.0       1.0       1.0       1.0       1.0       1.0

 Calculated Values: Variable = Soil K kg/ha   

     treatment           field     crop        mean      st.dev
  1  HADGEM RCP 4.5 IRRI 56RICETARS RI         0.00        0.00
  2  GFDL RCP 4.5 IRRIGA 56RICETARS RI         0.00        0.00
  3  MPI RCP 4.5 IRRIGAT 56RICETARS RI         0.00        0.00
  4  HADGEM RCP 4.5 NOT  56RICETARS RI         0.00        0.00
  5  GFDL RCP 4.5 NOT IR 56RICETARS RI         0.00        0.00
  6  MPI RCP 4.5 NOT IR  56RICETARS RI         0.00        0.00
  7  HADGEM RCP 8.5 IRRI 56RICETARS RI         0.00        0.00
  8  GFDL RCP 8.5 IRRIGA 56RICETARS RI         0.00        0.00
  9  MPI RCP 8.5 IRRIGAT 56RICETARS RI         0.00        0.00
 10  HADGEM RCP 8.5 NOT  56RICETARS RI         0.00        0.00
 11  GFDL RCP 8.5 NOT IR 56RICETARS RI         0.00        0.00
 12  MPI RCP 8.5 NOT IR  56RICETARS RI         0.00        0.00

                              percentiles

 treat    0th      10th      25th      50th      75th      90th     100th
  1       0.0       0.0       0.0       0.0       0.0       0.0       0.0
  2       0.0       0.0       0.0       0.0       0.0       0.0       0.0
  3       0.0       0.0       0.0       0.0       0.0       0.0       0.0
  4       0.0       0.0       0.0       0.0       0.0       0.0       0.0
  5       0.0       0.0       0.0       0.0       0.0       0.0       0.0
  6       0.0       0.0       0.0       0.0       0.0       0.0       0.0
  7       0.0       0.0       0.0       0.0       0.0       0.0       0.0
  8       0.0       0.0       0.0       0.0       0.0       0.0       0.0
  9       0.0       0.0       0.0       0.0       0.0       0.0       0.0
 10       0.0       0.0       0.0       0.0       0.0       0.0       0.0
 11       0.0       0.0       0.0       0.0       0.0       0.0       0.0
 12       0.0       0.0       0.0       0.0       0.0       0.0       0.0

 Calculated Values: Variable = Soil P kg/ha   

     treatment           field     crop        mean      st.dev
  1  HADGEM RCP 4.5 IRRI 56RICETARS RI         0.00        0.00
  2  GFDL RCP 4.5 IRRIGA 56RICETARS RI         0.00        0.00
  3  MPI RCP 4.5 IRRIGAT 56RICETARS RI         0.00        0.00
  4  HADGEM RCP 4.5 NOT  56RICETARS RI         0.00        0.00
  5  GFDL RCP 4.5 NOT IR 56RICETARS RI         0.00        0.00
  6  MPI RCP 4.5 NOT IR  56RICETARS RI         0.00        0.00
  7  HADGEM RCP 8.5 IRRI 56RICETARS RI         0.00        0.00
  8  GFDL RCP 8.5 IRRIGA 56RICETARS RI         0.00        0.00
  9  MPI RCP 8.5 IRRIGAT 56RICETARS RI         0.00        0.00
 10  HADGEM RCP 8.5 NOT  56RICETARS RI         0.00        0.00
 11  GFDL RCP 8.5 NOT IR 56RICETARS RI         0.00        0.00
 12  MPI RCP 8.5 NOT IR  56RICETARS RI         0.00        0.00

                              percentiles

 treat    0th      10th      25th      50th      75th      90th     100th
  1       0.0       0.0       0.0       0.0       0.0       0.0       0.0
  2       0.0       0.0       0.0       0.0       0.0       0.0       0.0
  3       0.0       0.0       0.0       0.0       0.0       0.0       0.0
  4       0.0       0.0       0.0       0.0       0.0       0.0       0.0
  5       0.0       0.0       0.0       0.0       0.0       0.0       0.0
  6       0.0       0.0       0.0       0.0       0.0       0.0       0.0
  7       0.0       0.0       0.0       0.0       0.0       0.0       0.0
  8       0.0       0.0       0.0       0.0       0.0       0.0       0.0
  9       0.0       0.0       0.0       0.0       0.0       0.0       0.0
 10       0.0       0.0       0.0       0.0       0.0       0.0       0.0
 11       0.0       0.0       0.0       0.0       0.0       0.0       0.0
 12       0.0       0.0       0.0       0.0       0.0       0.0       0.0

 Calculated Values: Variable = Avg solar rad  

     treatment           field     crop        mean      st.dev
  1  HADGEM RCP 4.5 IRRI 56RICETARS RI        19.67        4.73
  2  GFDL RCP 4.5 IRRIGA 56RICETARS RI        25.53        0.73
  3  MPI RCP 4.5 IRRIGAT 56RICETARS RI        26.47        0.70
  4  HADGEM RCP 4.5 NOT  56RICETARS RI        19.64        4.75
  5  GFDL RCP 4.5 NOT IR 56RICETARS RI        25.53        0.73
  6  MPI RCP 4.5 NOT IR  56RICETARS RI        26.47        0.70
  7  HADGEM RCP 8.5 IRRI 56RICETARS RI        20.78        6.04
  8  GFDL RCP 8.5 IRRIGA 56RICETARS RI        25.56        0.75
  9  MPI RCP 8.5 IRRIGAT 56RICETARS RI        26.36        0.63
 10  HADGEM RCP 8.5 NOT  56RICETARS RI        20.78        6.04
 11  GFDL RCP 8.5 NOT IR 56RICETARS RI        25.56        0.75
 12  MPI RCP 8.5 NOT IR  56RICETARS RI        26.36        0.63

                              percentiles

 treat    0th      10th      25th      50th      75th      90th     100th
  1      11.8      16.0      16.6      17.4      24.9      26.9      28.4
  2      24.1      24.7      24.9      25.4      26.1      26.5      26.9
  3      24.5      25.8      26.0      26.6      26.9      27.2      27.8
  4      11.8      16.0      16.4      17.4      24.9      26.9      28.4
  5      24.1      24.7      24.9      25.4      26.1      26.5      26.9
  6      24.5      25.8      26.0      26.6      26.9      27.2      27.8
  7      10.3      11.9      16.1      21.8      26.2      27.5      28.5
  8      24.3      24.7      24.9      25.6      26.1      26.6      26.9
  9      25.1      25.6      25.9      26.4      26.8      26.9      27.7
 10      10.3      11.9      16.1      21.8      26.2      27.5      28.5
 11      24.3      24.7      24.9      25.6      26.1      26.6      26.9
 12      25.1      25.6      25.9      26.4      26.8      26.9      27.7

 Calculated Values: Variable = Extr water mm  

     treatment           field     crop        mean      st.dev
  1  HADGEM RCP 4.5 IRRI 56RICETARS RI       554.20       18.86
  2  GFDL RCP 4.5 IRRIGA 56RICETARS RI       527.67       13.79
  3  MPI RCP 4.5 IRRIGAT 56RICETARS RI       517.23       16.97
  4  HADGEM RCP 4.5 NOT  56RICETARS RI       501.47       67.19
  5  GFDL RCP 4.5 NOT IR 56RICETARS RI       369.20        8.01
  6  MPI RCP 4.5 NOT IR  56RICETARS RI       369.87       10.24
  7  HADGEM RCP 8.5 IRRI 56RICETARS RI       561.07       15.84
  8  GFDL RCP 8.5 IRRIGA 56RICETARS RI       521.67       17.91
  9  MPI RCP 8.5 IRRIGAT 56RICETARS RI       526.47       15.16
 10  HADGEM RCP 8.5 NOT  56RICETARS RI       510.47       77.68
 11  GFDL RCP 8.5 NOT IR 56RICETARS RI       371.90       10.77
 12  MPI RCP 8.5 NOT IR  56RICETARS RI       368.33       11.38

                              percentiles

 treat    0th      10th      25th      50th      75th      90th     100th
  1     512.0     531.7     541.3     552.5     569.0     573.2     590.0
  2     507.0     508.9     518.0     526.5     538.0     543.3     555.0
  3     493.0     495.9     506.5     514.5     528.8     536.2     569.0
  4     378.0     402.8     447.8     503.0     566.0     572.1     590.0
  5     361.0     362.0     363.3     368.0     372.8     375.1     402.0
  6     360.0     362.0     363.3     366.0     370.5     386.6     397.0
  7     529.0     542.7     551.8     561.0     568.0     582.0     595.0
  8     490.0     500.6     509.8     521.5     532.8     540.1     570.0
  9     496.0     504.9     512.5     531.0     538.5     543.3     548.0
 10     366.0     376.8     456.0     557.5     564.8     580.3     593.0
 11     361.0     362.0     364.5     368.5     373.8     389.2     402.0
 12     359.0     361.0     362.0     364.5     369.0     376.9     409.0

 Calculated Values: Variable = Minimum temp  C

     treatment           field     crop        mean      st.dev
  1  HADGEM RCP 4.5 IRRI 56RICETARS RI        13.96        5.25
  2  GFDL RCP 4.5 IRRIGA 56RICETARS RI        23.47        1.07
  3  MPI RCP 4.5 IRRIGAT 56RICETARS RI        22.64        0.90
  4  HADGEM RCP 4.5 NOT  56RICETARS RI        13.91        5.27
  5  GFDL RCP 4.5 NOT IR 56RICETARS RI        23.47        1.07
  6  MPI RCP 4.5 NOT IR  56RICETARS RI        22.64        0.90
  7  HADGEM RCP 8.5 IRRI 56RICETARS RI        22.95        1.79
  8  GFDL RCP 8.5 IRRIGA 56RICETARS RI        23.50        1.26
  9  MPI RCP 8.5 IRRIGAT 56RICETARS RI        22.96        1.08
 10  HADGEM RCP 8.5 NOT  56RICETARS RI        22.95        1.79
 11  GFDL RCP 8.5 NOT IR 56RICETARS RI        23.50        1.26
 12  MPI RCP 8.5 NOT IR  56RICETARS RI        22.96        1.08

                              percentiles

 treat    0th      10th      25th      50th      75th      90th     100th
  1       9.5       9.6      10.2      11.4      17.2      23.7      25.1
  2      21.1      22.5      23.1      23.4      23.7      24.6      26.5
  3      20.7      21.3      22.2      23.0      23.3      23.5      24.1
  4       9.5       9.6      10.2      11.1      17.2      23.7      25.1
  5      21.1      22.5      23.1      23.4      23.7      24.6      26.5
  6      20.7      21.3      22.2      23.0      23.3      23.5      24.1
  7      19.1      20.6      21.7      23.6      24.1      24.6      25.8
  8      21.6      22.1      22.5      23.3      24.1      25.3      26.6
  9      20.8      21.8      22.3      23.0      23.8      24.1      25.2
 10      19.1      20.6      21.7      23.6      24.1      24.6      25.8
 11      21.6      22.1      22.5      23.3      24.1      25.3      26.6
 12      20.8      21.8      22.3      23.0      23.8      24.1      25.2

 Calculated Values: Variable = Maximum temp  C

     treatment           field     crop        mean      st.dev
  1  HADGEM RCP 4.5 IRRI 56RICETARS RI        23.92        6.11
  2  GFDL RCP 4.5 IRRIGA 56RICETARS RI        35.20        1.93
  3  MPI RCP 4.5 IRRIGAT 56RICETARS RI        34.40        1.49
  4  HADGEM RCP 4.5 NOT  56RICETARS RI        23.86        6.14
  5  GFDL RCP 4.5 NOT IR 56RICETARS RI        35.20        1.93
  6  MPI RCP 4.5 NOT IR  56RICETARS RI        34.40        1.49
  7  HADGEM RCP 8.5 IRRI 56RICETARS RI        33.15        3.33
  8  GFDL RCP 8.5 IRRIGA 56RICETARS RI        34.98        2.03
  9  MPI RCP 8.5 IRRIGAT 56RICETARS RI        34.81        1.63
 10  HADGEM RCP 8.5 NOT  56RICETARS RI        33.15        3.33
 11  GFDL RCP 8.5 NOT IR 56RICETARS RI        34.98        2.03
 12  MPI RCP 8.5 NOT IR  56RICETARS RI        34.81        1.63

                              percentiles

 treat    0th      10th      25th      50th      75th      90th     100th
  1      18.6      19.2      19.8      20.7      28.2      34.5      37.4
  2      31.1      33.0      33.9      35.0      36.3      37.2      40.4
  3      30.2      33.0      33.4      34.4      35.7      36.0      36.4
  4      18.6      19.2      19.8      20.6      28.2      34.5      37.4
  5      31.1      33.0      33.9      35.0      36.3      37.2      40.4
  6      30.2      33.0      33.4      34.4      35.7      36.0      36.4
  7      26.4      29.0      30.1      34.0      35.8      37.1      37.9
  8      30.8      33.1      33.7      34.9      36.0      37.1      41.1
  9      31.0      32.8      33.7      34.8      36.1      36.7      37.9
 10      26.4      29.0      30.1      34.0      35.8      37.1      37.9
 11      30.8      33.1      33.7      34.9      36.0      37.1      41.1
 12      31.0      32.8      33.7      34.8      36.1      36.7      37.9

 Calculated Values: Variable = Yd-ET Prod     

     treatment           field     crop        mean      st.dev
  1  HADGEM RCP 4.5 IRRI 56RICETARS RI        19.01        7.24
  2  GFDL RCP 4.5 IRRIGA 56RICETARS RI        10.21        4.82
  3  MPI RCP 4.5 IRRIGAT 56RICETARS RI        11.17        5.48
  4  HADGEM RCP 4.5 NOT  56RICETARS RI        15.78        9.07
  5  GFDL RCP 4.5 NOT IR 56RICETARS RI         2.79        1.74
  6  MPI RCP 4.5 NOT IR  56RICETARS RI         3.68        2.05
  7  HADGEM RCP 8.5 IRRI 56RICETARS RI        15.48        8.29
  8  GFDL RCP 8.5 IRRIGA 56RICETARS RI        11.67        4.62
  9  MPI RCP 8.5 IRRIGAT 56RICETARS RI        11.58        6.70
 10  HADGEM RCP 8.5 NOT  56RICETARS RI        13.77        9.76
 11  GFDL RCP 8.5 NOT IR 56RICETARS RI         3.80        3.51
 12  MPI RCP 8.5 NOT IR  56RICETARS RI         3.83        2.51

                              percentiles

 treat    0th      10th      25th      50th      75th      90th     100th
  1       6.7       9.1      11.3      22.1      24.9      26.5      27.5
  2       3.4       5.6       6.8       8.3      12.6      17.5      19.8
  3       1.3       4.8       7.8       9.7      17.3      17.9      20.2
  4       1.4       4.5       6.7      16.3      24.8      26.4      27.5
  5       0.5       0.8       1.4       2.5       4.2       4.7       7.2
  6       0.1       0.9       2.3       3.4       5.4       6.2       7.5
  7       3.2       3.9       7.0      20.1      22.6      24.2      26.1
  8       3.6       6.8       8.3      10.7      15.3      16.4      20.6
  9       0.4       3.5       5.9      11.6      17.3      20.3      22.5
 10       0.5       1.4       3.5      18.1      22.1      23.8      26.1
 11       0.6       1.2       1.7       2.5       4.6       7.2      17.7
 12       0.1       0.8       1.7       3.8       6.4       7.0       7.4

 Calculated Values: Variable = Yd-Irrig Prod  

     treatment           field     crop        mean      st.dev
  1  HADGEM RCP 4.5 IRRI 56RICETARS RI        94.28      109.51
  2  GFDL RCP 4.5 IRRIGA 56RICETARS RI        14.99        7.87
  3  MPI RCP 4.5 IRRIGAT 56RICETARS RI        12.59        6.29
  4  HADGEM RCP 4.5 NOT  56RICETARS RI         0.00        0.00
  5  GFDL RCP 4.5 NOT IR 56RICETARS RI         0.00        0.00
  6  MPI RCP 4.5 NOT IR  56RICETARS RI         0.00        0.00
  7  HADGEM RCP 8.5 IRRI 56RICETARS RI        40.95       44.74
  8  GFDL RCP 8.5 IRRIGA 56RICETARS RI        17.92        7.98
  9  MPI RCP 8.5 IRRIGAT 56RICETARS RI        12.77        7.47
 10  HADGEM RCP 8.5 NOT  56RICETARS RI         0.00        0.00
 11  GFDL RCP 8.5 NOT IR 56RICETARS RI         0.00        0.00
 12  MPI RCP 8.5 NOT IR  56RICETARS RI         0.00        0.00

                              percentiles

 treat    0th      10th      25th      50th      75th      90th     100th
  1      11.1      14.6      30.3      43.1     106.9     212.3     431.1
  2       4.8       6.8       9.5      12.3      19.7      24.8      35.4
  3       1.7       5.3       9.3      10.7      19.7      20.6      21.9
  4       0.0       0.0       0.0       0.0       0.0       0.0       0.0
  5       0.0       0.0       0.0       0.0       0.0       0.0       0.0
  6       0.0       0.0       0.0       0.0       0.0       0.0       0.0
  7       4.0       5.5       9.3      17.2      55.3      91.4     167.4
  8       4.8       9.8      12.5      15.8      22.3      29.5      37.1
  9       0.4       4.0       6.2      13.0      19.0      21.6      26.3
 10       0.0       0.0       0.0       0.0       0.0       0.0       0.0
 11       0.0       0.0       0.0       0.0       0.0       0.0       0.0
 12       0.0       0.0       0.0       0.0       0.0       0.0       0.0

 Calculated Values: Variable = Yd-N fert Prod 

     treatment           field     crop        mean      st.dev
  1  HADGEM RCP 4.5 IRRI 56RICETARS RI         0.00        0.00
  2  GFDL RCP 4.5 IRRIGA 56RICETARS RI         0.00        0.00
  3  MPI RCP 4.5 IRRIGAT 56RICETARS RI         0.00        0.00
  4  HADGEM RCP 4.5 NOT  56RICETARS RI         0.00        0.00
  5  GFDL RCP 4.5 NOT IR 56RICETARS RI         0.00        0.00
  6  MPI RCP 4.5 NOT IR  56RICETARS RI         0.00        0.00
  7  HADGEM RCP 8.5 IRRI 56RICETARS RI         0.00        0.00
  8  GFDL RCP 8.5 IRRIGA 56RICETARS RI         0.00        0.00
  9  MPI RCP 8.5 IRRIGAT 56RICETARS RI         0.00        0.00
 10  HADGEM RCP 8.5 NOT  56RICETARS RI         0.00        0.00
 11  GFDL RCP 8.5 NOT IR 56RICETARS RI         0.00        0.00
 12  MPI RCP 8.5 NOT IR  56RICETARS RI         0.00        0.00

                              percentiles

 treat    0th      10th      25th      50th      75th      90th     100th
  1       0.0       0.0       0.0       0.0       0.0       0.0       0.0
  2       0.0       0.0       0.0       0.0       0.0       0.0       0.0
  3       0.0       0.0       0.0       0.0       0.0       0.0       0.0
  4       0.0       0.0       0.0       0.0       0.0       0.0       0.0
  5       0.0       0.0       0.0       0.0       0.0       0.0       0.0
  6       0.0       0.0       0.0       0.0       0.0       0.0       0.0
  7       0.0       0.0       0.0       0.0       0.0       0.0       0.0
  8       0.0       0.0       0.0       0.0       0.0       0.0       0.0
  9       0.0       0.0       0.0       0.0       0.0       0.0       0.0
 10       0.0       0.0       0.0       0.0       0.0       0.0       0.0
 11       0.0       0.0       0.0       0.0       0.0       0.0       0.0
 12       0.0       0.0       0.0       0.0       0.0       0.0       0.0

 Calculated Values: Variable = Yd-N upt Prod  

     treatment           field     crop        mean      st.dev
  1  HADGEM RCP 4.5 IRRI 56RICETARS RI         0.00        0.00
  2  GFDL RCP 4.5 IRRIGA 56RICETARS RI         0.00        0.00
  3  MPI RCP 4.5 IRRIGAT 56RICETARS RI         0.00        0.00
  4  HADGEM RCP 4.5 NOT  56RICETARS RI         0.00        0.00
  5  GFDL RCP 4.5 NOT IR 56RICETARS RI         0.00        0.00
  6  MPI RCP 4.5 NOT IR  56RICETARS RI         0.00        0.00
  7  HADGEM RCP 8.5 IRRI 56RICETARS RI         0.00        0.00
  8  GFDL RCP 8.5 IRRIGA 56RICETARS RI         0.00        0.00
  9  MPI RCP 8.5 IRRIGAT 56RICETARS RI         0.00        0.00
 10  HADGEM RCP 8.5 NOT  56RICETARS RI         0.00        0.00
 11  GFDL RCP 8.5 NOT IR 56RICETARS RI         0.00        0.00
 12  MPI RCP 8.5 NOT IR  56RICETARS RI         0.00        0.00

                              percentiles

 treat    0th      10th      25th      50th      75th      90th     100th
  1       0.0       0.0       0.0       0.0       0.0       0.0       0.0
  2       0.0       0.0       0.0       0.0       0.0       0.0       0.0
  3       0.0       0.0       0.0       0.0       0.0       0.0       0.0
  4       0.0       0.0       0.0       0.0       0.0       0.0       0.0
  5       0.0       0.0       0.0       0.0       0.0       0.0       0.0
  6       0.0       0.0       0.0       0.0       0.0       0.0       0.0
  7       0.0       0.0       0.0       0.0       0.0       0.0       0.0
  8       0.0       0.0       0.0       0.0       0.0       0.0       0.0
  9       0.0       0.0       0.0       0.0       0.0       0.0       0.0
 10       0.0       0.0       0.0       0.0       0.0       0.0       0.0
 11       0.0       0.0       0.0       0.0       0.0       0.0       0.0
 12       0.0       0.0       0.0       0.0       0.0       0.0       0.0

 Calculated Values: Variable = Yd-Rain Prod   

     treatment           field     crop        mean      st.dev
  1  HADGEM RCP 4.5 IRRI 56RICETARS RI        19.83       12.38
  2  GFDL RCP 4.5 IRRIGA 56RICETARS RI        36.70       29.31
  3  MPI RCP 4.5 IRRIGAT 56RICETARS RI       207.94      171.60
  4  HADGEM RCP 4.5 NOT  56RICETARS RI        10.47        5.78
  5  GFDL RCP 4.5 NOT IR 56RICETARS RI         5.06        3.72
  6  MPI RCP 4.5 NOT IR  56RICETARS RI        20.62       16.02
  7  HADGEM RCP 8.5 IRRI 56RICETARS RI        15.06        6.66
  8  GFDL RCP 8.5 IRRIGA 56RICETARS RI        37.42       19.91
  9  MPI RCP 8.5 IRRIGAT 56RICETARS RI       226.46      187.93
 10  HADGEM RCP 8.5 NOT  56RICETARS RI         9.62        6.88
 11  GFDL RCP 8.5 NOT IR 56RICETARS RI         6.37        5.55
 12  MPI RCP 8.5 NOT IR  56RICETARS RI        22.17       19.43

                              percentiles

 treat    0th      10th      25th      50th      75th      90th     100th
  1       5.3       6.6      13.1      16.8      21.9      36.6      54.6
  2       9.8      14.2      19.5      29.2      45.9      59.8     154.4
  3       7.5      62.6     108.2     164.3     268.9     351.0     816.6
  4       1.8       4.4       6.0       8.2      14.7      18.8      20.6
  5       0.7       1.1       2.6       3.6       8.4      10.3      14.4
  6       0.2       3.6      10.3      17.1      30.3      37.3      72.2
  7       5.9       8.2      10.9      14.2      18.0      23.6      35.6
  8      13.8      15.7      19.2      37.6      50.7      58.9      94.3
  9       3.1      52.0     103.3     168.0     301.8     509.6     754.4
 10       0.8       1.8       3.4       8.7      14.6      18.3      26.4
 11       0.9       1.9       2.8       5.3       7.6      11.7      28.2
 12       0.1       3.9       7.7      16.1      28.8      49.1      77.6

 Calculated Values: Variable = Yd-EP Prod     

     treatment           field     crop        mean      st.dev
  1  HADGEM RCP 4.5 IRRI 56RICETARS RI        23.51        8.92
  2  GFDL RCP 4.5 IRRIGA 56RICETARS RI        12.62        5.81
  3  MPI RCP 4.5 IRRIGAT 56RICETARS RI        12.62        6.11
  4  HADGEM RCP 4.5 NOT  56RICETARS RI        21.43       10.71
  5  GFDL RCP 4.5 NOT IR 56RICETARS RI         4.53        2.61
  6  MPI RCP 4.5 NOT IR  56RICETARS RI         4.81        2.71
  7  HADGEM RCP 8.5 IRRI 56RICETARS RI        22.99       15.24
  8  GFDL RCP 8.5 IRRIGA 56RICETARS RI        14.17        5.45
  9  MPI RCP 8.5 IRRIGAT 56RICETARS RI        12.93        7.55
 10  HADGEM RCP 8.5 NOT  56RICETARS RI        21.60       16.38
 11  GFDL RCP 8.5 NOT IR 56RICETARS RI         5.86        4.82
 12  MPI RCP 8.5 NOT IR  56RICETARS RI         4.95        3.27

                              percentiles

 treat    0th      10th      25th      50th      75th      90th     100th
  1       8.0      11.0      13.7      28.1      30.9      32.4      33.6
  2       3.7       7.1       8.6      10.1      15.6      22.0      23.7
  3       1.5       5.4       9.0      10.9      19.4      20.3      22.6
  4       2.3       7.9      11.3      24.1      31.4      32.8      33.6
  5       0.6       1.8       2.3       4.0       6.7       8.1       9.8
  6       0.1       1.2       3.0       4.4       7.2       8.3       9.7
  7       3.7       4.4       8.2      24.5      32.4      43.6      52.1
  8       4.7       8.7       9.9      13.0      18.0      20.8      24.3
  9       0.4       3.9       6.5      12.8      19.5      22.2      25.8
 10       0.8       2.4       5.8      23.5      32.1      43.6      52.1
 11       1.1       1.9       2.8       4.6       7.0      11.4      24.7
 12       0.1       1.0       2.3       4.7       8.2       9.1       9.5
