# Supplementary material for: Assessing rice yield responses to climate change scenarios using a crop simulation model
Source: PeerJ. 2026 Mar 12;14:e20965. doi: 10.7717/peerj.20965 (PMC12989151; doi:10.7717/peerj.20965)
Supplement: Supplemental Information 19 [file peerj-14-20965-s019.xlsx]

## Sheet: Sayfa1
	GFDL REFERENCE YEAR	GFDL REFERENCE prec		GFDL FUTURE YEAR	GFDL FUTURE 2016-2040 prec		GFDL FUTURE YEAR	GFDL FUTURE 2041-2070 prec		GFDL FUTURE YIL	GFDL FUTURE 2071-2098 prec
	1970	0		2016	0.7		2041	12.7		2071	0
	1970	0		2016	0		2041	0		2071	0
	1970	0		2016	0		2041	0		2071	0
	1970	0		2016	0.1		2041	0		2071	0.3
	1970	0		2016	0		2041	0		2071	5.2
	1970	0		2016	0		2041	0		2071	0
	1970	0		2016	0		2041	0		2071	0
	1970	0		2016	0		2041	0		2071	0
	1970	0		2016	0		2041	0		2071	0
	1970	4.7		2016	-0.1		2041	4.6		2071	4.6
	1970	16.9		2016	-6.7		2041	10.2		2071	10.2
	1970	0		2016	-0.9		2041	-0.9		2071	-0.9
	1970	0		2016	0		2041	0		2071	0
	1970	0		2016	4.9		2041	0		2071	0
	1970	0		2016	2.6		2041	-1		2071	-1
	1970	0		2016	1.2		2041	0		2071	0
	1970	0		2016	-0.8		2041	-0.8		2071	-0.8
	1970	0		2016	-6.4		2041	-6.4		2071	-6.3
	1970	0		2016	-25.4		2041	-25.4		2071	-25.2
	1970	0		2016	44.8		2041	-7.8		2071	-7.8
	1970	0		2016	-15.7		2041	-17.7		2071	-17.7
	1970	0		2016	-2.6		2041	-3.4		2071	-3.4
	1970	0		2016	34.3		2041	0		2071	0
	1970	0		2016	0		2041	0		2071	0.3
	1970	0		2016	0		2041	0		2071	0
	1970	0		2016	0		2041	0		2071	0
	1970	0		2016	0		2041	0		2071	2.2
	1970	0		2016	0		2041	0		2071	0
	1970	0.4		2016	-7.5		2041	-11.8		2071	-11.8
	1970	0		2016	-0.9		2041	-0.9		2071	-0.9
	1970	0		2016	2.4		2041	0		2071	0
	1970	0		2016	-2.6		2041	-2.7		2071	-2.7
	1970	0		2016	20.4		2041	-7.1		2071	-7.1
	1970	5.2		2016	1.5		2041	5.2		2071	5.2
	1970	2.6		2016	1.7		2041	-6.6		2071	-6.6
	1970	33.2		2016	0.2		2041	33.2		2071	33.2
	1970	0		2016	0		2041	0		2071	0
	1970	1.2		2016	0.3		2041	1.1		2071	2.2
	1970	0		2016	-0.4		2041	-0.5		2071	-0.5
	1970	0		2016	2.8		2041	0		2071	0
	1970	0		2016	0		2041	0		2071	0
	1970	0		2016	0.5		2041	0		2071	0
	1970	0		2016	4.5		2041	0		2071	8.9
	1970	0		2016	1.2		2041	0		2071	5.5
	1970	0		2016	0		2041	0		2071	10.3
	1970	0		2016	0		2041	0		2071	0
	1970	0		2016	-0.1		2041	-0.1		2071	4.4
	1970	4.7		2016	-0.4		2041	4.3		2071	4.3
	1970	0		2016	13.7		2041	0.7		2071	-0.3
	1970	4.8		2016	0		2041	4.8		2071	4.8
	1970	0		2016	0		2041	0.8		2071	0
	1970	5.4		2016	0		2041	5.8		2071	5.4
	1970	11.5		2016	12.7		2041	11.5		2071	11.5
	1970	1.7		2016	0		2041	1.7		2071	1.7
	1970	0		2016	5.5		2041	0		2071	0
	1970	0		2016	63.3		2041	0		2071	0
	1970	1.7		2016	4.9		2041	1.6		2071	1.6
	1970	0.6		2016	-4.5		2041	-3.9		2071	-3.9
	1970	2.2		2016	0		2041	2.3		2071	2.2
	1970	3.7		2016	0		2041	7.6		2071	3.8
	1970	1.9		2016	13		2041	11.5		2071	2.3
	1970	0		2016	5		2041	0.3		2071	0
	1970	0		2016	12.1		2041	0		2071	0.6
	1970	0		2016	10.9		2041	0		2071	0
	1970	0		2016	-0.8		2041	-0.7		2071	-0.8
	1970	0		2016	28.9		2041	18.3		2071	0
	1970	0		2016	0.3		2041	4.1		2071	0
	1970	0		2016	0		2041	0		2071	0.9
	1970	0		2016	2.5		2041	0		2071	0.6
	1970	0		2016	1.1		2041	-0.4		2071	0.8
	1970	0		2016	0		2041	0		2071	0
	1970	0		2016	0.8		2041	0		2071	0
	1970	13.8		2016	0		2041	13.8		2071	13.8
	1970	0		2016	0		2041	0		2071	0
	1970	0		2016	0		2041	0		2071	2
	1970	1.2		2016	0		2041	1.2		2071	21.9
	1970	0		2016	0		2041	0		2071	0
	1970	6.7		2016	0.6		2041	7.4		2071	10.9
	1970	0		2016	0.2		2041	2.2		2071	1.3
	1970	0		2016	27.2		2041	0		2071	0.8
	1970	0		2016	30.7		2041	3.1		2071	0
	1970	0		2016	0		2041	0		2071	11
	1970	0		2016	0		2041	0		2071	0.2
	1970	0		2016	-0.2		2041	-0.2		2071	-0.2
	1970	0.6		2016	-1		2041	5.5		2071	-0.4
	1970	0		2016	-1.7		2041	-1.6		2071	-1.7
	1970	0		2016	0		2041	0.1		2071	0
	1970	0.7		2016	0		2041	0.7		2071	0.7
	1970	0		2016	0		2041	0		2071	0
	1970	8.7		2016	0.5		2041	8.7		2071	9.5
	1970	0.3		2016	0		2041	0.3		2071	0.4
	1970	0		2016	0		2041	0		2071	0.1
	1970	0		2016	0		2041	0		2071	0.1
	1970	18.9		2016	0		2041	20.8		2071	20.5
	1970	0		2016	0.1		2041	3.8		2071	0
	1970	0		2016	2.5		2041	0		2071	0
	1970	0		2016	0		2041	0		2071	2.4
	1970	0		2016	0		2041	0		2071	0
	1970	0		2016	0		2041	0		2071	0
	1970	0		2016	-0.8		2041	-0.9		2071	-0.9
	1970	0		2016	-1		2041	-2.6		2071	-2.7
	1970	0.2		2016	0		2041	1.3		2071	0.2
	1970	7.9		2016	0		2041	8.3		2071	7.9
	1970	2.2		2016	28.2		2041	2.2		2071	2.6
	1970	17.7		2016	0.3		2041	10.9		2071	10.8
	1970	19.6		2016	-6.9		2041	6.9		2071	7.1
	1970	15.9		2016	-2.1		2041	11.1		2071	11.8
	1970	10		2016	-0.7		2041	9.3		2071	9.3
	1970	0		2016	-13.6		2041	-13.2		2071	-10.1
	1970	0		2016	-1.2		2041	-1.7		2071	1.7
	1970	0		2016	-0.8		2041	-2.2		2071	-2.2
	1970	0		2016	-2.2		2041	-2.8		2071	-2.8
	1970	0.1		2016	-23.9		2041	-24.3		2071	-24.2
	1970	0.2		2016	-0.8		2041	-0.6		2071	-0.6
	1970	0		2016	0.6		2041	0		2071	0
	1970	0		2016	-0.2		2041	-0.2		2071	-0.2
	1970	0		2016	-5.2		2041	-5.2		2071	-5.2
	1970	0		2016	-36.3		2041	-35.3		2071	-36.3
	1970	0		2016	-0.5		2041	-0.5		2071	-0.5
	1970	0		2016	1.1		2041	0		2071	1.8
	1970	0		2016	-2.5		2041	-0.9		2071	-1.6
	1970	0		2016	-0.6		2041	-0.6		2071	-0.6
	1970	0		2016	-1		2041	-1		2071	-1
	1970	0		2016	-1.5		2041	-1.5		2071	-1.2
	1970	0		2016	7.8		2041	-0.4		2071	1.2
	1970	0		2016	0.2		2041	0		2071	0
	1970	0		2016	0.9		2041	0.6		2071	0
	1970	0		2016	30.1		2041	6.5		2071	0.2
	1970	0		2016	0.4		2041	-4		2071	-4
	1970	0		2016	0.1		2041	0		2071	0
	1970	0		2016	-1.6		2041	-1.6		2071	-1
	1970	0		2016	3.8		2041	5.7		2071	0
	1970	0		2016	0		2041	0		2071	0
	1970	0		2016	0		2041	0		2071	1.9
	1970	0.4		2016	0		2041	0.4		2071	1
	1970	0		2016	0		2041	0		2071	0
	1970	0		2016	-4.2		2041	-6.6		2071	-6.6
	1970	0		2016	0		2041	0		2071	2.9
	1970	0.6		2016	3.1		2041	0.6		2071	3.1
	1970	3.8		2016	2.1		2041	3.8		2071	3.8
	1970	0		2016	1.5		2041	13.9		2071	-1.4
	1970	0		2016	0.1		2041	5.3		2071	1.6
	1970	0		2016	0		2041	0.1		2071	0
	1970	0		2016	0		2041	1		2071	2.7
	1970	0.1		2016	0		2041	1.8		2071	3.7
	1970	0		2016	0		2041	0		2071	0.8
	1970	0		2016	0		2041	0		2071	8.2
	1970	0		2016	0.7		2041	0		2071	0
	1970	0		2016	0		2041	0		2071	17.4
	1970	0		2016	1.4		2041	0		2071	3.6
	1970	0		2016	0.2		2041	0		2071	0
	1970	0		2016	0		2041	4.5		2071	0
	1970	0		2016	0.1		2041	0		2071	3.7
	1970	0		2016	0		2041	0.1		2071	2.7
	1970	0.2		2016	1.6		2041	0.2		2071	0.2
	1970	0		2016	6.6		2041	0.6		2071	0
	1970	0		2016	19.1		2041	0		2071	1.8
	1970	0		2016	0		2041	0		2071	0
	1970	0		2016	0		2041	0		2071	0
	1970	0		2016	0		2041	0		2071	0
	1970	0		2016	0		2041	0		2071	0
	1970	1.7		2016	1		2041	1.1		2071	1.1
	1970	0		2016	1.2		2041	1.5		2071	2.2
	1970	0		2016	0		2041	13.7		2071	0.6
	1970	0		2016	-5.2		2041	-5.1		2071	-5.2
	1970	0		2016	-1.6		2041	-1.7		2071	-1.7
	1970	0		2016	-1.6		2041	1.3		2071	8.5
	1970	0		2016	-0.2		2041	-1.6		2071	2.8
	1970	0		2016	-0.9		2041	-0.1		2071	10
	1970	0		2016	0.2		2041	0.8		2071	2.9
	1970	0		2016	0.2		2041	1.3		2071	1.2
	1970	0		2016	4.2		2041	4		2071	2.4
	1970	0		2016	0		2041	16.8		2071	2.3
	1970	0		2016	-3.2		2041	-3.2		2071	-2.4
	1970	0		2016	-2		2041	-2		2071	-1.4
	1970	0		2016	-1.3		2041	-1.5		2071	-1.5
	1970	0		2016	-3.2		2041	-3.2		2071	-3.2
	1970	0		2016	-4.2		2041	-4.2		2071	-4.2
	1970	0		2016	-3.1		2041	-3.1		2071	-3.1
	1970	0		2016	0		2041	0		2071	0
	1970	0		2016	-0.3		2041	-0.3		2071	-0.3
	1970	0		2016	0.1		2041	0		2071	0
	1970	0		2016	-0.1		2041	-0.1		2071	0.1
	1970	0		2016	0.5		2041	-0.1		2071	8.3
	1970	0		2016	0		2041	9.6		2071	2
	1970	0		2016	-0.6		2041	12.6		2071	-1.9
	1970	0		2016	-1.6		2041	2		2071	-1.8
	1970	0		2016	1.3		2041	0		2071	0
	1970	0		2016	2.3		2041	0		2071	0
	1970	0		2016	0		2041	0		2071	0.1
	1970	0		2016	0.1		2041	0		2071	1.8
	1970	0		2016	0.2		2041	-0.1		2071	-0.1
	1970	0		2016	-13.1		2041	-14.5		2071	-11.9
	1970	0		2016	32.4		2041	-1.4		2071	4.3
	1970	0		2016	15.1		2041	0		2071	0
	1970	0		2016	33.3		2041	0		2071	0
	1970	0		2016	2.9		2041	-0.1		2071	-0.1
	1970	0		2016	4.7		2041	-1.6		2071	-1.6
	1970	0		2016	0.4		2041	0		2071	0
	1970	0		2016	4.8		2041	0		2071	0
	1970	0		2016	-0.1		2041	-0.1		2071	0.5
	1970	0		2016	0		2041	0		2071	0
	1970	5.3		2016	0		2041	5.3		2071	5.3
	1970	0		2016	0		2041	0		2071	0
	1970	0		2016	1.3		2041	0		2071	0
	1970	0		2016	0		2041	0		2071	0.1
	1970	0		2016	25.9		2041	0		2071	0
	1970	0		2016	0		2041	0		2071	0
	1970	0		2016	0.1		2041	0		2071	0
	1970	0		2016	0.4		2041	0		2071	0
	1970	0		2016	0.1		2041	0		2071	0
	1970	0		2016	0		2041	0		2071	0
	1970	0		2016	0		2041	0		2071	0
	1970	0		2016	0		2041	0		2071	0
	1970	0		2016	-0.6		2041	-0.6		2071	-0.6
	1970	0		2016	-0.6		2041	-0.6		2071	-0.6
	1970	1.2		2016	0		2041	1.2		2071	1.2
	1970	0		2016	0		2041	0		2071	0
	1970	0		2016	0.1		2041	0		2071	0
	1970	0		2016	0		2041	0		2071	1.9
	1970	0		2016	0		2041	0.7		2071	0.3
	1970	0		2016	0		2041	0		2071	0.1
	1970	0		2016	0		2041	3		2071	0
	1970	0		2016	0		2041	13.6		2071	0
	1970	0		2016	0		2041	10		2071	0
	1970	0		2016	0.1		2041	5.2		2071	0
	1970	0		2016	0.2		2041	2.7		2071	0
	1970	0		2016	-1.6		2041	-1.8		2071	-1.7
	1970	0		2016	0.7		2041	0		2071	0
	1970	0		2016	0.6		2041	0		2071	0
	1970	0		2016	0		2041	0		2071	0
	1970	0		2016	0		2041	0		2071	0.1
	1970	0		2016	0.8		2041	0		2071	0
	1970	0		2016	1.9		2041	0		2071	0
	1970	0		2016	5		2041	0		2071	0
	1970	0		2016	6.6		2041	0.6		2071	1.6
	1970	0		2016	0		2041	3.5		2071	0.1
	1970	0		2016	0		2041	3		2071	0.1
	1970	0		2016	0		2041	0		2071	2
	1970	0		2016	7.7		2041	0.8		2071	0
	1970	0		2016	2.3		2041	0		2071	0
	1970	0		2016	0		2041	0.5		2071	0
	1970	12.5		2016	-0.1		2041	12.4		2071	12.4
	1970	0		2016	0		2041	0		2071	0
	1970	0		2016	10.5		2041	0		2071	0
	1970	0		2016	5.3		2041	0		2071	2.1
	1970	0		2016	0		2041	0		2071	0
	1970	0		2016	0		2041	0		2071	0.1
	1970	0		2016	1.6		2041	0		2071	0
	1970	0		2016	0		2041	0		2071	0
	1970	0		2016	0.4		2041	-0.1		2071	-0.1
	1970	0		2016	5.6		2041	0		2071	0
	1970	0		2016	0.1		2041	0		2071	0
	1970	0		2016	0		2041	0.1		2071	0
	1970	0		2016	-4.5		2041	-4.5		2071	-4.5
	1970	0		2016	0.8		2041	0		2071	0
	1970	0		2016	1.1		2041	0		2071	0
	1970	0		2016	0		2041	0		2071	0
	1970	0		2016	0		2041	0		2071	0.1
	1970	0		2016	-9.2		2041	-9.2		2071	-1.8
	1970	0		2016	-18.4		2041	-18.4		2071	-18.1
	1970	0		2016	-4.7		2041	-4.7		2071	0.4
	1970	0		2016	0		2041	0		2071	1.6
	1970	0		2016	0		2041	0		2071	0
	1970	0		2016	0		2041	0		2071	0
	1970	0		2016	0		2041	0		2071	0
	1970	0		2016	-0.5		2041	0.4		2071	-0.5
	1970	0		2016	-3.3		2041	-3.3		2071	-3.3
	1970	0		2016	0		2041	0		2071	0
	1970	0		2016	0		2041	0		2071	0
	1970	0		2016	0		2041	0.3		2071	0
	1970	0		2016	0		2041	0		2071	0
	1970	0		2016	11.9		2041	0		2071	0
	1970	0		2016	0		2041	2.6		2071	9.9
	1970	0		2016	0		2041	0.2		2071	0
	1970	0		2016	0		2041	0.1		2071	0
	1970	0		2016	0		2041	0		2071	0
	1970	0		2016	3.2		2041	1.9		2071	0
	1970	0		2016	5.5		2041	0		2071	0
	1970	3.1		2016	0.3		2041	3.1		2071	3.1
	1970	0		2016	0.2		2041	0		2071	0
	1970	0		2016	0		2041	1.2		2071	0
	1970	0		2016	1.9		2041	0		2071	0
	1970	0		2016	0		2041	0		2071	0
	1970	0		2016	0.4		2041	1		2071	0
	1970	0		2016	11.2		2041	0		2071	0
	1970	0		2016	0		2041	0		2071	0
	1970	0		2016	0		2041	2.9		2071	0
	1970	0		2016	0		2041	0		2071	0
	1970	0		2016	0.6		2041	0		2071	0
	1970	0		2016	0		2041	0		2071	0
	1970	0		2016	4.7		2041	0		2071	0
	1970	0		2016	11		2041	0		2071	0.1
	1970	0		2016	0		2041	0.8		2071	0
	1970	0		2016	0		2041	1.5		2071	0
	1970	0		2016	0		2041	0		2071	0
	1970	0		2016	0		2041	0		2071	0
	1970	0		2016	0		2041	0		2071	0
	1970	0		2016	0		2041	1.9		2071	0
	1970	0		2016	7.8		2041	-0.1		2071	-0.1
	1970	0		2016	-1		2041	-1		2071	-1
	1970	0		2016	-3.6		2041	-3.6		2071	-3.6
	1970	0		2016	-2.6		2041	-2.6		2071	-2.6
	1970	0		2016	0		2041	0.1		2071	0
	1970	0		2016	1.7		2041	0		2071	0
	1970	0		2016	0		2041	0.3		2071	0.7
	1970	0		2016	0.5		2041	0.1		2071	3.5
	1970	0		2016	0		2041	0		2071	0
	1970	0		2016	0		2041	0.1		2071	0
	1970	0		2016	0		2041	0		2071	0
	1970	0		2016	0		2041	0		2071	0
	1970	0		2016	13.9		2041	1.3		2071	0
	1970	0		2016	0		2041	8.2		2071	0
	1970	0		2016	9.3		2041	84.7		2071	-0.1
	1970	0		2016	0		2041	2.3		2071	0.4
	1970	0		2016	0		2041	0		2071	2.5
	1970	0		2016	0		2041	0		2071	0
	1970	0		2016	0.5		2041	0		2071	0
	1970	0		2016	0		2041	0		2071	6.8
	1970	0		2016	0		2041	0		2071	0
	1970	0		2016	0		2041	0		2071	0
	1970	0		2016	0		2041	0		2071	0
	1970	0		2016	0		2041	0		2071	0
	1970	3		2016	-0.6		2041	2.4		2071	2.4
	1970	0		2016	0		2041	0		2071	0
	1970	19.6		2016	-0.5		2041	19.1		2071	19.1
	1970	55.6		2016	0		2041	55.6		2071	55.6
	1970	0		2016	34		2041	0		2071	0
	1970	0		2016	7.5		2041	0		2071	0
	1970	0		2016	36.1		2041	0		2071	0
	1970	0		2016	28.4		2041	0		2071	0
	1970	0		2016	10.5		2041	0.2		2071	1.8
	1970	0		2016	5.6		2041	0		2071	5.6
	1970	0		2016	2.6		2041	0		2071	0
	1970	0.6		2016	20.8		2041	0.6		2071	0.6
	1970	2.8		2016	0.5		2041	2.8		2071	2.8
	1970	0		2016	0		2041	0		2071	0
	1970	0		2016	1.5		2041	0		2071	0
	1970	0		2016	5.2		2041	0		2071	0
	1970	2		2016	19.1		2041	2		2071	2
	1970	0		2016	0.6		2041	0		2071	0
	1970	0		2016	0		2041	0		2071	0
	1970	0		2016	0		2041	0		2071	0
	1970	0		2016	0		2041	0		2071	0
	1970	0		2016	0		2041	0		2071	0
	1970	13.8		2016	0		2041	13.8		2071	13.8
	1970	0		2016	0		2041	0		2071	0
	1970	0		2016	0		2041	0		2071	0
	1970	0		2016	0		2041	0.3		2071	0
	1970	0		2016	0		2041	2.8		2071	0
	1970	0		2016	0		2041	0		2071	0
	1970	0		2016	0		2041	0		2071	0
	1970	0		2016	6.2		2041	0		2071	0
	1970	0		2016	0		2041	11.9		2071	0
	1970	0		2016	-0.2		2041	6.3		2071	-0.2
	1970	39.2		2016	-0.3		2041	38.9		2071	38.9
	1970	15.2		2016	0.1		2041	19.2		2071	15.2
	1970	0		2016	0.2		2041	9.6		2071	0
	1970	0		2016	-0.2		2041	9.4		2071	-0.5
	1970	0		2016	-4.6		2041	-4.1		2071	1.4
	1970	0		2016	0		2041	0		2071	20.7
	1970	0		2016	1		2041	0		2071	0
	1970	0		2016	-3.3		2041	-3.3		2071	-3.3
	1970	0		2016	0		2041	0		2071	0
	1970	0		2016	0		2041	0		2071	0
	1971	0		2017	0		2042	0		2072	0
	1971	0		2017	0		2042	0		2072	0
	1971	0		2017	-0.2		2042	-0.2		2072	-0.2
	1971	0		2017	0.3		2042	0		2072	0
	1971	0		2017	0		2042	0		2072	5
	1971	0		2017	22.6		2042	0		2072	9.3
	1971	0		2017	-3.4		2042	-4.6		2072	-2.2
	1971	0		2017	0		2042	0		2072	0
	1971	0		2017	0		2042	0		2072	0
	1971	0		2017	4.9		2042	0.2		2072	0
	1971	0		2017	23.6		2042	0		2072	0
	1971	0		2017	2		2042	0.7		2072	0
	1971	0		2017	0		2042	0		2072	0
	1971	9.1		2017	0		2042	9.1		2072	9.1
	1971	0		2017	0		2042	0		2072	0
	1971	0		2017	0		2042	0		2072	0
	1971	0		2017	0		2042	0		2072	5.6
	1971	0		2017	0		2042	0		2072	0
	1971	0		2017	0		2042	0		2072	0
	1971	0		2017	0		2042	0		2072	0
	1971	7.5		2017	-0.7		2042	6.8		2072	7.5
	1971	2.4		2017	-2.8		2042	-0.4		2072	-0.4
	1971	0		2017	-16.6		2042	-16.6		2072	-16.6
	1971	0		2017	-5.3		2042	-5.3		2072	-5.3
	1971	0		2017	0		2042	0		2072	0
	1971	0		2017	-2.8		2042	-2.8		2072	-2.8
	1971	0.1		2017	-1.5		2042	0.5		2072	-1.4
	1971	0		2017	0		2042	0		2072	0.1
	1971	0		2017	0.4		2042	0		2072	4.8
	1971	0		2017	0		2042	1.8		2072	9.4
	1971	0		2017	0		2042	0		2072	5.7
	1971	0		2017	0		2042	0		2072	0
	1971	0		2017	0		2042	0		2072	0.2
	1971	0.7		2017	5.2		2042	0.7		2072	9.6
	1971	10.3		2017	2.6		2042	10.3		2072	33
	1971	0		2017	33.2		2042	0		2072	11.8
	1971	0		2017	0		2042	0		2072	1
	1971	0		2017	1.6		2042	0		2072	0
	1971	0		2017	0		2042	0.8		2072	0
	1971	0		2017	0		2042	0		2072	0
	1971	0		2017	-1.4		2042	-2.1		2072	-2.1
	1971	0		2017	5.8		2042	0		2072	0
	1971	0		2017	-2.4		2042	-2.6		2072	-2.6
	1971	0		2017	-1.8		2042	-1.8		2072	1.7
	1971	19.8		2017	-4.2		2042	15.6		2072	15.6
	1971	12		2017	-2.2		2042	9.8		2072	9.8
	1971	45.3		2017	0		2042	45.3		2072	45.3
	1971	14		2017	4.7		2042	14		2072	14
	1971	0.2		2017	0		2042	0.2		2072	0.2
	1971	0		2017	4.8		2042	0		2072	0
	1971	0		2017	0		2042	0		2072	0
	1971	0		2017	5.7		2042	0		2072	0
	1971	0		2017	12.2		2042	0		2072	0
	1971	0		2017	1.7		2042	0		2072	0
	1971	0		2017	-22		2042	-22		2072	-22
	1971	0		2017	-0.2		2042	-0.2		2072	-0.2
	1971	0		2017	-2.8		2042	-6.2		2072	-6.3
	1971	0		2017	-2.9		2042	-2.7		2072	-3.9
	1971	0		2017	1.7		2042	-0.5		2072	-0.5
	1971	0		2017	3.7		2042	0		2072	0
	1971	0		2017	4.5		2042	0		2072	0
	1971	0		2017	0		2042	0		2072	0
	1971	0		2017	0		2042	3.2		2072	0
	1971	0		2017	0		2042	0		2072	0
	1971	9.8		2017	0		2042	9.8		2072	9.8
	1971	0		2017	0		2042	0		2072	0
	1971	0.4		2017	-0.4		2042	0		2072	0
	1971	2		2017	0.7		2042	2		2072	2.2
	1971	0		2017	11.6		2042	0		2072	0
	1971	0		2017	0.9		2042	0		2072	0
	1971	0		2017	0		2042	0		2072	1.4
	1971	0		2017	0		2042	0		2072	6.1
	1971	0		2017	13.8		2042	0		2072	0
	1971	0.8		2017	0		2042	0.8		2072	2.8
	1971	7.6		2017	0		2042	7.6		2072	7.6
	1971	4.5		2017	7		2042	4.5		2072	4.5
	1971	0		2017	0		2042	0		2072	0
	1971	0		2017	7.2		2042	0		2072	0
	1971	0		2017	14.8		2042	0		2072	0
	1971	0		2017	0.9		2042	0		2072	0
	1971	0		2017	0		2042	0		2072	0
	1971	0		2017	0.9		2042	1.2		2072	0
	1971	0		2017	-2.8		2042	-2.8		2072	0.2
	1971	0		2017	3.6		2042	0		2072	0
	1971	0		2017	8.2		2042	0.4		2072	-0.1
	1971	0		2017	0.5		2042	0.1		2072	0.7
	1971	0		2017	0.7		2042	0		2072	0.3
	1971	0		2017	0.7		2042	0		2072	0
	1971	0		2017	0		2042	0		2072	0.3
	1971	0.7		2017	8.7		2042	0.7		2072	0.7
	1971	0		2017	1		2042	-2		2072	-2
	1971	0		2017	-0.3		2042	-1.2		2072	-1.2
	1971	0		2017	-0.1		2042	2.1		2072	-0.1
	1971	0		2017	18.9		2042	0		2072	0
	1971	0		2017	0		2042	0.1		2072	1.1
	1971	0		2017	-0.3		2042	-0.3		2072	-0.3
	1971	0		2017	0		2042	10.1		2072	0.1
	1971	0		2017	9.4		2042	0		2072	0.3
	1971	0		2017	0		2042	1.4		2072	1
	1971	2.2		2017	2.4		2042	2.2		2072	2.2
	1971	12.2		2017	3.3		2042	12.2		2072	12.2
	1971	0		2017	0.4		2042	0.1		2072	0
	1971	0		2017	5.9		2042	-2		2072	-2
	1971	0		2017	1.6		2042	-0.5		2072	-0.6
	1971	0		2017	17.7		2042	0.7		2072	0
	1971	0		2017	19		2042	-0.6		2072	-0.6
	1971	5.7		2017	15.9		2042	5.7		2072	5.7
	1971	1		2017	9.5		2042	0.5		2072	0.5
	1971	0		2017	-0.5		2042	-3		2072	-3.5
	1971	3.7		2017	0		2042	4.2		2072	3.7
	1971	0		2017	0		2042	0		2072	0
	1971	0		2017	0.4		2042	-1.1		2072	-1.1
	1971	0		2017	0		2042	-0.1		2072	0.5
	1971	0		2017	0.2		2042	16.7		2072	0
	1971	0		2017	0		2042	11.5		2072	0
	1971	0		2017	0		2042	0.2		2072	0
	1971	0		2017	0.6		2042	0		2072	0
	1971	0		2017	2.6		2042	0		2072	0
	1971	1.1		2017	0.3		2042	4.7		2072	1.1
	1971	7.5		2017	0		2042	7.5		2072	8.6
	1971	1.7		2017	1.9		2042	1.7		2072	2.6
	1971	12.3		2017	0		2042	12.3		2072	15.3
	1971	21		2017	0		2042	21		2072	23.9
	1971	0		2017	-0.1		2042	-0.1		2072	3
	1971	0		2017	0		2042	0		2072	0
	1971	0		2017	-2.5		2042	-2.4		2072	-2.5
	1971	0		2017	-1.5		2042	0.9		2072	4.6
	1971	1		2017	0		2042	7.1		2072	4.7
	1971	0		2017	0		2042	1		2072	0
	1971	0		2017	0		2042	0		2072	2.9
	1971	0		2017	0		2042	0		2072	1
	1971	0		2017	0		2042	14.4		2072	0
	1971	0		2017	-0.8		2042	-0.8		2072	-0.8
	1971	0		2017	0		2042	0.9		2072	2.2
	1971	0		2017	0.4		2042	4.3		2072	11.2
	1971	0		2017	-0.1		2042	0.3		2072	41.9
	1971	0		2017	0		2042	0.1		2072	7.6
	1971	0		2017	0		2042	2.6		2072	0.9
	1971	0		2017	0.6		2042	1.1		2072	6.7
	1971	0		2017	4.1		2042	0		2072	2.7
	1971	0		2017	0		2042	0		2072	0.7
	1971	0		2017	-4.3		2042	-8.2		2072	-7.1
	1971	0		2017	3.7		2042	4.7		2072	2.6
	1971	0		2017	0.1		2042	0		2072	40.7
	1971	0		2017	1.2		2042	0		2072	0
	1971	0		2017	-5.1		2042	-5.3		2072	-5.3
	1971	0		2017	0.1		2042	0		2072	0.6
	1971	0		2017	1.2		2042	0		2072	1.6
	1971	0		2017	-2.1		2042	0.8		2072	-2.2
	1971	0.8		2017	0		2042	0.8		2072	1.2
	1971	0		2017	0.5		2042	0		2072	0
	1971	0		2017	0.2		2042	0		2072	13.2
	1971	1.4		2017	0		2042	1.4		2072	5.3
	1971	0		2017	0		2042	0		2072	0.4
	1971	0		2017	0.2		2042	0		2072	0
	1971	0		2017	-0.1		2042	-0.1		2072	0
	1971	0		2017	-2.7		2042	-2.5		2072	-0.1
	1971	0		2017	-4.6		2042	-4.6		2072	-4.6
	1971	0		2017	1.3		2042	2.3		2072	7.3
	1971	0		2017	-1.3		2042	-1.3		2072	2.6
	1971	0.7		2017	0		2042	0.7		2072	0.7
	1971	29.5		2017	1.7		2042	29.5		2072	29.5
	1971	1.8		2017	0		2042	1.8		2072	4.8
	1971	0		2017	0		2042	0		2072	0
	1971	0		2017	0.9		2042	2.9		2072	0
	1971	0		2017	-0.2		2042	0.2		2072	1.4
	1971	0		2017	-2.3		2042	-3.1		2072	-3.1
	1971	0		2017	9.9		2042	0		2072	0
	1971	0		2017	4.4		2042	3.5		2072	0
	1971	0		2017	5.2		2042	2.7		2072	0
	1971	0		2017	6.1		2042	0		2072	0
	1971	12.8		2017	2.1		2042	12.8		2072	12.8
	1971	0		2017	3.3		2042	0		2072	0
	1971	1.8		2017	0		2042	1.8		2072	1.8
	1971	0.2		2017	0.2		2042	0.2		2072	0.2
	1971	0		2017	-0.2		2042	0		2072	-0.2
	1971	0		2017	0		2042	0		2072	0.4
	1971	0		2017	0.5		2042	0		2072	0
	1971	0		2017	0.1		2042	0		2072	0.1
	1971	0		2017	0.1		2042	0		2072	0
	1971	0		2017	0		2042	0		2072	0
	1971	0		2017	0.8		2042	0		2072	1.1
	1971	0.7		2017	2.6		2042	6.1		2072	2.3
	1971	0		2017	0		2042	0.1		2072	13
	1971	0		2017	0		2042	2		2072	8.2
	1971	0		2017	0.2		2042	0		2072	0
	1971	0.2		2017	0		2042	0.2		2072	6.6
	1971	2.8		2017	0		2042	2.9		2072	3
	1971	0		2017	0		2042	0		2072	0.1
	1971	0		2017	0		2042	0.7		2072	0.1
	1971	0		2017	0		2042	6.3		2072	5.5
	1971	0		2017	0		2042	1.7		2072	0
	1971	0		2017	1		2042	0.9		2072	0
	1971	0		2017	0.9		2042	0.1		2072	0
	1971	0		2017	-8.8		2042	-8.9		2072	-8.9
	1971	0		2017	-43.4		2042	-43.5		2072	-42.7
	1971	0		2017	-3.5		2042	-3.6		2072	-3.6
	1971	0		2017	0.1		2042	0		2072	0
	1971	0		2017	-0.6		2042	10.6		2072	-0.6
	1971	0		2017	0		2042	0.1		2072	0
	1971	0		2017	0		2042	0		2072	0
	1971	0		2017	1.4		2042	0		2072	0
	1971	0		2017	5.3		2042	0		2072	0
	1971	0		2017	-0.3		2042	-0.3		2072	-0.3
	1971	0		2017	-0.3		2042	-0.9		2072	-0.9
	1971	0		2017	0		2042	0		2072	0
	1971	0		2017	0		2042	0		2072	0
	1971	0		2017	0		2042	0		2072	0
	1971	0		2017	-0.2		2042	-0.2		2072	-0.2
	1971	0		2017	0		2042	0		2072	0
	1971	0		2017	0		2042	0		2072	0.1
	1971	0		2017	0		2042	0		2072	0
	1971	0		2017	0		2042	0.5		2072	0
	1971	0		2017	0		2042	0		2072	0
	1971	0		2017	0		2042	3		2072	0
	1971	0		2017	0		2042	5.1		2072	0.5
	1971	0		2017	1.2		2042	0		2072	0
	1971	0		2017	0		2042	0		2072	0
	1971	0		2017	0		2042	0		2072	0
	1971	0		2017	-0.3		2042	-0.3		2072	-0.3
	1971	0		2017	-0.3		2042	-0.3		2072	-0.3
	1971	0		2017	0		2042	0.1		2072	0
	1971	0		2017	0		2042	0		2072	0
	1971	0		2017	-0.8		2042	-0.8		2072	-0.8
	1971	0		2017	1.3		2042	0.3		2072	0
	1971	0		2017	0		2042	0		2072	0
	1971	0		2017	0		2042	1		2072	0
	1971	0		2017	0		2042	0		2072	0
	1971	0		2017	0		2042	0		2072	0
	1971	0		2017	2.2		2042	2.9		2072	0
	1971	0		2017	0		2042	2.6		2072	0
	1971	0		2017	0		2042	20.2		2072	0
	1971	0		2017	-0.3		2042	9.4		2072	-0.3
	1971	0		2017	0.1		2042	11.2		2072	-0.1
	1971	0		2017	0.4		2042	0.6		2072	0
	1971	0		2017	0		2042	0		2072	0
	1971	0		2017	0		2042	0		2072	0
	1971	0		2017	0		2042	0		2072	0
	1971	0		2017	-1.6		2042	-1.6		2072	-1.6
	1971	0.2		2017	-2		2042	-1.7		2072	-1.8
	1971	0		2017	-0.1		2042	0		2072	-0.1
	1971	0		2017	0		2042	0		2072	0
	1971	0		2017	12.5		2042	0		2072	0
	1971	0		2017	0		2042	0		2072	0
	1971	0		2017	-0.2		2042	-0.2		2072	-0.2
	1971	0		2017	0		2042	0.2		2072	0
	1971	0		2017	0		2042	0		2072	0
	1971	0		2017	0		2042	0		2072	0
	1971	0		2017	0		2042	0.3		2072	0
	1971	0		2017	0		2042	0		2072	0.2
	1971	0		2017	0		2042	2.9		2072	0
	1971	0		2017	0		2042	0		2072	0
	1971	0		2017	0		2042	0		2072	0
	1971	0		2017	0		2042	0.4		2072	0
	1971	0		2017	-0.2		2042	-0.2		2072	-0.2
	1971	0		2017	-0.1		2042	0		2072	-0.1
	1971	1.3		2017	-0.1		2042	1.2		2072	1.2
	1971	2.5		2017	0		2042	2.5		2072	2.5
	1971	0		2017	-0.1		2042	3.7		2072	-0.1
	1971	0		2017	-0.2		2042	-0.2		2072	-0.2
	1971	0		2017	0		2042	0		2072	0
	1971	0		2017	0		2042	0		2072	0
	1971	0		2017	0		2042	0		2072	3.2
	1971	0		2017	0		2042	0		2072	2.1
	1971	0		2017	0		2042	0		2072	0
	1971	0		2017	0		2042	5.7		2072	0
	1971	0		2017	-0.1		2042	-0.1		2072	1.6
	1971	1		2017	-0.2		2042	0.8		2072	1.3
	1971	0		2017	0		2042	0		2072	0
	1971	0		2017	-0.7		2042	-0.7		2072	0.2
	1971	0		2017	1		2042	-3.2		2072	-2.7
	1971	0		2017	0.1		2042	0.3		2072	6.5
	1971	0		2017	0		2042	0		2072	0
	1971	0		2017	0		2042	0		2072	0
	1971	0		2017	0		2042	0		2072	0
	1971	0		2017	0		2042	0.4		2072	0
	1971	0		2017	0		2042	0.8		2072	1
	1971	0		2017	0		2042	0		2072	0
	1971	0		2017	0		2042	0		2072	1.3
	1971	0		2017	3.1		2042	0		2072	0
	1971	0		2017	0		2042	0		2072	0
	1971	0		2017	0		2042	0.1		2072	0
	1971	0		2017	0		2042	0		2072	0
	1971	0		2017	0		2042	0		2072	0
	1971	0		2017	0		2042	0		2072	0
	1971	0		2017	0		2042	0		2072	0
	1971	0		2017	0		2042	2.6		2072	0
	1971	0		2017	0		2042	0		2072	0
	1971	0		2017	0		2042	0		2072	0
	1971	0		2017	0		2042	1.7		2072	0
	1971	7.2		2017	0		2042	7.2		2072	7.2
	1971	1.9		2017	-3.9		2042	-2		2072	-2
	1971	25.5		2017	-18.5		2042	7		2072	7
	1971	8.1		2017	0		2042	8.1		2072	8.1
	1971	7.7		2017	0		2042	7.7		2072	7.7
	1971	0		2017	0		2042	0		2072	0
	1971	0		2017	0		2042	0		2072	0
	1971	0		2017	-0.3		2042	-0.3		2072	-0.3
	1971	0		2017	-0.1		2042	-0.1		2072	-0.1
	1971	0.1		2017	0		2042	0.1		2072	0.1
	1971	0		2017	0		2042	0		2072	0
	1971	0		2017	0		2042	0		2072	0
	1971	0.7		2017	0		2042	0.7		2072	0.7
	1971	0		2017	-5.9		2042	-5.9		2072	-5.9
	1971	0		2017	-0.4		2042	3.6		2072	-0.4
	1971	0		2017	0		2042	0		2072	0
	1971	0		2017	-6.6		2042	-6.4		2072	-6.6
	1971	0.3		2017	-4		2042	-4.2		2072	-4.2
	1971	0		2017	2.5		2042	-0.1		2072	-0.1
	1971	0		2017	0		2042	0		2072	0
	1971	0		2017	2.3		2042	0		2072	2.4
	1971	0		2017	-3.1		2042	-3.6		2072	0.3
	1971	0		2017	0		2042	0		2072	0.2
	1971	0		2017	0		2042	0		2072	0
	1971	0		2017	0		2042	0		2072	0
	1971	0		2017	-0.2		2042	-0.2		2072	-0.2
	1971	0		2017	0		2042	0		2072	0
	1971	0		2017	0		2042	2.3		2072	0
	1971	9.2		2017	10.6		2042	9.2		2072	9.2
	1971	0		2017	2.3		2042	0		2072	0
	1971	0		2017	0		2042	0		2072	0
	1971	0		2017	0		2042	0		2072	0
	1971	0		2017	0		2042	0		2072	0
	1971	0		2017	3		2042	0		2072	0
	1971	0		2017	0		2042	0		2072	0
	1971	0		2017	19.6		2042	0		2072	0.1
	1971	0		2017	55.6		2042	0		2072	0
	1971	0		2017	0		2042	0		2072	0
	1971	0		2017	0		2042	0		2072	0
	1971	2.2		2017	0		2042	2.2		2072	2.2
	1971	0.2		2017	0		2042	0.2		2072	0.2
	1971	7.2		2017	0		2042	7.2		2072	7.2
	1971	0		2017	0		2042	0		2072	0.3
	1971	0		2017	0		2042	0		2072	0
	1971	0		2017	0.6		2042	0		2072	0
	1971	0		2017	2.8		2042	0		2072	0
	1971	0		2017	0		2042	0		2072	0
	1971	0		2017	0		2042	0		2072	0
	1971	0		2017	0		2042	0		2072	0
	1971	0		2017	2.6		2042	0		2072	0
	1971	0		2017	0		2042	0		2072	0
	1971	0		2017	-1.1		2042	-1.1		2072	-1.1
	1971	0		2017	0		2042	0		2072	0
	1971	0		2017	-4.1		2042	-4.1		2072	-4.1
	1971	0		2017	0		2042	0		2072	0
	1971	0		2017	13.8		2042	0		2072	0
	1971	0		2017	0		2042	0		2072	0
	1971	0		2017	0		2042	0		2072	0
	1971	0		2017	0		2042	0		2072	0
	1971	0		2017	0		2042	0		2072	0
	1971	0		2017	0		2042	0		2072	0
	1971	0		2017	8.8		2042	0		2072	0
	1971	0		2017	0		2042	0		2072	0
	1971	0		2017	2.1		2042	0		2072	0
	1971	0		2017	2.1		2042	0		2072	0
	1971	0		2017	39.3		2042	0		2072	0
	1971	0		2017	15.2		2042	0		2072	0
	1971	0		2017	10.4		2042	0		2072	0
	1971	0		2017	7.8		2042	0		2072	0.2
	1971	0		2017	0		2042	0		2072	0.3
	1971	0		2017	17.6		2042	0		2072	1.2
	1971	0		2017	0.8		2042	2.3		2072	0
	1971	0		2017	0		2042	0		2072	0
	1971	0		2017	0		2042	0		2072	0
	1971	0		2017	0		2042	0		2072	0
	1972	0		2018	0		2043	0		2073	0
	1972	0		2018	4.8		2043	0		2073	11.6
	1972	0		2018	-0.5		2043	-1		2073	0.5
	1972	0		2018	-1.9		2043	-1.9		2073	2.2
	1972	0		2018	-2.1		2043	-2.1		2073	60.7
	1972	0		2018	-0.9		2043	-0.9		2073	3.5
	1972	0		2018	0		2043	2.7		2073	1.5
	1972	0		2018	0		2043	3.9		2073	0
	1972	0		2018	0		2043	1.1		2073	45.6
	1972	0		2018	9		2043	-0.3		2073	31
	1972	0		2018	2.8		2043	0		2073	0
	1972	0		2018	0		2043	0		2073	7.5
	1972	0		2018	0		2043	0		2073	2.3
	1972	0		2018	8.7		2043	-0.5		2073	12.8
	1972	0		2018	-1.5		2043	-1.3		2073	15.3
	1972	0		2018	1.6		2043	0		2073	5.2
	1972	0		2018	0		2043	0		2073	0.3
	1972	0		2018	0.6		2043	0		2073	3
	1972	0		2018	-3.5		2043	-3.6		2073	18
	1972	0		2018	-16.8		2043	-16.8		2073	-16.8
	1972	0		2018	7.5		2043	0		2073	0
	1972	0		2018	2.4		2043	0		2073	7.2
	1972	0		2018	-0.3		2043	-0.3		2073	-0.3
	1972	0		2018	-5.8		2043	-5.8		2073	-5.8
	1972	0		2018	-2		2043	-2		2073	-1.9
	1972	0		2018	0		2043	0.6		2073	0
	1972	0		2018	0.1		2043	0		2073	0.5
	1972	0.6		2018	0		2043	0.6		2073	1.4
	1972	0.5		2018	0		2043	0.5		2073	0.5
	1972	0.2		2018	0		2043	0.2		2073	0.2
	1972	7.1		2018	0		2043	7.1		2073	7.2
	1972	13.7		2018	0.2		2043	13.7		2073	13.7
	1972	0		2018	3.9		2043	0		2073	0
	1972	0		2018	7.6		2043	0.2		2073	0
	1972	0		2018	12.4		2043	4.6		2073	0
	1972	0		2018	0		2043	0		2073	0
	1972	0		2018	1.6		2043	0		2073	0
	1972	0		2018	0.3		2043	0		2073	0
	1972	0		2018	6.7		2043	0		2073	0
	1972	0		2018	0		2043	0		2073	0
	1972	0		2018	0		2043	0		2073	0.9
	1972	0		2018	0		2043	0		2073	1.4
	1972	0		2018	-4.3		2043	-4.3		2073	24.7
	1972	0		2018	-5.1		2043	-5.1		2073	-5.1
	1972	0		2018	18.4		2043	-1.4		2073	-0.7
	1972	2.1		2018	12		2043	2.1		2073	2.1
	1972	0		2018	45.3		2043	0		2073	0
	1972	0		2018	14.6		2043	0		2073	0
	1972	0		2018	0.2		2043	0		2073	0
	1972	0.1		2018	0		2043	0.1		2073	0.1
	1972	0.3		2018	0		2043	0.3		2073	0.3
	1972	0		2018	0		2043	0		2073	0
	1972	0		2018	7		2043	0		2073	0
	1972	1.4		2018	0.1		2043	1.4		2073	1.4
	1972	0.5		2018	0		2043	0.5		2073	0.5
	1972	0		2018	0		2043	0		2073	0
	1972	12		2018	0		2043	12		2073	12
	1972	14.3		2018	0		2043	14.3		2073	14.3
	1972	4		2018	0		2043	4		2073	4
	1972	0		2018	0		2043	0		2073	0
	1972	7.2		2018	0		2043	7.2		2073	7.2
	1972	0		2018	0		2043	0		2073	0
	1972	0		2018	0		2043	0.8		2073	0
	1972	0		2018	0		2043	0		2073	0
	1972	0		2018	9.8		2043	0		2073	0
	1972	0		2018	0		2043	0		2073	0
	1972	25.9		2018	0.4		2043	25.9		2073	25.9
	1972	0.1		2018	2		2043	0.1		2073	0.5
	1972	0		2018	0		2043	0		2073	1.9
	1972	0		2018	0		2043	0.3		2073	1.6
	1972	0		2018	0		2043	0.1		2073	22.3
	1972	0		2018	-4.5		2043	3.3		2073	-4.6
	1972	0.4		2018	-34.8		2043	-27.2		2073	-34.4
	1972	0		2018	0.8		2043	12.2		2073	4.1
	1972	0		2018	12		2043	0		2073	0
	1972	0		2018	4.5		2043	0.1		2073	0
	1972	0		2018	0		2043	0		2073	0
	1972	0		2018	0		2043	0		2073	0
	1972	0		2018	-4.9		2043	-4.9		2073	-4.9
	1972	0		2018	-0.2		2043	-0.2		2073	-0.2
	1972	0		2018	0.6		2043	0		2073	0
	1972	0.2		2018	1.5		2043	0.3		2073	0.2
	1972	0		2018	0.2		2043	0		2073	0
	1972	0		2018	-0.1		2043	2.9		2073	-0.4
	1972	0		2018	2.4		2043	0		2073	0
	1972	0		2018	1.6		2043	0		2073	0
	1972	0		2018	0		2043	0.1		2073	0
	1972	0		2018	0		2043	0		2073	0
	1972	0		2018	0		2043	0		2073	2.1
	1972	0		2018	0.7		2043	0		2073	0
	1972	0		2018	0		2043	0		2073	0
	1972	0		2018	0		2043	0		2073	0
	1972	0.1		2018	0		2043	0.1		2073	0.1
	1972	0		2018	0		2043	0		2073	1.9
	1972	0.6		2018	6.3		2043	3.3		2073	1.8
	1972	0		2018	0		2043	0		2073	0
	1972	0		2018	2.5		2043	0		2073	0
	1972	0		2018	0		2043	0.2		2073	0
	1972	0		2018	0		2043	3.3		2073	0
	1972	0		2018	2.2		2043	0		2073	2.8
	1972	0		2018	11.9		2043	-0.3		2073	-0.3
	1972	0		2018	-1.3		2043	-1.3		2073	-1.3
	1972	0		2018	0		2043	0		2073	0
	1972	0		2018	0		2043	0		2073	0
	1972	0		2018	0		2043	0		2073	9.3
	1972	0		2018	0		2043	0		2073	0.8
	1972	0		2018	5.7		2043	0		2073	0
	1972	0.1		2018	1.8		2043	0.1		2073	1.2
	1972	0		2018	-2.2		2043	-2.2		2073	-2.2
	1972	0		2018	2.3		2043	-1.4		2073	-1.4
	1972	5.4		2018	-0.2		2043	5.3		2073	10.6
	1972	0		2018	-0.1		2043	-0.1		2073	7.4
	1972	0		2018	0		2043	0		2073	1.7
	1972	0		2018	0		2043	0		2073	4.7
	1972	0		2018	-0.7		2043	-0.5		2073	2.2
	1972	0		2018	2.3		2043	0		2073	0.4
	1972	0		2018	1.1		2043	1		2073	0
	1972	0		2018	0		2043	3.5		2073	0
	1972	6.7		2018	-3		2043	18.7		2073	2.6
	1972	0		2018	-3.1		2043	-1		2073	-11.6
	1972	0		2018	1.3		2043	-0.4		2073	2.1
	1972	0		2018	12.2		2043	-0.1		2073	2.1
	1972	0		2018	19.8		2043	0.8		2073	2.8
	1972	0		2018	-17.6		2043	-17.6		2073	-16.8
	1972	0		2018	25.5		2043	-2.7		2073	0
	1972	0		2018	21.8		2043	0		2073	0
	1972	0		2018	0.8		2043	-0.1		2073	1.2
	1972	0		2018	13.6		2043	-3.8		2073	-3.8
	1972	0		2018	14.8		2043	-0.1		2073	-0.1
	1972	0		2018	-3.2		2043	-2.5		2073	-3.6
	1972	0		2018	-14.8		2043	-12.6		2073	-14.5
	1972	0		2018	-10.7		2043	-10.7		2073	-10.7
	1972	0		2018	-8.9		2043	-8.9		2073	-8.9
	1972	0		2018	-8.3		2043	-8.3		2073	-7.9
	1972	0		2018	-0.3		2043	1.1		2073	-0.3
	1972	0		2018	-0.2		2043	0		2073	-0.2
	1972	0.3		2018	-2		2043	-1.4		2073	-1.7
	1972	0		2018	-0.7		2043	-0.6		2073	-0.7
	1972	14.6		2018	-3		2043	10.8		2073	10.8
	1972	0		2018	0.1		2043	0.4		2073	2.8
	1972	0		2018	0.1		2043	1.9		2073	3.1
	1972	0		2018	0.9		2043	10.8		2073	0.9
	1972	0		2018	-2.1		2043	3.4		2073	4.5
	1972	0		2018	-0.1		2043	-0.1		2073	3.2
	1972	0		2018	0.4		2043	3.1		2073	4.3
	1972	0		2018	-21		2043	-14.6		2073	-21
	1972	0		2018	-15.7		2043	-14.9		2073	-15.7
	1972	0		2018	-1.3		2043	6.3		2073	-1.6
	1972	0		2018	-0.9		2043	5.8		2073	5.1
	1972	0		2018	-12.2		2043	-12.9		2073	-10.7
	1972	0.1		2018	-23.1		2043	-23.2		2073	-23.2
	1972	3.9		2018	0		2043	3.8		2073	3.8
	1972	3.6		2018	1.4		2043	3.6		2073	6.2
	1972	0		2018	1		2043	1.5		2073	4.1
	1972	0		2018	2.9		2043	-0.2		2073	3.4
	1972	0		2018	-0.1		2043	1.2		2073	3.8
	1972	0		2018	0.7		2043	7.5		2073	2.1
	1972	0		2018	-1.7		2043	-1.5		2073	-0.4
	1972	0		2018	-1.2		2043	-1.2		2073	1.3
	1972	0		2018	-1.3		2043	-1.3		2073	0.8
	1972	0		2018	0.7		2043	0		2073	0
	1972	0		2018	29.3		2043	-0.2		2073	0.2
	1972	0		2018	1.8		2043	0		2073	7.3
	1972	15.5		2018	0		2043	15.5		2073	15.5
	1972	0.4		2018	-1.4		2043	-1		2073	0.5
	1972	0		2018	3		2043	-1.2		2073	6.9
	1972	0		2018	0		2043	0		2073	1
	1972	1.6		2018	-1		2043	0.6		2073	1.7
	1972	0		2018	-0.8		2043	-0.8		2073	3.4
	1972	0		2018	0		2043	0.2		2073	3
	1972	0		2018	-0.7		2043	-0.7		2073	0
	1972	0		2018	12.6		2043	-0.2		2073	1.7
	1972	0		2018	-11.3		2043	-11.3		2073	-11.3
	1972	0		2018	1.8		2043	0		2073	0.2
	1972	0		2018	0.2		2043	0		2073	0.2
	1972	0		2018	-5.6		2043	-5.6		2073	12.2
	1972	0		2018	0		2043	0		2073	1.5
	1972	0		2018	0		2043	0		2073	5.9
	1972	0		2018	0		2043	0		2073	3.4
	1972	0		2018	0		2043	0		2073	0
	1972	0		2018	0.7		2043	0		2073	0
	1972	0		2018	1.5		2043	0		2073	0
	1972	0		2018	0.8		2043	0.5		2073	0
	1972	0		2018	0		2043	0		2073	0
	1972	0		2018	0		2043	0		2073	0
	1972	0		2018	0		2043	0		2073	0
	1972	0		2018	-1.1		2043	-1.3		2073	-0.8
	1972	0		2018	2.7		2043	-0.1		2073	-0.1
	1972	0		2018	0		2043	0		2073	0.2
	1972	0		2018	2.4		2043	0.2		2073	0.9
	1972	0		2018	-0.7		2043	-0.7		2073	-0.7
	1972	0		2018	0.2		2043	0		2073	0
	1972	0		2018	-3.3		2043	-3.3		2073	-3.3
	1972	0		2018	-8.2		2043	-8.2		2073	-8.2
	1972	0		2018	-3.9		2043	-3.3		2073	-4.5
	1972	0		2018	-2.5		2043	-4.1		2073	-4.1
	1972	0		2018	-2.8		2043	-2.8		2073	-2.8
	1972	0		2018	-5.1		2043	-5.1		2073	-5.1
	1972	0		2018	-0.1		2043	-0.1		2073	-0.1
	1972	0		2018	0.9		2043	-0.1		2073	0.6
	1972	0		2018	1.8		2043	-0.2		2073	-0.1
	1972	0		2018	1.8		2043	0		2073	0
	1972	0		2018	0		2043	0		2073	0.1
	1972	0		2018	0		2043	0		2073	0
	1972	0		2018	-0.9		2043	-0.9		2073	-0.9
	1972	0		2018	-1.2		2043	-1.2		2073	-1.2
	1972	0		2018	-0.3		2043	-0.3		2073	-0.2
	1972	0		2018	0.8		2043	0		2073	0
	1972	0		2018	0.2		2043	0		2073	0
	1972	0		2018	-0.4		2043	-0.5		2073	-0.5
	1972	0		2018	0		2043	1		2073	0
	1972	0		2018	0.2		2043	0		2073	0
	1972	0		2018	0		2043	0		2073	0
	1972	0		2018	0		2043	0		2073	0
	1972	0		2018	-0.2		2043	-0.2		2073	-0.2
	1972	0		2018	0		2043	0		2073	0
	1972	0		2018	0		2043	0		2073	0
	1972	0		2018	0		2043	0		2073	0.4
	1972	0		2018	-0.2		2043	-0.2		2073	-0.2
	1972	0		2018	-1.5		2043	-1.5		2073	-1.4
	1972	0		2018	-3.4		2043	-3.4		2073	-3.4
	1972	0		2018	0.9		2043	-0.2		2073	0.4
	1972	0		2018	0		2043	0		2073	0
	1972	0		2018	0		2043	0		2073	0
	1972	0		2018	-2.2		2043	-2.2		2073	-2.2
	1972	0		2018	-0.2		2043	-0.2		2073	-0.2
	1972	0		2018	-0.2		2043	-0.2		2073	-0.2
	1972	0		2018	0		2043	0		2073	0
	1972	0		2018	-0.2		2043	-0.2		2073	-0.2
	1972	0		2018	0		2043	3.7		2073	0.1
	1972	0		2018	0		2043	0		2073	0
	1972	0		2018	0		2043	0		2073	0
	1972	0		2018	0		2043	0		2073	0
	1972	0		2018	0.2		2043	0		2073	0
	1972	0		2018	-0.8		2043	-0.9		2073	-0.9
	1972	0		2018	2.4		2043	0		2073	0
	1972	0		2018	-0.4		2043	-1.6		2073	-1.6
	1972	0		2018	0		2043	0		2073	0
	1972	0		2018	0		2043	0		2073	0.1
	1972	0		2018	0.1		2043	-0.1		2073	-0.1
	1972	0		2018	-2.5		2043	-2.5		2073	-2.3
	1972	0		2018	0.1		2043	0		2073	0
	1972	0		2018	0		2043	0		2073	0
	1972	0		2018	-5.3		2043	-7.3		2073	-7.3
	1972	0		2018	-0.8		2043	-0.8		2073	-0.8
	1972	0		2018	-1.6		2043	-1.6		2073	-1.6
	1972	0		2018	0		2043	0		2073	0
	1972	0		2018	-0.6		2043	-0.6		2073	-0.6
	1972	0		2018	4.3		2043	0		2073	0
	1972	0		2018	2.8		2043	6.9		2073	0
	1972	0		2018	0		2043	4.3		2073	0
	1972	0		2018	0		2043	0.5		2073	0
	1972	0		2018	0		2043	7		2073	0
	1972	0		2018	0		2043	1.8		2073	0
	1972	0		2018	0		2043	1		2073	0.2
	1972	0		2018	0		2043	0		2073	0.1
	1972	0		2018	1.3		2043	0		2073	0.1
	1972	0		2018	2.5		2043	0		2073	0
	1972	0		2018	0		2043	0		2073	1.8
	1972	0		2018	0		2043	0		2073	0
	1972	0		2018	0		2043	0		2073	0
	1972	0		2018	0		2043	0		2073	0
	1972	0		2018	0		2043	0		2073	0
	1972	0		2018	0.1		2043	0		2073	0
	1972	0		2018	0		2043	0		2073	0
	1972	0		2018	0		2043	0.7		2073	0
	1972	0		2018	-0.1		2043	-0.1		2073	-0.1
	1972	0		2018	0.5		2043	-0.5		2073	-0.5
	1972	0		2018	-0.4		2043	-0.4		2073	-0.4
	1972	0		2018	-7.7		2043	-7.7		2073	-7.7
	1972	0		2018	0		2043	0		2073	3.4
	1972	0		2018	0		2043	0		2073	10.1
	1972	0		2018	0		2043	0		2073	1.3
	1972	0		2018	0		2043	0		2073	0
	1972	0		2018	0		2043	0		2073	2.2
	1972	0		2018	0		2043	0.7		2073	0
	1972	0		2018	0		2043	0		2073	0
	1972	0		2018	0		2043	0		2073	1.7
	1972	0		2018	0		2043	0		2073	0
	1972	0.7		2018	0		2043	0.7		2073	0.7
	1972	0		2018	-2.4		2043	-2.4		2073	-2.4
	1972	0		2018	0		2043	0		2073	0
	1972	1.2		2018	0		2043	1.2		2073	1.2
	1972	0		2018	1.2		2043	0		2073	0
	1972	0		2018	0.6		2043	0		2073	1.1
	1972	3.1		2018	0		2043	3.1		2073	3.1
	1972	0		2018	0		2043	0		2073	2.8
	1972	0		2018	0		2043	0		2073	0
	1972	0		2018	0		2043	0		2073	0
	1972	0		2018	0		2043	0		2073	0
	1972	0		2018	7.2		2043	0		2073	0
	1972	0		2018	1.9		2043	0		2073	0
	1972	0		2018	25.5		2043	0.1		2073	0
	1972	0		2018	8.1		2043	0		2073	2.7
	1972	0		2018	7.7		2043	0.2		2073	18
	1972	0		2018	0		2043	0.3		2073	0
	1972	0		2018	0		2043	0		2073	0
	1972	0		2018	0		2043	0		2073	0
	1972	0		2018	0		2043	0		2073	0
	1972	0		2018	0.1		2043	0		2073	0.7
	1972	0		2018	0		2043	0		2073	0
	1972	0		2018	-0.1		2043	-0.1		2073	-0.1
	1972	0		2018	0.7		2043	9.7		2073	0
	1972	0		2018	-0.3		2043	-0.3		2073	-0.3
	1972	3.5		2018	-2.6		2043	0.9		2073	0.9
	1972	0.1		2018	-1.2		2043	-1.1		2073	-1.1
	1972	0		2018	-1		2043	-1		2073	-1
	1972	0		2018	-5.3		2043	-5.6		2073	-5.6
	1972	0		2018	-0.2		2043	-0.2		2073	-0.2
	1972	0		2018	0		2043	0		2073	0
	1972	0		2018	0		2043	0		2073	0
	1972	0		2018	-3.5		2043	-3.5		2073	-3.5
	1972	0		2018	-0.5		2043	2.2		2073	-0.5
	1972	0		2018	0		2043	0		2073	0
	1972	0		2018	2.1		2043	-0.2		2073	-0.2
	1972	0		2018	0		2043	0		2073	0
	1972	0		2018	0		2043	0		2073	0.1
	1972	17.6		2018	0		2043	17.6		2073	17.7
	1972	0.5		2018	9.3		2043	0.5		2073	0.5
	1972	0.5		2018	4		2043	0.5		2073	0.5
	1972	13.6		2018	5.2		2043	13.6		2073	13.6
	1972	0		2018	1.9		2043	0		2073	0
	1972	0		2018	0		2043	0		2073	0
	1972	0		2018	0		2043	0		2073	0
	1972	0		2018	0		2043	0		2073	0
	1972	0		2018	0		2043	0		2073	0
	1972	0		2018	0		2043	0		2073	0
	1972	7.2		2018	0		2043	7.2		2073	7.2
	1972	0		2018	0		2043	0		2073	0
	1972	0		2018	2.2		2043	0		2073	0
	1972	0		2018	0.2		2043	0		2073	0
	1972	0		2018	7		2043	-0.2		2073	-0.2
	1972	0		2018	-11.7		2043	-11.7		2073	-11.7
	1972	1.8		2018	-0.3		2043	1.5		2073	1.5
	1972	7.1		2018	-0.5		2043	6.6		2073	6.6
	1972	1.5		2018	0		2043	1.5		2073	1.5
	1972	10.5		2018	0		2043	10.5		2073	10.5
	1972	0		2018	0		2043	0		2073	0
	1972	0		2018	0		2043	0		2073	0
	1972	0		2018	15.2		2043	0		2073	0.4
	1972	0		2018	24.2		2043	0		2073	0
	1972	0		2018	6.1		2043	0		2073	0
	1972	19		2018	4.9		2043	19		2073	19
	1972	0		2018	0.3		2043	0		2073	0
	1972	0		2018	0		2043	0		2073	0.1
	1972	0		2018	0		2043	0		2073	0
	1972	0		2018	0.8		2043	0		2073	0.3
	1972	9.6		2018	0.3		2043	9.6		2073	9.6
	1972	0		2018	6.3		2043	0		2073	4.7
	1972	0		2018	3.6		2043	0		2073	0
	1972	0.3		2018	30.6		2043	0.3		2073	0.3
	1972	25.6		2018	0		2043	25.6		2073	25.6
	1972	0.5		2018	7		2043	0.5		2073	0.5
	1972	0		2018	0		2043	0		2073	0
	1972	0		2018	0		2043	0		2073	0
	1972	0		2018	-12.4		2043	-11.2		2073	-13.5
	1972	0		2018	-1.2		2043	-1.9		2073	-1.9
	1972	0		2018	-2.6		2043	-5.1		2073	-5.1
	1972	0		2018	3.6		2043	-0.5		2073	-0.5
	1972	0		2018	3		2043	0		2073	0
	1972	0		2018	15		2043	0		2073	0
	1972	0		2018	1.1		2043	0		2073	8
	1972	0		2018	0		2043	0		2073	26.6
	1972	0		2018	0		2043	0		2073	4.9
	1972	0		2018	-0.5		2043	-0.5		2073	1
	1972	0.4		2018	0		2044	0.4		2074	0.4
	1973	0		2019	0		2044	0		2074	0
	1973	0		2019	0		2044	0		2074	0
	1973	0		2019	-4.4		2044	-4.4		2074	-4.4
	1973	0		2019	-9.3		2044	-9.3		2074	-9.3
	1973	0		2019	11.5		2044	0		2074	0
	1973	0		2019	7.3		2044	0		2074	0
	1973	0		2019	0.2		2044	0		2074	0
	1973	0		2019	0		2044	0		2074	0
	1973	0		2019	0		2044	0		2074	0
	1973	0		2019	0		2044	0.8		2074	12.6
	1973	0		2019	-0.8		2044	-0.1		2074	5.8
	1973	0		2019	0.1		2044	0.4		2074	-0.4
	1973	0		2019	-0.3		2044	1		2074	4.5
	1973	0		2019	-0.1		2044	1.3		2074	1.8
	1973	0		2019	0		2044	0		2074	4.1
	1973	0		2019	0		2044	0.5		2074	0
	1973	2.4		2019	-0.1		2044	2.3		2074	3.3
	1973	0.5		2019	29.7		2044	7		2074	0.5
	1973	1.5		2019	-2.6		2044	-0.4		2074	-1.1
	1973	18.4		2019	0		2044	19		2074	20.6
	1973	6.2		2019	3.6		2044	6.2		2074	6.2
	1973	0		2019	-8.5		2044	-8.5		2074	-8.5
	1973	0		2019	-0.2		2044	-0.2		2074	-0.2
	1973	0		2019	10.6		2044	0		2074	0
	1973	0		2019	3.9		2044	0		2074	0
	1973	0		2019	-7.4		2044	-7.4		2074	-7.4
	1973	0		2019	-1.2		2044	-1.8		2074	-1.8
	1973	0.6		2019	0.3		2044	2.3		2074	0.4
	1973	0		2019	0.2		2044	0		2074	16.7
	1973	0		2019	0.8		2044	-7.4		2074	-2.7
	1973	0		2019	13.7		2044	0		2074	1.4
	1973	0		2019	0		2044	0		2074	0
	1973	0		2019	0		2044	0		2074	1.6
	1973	0		2019	0.2		2044	0		2074	0
	1973	0		2019	0		2044	0		2074	5.8
	1973	0		2019	0		2044	0		2074	0
	1973	0		2019	-0.5		2044	-5.8		2074	-5.8
	1973	0		2019	5.6		2044	-0.6		2074	-0.5
	1973	0		2019	-28.3		2044	-28.2		2074	-28.1
	1973	0		2019	-6.1		2044	-16.4		2074	-14.3
	1973	0		2019	0		2044	0		2074	0
	1973	0		2019	0		2044	0		2074	0.6
	1973	0		2019	2.8		2044	0		2074	1.7
	1973	0		2019	3.3		2044	-0.8		2074	15.4
	1973	0		2019	6.6		2044	0		2074	0
	1973	0		2019	-21.9		2044	-26.2		2074	-26.2
	1973	0		2019	-4.1		2044	-4.1		2074	-4.1
	1973	0		2019	1.8		2044	0		2074	0
	1973	0		2019	7.6		2044	18.5		2074	0
	1973	0		2019	0.3		2044	2.6		2074	0
	1973	0		2019	0.1		2044	0		2074	0
	1973	0		2019	0		2044	0		2074	0
	1973	0		2019	1.4		2044	0		2074	0
	1973	0		2019	0.5		2044	0		2074	0.1
	1973	0		2019	-7.6		2044	-12		2074	-12
	1973	9.1		2019	12		2044	9.1		2074	9.1
	1973	28.6		2019	14.3		2044	28.6		2074	28.6
	1973	0.9		2019	4		2044	0.9		2074	0.9
	1973	2		2019	0		2044	2		2074	2
	1973	4		2019	7.2		2044	4		2074	4
	1973	2.8		2019	0		2044	2.8		2074	2.8
	1973	38		2019	0		2044	38		2074	38
	1973	3.7		2019	0		2044	3.7		2074	3.7
	1973	0		2019	0		2044	0		2074	0
	1973	0		2019	0		2044	0		2074	0
	1973	0		2019	25.9		2044	0		2074	0
	1973	0		2019	-3.7		2044	-3.7		2074	-3.8
	1973	0		2019	0		2044	0		2074	0
	1973	0		2019	0		2044	0		2074	0
	1973	0		2019	0		2044	0		2074	0
	1973	0.6		2019	0		2044	0.6		2074	0.6
	1973	0		2019	0.4		2044	0		2074	0
	1973	0		2019	-2.9		2044	-2.9		2074	-2.8
	1973	26.8		2019	0		2044	26.8		2074	26.9
	1973	0.9		2019	0		2044	0.9		2074	0.9
	1973	0.4		2019	-0.2		2044	0.2		2074	19.3
	1973	0		2019	0		2044	0		2074	0
	1973	0		2019	0		2044	0.9		2074	0
	1973	0		2019	0		2044	0		2074	0.4
	1973	0		2019	0		2044	0		2074	0
	1973	4.7		2019	0.2		2044	4.7		2074	4.7
	1973	0.1		2019	0		2044	0.1		2074	0.1
	1973	0		2019	0.2		2044	0		2074	0
	1973	0		2019	0		2044	0		2074	0
	1973	0		2019	3		2044	0		2074	0
	1973	0		2019	0		2044	0		2074	0
	1973	0		2019	0		2044	0		2074	0
	1973	0		2019	-0.9		2044	-0.9		2074	-0.9
	1973	0		2019	-9.5		2044	-9.5		2074	-9.5
	1973	0		2019	0		2044	0		2074	0
	1973	0		2019	-4.3		2044	-4.3		2074	-4.3
	1973	0		2019	0.1		2044	5.5		2074	0
	1973	0		2019	0		2044	1.9		2074	0
	1973	17.3		2019	0.6		2044	18.2		2074	17.3
	1973	0.6		2019	0		2044	0.6		2074	0.6
	1973	0		2019	0		2044	0		2074	0
	1973	0		2019	0		2044	0		2074	0
	1973	2		2019	0		2044	2		2074	2
	1973	20.3		2019	0.1		2044	20.3		2074	32.3
	1973	2.8		2019	0		2044	3.6		2074	49.8
	1973	0		2019	0		2044	3.5		2074	1.8
	1973	0		2019	0		2044	0		2074	22.7
	1973	0.3		2019	0		2044	0.3		2074	0.3
	1973	0		2019	0.2		2044	0		2074	2.7
	1973	0		2019	0		2044	0.9		2074	7.5
	1973	0		2019	0		2044	0		2074	0
	1973	0		2019	0.1		2044	1.6		2074	8.4
	1973	0		2019	0		2044	0		2074	0.8
	1973	0		2019	0		2044	4.1		2074	1.3
	1973	0		2019	4.4		2044	-1		2074	-1
	1973	0		2019	1.1		2044	0		2074	5.3
	1973	0		2019	23.2		2044	37.9		2074	17.3
	1973	0		2019	6		2044	1.8		2074	-0.1
	1973	0		2019	0		2044	2.9		2074	2.4
	1973	0		2019	-0.7		2044	-0.6		2074	1.3
	1973	0		2019	-0.5		2044	-0.4		2074	9.7
	1973	0		2019	-17.6		2044	-18.2		2074	-17.3
	1973	0		2019	-15.2		2044	-21.9		2074	-21.9
	1973	0		2019	0		2044	0		2074	0
	1973	0		2019	12.3		2044	0		2074	0
	1973	0		2019	24.2		2044	0.5		2074	0
	1973	0		2019	0.7		2044	0		2074	0
	1973	0		2019	0.4		2044	0.2		2074	4.2
	1973	0		2019	0		2044	1.3		2074	8.7
	1973	0		2019	0		2044	0		2074	0
	1973	0		2019	0		2044	0		2074	0
	1973	0		2019	-1.9		2044	-1.9		2074	-0.6
	1973	0		2019	-3.3		2044	-3.3		2074	-2.7
	1973	0		2019	0		2044	0		2074	0.4
	1973	0		2019	0		2044	0		2074	0.9
	1973	0		2019	0		2044	0		2074	0
	1973	1		2019	1.3		2044	1		2074	1
	1973	13.3		2019	0		2044	13.3		2074	13.3
	1973	0		2019	0.1		2044	0		2074	0
	1973	0		2019	-0.1		2044	-0.1		2074	1
	1973	0		2019	-0.4		2044	-0.7		2074	-0.7
	1973	0		2019	0.4		2044	0		2074	1.1
	1973	0		2019	10		2044	-4.6		2074	-4.6
	1973	0		2019	0.5		2044	0		2074	0.6
	1973	0.1		2019	3.6		2044	0.1		2074	3.6
	1973	0		2019	13.8		2044	0		2074	2
	1973	0		2019	0.3		2044	0		2074	17.8
	1973	0		2019	3.9		2044	0.1		2074	22.6
	1973	0		2019	6.5		2044	0		2074	0
	1973	0		2019	0		2044	0		2074	1.2
	1973	0		2019	0		2044	3.6		2074	2.2
	1973	0		2019	0.8		2044	2.9		2074	-1.4
	1973	0		2019	2.8		2044	4.5		2074	0
	1973	0		2019	-0.1		2044	1.7		2074	0
	1973	0		2019	0.1		2044	0		2074	0
	1973	0		2019	0.2		2044	-3.7		2074	-3.7
	1973	0		2019	7.5		2044	0		2074	0
	1973	0		2019	0.7		2044	0		2074	0
	1973	0		2019	0		2044	0		2074	0
	1973	0		2019	-3.2		2044	-3.2		2074	-3.2
	1973	0		2019	-5.1		2044	-5.2		2074	-5.2
	1973	0		2019	0		2044	0		2074	0
	1973	0		2019	0		2044	0		2074	0
	1973	0		2019	-1.1		2044	-1.1		2074	-1.1
	1973	0		2019	-2.8		2044	-1.8		2074	-0.3
	1973	0		2019	0.3		2044	-0.2		2074	3.7
	1973	0		2019	0.3		2044	2		2074	5.8
	1973	0		2019	15.2		2044	-0.1		2074	4.4
	1973	0		2019	-0.4		2044	-1.7		2074	-1.7
	1973	0		2019	0.9		2044	-0.2		2074	-0.2
	1973	0		2019	-3.5		2044	-3.8		2074	-3.8
	1973	0		2019	3.4		2044	0.9		2074	0
	1973	0		2019	-0.1		2044	-0.1		2074	-0.1
	1973	0		2019	-2.2		2044	-1.8		2074	-0.1
	1973	0		2019	-3.8		2044	-3.1		2074	-1.7
	1973	0		2019	-3.3		2044	9.6		2074	-3.3
	1973	0		2019	0.9		2044	11.5		2074	-1.7
	1973	0		2019	-10.5		2044	-8.6		2074	-10.5
	1973	0		2019	0		2044	32.8		2074	0.1
	1973	0		2019	0		2044	12.8		2074	5.2
	1973	0		2019	-1.3		2044	0.5		2074	-1.3
	1973	0		2019	-9.4		2044	-2.6		2074	-9.4
	1973	0		2019	-47.1		2044	-47.2		2074	-46.8
	1973	0		2019	3.7		2044	0.6		2074	6
	1973	0		2019	36.2		2044	-1.6		2074	55.9
	1973	0		2019	18.9		2044	0		2074	0
	1973	0		2019	0.2		2044	0		2074	0.2
	1973	0		2019	0.1		2044	0		2074	0.6
	1973	0		2019	0		2044	0		2074	0
	1973	0		2019	0		2044	0		2074	0
	1973	0		2019	0		2044	0		2074	0
	1973	0		2019	0		2044	0		2074	0
	1973	0		2019	0		2044	1.4		2074	0
	1973	0		2019	-0.1		2044	-0.1		2074	-0.1
	1973	0		2019	0		2044	0		2074	0
	1973	0		2019	0		2044	0		2074	0
	1973	0		2019	0		2044	0		2074	0
	1973	0		2019	-0.8		2044	-0.8		2074	-0.8
	1973	0		2019	0		2044	0		2074	0
	1973	0		2019	-0.2		2044	-0.2		2074	-0.2
	1973	0		2019	0		2044	0		2074	0
	1973	0		2019	-1.3		2044	0.5		2074	-1.3
	1973	0		2019	-4.5		2044	-4.5		2074	-4.5
	1973	0		2019	0.1		2044	0		2074	0
	1973	0		2019	0.1		2044	0		2074	0
	1973	0		2019	-0.1		2044	-0.1		2074	0.7
	1973	0		2019	0		2044	0		2074	0
	1973	0		2019	0		2044	0		2074	0
	1973	0		2019	0		2044	1.9		2074	0
	1973	0		2019	0		2044	0.1		2074	0
	1973	0		2019	0		2044	0		2074	0
	1973	0		2019	0		2044	-0.1		2074	-0.1
	1973	0		2019	-4.5		2044	-4.5		2074	-4.5
	1973	0		2019	0		2044	0		2074	0
	1973	0		2019	0		2044	0		2074	0
	1973	0		2019	1.5		2044	0		2074	0
	1973	0		2019	0		2044	0		2074	0
	1973	0		2019	0.9		2044	0		2074	0
	1973	0		2019	-0.1		2044	-0.3		2074	-0.3
	1973	0		2019	-3.8		2044	-3.8		2074	-3.8
	1973	0		2019	-8.6		2044	-8.6		2074	-8.6
	1973	0		2019	0		2044	0		2074	0
	1973	0		2019	0		2044	0		2074	0
	1973	0		2019	0		2044	0		2074	0
	1973	0		2019	0		2044	0		2074	0
	1973	0		2019	0		2044	0		2074	3.4
	1973	0		2019	0		2044	0		2074	0
	1973	0		2019	0		2044	0		2074	0
	1973	0		2019	0		2044	0		2074	0
	1973	0		2019	-0.1		2044	-0.1		2074	6.4
	1973	0		2019	0.3		2044	0		2074	0
	1973	1.9		2019	0		2044	1.9		2074	1.9
	1973	0		2019	1.6		2044	0		2074	0
	1973	0		2019	0		2044	0		2074	0
	1973	6.6		2019	0		2044	6.6		2074	6.6
	1973	0		2019	0.1		2044	0		2074	0
	1973	17.4		2019	0.7		2044	28.2		2074	17.4
	1973	0		2019	-0.7		2044	24.5		2074	-0.7
	1973	0		2019	-12.2		2044	-8.8		2074	-12.2
	1973	0		2019	-6.2		2044	-5.3		2074	-6.2
	1973	0		2019	0		2044	0		2074	0
	1973	0		2019	0		2044	0		2074	0
	1973	0		2019	0		2044	0		2074	0
	1973	0		2019	0		2044	0		2074	0
	1973	0		2019	0		2044	0		2074	0
	1973	0		2019	0		2044	0		2074	3.4
	1973	0		2019	0		2044	0		2074	0
	1973	0		2019	0		2044	0		2074	11.3
	1973	0		2019	0		2044	2.8		2074	0.9
	1973	6.4		2019	0		2044	7.6		2074	6.4
	1973	0		2019	0		2044	1.3		2074	0
	1973	0		2019	0.3		2044	0.3		2074	0
	1973	0		2019	0.1		2044	-0.5		2074	-0.5
	1973	0		2019	-0.1		2044	-0.1		2074	-0.1
	1973	0		2019	-0.1		2044	-0.1		2074	-0.1
	1973	0		2019	-2.6		2044	-2.5		2074	-2.6
	1973	0		2019	0		2044	2.4		2074	0
	1973	0		2019	0		2044	0		2074	0
	1973	0.3		2019	0		2044	0.3		2074	0.3
	1973	0		2019	0.9		2044	0		2074	0
	1973	0		2019	3.9		2044	5.8		2074	0
	1973	0		2019	4.1		2044	0		2074	0
	1973	0		2019	0		2044	0		2074	0
	1973	0		2019	0		2044	0		2074	0
	1973	0		2019	0		2044	0		2074	0.3
	1973	0		2019	0		2044	0		2074	3.5
	1973	0		2019	0		2044	0		2074	0
	1973	0		2019	0.2		2044	0.1		2074	0
	1973	0		2019	0		2044	5.5		2074	0
	1973	0		2019	0		2044	20.4		2074	-0.1
	1973	0		2019	3.6		2044	1.4		2074	0
	1973	0		2019	1.3		2044	0		2074	0
	1973	0		2019	0.2		2044	0.9		2074	0
	1973	0		2019	0.2		2044	0.6		2074	0
	1973	2.7		2019	1.2		2044	2.7		2074	2.7
	1973	19.3		2019	0.5		2044	19.3		2074	19.3
	1973	0		2019	0		2044	0		2074	0
	1973	0		2019	0		2044	0		2074	0
	1973	0		2019	0		2044	0		2074	0
	1973	0		2019	0		2044	0		2074	0
	1973	0		2019	0		2044	1.4		2074	0
	1973	0		2019	0		2044	0.7		2074	0
	1973	0		2019	0.4		2044	0		2074	0
	1973	0		2019	0.7		2044	0		2074	0.2
	1973	0		2019	0		2044	0		2074	7.6
	1973	0		2019	0.6		2044	0		2074	0
	1973	0		2019	1.2		2044	0		2074	0
	1973	0		2019	0		2044	0		2074	0
	1973	0		2019	0.6		2044	0		2074	0
	1973	0		2019	7.1		2044	17.9		2074	0
	1973	0.3		2019	0		2044	0.3		2074	0.3
	1973	0		2019	0		2044	0		2074	0
	1973	0		2019	0		2044	2.4		2074	0
	1973	0		2019	0		2044	2.6		2074	0
	1973	0		2019	0		2044	0		2074	0
	1973	0		2019	0		2044	0		2074	0
	1973	0		2019	-0.4		2044	-0.4		2074	-0.4
	1973	0		2019	-0.6		2044	-0.6		2074	-0.6
	1973	0		2019	-17		2044	-17		2074	-17
	1973	0		2019	0		2044	0.2		2074	0
	1973	0		2019	0		2044	0		2074	0
	1973	0		2019	0.9		2044	0.9		2074	0
	1973	0		2019	0.6		2044	0.7		2074	0
	1973	1.8		2019	2.8		2044	1.8		2074	1.8
	1973	1.1		2019	0		2044	1.1		2074	1.1
	1973	11.4		2019	6.1		2044	9.7		2074	9.7
	1973	0		2019	2.9		2044	-0.5		2074	-1.8
	1973	0		2019	0		2044	0		2074	0
	1973	0		2019	4.4		2044	0		2074	0
	1973	0		2019	2.7		2044	0		2074	0
	1973	0		2019	0		2044	0.2		2074	0
	1973	1.2		2019	-1.3		2044	-0.1		2074	-0.1
	1973	0		2019	0		2044	0.1		2074	0
	1973	0		2019	-0.1		2044	-0.1		2074	-0.1
	1973	0		2019	0		2044	0		2074	0
	1973	0		2019	0		2044	48.5		2074	0
	1973	0		2019	0		2044	6.1		2074	0
	1973	0		2019	0		2044	0		2074	0
	1973	0		2019	0		2044	0		2074	0
	1973	0		2019	0		2044	0.2		2074	0
	1973	0		2019	0		2044	0		2074	0.4
	1973	1.3		2019	17.6		2044	1.3		2074	1.7
	1973	0		2019	0.5		2044	0.2		2074	0
	1973	1.5		2019	0.5		2044	1.5		2074	1.5
	1973	0		2019	12.3		2044	-1.3		2074	-0.8
	1973	0		2019	0		2044	0		2074	0
	1973	9.6		2019	0		2044	9.6		2074	89.5
	1973	0		2019	0		2044	0		2074	49.9
	1973	0		2019	0		2044	0		2074	26
	1973	0		2019	0		2044	0		2074	0
	1973	0		2019	0		2044	0		2074	0
	1973	0		2019	7.2		2044	0		2074	0
	1973	0.1		2019	0		2044	0.1		2074	0.1
	1973	0		2019	0		2044	0		2074	0
	1973	0		2019	0		2044	0		2074	0
	1973	0		2019	0		2044	0		2074	0
	1973	0		2019	0		2044	0		2074	0
	1973	0		2019	1.8		2044	0		2074	0
	1973	5.6		2019	9.4		2044	5.6		2074	5.6
	1973	11.5		2019	1.5		2044	11.5		2074	11.5
	1973	11.4		2019	8.9		2044	9.8		2074	9.8
	1973	0.1		2019	0		2044	1		2074	0.1
	1973	0		2019	-4		2044	-4		2074	-4
	1973	0		2019	0		2044	0		2074	0
	1973	0		2019	13		2044	-2.1		2074	-2.1
	1973	0.3		2019	13.2		2044	0.3		2074	0.3
	1973	37.5		2019	16		2044	34.5		2074	34.5
	1973	0		2019	0		2044	0		2074	0
	1973	21		2019	0		2044	21		2074	21
	1973	62.9		2019	0		2044	62.9		2074	62.9
	1973	8.5		2019	6.4		2044	8.5		2074	8.5
	1973	0		2019	12.7		2044	0		2074	0
	1973	1.3		2019	1.2		2044	1.3		2074	1.3
	1973	0		2019	0		2044	0		2074	0
	1973	0.6		2019	0.3		2044	0.6		2074	0.6
	1973	26.5		2019	25.6		2044	26.5		2074	26.5
	1973	29		2019	0.6		2044	29		2074	29
	1973	9.4		2019	0		2044	9.4		2074	9.4
	1973	5.6		2019	0		2044	5.6		2074	5.6
	1973	18.6		2019	0		2044	18.6		2074	18.6
	1973	0		2019	0		2044	4.4		2074	0
	1973	0		2019	-5		2044	6.4		2074	-5.1
	1973	0		2019	-0.1		2044	6.5		2074	-0.1
	1973	0		2019	0		2044	0		2074	0
	1973	0		2019	0		2044	0		2074	0
	1973	0		2019	0		2044	0		2074	0
	1973	0.7		2019	0		2044	0.7		2074	0.7
	1973	1.7		2019	0		2044	1.7		2074	1.7
	1973	0		2019	0		2044	0		2074	0
	1973	0		2019	-0.5		2045	-0.9		2075	-0.9
	1974	0		2020	1.1		2045	46.9		2075	-0.2
	1974	0		2020	0.3		2045	16.9		2075	0
	1974	13.5		2020	-7.9		2045	2.3		2075	2.3
	1974	0		2020	-0.3		2045	1.1		2075	-0.3
	1974	0.4		2020	2.3		2045	0.3		2075	0.8
	1974	0		2020	0.9		2045	18.8		2075	2
	1974	0		2020	0.7		2045	22.2		2075	0
	1974	0.9		2020	1.9		2045	0.9		2075	0.9
	1974	5.3		2020	2.8		2045	5.3		2075	5.3
	1974	53.8		2020	10.7		2045	53.9		2075	54.3
	1974	8.6		2020	0		2045	15.6		2075	11
	1974	0		2020	3.5		2045	0		2075	0
	1974	0		2020	0		2045	0		2075	1.6
	1974	0		2020	0		2045	0		2075	0
	1974	0		2020	0.1		2045	0		2075	0
	1974	0		2020	4.6		2045	1.4		2075	0
	1974	0		2020	6.9		2045	2.2		2075	0
	1974	0		2020	0.4		2045	5		2075	-0.1
	1974	0		2020	0.8		2045	-0.7		2075	-0.7
	1974	0		2020	17.6		2045	-0.8		2075	-0.8
	1974	0		2020	5.1		2045	-1.1		2075	-1.1
	1974	0		2020	0		2045	0		2075	0
	1974	0		2020	0		2045	0		2075	0
	1974	0		2020	0		2045	0		2075	8.2
	1974	0		2020	0		2045	0		2075	9
	1974	1.4		2020	0		2045	1.4		2075	1.4
	1974	2.3		2020	-2.3		2045	0		2075	1.4
	1974	0		2020	0.6		2045	0		2075	1.3
	1974	0		2020	0		2045	0		2075	0.2
	1974	9.2		2020	0		2045	9.3		2075	9.2
	1974	10.6		2020	0		2045	11.6		2075	11.7
	1974	58.6		2020	0		2045	58.6		2075	59
	1974	2.8		2020	0		2045	7.9		2075	3.1
	1974	0		2020	0.1		2045	6.4		2075	-0.1
	1974	3.5		2020	6.1		2045	3.3		2075	3.3
	1974	0		2020	-0.1		2045	-0.1		2075	-0.1
	1974	0		2020	0		2045	3		2075	0
	1974	0		2020	0		2045	11.1		2075	0
	1974	0		2020	0		2045	2.8		2075	0
	1974	7.4		2020	0		2045	7.4		2075	7.4
	1974	0.6		2020	0		2045	0.6		2075	0.6
	1974	0		2020	0		2045	0		2075	0.2
	1974	0		2020	0		2045	0		2075	0
	1974	0		2020	-5.4		2045	-5.4		2075	-4.3
	1974	0		2020	0		2045	0		2075	0
	1974	0		2020	0		2045	0		2075	0
	1974	0.3		2020	0		2045	0.3		2075	0.3
	1974	0		2020	0		2045	0		2075	0
	1974	0		2020	0		2045	0.2		2075	0
	1974	0		2020	0		2045	1.7		2075	0
	1974	12.5		2020	0		2045	12.5		2075	12.5
	1974	15		2020	0		2045	15		2075	15.1
	1974	0		2020	0		2045	0		2075	0.1
	1974	0		2020	0		2045	0		2075	0
	1974	0		2020	0		2045	0		2075	0
	1974	0		2020	9.1		2045	0		2075	0
	1974	5		2020	28.6		2045	5		2075	5
	1974	0		2020	0.9		2045	0		2075	0
	1974	6.2		2020	2		2045	6.2		2075	6.2
	1974	14.8		2020	4		2045	14.8		2075	14.8
	1974	0		2020	2.8		2045	0		2075	0
	1974	0		2020	38		2045	0		2075	0
	1974	0		2020	3.7		2045	0		2075	0
	1974	0		2020	0		2045	0		2075	0
	1974	0		2020	0.1		2045	0		2075	0
	1974	0		2020	-0.1		2045	-0.1		2075	6.9
	1974	0		2020	0		2045	0		2075	0
	1974	0		2020	0		2045	0		2075	0
	1974	0		2020	0		2045	0		2075	0
	1974	0		2020	0		2045	0		2075	0
	1974	0.1		2020	5.1		2045	0		2075	0
	1974	0		2020	0.7		2045	-0.1		2075	-0.1
	1974	0		2020	-0.6		2045	-0.6		2075	-0.6
	1974	0		2020	26.8		2045	0		2075	0
	1974	0		2020	0.9		2045	0		2075	0.1
	1974	0		2020	0.4		2045	0		2075	0.5
	1974	15.9		2020	0		2045	15.9		2075	16.1
	1974	2.2		2020	1.9		2045	2.2		2075	2.2
	1974	0		2020	0.3		2045	-1.2		2075	-1.2
	1974	0		2020	-0.6		2045	-0.6		2075	-0.6
	1974	0		2020	4.6		2045	-0.1		2075	-0.1
	1974	0		2020	0.5		2045	0.9		2075	-0.3
	1974	1.3		2020	-0.2		2045	9.1		2075	1.6
	1974	0		2020	-1.5		2045	-2.9		2075	-2.6
	1974	0.3		2020	0.8		2045	0.3		2075	3.2
	1974	6		2020	0		2045	6		2075	12.4
	1974	0		2020	-0.7		2045	-0.3		2075	9.1
	1974	0		2020	-0.7		2045	-0.7		2075	2.1
	1974	0		2020	0		2045	0		2075	0
	1974	0		2020	0		2045	0		2075	0.1
	1974	0		2020	-0.4		2045	-0.4		2075	-0.3
	1974	0		2020	0		2045	0		2075	0.1
	1974	0		2020	-1		2045	-1		2075	-0.7
	1974	0		2020	14.8		2045	-2.5		2075	-2.5
	1974	0		2020	-1.2		2045	-1.8		2075	-1
	1974	0		2020	-1.7		2045	-1.8		2075	-1.7
	1974	0		2020	1.8		2045	0		2075	0
	1974	0		2020	2		2045	0		2075	1.3
	1974	0		2020	20.3		2045	0		2075	0
	1974	0		2020	0.4		2045	-1.3		2075	-2.4
	1974	0		2020	-0.6		2045	7.7		2075	-0.6
	1974	0		2020	-0.6		2045	-0.3		2075	-0.9
	1974	0		2020	5.9		2045	-0.2		2075	-0.2
	1974	0		2020	1.7		2045	1.2		2075	0
	1974	0		2020	1.9		2045	2.5		2075	0
	1974	0		2020	3.2		2045	0.8		2075	0
	1974	6.6		2020	17.2		2045	6.6		2075	6.6
	1974	23.1		2020	8.9		2045	23.1		2075	23.1
	1974	1.2		2020	0		2045	1.2		2075	1.9
	1974	13.7		2020	0		2045	13.7		2075	13.7
	1974	8.3		2020	0		2045	8.6		2075	8.3
	1974	1.9		2020	0.2		2045	1.9		2075	1.9
	1974	0		2020	1.6		2045	0		2075	0.2
	1974	0		2020	2		2045	2.6		2075	0.6
	1974	0.3		2020	5.8		2045	0.3		2075	0.3
	1974	0.6		2020	-0.2		2045	0		2075	0
	1974	2.6		2020	-2.1		2045	-0.3		2075	-0.3
	1974	8.3		2020	-0.7		2045	7.6		2075	7.6
	1974	40.3		2020	6.5		2045	40.3		2075	40.3
	1974	25.5		2020	-2.5		2045	21.8		2075	21.8
	1974	0		2020	-1.9		2045	-2		2075	-2
	1974	0		2020	0		2045	5.4		2075	0
	1974	0		2020	0		2045	0		2075	0
	1974	0		2020	0		2045	0.2		2075	4.1
	1974	0		2020	0		2045	0		2075	6
	1974	0		2020	1.4		2045	0.3		2075	0
	1974	0		2020	0.7		2045	0		2075	4.6
	1974	0		2020	0		2045	0		2075	0
	1974	0		2020	0		2045	0		2075	0.6
	1974	0		2020	0.2		2045	3.9		2075	0
	1974	0.6		2020	1.2		2045	7.2		2075	1.4
	1974	0.1		2020	-2		2045	-3.9		2075	-3.8
	1974	11.1		2020	14.3		2045	11.1		2075	11.1
	1974	0		2020	6.1		2045	-0.4		2075	1.5
	1974	0		2020	19.3		2045	14.7		2075	0
	1974	0		2020	-2.3		2045	31.3		2075	-2.2
	1974	0.3		2020	-2		2045	-0.6		2075	-1.7
	1974	0.2		2020	0.3		2045	2.5		2075	0.2
	1974	0		2020	0.5		2045	-0.3		2075	-0.3
	1974	0		2020	63		2045	-5.4		2075	-5.4
	1974	0		2020	29.9		2045	0		2075	0
	1974	0		2020	0.5		2045	0		2075	0
	1974	0		2020	0		2045	0.9		2075	0
	1974	0		2020	-0.3		2045	2.3		2075	-0.3
	1974	0		2020	2.3		2045	0		2075	0
	1974	0		2020	0		2045	0		2075	0
	1974	0		2020	0		2045	0		2075	0
	1974	0		2020	-1.1		2045	-0.1		2075	-1.1
	1974	0		2020	0		2045	0		2075	0.6
	1974	0		2020	0.1		2045	0.3		2075	1.5
	1974	0		2020	-1.8		2045	-1.8		2075	-1.8
	1974	0		2020	1.4		2045	-0.4		2075	-0.4
	1974	0		2020	10.5		2045	0		2075	0
	1974	0		2020	0.8		2045	-0.6		2075	-0.6
	1974	0		2020	-2.6		2045	-2.4		2075	-2.6
	1974	0		2020	-2.7		2045	-0.4		2075	-2.7
	1974	0		2020	-0.1		2045	0.1		2075	-0.1
	1974	0		2020	-0.9		2045	1.7		2075	-0.9
	1974	0		2020	0		2045	0.1		2075	4.3
	1974	0		2020	-5.9		2045	-5.2		2075	-5.6
	1974	0		2020	0		2045	0.7		2075	1.7
	1974	0		2020	0		2045	0		2075	32.4
	1974	0		2020	1.5		2045	-0.4		2075	3.1
	1974	0		2020	0		2045	0		2075	0.4
	1974	0		2020	0		2045	0		2075	5.6
	1974	0		2020	0		2045	0		2075	2.5
	1974	0		2020	0.1		2045	6.4		2075	0
	1974	0		2020	0		2045	0.7		2075	0
	1974	0		2020	-0.6		2045	-0.6		2075	-0.4
	1974	0		2020	0		2045	0		2075	0
	1974	0		2020	1.9		2045	2		2075	9.3
	1974	0		2020	0		2045	0		2075	0
	1974	0		2020	0		2045	0		2075	0
	1974	0		2020	0		2045	0		2075	0
	1974	0.3		2020	0		2045	0.3		2075	0.3
	1974	0.2		2020	0		2045	0.2		2075	1.1
	1974	0		2020	0		2045	0		2075	0
	1974	0		2020	0		2045	0		2075	0
	1974	0		2020	0		2045	0		2075	0
	1974	0		2020	0.2		2045	0		2075	0
	1974	0		2020	0.1		2045	0		2075	0
	1974	0		2020	0.8		2045	0		2075	0
	1974	0		2020	0		2045	0		2075	0
	1974	0		2020	0.4		2045	0		2075	0.2
	1974	0		2020	0		2045	0		2075	0
	1974	0		2020	0		2045	0		2075	0.1
	1974	0		2020	1.5		2045	0		2075	0
	1974	0		2020	0		2045	0		2075	0
	1974	0		2020	0.1		2045	0		2075	0
	1974	0		2020	0		2045	0		2075	0
	1974	0		2020	8.7		2045	0.1		2075	0
	1974	0		2020	20.7		2045	5.8		2075	0
	1974	0		2020	8.2		2045	18.7		2075	0
	1974	0		2020	1.2		2045	18.1		2075	0
	1974	0		2020	1.4		2045	4.3		2075	0.2
	1974	0		2020	0		2045	20.5		2075	0
	1974	0		2020	0		2045	5.3		2075	0
	1974	0		2020	-0.6		2045	12.2		2075	-0.6
	1974	0		2020	0		2045	0		2075	0
	1974	0		2020	1.6		2045	0		2075	0
	1974	0		2020	0		2045	0		2075	0
	1974	0		2020	2.3		2045	0		2075	0
	1974	15.5		2020	0		2045	15.5		2075	15.5
	1974	0		2020	0.6		2045	0		2075	0
	1974	0		2020	-4.9		2045	-4.9		2075	-4.9
	1974	0		2020	-19.9		2045	-19.9		2075	-19.9
	1974	0		2020	0		2045	0.9		2075	1.8
	1974	0		2020	0		2045	0		2075	3.8
	1974	0.1		2020	4.5		2045	0.1		2075	0.8
	1974	0		2020	0		2045	0		2075	0
	1974	0		2020	0		2045	0		2075	0
	1974	0		2020	0		2045	0		2075	0
	1974	0		2020	0		2045	0		2075	0
	1974	0		2020	0		2045	0.1		2075	0
	1974	0		2020	0.2		2045	0.3		2075	0
	1974	0		2020	0		2045	0		2075	0.2
	1974	0		2020	0.7		2045	0		2075	0
	1974	0		2020	0.6		2045	0		2075	0.4
	1974	0		2020	0		2045	0		2075	0
	1974	0		2020	0		2045	0		2075	0
	1974	0		2020	0		2045	0		2075	1
	1974	0		2020	0		2045	0		2075	0
	1974	0		2020	-1.8		2045	-1.8		2075	-1.8
	1974	0		2020	0		2045	0		2075	0
	1974	0		2020	0		2045	0		2075	12.9
	1974	0		2020	0		2045	0		2075	0
	1974	0		2020	1.9		2045	0		2075	0
	1974	0		2020	-0.1		2045	-0.1		2075	-0.1
	1974	0		2020	4.1		2045	-0.7		2075	-0.8
	1974	0		2020	14.1		2045	0		2075	0
	1974	0		2020	2.5		2045	0		2075	0
	1974	0		2020	15.8		2045	-1.6		2075	-1.6
	1974	0		2020	-0.3		2045	-0.4		2075	-0.4
	1974	0		2020	0		2045	0		2075	0
	1974	0		2020	0		2045	0		2075	0
	1974	0		2020	0		2045	0		2075	2.7
	1974	0		2020	0		2045	0		2075	8.7
	1974	0		2020	-1.5		2045	-1.5		2075	-0.7
	1974	0		2020	-0.3		2045	-0.3		2075	-0.3
	1974	0		2020	-3.9		2045	-3.9		2075	-3.9
	1974	0		2020	-0.6		2045	-0.6		2075	-0.6
	1974	0		2020	-0.1		2045	-0.1		2075	-0.1
	1974	0		2020	0		2045	0		2075	0
	1974	0		2020	0		2045	0		2075	0.3
	1974	0		2020	6.4		2045	0		2075	0.9
	1974	0		2020	0		2045	0		2075	0
	1974	0		2020	-1.4		2045	-1.4		2075	-1.4
	1974	0		2020	-13.2		2045	-13.2		2075	-13.2
	1974	0		2020	-19.2		2045	-19.2		2075	-16.7
	1974	0		2020	-2.4		2045	-2.4		2075	-2.4
	1974	0		2020	0		2045	0		2075	0
	1974	0		2020	-0.3		2045	-0.3		2075	-0.3
	1974	0		2020	-1		2045	-1.1		2075	-1.1
	1974	0		2020	-1.4		2045	-1.8		2075	-1.8
	1974	0		2020	1.1		2045	-0.5		2075	-0.5
	1974	0		2020	0		2045	0		2075	0
	1974	0		2020	0		2045	0		2075	0.1
	1974	0		2020	-1.7		2045	-1.7		2075	-1.7
	1974	0		2020	0		2045	0		2075	0
	1974	0		2020	0		2045	0		2075	0
	1974	0		2020	-9.7		2045	-9.7		2075	-9.7
	1974	0		2020	-3		2045	-3		2075	-3
	1974	0		2020	-1.1		2045	-1.1		2075	0.3
	1974	0		2020	2.8		2045	-0.7		2075	-0.7
	1974	0		2020	0		2045	0		2075	0
	1974	0		2020	0		2045	0		2075	0
	1974	0		2020	0		2045	0		2075	0
	1974	0		2020	0		2045	0		2075	0
	1974	0		2020	0		2045	0		2075	0
	1974	0		2020	2.7		2045	0		2075	0.2
	1974	0		2020	19.3		2045	0		2075	0.1
	1974	0		2020	0		2045	0		2075	26.7
	1974	0		2020	0		2045	0		2075	0
	1974	0		2020	-0.1		2045	-0.1		2075	-0.1
	1974	0		2020	-0.8		2045	-0.8		2075	-0.8
	1974	0		2020	-0.2		2045	-0.2		2075	-0.2
	1974	0		2020	0		2045	0		2075	0
	1974	0		2020	0		2045	0.4		2075	0
	1974	0		2020	0		2045	0		2075	5.4
	1974	0		2020	5.1		2045	0.2		2075	3.3
	1974	0		2020	0		2045	2.3		2075	0
	1974	0		2020	-3.8		2045	-3.8		2075	-3.8
	1974	0		2020	-0.7		2045	-1		2075	-1
	1974	0		2020	0		2045	0		2075	0
	1974	0		2020	0		2045	0		2075	0
	1974	0		2020	0.3		2045	0		2075	0
	1974	0		2020	0		2045	0		2075	0
	1974	0		2020	0		2045	0		2075	0
	1974	0		2020	0		2045	0		2075	0
	1974	0		2020	19.4		2045	0		2075	0
	1974	0		2020	-0.1		2045	-0.1		2075	-0.1
	1974	0		2020	-0.5		2045	-0.5		2075	-0.5
	1974	0		2020	1.9		2045	-0.5		2075	1.2
	1974	0		2020	-0.5		2045	-0.9		2075	-0.9
	1974	0		2020	0		2045	0		2075	0
	1974	0		2020	0		2045	0		2075	5.1
	1974	0		2020	0		2045	0		2075	0
	1974	0		2020	0		2045	0		2075	0
	1974	0		2020	1.8		2045	0		2075	0
	1974	0		2020	-4.7		2045	-5.8		2075	-5.8
	1974	0		2020	11.4		2045	0		2075	0.1
	1974	0		2020	0		2045	0		2075	0.6
	1974	0		2020	0		2045	0		2075	0
	1974	0		2020	0		2045	0		2075	0
	1974	0		2020	-0.3		2045	-0.3		2075	-0.3
	1974	0		2020	0		2045	0		2075	0
	1974	0		2020	1.2		2045	0		2075	0
	1974	0		2020	0		2045	0		2075	0
	1974	0		2020	0		2045	0		2075	0
	1974	0		2020	0		2045	0		2075	0
	1974	0		2020	0		2045	0		2075	0
	1974	0		2020	0		2045	0		2075	0
	1974	0		2020	-2.5		2045	-2.5		2075	23.9
	1974	0		2020	-0.9		2045	-1		2075	-1
	1974	0		2020	0		2045	0		2075	0
	1974	0		2020	-0.6		2045	-0.6		2075	-0.6
	1974	0		2020	-16.4		2045	-17.7		2075	-17.7
	1974	5.3		2020	-7		2045	-1.7		2075	-1.7
	1974	1.6		2020	1.5		2045	1.6		2075	12
	1974	3.3		2020	0		2045	3.3		2075	32.9
	1974	3.3		2020	0		2045	3.3		2075	3.3
	1974	0		2020	7.8		2045	-1.8		2075	-1.1
	1974	0		2020	28.1		2045	-0.4		2075	6.6
	1974	0		2020	2.4		2045	0		2075	1.2
	1974	0		2020	0		2045	0		2075	0
	1974	2.7		2020	10.7		2045	2.7		2075	2.7
	1974	4.5		2020	0.5		2045	4.5		2075	19.9
	1974	21.4		2020	0.1		2045	21.4		2075	22.9
	1974	42.8		2020	-3		2045	39.8		2075	44
	1974	1		2020	-4.2		2045	-3.2		2075	4.6
	1974	0		2020	-0.9		2045	-0.9		2075	1.8
	1974	0		2020	0		2045	0		2075	0.7
	1974	0		2020	2.6		2045	0		2075	0
	1974	0		2020	8.2		2045	0		2075	0
	1974	2.8		2020	11.5		2045	2.8		2075	4.8
	1974	0		2020	7.6		2045	-3.8		2075	-3.4
	1974	0		2020	-4.5		2045	-4.6		2075	-4.6
	1974	0		2020	0		2045	0		2075	0.1
	1974	0		2020	0		2045	0		2075	4.5
	1974	0		2020	-8.2		2045	1.3		2075	-3.4
	1974	0.3		2020	-1.3		2045	1.7		2075	7.1
	1974	1.3		2020	37.5		2045	1.8		2075	1.3
	1974	24.4		2020	0		2045	24.4		2075	24.4
	1974	0		2020	21		2045	0		2075	0.2
	1974	0		2020	62.9		2045	0		2075	25.2
	1974	0		2020	8.5		2045	0		2075	2.1
	1974	0		2020	0		2045	0		2075	0.7
	1974	0		2020	1.2		2045	-0.1		2075	-0.1
	1974	0		2020	-0.5		2045	-0.5		2075	-0.5
	1974	0		2020	-3.3		2045	-3.9		2075	-3.2
	1974	0		2020	26.4		2045	-0.1		2075	-0.1
	1974	0		2020	29		2045	0		2075	0
	1974	0.2		2020	8.6		2045	-0.6		2075	-0.6
	1974	2.7		2020	-10.9		2045	-13.8		2075	-13.8
	1974	8.8		2020	18.6		2045	8.8		2075	8.8
	1974	4.2		2020	0		2045	4.2		2075	4.2
	1974	0		2020	-6.9		2045	5.1		2075	-6.9
	1974	0		2020	0		2045	0		2075	0
	1974	0		2020	0		2045	2.6		2075	0
	1974	0		2020	-3.4		2045	17.6		2075	-3.8
	1974	27.6		2020	-3.1		2045	25.9		2075	24.8
	1974	16.9		2020	0.7		2045	23.9		2075	19.8
	1974	9.3		2020	-10.9		2045	-3.3		2075	-3.3
	1974	0		2020	0		2045	0		2075	1.4
	1974	0		2020	0		2046	3.9		2076	2
	1975	0		2021	0		2046	3.9		2076	0.5
	1975	0		2021	0		2046	0		2076	12.8
	1975	0		2021	10.3		2046	-2.8		2076	2.8
	1975	0.5		2021	-3.5		2046	-2.8		2076	-3
	1975	33.5		2021	0.4		2046	33.5		2076	33.5
	1975	2.7		2021	3.9		2046	5.8		2076	2.7
	1975	0		2021	-0.9		2046	3.5		2076	-0.9
	1975	0		2021	0.4		2046	-0.5		2076	-0.5
	1975	0		2021	7.6		2046	0		2076	0
	1975	0		2021	53.8		2046	3.6		2076	0
	1975	0		2021	8.7		2046	19.3		2076	0
	1975	0		2021	-1.6		2046	-1.2		2076	-1.6
	1975	0		2021	-1.5		2046	-1.5		2076	-1.5
	1975	0		2021	0		2046	0		2076	0
	1975	0		2021	0		2046	0		2076	0
	1975	9		2021	0		2046	9		2076	9
	1975	15.7		2021	0		2046	15.7		2076	15.7
	1975	28.2		2021	0		2046	28.2		2076	28.2
	1975	3.1		2021	0		2046	3.3		2076	3.1
	1975	0		2021	0		2046	0		2076	0
	1975	12.3		2021	-0.2		2046	20.5		2076	12
	1975	0.5		2021	0		2046	7.5		2076	2.2
	1975	8		2021	-0.6		2046	16.1		2076	9.4
	1975	28.7		2021	0		2046	39.2		2076	28.7
	1975	0		2021	0		2046	1.7		2076	8.9
	1975	2.3		2021	1.2		2046	2.1		2076	2.1
	1975	0		2021	2.3		2046	0		2076	0
	1975	0		2021	0.1		2046	0		2076	0
	1975	3.4		2021	1		2046	3.4		2076	3.4
	1975	0		2021	9.2		2046	0		2076	0
	1975	0		2021	10.6		2046	0		2076	0
	1975	0		2021	58.7		2046	0		2076	0
	1975	0		2021	9.2		2046	0		2076	0
	1975	0		2021	0.4		2046	0		2076	0
	1975	22.1		2021	3.5		2046	22.1		2076	22.1
	1975	7.3		2021	-1.4		2046	5.9		2076	5.9
	1975	0		2021	-50.3		2046	-50.3		2076	-50.3
	1975	2.8		2021	0		2046	2.8		2076	2.8
	1975	24.8		2021	0.1		2046	24.8		2076	24.8
	1975	0		2021	7.4		2046	0		2076	0
	1975	0		2021	0.3		2046	-0.3		2076	-0.3
	1975	0		2021	-0.3		2046	-0.3		2076	2.9
	1975	0		2021	-7.9		2046	-7.9		2076	-7.7
	1975	0		2021	-21		2046	-21.1		2076	-21.1
	1975	0		2021	-0.4		2046	-0.9		2076	-0.9
	1975	0		2021	0		2046	0		2076	0
	1975	0		2021	0.3		2046	0		2076	0
	1975	0		2021	-0.4		2046	-0.4		2076	-0.4
	1975	0		2021	-0.1		2046	-0.1		2076	-0.1
	1975	0		2021	0		2046	0		2076	0
	1975	0		2021	11.6		2046	-0.9		2076	-0.9
	1975	0		2021	2.5		2046	-12.5		2076	-12.5
	1975	0		2021	-7.6		2046	-7.7		2076	-7.7
	1975	0		2021	-0.9		2046	-0.9		2076	-0.9
	1975	0		2021	0.1		2046	5.1		2076	0
	1975	0		2021	0		2046	3.2		2076	0
	1975	2.7		2021	5		2046	2.7		2076	2.7
	1975	1		2021	0		2046	1		2076	1
	1975	0		2021	10.1		2046	0		2076	0.4
	1975	0		2021	14.8		2046	0		2076	3.9
	1975	0		2021	-1.4		2046	-1.4		2076	-1.4
	1975	0		2021	-10.7		2046	-10.7		2076	-10.7
	1975	0		2021	1.2		2046	0		2076	0
	1975	0		2021	0		2046	0		2076	0
	1975	0		2021	0		2046	0		2076	0
	1975	0		2021	6.1		2046	0		2076	0
	1975	0		2021	0.1		2046	0		2076	0
	1975	0		2021	2		2046	0.1		2076	0
	1975	0		2021	0		2046	0		2076	0
	1975	0		2021	2		2046	0		2076	0
	1975	0		2021	-0.3		2046	-0.4		2076	-0.4
	1975	0		2021	-1.9		2046	-1.9		2076	-1.9
	1975	14.7		2021	0		2046	14.7		2076	14.7
	1975	6.3		2021	0		2046	6.3		2076	6.3
	1975	0		2021	0		2046	0		2076	0
	1975	2.6		2021	0		2046	2.6		2076	2.6
	1975	0		2021	16		2046	0		2076	0
	1975	0		2021	2.2		2046	0		2076	0
	1975	0		2021	0		2046	0		2076	0
	1975	9.5		2021	0		2046	9.5		2076	9.5
	1975	0		2021	0		2046	0.1		2076	0
	1975	0		2021	0		2046	0		2076	0
	1975	0		2021	1.5		2046	0		2076	0
	1975	0		2021	0		2046	0		2076	0
	1975	0		2021	1.5		2046	0		2076	0
	1975	0		2021	6		2046	0		2076	0
	1975	0		2021	0		2046	0.8		2076	0
	1975	7.3		2021	0		2046	7.3		2076	7.3
	1975	0.2		2021	0		2046	0.2		2076	0.2
	1975	0		2021	0.3		2046	0		2076	0
	1975	0		2021	0		2046	0		2076	0
	1975	0		2021	0		2046	0		2076	0
	1975	0.8		2021	0		2046	0.8		2076	0.8
	1975	0		2021	0		2046	0		2076	1.8
	1975	20.1		2021	-2.1		2046	18		2076	19.2
	1975	0.2		2021	-0.4		2046	-0.1		2076	4.3
	1975	0		2021	0		2046	0		2076	0.6
	1975	0		2021	1.8		2046	-0.1		2076	4.3
	1975	0		2021	-0.6		2046	-0.7		2076	9
	1975	0.5		2021	-1.3		2046	-1.4		2076	-1.5
	1975	0		2021	0.8		2046	0		2076	3.3
	1975	0		2021	4.3		2046	0.1		2076	1.2
	1975	20.2		2021	1.5		2046	20.2		2076	20.7
	1975	0		2021	5.9		2046	0.1		2076	0
	1975	0		2021	0.3		2046	0		2076	0
	1975	0		2021	2.6		2046	0		2076	0
	1975	1.6		2021	11.4		2046	2		2076	1.6
	1975	2.8		2021	19.8		2046	-0.3		2076	2.1
	1975	8.6		2021	1.2		2046	8.6		2076	8.6
	1975	0		2021	15.6		2046	0		2076	0
	1975	0		2021	9.4		2046	0.2		2076	0
	1975	0		2021	-2.8		2046	-4.7		2076	-4.7
	1975	0.2		2021	-2.2		2046	-2		2076	-1.1
	1975	63		2021	-0.2		2046	62.8		2076	63.1
	1975	1.3		2021	0.9		2046	1.3		2076	1.3
	1975	0		2021	1.4		2046	0		2076	0
	1975	0		2021	-7.6		2046	-10.2		2076	-10
	1975	0		2021	7.7		2046	-0.6		2076	-0.6
	1975	0		2021	39.6		2046	-0.7		2076	2.3
	1975	0		2021	25.5		2046	0		2076	0
	1975	0		2021	15.4		2046	0		2076	0
	1975	0		2021	16.9		2046	0		2076	0
	1975	0		2021	-1.6		2046	-3.1		2076	-2.9
	1975	0		2021	-3.2		2046	-3.3		2076	-3.2
	1975	0		2021	-7.4		2046	-7.4		2076	-7.4
	1975	0		2021	-3.1		2046	1.6		2076	-1.5
	1975	0		2021	-1.2		2046	-1.2		2076	2.3
	1975	0		2021	0		2046	0		2076	0
	1975	0		2021	-2.5		2046	-1.6		2076	-2.5
	1975	0.4		2021	1.3		2046	0.7		2076	0.4
	1975	0		2021	-0.1		2046	-0.7		2076	-0.7
	1975	0		2021	0		2046	0.8		2076	-0.1
	1975	4.2		2021	11.1		2046	4.2		2076	5.9
	1975	0		2021	-6		2046	-6		2076	-5.4
	1975	10.7		2021	-12.3		2046	-1.6		2076	-1.6
	1975	0		2021	-3.4		2046	-3.4		2076	-3.4
	1975	0		2021	-0.6		2046	-0.2		2076	-0.9
	1975	0		2021	-13.1		2046	-13.3		2076	-13.3
	1975	0.5		2021	-6.7		2046	-6.2		2076	-4.2
	1975	2.5		2021	-5.4		2046	-5.2		2076	-5.2
	1975	20.8		2021	2.2		2046	20.7		2076	20.7
	1975	3.7		2021	-0.1		2046	3.6		2076	3.6
	1975	5.7		2021	1.2		2046	6		2076	6.6
	1975	0		2021	-0.4		2046	1.1		2076	-0.4
	1975	52.3		2021	0		2046	52.6		2076	52.3
	1975	0		2021	0		2046	0.8		2076	0
	1975	0		2021	-0.2		2046	-0.2		2076	-0.2
	1975	0		2021	7.7		2046	0.2		2076	0.4
	1975	0		2021	2		2046	1.8		2076	1.5
	1975	3.6		2021	1.3		2046	3.7		2076	3.6
	1975	0		2021	3		2046	0		2076	0
	1975	0		2021	1.3		2046	0.2		2076	0.5
	1975	0		2021	1.3		2046	0		2076	0
	1975	0		2021	0.1		2046	0		2076	0
	1975	0		2021	0		2046	0		2076	0
	1975	0		2021	-0.1		2046	-0.1		2076	0.3
	1975	0		2021	-0.4		2046	-0.4		2076	-0.4
	1975	0		2021	-0.1		2046	-0.1		2076	-0.1
	1975	0		2021	-5.3		2046	-5.4		2076	-5.4
	1975	0		2021	-0.3		2046	3.8		2076	-0.3
	1975	0		2021	4.8		2046	0		2076	0.2
	1975	0		2021	0.7		2046	0		2076	0
	1975	0		2021	-4.7		2046	-6.9		2076	-6.9
	1975	0		2021	4.6		2046	-0.1		2076	0.2
	1975	0		2021	1.3		2046	0		2076	0.5
	1975	0		2021	0		2046	0		2076	2.4
	1975	0		2021	0		2046	0.4		2076	0
	1975	0		2021	0		2046	0		2076	0
	1975	0		2021	-5		2046	-5		2076	-5
	1975	0		2021	0		2046	0		2076	0
	1975	0		2021	1.5		2046	0		2076	0
	1975	0		2021	2.5		2046	0		2076	0
	1975	0		2021	0		2046	0		2076	0
[truncated: 8,959 more rows]
