# Supplementary material for: Assessing rice yield responses to climate change scenarios using a crop simulation model
Source: PeerJ. 2026 Mar 12;14:e20965. doi: 10.7717/peerj.20965 (PMC12989151; doi:10.7717/peerj.20965)
Supplement: Supplemental Information 20 [file peerj-14-20965-s020.xlsx]

## Sheet: Sayfa1
HADGEM REFERENCE YEAR	HADGEM REFERENCE prec		HADGEM FUTURE YEAR	HADGEM FUTURE 2016-2040 prec		HADGEM FUTURE YEAR	HADGEM FUTURE 2041-2070 prec		HADGEM FUTURE YEAR	HADGEM FUTURE 2071-2098 prec
1971	0		2016	0		2041	0		2071	0
1971	0		2016	0		2041	8.5		2071	0
1971	0		2016	0		2041	0		2071	0
1971	0.1		2016	0.1		2041	0.1		2071	0.1
1971	0		2016	0		2041	16.3		2071	0
1971	0		2016	0		2041	1		2071	0
1971	0		2016	5		2041	0		2071	0
1971	0		2016	35.1		2041	2.2		2071	0
1971	0		2016	32.6		2041	9.6		2071	0
1971	0		2016	6.4		2041	0		2071	0
1971	0		2016	0		2041	0		2071	0
1971	0		2016	-0.8		2041	25.3		2071	-0.8
1971	0		2016	0		2041	0		2071	0
1971	4.9		2016	4.9		2041	7.9		2071	4.9
1971	3.6		2016	3.6		2041	3.6		2071	3.6
1971	1.2		2016	1.2		2041	1.2		2071	1.2
1971	0		2016	0		2041	6.4		2071	0
1971	0		2016	-0.1		2041	-0.1		2071	-0.1
1971	0		2016	-0.8		2041	-0.8		2071	-0.8
1971	52.6		2016	58.7		2041	51.9		2071	51.9
1971	2		2016	29.4		2041	-2.5		2071	-2.5
1971	0.8		2016	39.4		2041	0.8		2071	0.8
1971	34.3		2016	36.8		2041	34.3		2071	50.1
1971	0		2016	-3.6		2041	5		2071	-4.2
1971	0		2016	27.2		2041	0		2071	0
1971	0		2016	0		2041	0		2071	2.3
1971	0		2016	23.3		2041	0		2071	2.8
1971	0		2016	4.7		2041	2.5		2071	33.4
1971	0		2016	0		2041	10.8		2071	14.5
1971	0		2016	0		2041	1.3		2071	0
1971	0.1		2016	0.1		2041	0.1		2071	0.1
1971	27.5		2016	27.5		2041	29.8		2071	27.5
1971	1.5		2016	1.5		2041	3.6		2071	1.5
1971	10.9		2016	-19.1		2041	-19.2		2071	-19.2
1971	0.2		2016	30.5		2041	-0.8		2071	-0.8
1971	0		2016	15		2041	-1.3		2071	-1.4
1971	0.4		2016	16.6		2041	7.5		2071	21.8
1971	0		2016	-3		2041	0.1		2071	-3
1971	0		2016	40.9		2041	6.3		2071	0
1971	0		2016	0.2		2041	-2.9		2071	29
1971	0.5		2016	-2.9		2041	-4.1		2071	-3.7
1971	3.8		2016	-32.5		2041	-32.5		2071	-32.5
1971	0.4		2016	0.4		2041	0.4		2071	40
1971	0		2016	23.5		2041	0		2071	1
1971	0		2016	1		2041	-0.4		2071	-0.4
1971	0		2016	-2.2		2041	-2.2		2071	-2.2
1971	0		2016	-1.5		2041	-1.5		2071	-1.5
1971	14		2016	21.4		2041	14		2071	14
1971	0		2016	-5.3		2041	-5.5		2071	-5.5
1971	0		2016	-19.4		2041	-19.4		2071	-15.6
1971	0		2016	0		2041	0		2071	0.5
1971	12.7		2016	12.7		2041	12.7		2071	14.1
1971	0		2016	-1.8		2041	-1.8		2071	-1.8
1971	5.5		2016	5.3		2041	5.3		2071	5.3
1971	63.3		2016	53.5		2041	53.5		2071	53.5
1971	5		2016	0.7		2041	0.7		2071	0.7
1971	0		2016	-0.4		2041	-0.4		2071	-0.4
1971	0		2016	0		2041	0		2071	0
1971	0		2016	0		2041	0		2071	0
1971	0		2016	0		2041	0		2071	0
1971	0		2016	0		2041	0		2071	0
1971	1.3		2016	1.3		2041	41.9		2071	1.3
1971	3.1		2016	3.1		2041	3.1		2071	3.1
1971	12.1		2016	12.1		2041	12.1		2071	12.1
1971	0		2016	0		2041	0		2071	0
1971	0		2016	0.1		2041	3.1		2071	3.2
1971	0		2016	0		2041	0.4		2071	14.4
1971	0		2016	0		2041	0		2071	0
1971	0		2016	0		2041	0		2071	0
1971	2.5		2016	2.5		2041	2.5		2071	2.5
1971	0		2016	0		2041	0		2071	0.3
1971	0		2016	0.9		2041	0		2071	0
1971	0		2016	0		2041	0.7		2071	0
1971	0		2016	0		2041	0		2071	0
1971	0		2016	0		2041	0		2071	0
1971	0		2016	0		2041	0		2071	0
1971	0		2016	0		2041	0		2071	0
1971	0		2016	-4		2041	-4		2071	-4
1971	0		2016	0		2041	0		2071	0
1971	0		2016	0		2041	0		2071	0
1971	26.5		2016	26.5		2041	26.5		2071	26.5
1971	30.7		2016	30.7		2041	30.7		2071	30.7
1971	0		2016	0		2041	0		2071	0
1971	0		2016	0		2041	0		2071	0
1971	0		2016	0		2041	0		2071	2.1
1971	0		2016	0		2041	0		2071	0.6
1971	0		2016	0		2041	19.3		2071	0
1971	0		2016	0.8		2041	0		2071	0
1971	0		2016	0.2		2041	0		2071	0
1971	0		2016	0		2041	0		2071	0
1971	0		2016	3.8		2041	0		2071	0
1971	0		2016	-0.4		2041	-0.4		2071	3.2
1971	0		2016	-25.3		2041	-19.9		2071	1.6
1971	0		2016	-0.1		2041	0.3		2071	2.9
1971	0		2016	-2.6		2041	-2.6		2071	2
1971	2.5		2016	2.5		2041	2.5		2071	2.5
1971	0		2016	0		2041	0		2071	0
1971	0		2016	-0.1		2041	1.7		2071	-0.1
1971	0		2016	0.2		2041	7.3		2071	0
1971	0		2016	-9.8		2041	-10.5		2071	-10.5
1971	0		2016	-1.1		2041	-1		2071	-1.1
1971	0		2016	-3		2041	-3		2071	-3
1971	0		2016	-0.2		2041	-1.3		2071	11.9
1971	0		2016	18.8		2041	9.5		2071	-2.2
1971	0		2016	8.7		2041	0		2071	1.2
1971	0		2016	0		2041	0		2071	1.4
1971	0		2016	10.1		2041	7.7		2071	5.5
1971	0		2016	1.5		2041	0.7		2071	5.9
1971	0		2016	30.5		2041	5.6		2071	0
1971	0		2016	13.3		2041	0		2071	0
1971	0		2016	1.8		2041	0.7		2071	0
1971	0		2016	16.1		2041	-4.7		2071	-4.7
1971	0		2016	-4.9		2041	-12.4		2071	-12.4
1971	0		2016	2.1		2041	-8.8		2071	-8
1971	0		2016	1		2041	-0.5		2071	0.8
1971	0		2016	-1.8		2041	-1.9		2071	3.4
1971	0		2016	-2.3		2041	-2.3		2071	5.6
1971	0		2016	-4.3		2041	-4.4		2071	33.2
1971	0		2016	-0.2		2041	-0.2		2071	6
1971	0		2016	-3.8		2041	-3.8		2071	0
1971	0		2016	-1.8		2041	-2.4		2071	-0.2
1971	0		2016	-8.3		2041	-10.2		2071	-6.2
1971	0		2016	-0.2		2041	2.8		2071	2.2
1971	0		2016	-0.5		2041	14.1		2071	29.1
1971	8.2		2016	6.1		2041	9.9		2071	7.6
1971	0		2016	0		2041	6.4		2071	0
1971	0		2016	0		2041	2.9		2071	0
1971	0		2016	-17.5		2041	-16.4		2071	-6.5
1971	0		2016	5.4		2041	7.8		2071	-0.5
1971	0		2016	5.6		2041	10.2		2071	0.5
1971	0		2016	7.2		2041	1.1		2071	0.5
1971	0		2016	0.5		2041	4.7		2071	6.1
1971	0		2016	-2.9		2041	5		2071	1.8
1971	0		2016	-11.3		2041	0.4		2071	2.5
1971	0		2016	8		2041	57.9		2071	28.4
1971	0		2016	13.1		2041	6		2071	25
1971	0		2016	-1.9		2041	-0.8		2071	-1.8
1971	0		2016	-0.2		2041	1		2071	-0.2
1971	0		2016	4.1		2041	0.4		2071	0
1971	0		2016	-3.7		2041	5.5		2071	-3.7
1971	0		2016	-1.9		2041	-1.9		2071	1.8
1971	0		2016	0		2041	0		2071	0
1971	0		2016	0		2041	0.5		2071	0
1971	0		2016	0		2041	11.2		2071	0
1971	0		2016	0		2041	12.7		2071	0
1971	0		2016	0.7		2041	6.3		2071	1.2
1971	0		2016	0		2041	4.7		2071	0
1971	0		2016	0		2041	0.4		2071	0
1971	0		2016	0		2041	2		2071	0
1971	0		2016	0		2041	4.1		2071	0
1971	0		2016	0		2041	16.3		2071	0
1971	0.1		2016	0.1		2041	1		2071	0.2
1971	0		2016	18.9		2041	-0.1		2071	-0.2
1971	0		2016	-1.7		2041	12.3		2071	-4.4
1971	0		2016	-30.4		2041	-26.3		2071	-26.1
1971	0		2016	-6.6		2041	-6.6		2071	25.6
1971	0		2016	-0.3		2041	-0.3		2071	34.3
1971	0		2016	0		2041	0		2071	2.1
1971	0		2016	-9.3		2041	-9.3		2071	-5
1971	0		2016	0		2041	0		2071	2.7
1971	0		2016	-0.1		2041	-0.1		2071	0.1
1971	0		2016	-19		2041	-19		2071	-19
1971	0		2016	-0.9		2041	2.8		2071	-0.9
1971	0		2016	0		2041	25.5		2071	0
1971	0		2016	0.5		2041	0.5		2071	0
1971	0		2016	0.6		2041	0		2071	0
1971	0		2016	0		2041	0		2071	0
1971	0		2016	0		2041	0		2071	0
1971	0		2016	0		2041	0		2071	0
1971	0		2016	0		2041	0		2071	0
1971	0		2016	0		2041	0		2071	0
1971	0		2016	0		2041	0		2071	0
1971	0		2016	0		2041	0		2071	0
1971	0		2016	0		2041	0		2071	0
1971	0		2016	0		2041	0		2071	0
1971	0		2016	0		2041	0		2071	0
1971	0		2016	0		2041	0		2071	0
1971	0		2016	0		2041	0		2071	0
1971	0		2016	0		2041	0		2071	0
1971	0		2016	0		2041	0		2071	0
1971	0		2016	0		2041	4.1		2071	0
1971	0		2016	0		2041	12.8		2071	0
1971	0		2016	0		2041	3.2		2071	0
1971	0		2016	0		2041	0		2071	0
1971	0		2016	0		2041	0		2071	0
1971	0		2016	0		2041	0		2071	0
1971	0		2016	0		2041	0		2071	0
1971	0		2016	0		2041	0		2071	0
1971	0		2016	0		2041	0		2071	0
1971	0		2016	0		2041	0		2071	0
1971	0		2016	0		2041	0		2071	0
1971	0		2016	0		2041	0		2071	0
1971	0		2016	0		2041	0		2071	0
1971	0		2016	0		2041	0		2071	0
1971	0		2016	0		2041	0		2071	0
1971	0		2016	0		2041	0		2071	0
1971	0		2016	0		2041	0		2071	0
1971	0		2016	0		2041	0		2071	0
1971	0		2016	0		2041	0		2071	0
1971	0		2016	0		2041	0		2071	0
1971	0		2016	0		2041	0		2071	0
1971	0		2016	-0.2		2041	-0.2		2071	-0.2
1971	0		2016	0		2041	0		2071	0
1971	0		2016	0		2041	0		2071	0
1971	0		2016	0		2041	0		2071	0
1971	25.9		2016	25.9		2041	25.9		2071	25.9
1971	0		2016	0		2041	0		2071	0
1971	0		2016	0		2041	0		2071	0
1971	0		2016	0		2041	0		2071	0
1971	0		2016	0		2041	0		2071	0
1971	0		2016	0		2041	0		2071	0
1971	0		2016	0		2041	0		2071	0
1971	0		2016	0		2041	0		2071	0
1971	0		2016	-1.4		2041	-1.4		2071	-1.4
1971	0		2016	0		2041	0		2071	0
1971	0		2016	0		2041	0		2071	0
1971	0		2016	0		2041	0		2071	0
1971	0		2016	0		2041	0		2071	0
1971	0		2016	0		2041	0		2071	0
1971	0		2016	0		2041	0		2071	0
1971	0		2016	0		2041	0		2071	0
1971	0		2016	0		2041	0		2071	0
1971	0		2016	0		2041	0		2071	0
1971	0		2016	0		2041	0		2071	0
1971	0		2016	0		2041	0		2071	0
1971	0		2016	0		2041	0		2071	0
1971	0		2016	0		2041	0		2071	0
1971	0		2016	0		2041	0		2071	0
1971	0		2016	0		2041	0		2071	0
1971	0		2016	0		2041	0		2071	0
1971	0		2016	0		2041	0		2071	0
1971	0		2016	0		2041	0		2071	0
1971	0		2016	0		2041	0		2071	0
1971	0		2016	0		2041	0		2071	0
1971	0		2016	0		2041	0		2071	0
1971	0		2016	0		2041	0		2071	0
1971	0		2016	0		2041	0		2071	0
1971	0		2016	0		2041	1.3		2071	0
1971	0.2		2016	0.2		2041	0.2		2071	0.2
1971	0		2016	0		2041	0		2071	0
1971	0		2016	0		2041	0		2071	0
1971	0		2016	0		2041	0		2071	0
1971	0		2016	0		2041	0		2071	0
1971	0		2016	0		2041	0		2071	0
1971	0		2016	0		2041	0		2071	0
1971	0		2016	6.2		2041	0		2071	2.2
1971	0		2016	0		2041	0		2071	0
1971	0		2016	0		2041	0		2071	0
1971	0		2016	1.2		2041	0		2071	0
1971	0		2016	0		2041	0		2071	0
1971	0		2016	0		2041	0		2071	0
1971	0		2016	0		2041	0		2071	0
1971	0		2016	0		2041	0		2071	0
1971	0		2016	0		2041	0		2071	0
1971	0		2016	0		2041	13.3		2071	0
1971	0		2016	0		2041	7.4		2071	0
1971	0		2016	0		2041	0.6		2071	0
1971	0		2016	0		2041	4.5		2071	0
1971	0		2016	-1.5		2041	13.9		2071	-1.5
1971	0		2016	0		2041	5.5		2071	0
1971	0		2016	0		2041	14.8		2071	0
1971	0		2016	0		2041	20		2071	0
1971	0		2016	0		2041	10.4		2071	0
1971	0		2016	0		2041	8.1		2071	0
1971	0		2016	0.4		2041	0		2071	0
1971	0		2016	2.7		2041	0		2071	1.4
1971	0		2016	5.3		2041	-2.1		2071	12.1
1971	0		2016	-3.9		2041	-4.7		2071	-0.8
1971	0		2016	26.5		2041	-2.6		2071	-0.7
1971	11.7		2016	34.9		2041	11.7		2071	18.8
1971	0		2016	1.1		2041	1.2		2071	9.5
1971	0		2016	11.4		2041	3.9		2071	0
1971	0		2016	2.2		2041	9		2071	0.6
1971	0		2016	2.4		2041	10		2071	5.6
1971	0		2016	1.1		2041	3		2071	2.1
1971	5.3		2016	8.2		2041	8.1		2071	24.7
1971	0		2016	-2.5		2041	2.2		2071	4.6
1971	0		2016	41.6		2041	-3.9		2071	-1.4
1971	0		2016	-0.3		2041	-5.7		2071	-0.1
1971	0		2016	-6.4		2041	-6.6		2071	8.8
1971	0		2016	4.8		2041	-5.1		2071	3.9
1971	0.4		2016	5.8		2041	0.4		2071	3.5
1971	11.2		2016	16.4		2041	11.2		2071	11.2
1971	0		2016	-1.3		2041	11.1		2071	-1.7
1971	0		2016	0		2041	6		2071	0
1971	0		2016	3.5		2041	0.6		2071	-0.1
1971	0		2016	0.7		2041	1.8		2071	0
1971	0		2016	-0.4		2041	-0.4		2071	-0.4
1971	0		2016	-15.3		2041	-15.3		2071	-15.3
1971	0		2016	-3.3		2041	-3.3		2071	-1.5
1971	0		2016	2		2041	-2.5		2071	-2.5
1971	0		2016	-6.2		2041	-6.2		2071	-6.2
1971	0		2016	-1.2		2041	13.9		2071	-1.2
1971	0		2016	-0.6		2041	7.8		2071	-1.9
1971	0		2016	2.3		2041	-4		2071	-4.5
1971	0		2016	-27.5		2041	-27.5		2071	-27.5
1971	7.9		2016	2.9		2041	2.4		2071	2.4
1971	0		2016	2		2041	0		2071	0
1971	0		2016	-2.2		2041	-2.2		2071	-2.2
1971	0		2016	-22.5		2041	-22.5		2071	-22.5
1971	0		2016	-8		2041	-8		2071	-8
1971	0		2016	-5		2041	-5		2071	-5
1971	0		2016	0		2041	0		2071	0
1971	0		2016	0		2041	0		2071	0
1971	0		2016	-1.8		2041	-1.8		2071	-1.8
1971	0		2016	-3.4		2041	-37.5		2071	-37.5
1971	0		2016	30.4		2041	-7		2071	-7
1971	13.9		2016	24.6		2041	13.9		2071	13.9
1971	0		2016	0		2041	0		2071	2
1971	9.4		2016	12.6		2041	9.4		2071	9.9
1971	0		2016	0		2041	0		2071	0
1971	0		2016	0		2041	0		2071	0
1971	0		2016	-2		2041	-0.6		2071	-2
1971	0.5		2016	0.1		2041	1.7		2071	0.1
1971	0		2016	-12.7		2041	-12.7		2071	-12.7
1971	0		2016	-13.4		2041	-13.4		2071	-13.4
1971	0		2016	-21		2041	-20.7		2071	-21.2
1971	0		2016	0		2041	0		2071	0
1971	0		2016	178.6		2041	0		2071	0
1971	0		2016	12		2041	0		2071	0
1971	0		2016	1.5		2041	0		2071	0
1971	0		2016	34.9		2041	0		2071	0
1971	0		2016	67.4		2041	0		2071	0
1971	34		2016	114.5		2041	34		2071	34
1971	5.3		2016	5.8		2041	5.3		2071	5.3
1971	36.1		2016	36.1		2041	36.1		2071	36.1
1971	28.4		2016	28.4		2041	28.4		2071	28.4
1971	10.2		2016	10.2		2041	10.2		2071	12.9
1971	0		2016	0		2041	0.1		2071	2.4
1971	0		2016	0		2041	0.4		2071	0
1971	0		2016	0		2041	0.1		2071	0
1971	0		2016	135		2041	0.6		2071	0
1971	0		2016	79.4		2041	-4.7		2071	-7.2
1971	1.5		2016	-2.6		2041	-7.4		2071	-7.2
1971	2.8		2016	3		2041	2.8		2071	2.8
1971	19.1		2016	19.1		2041	19.1		2071	19.1
1971	0.6		2016	0.6		2041	0.6		2071	2.3
1971	0		2016	0		2041	0		2071	0
1971	0		2016	0		2041	0		2071	0
1971	0		2016	0		2041	0		2071	0
1971	0		2016	0		2041	0		2071	0
1971	0		2016	0		2041	0		2071	0
1971	0		2016	0		2041	0		2071	0
1971	0		2016	0		2041	2		2071	0
1971	0		2016	0		2041	22.1		2071	0
1971	0		2016	0		2041	11.9		2071	0
1971	0		2016	0		2041	3.7		2071	0
1971	0		2016	0		2041	0		2071	2.4
1971	6.2		2016	6.2		2041	6.2		2071	8.1
1971	0		2016	-1		2041	-1		2071	-1
1971	0		2016	0.1		2041	0		2071	0
1971	0		2016	67.9		2041	6.7		2071	0
1971	0		2016	0.4		2041	0		2071	0
1971	0.2		2016	0.2		2041	0.2		2071	0.2
1971	0		2016	0		2041	0		2071	0
1971	0		2016	0		2041	0		2071	0
1971	0		2016	0.1		2041	0		2071	0
1971	0		2016	0		2041	0		2071	0
1971	0		2016	0		2041	0		2071	0
1971	0		2016	2.1		2041	0		2071	0
1972	0		2017	1		2042	0.7		2072	0
1972	0		2017	1.1		2042	0		2072	0
1972	0		2017	7.4		2042	0		2072	0
1972	0		2017	0		2042	0		2072	0
1972	0		2017	0		2042	0		2072	0.2
1972	0		2017	18.4		2042	0		2072	88.3
1972	0		2017	0		2042	0		2072	11.5
1972	0		2017	10.9		2042	0		2072	0
1972	0		2017	0		2042	0		2072	0.3
1972	4.7		2017	4.7		2042	4.7		2072	5.4
1972	16.9		2017	39.1		2042	16.9		2072	16.9
1972	0		2017	0		2042	0		2072	0
1972	0		2017	0		2042	0		2072	0
1972	0		2017	0		2042	0		2072	0
1972	0		2017	0		2042	0		2072	0
1972	0		2017	17		2042	0		2072	0
1972	0		2017	0.3		2042	0		2072	0
1972	0		2017	0		2042	0		2072	0
1972	0		2017	0		2042	0		2072	0
1972	0		2017	0		2042	0		2072	0
1972	0		2017	-0.7		2042	-0.7		2072	-0.7
1972	0		2017	0		2042	0		2072	0
1972	0		2017	0		2042	0.7		2072	0
1972	0		2017	1		2042	0		2072	0
1972	0		2017	0		2042	0		2072	0
1972	0		2017	0		2042	0		2072	0
1972	0		2017	0		2042	0		2072	0
1972	0		2017	0		2042	0		2072	0
1972	0.4		2017	0.4		2042	0.4		2072	0.4
1972	0		2017	0		2042	0		2072	0
1972	0		2017	0		2042	0		2072	0.2
1972	0		2017	0		2042	0		2072	5.3
1972	5.2		2017	5.2		2042	17.8		2072	5.2
1972	2.6		2017	2.6		2042	37.4		2072	2.6
1972	33.2		2017	33.2		2042	36.4		2072	33.2
1972	0		2017	0		2042	0		2072	0
1972	1.2		2017	1.2		2042	1.2		2072	1.2
1972	0		2017	0		2042	0		2072	0
1972	0		2017	-3		2042	-3		2072	-2.9
1972	0		2017	-144		2042	-144		2072	-122.2
1972	0		2017	-26.1		2042	-26.1		2072	-21.8
1972	0		2017	-2.1		2042	-2.1		2072	-2.1
1972	0		2017	0		2042	0		2072	0
1972	0		2017	-4.4		2042	-4.4		2072	-4.4
1972	0		2017	-7.3		2042	-7.3		2072	-7.3
1972	0		2017	-2.6		2042	-2.6		2072	1.2
1972	4.7		2017	2.8		2042	2.8		2072	2.8
1972	0		2017	15.9		2042	0		2072	0
1972	4.8		2017	6.9		2042	4.8		2072	7.2
1972	0		2017	0		2042	0.3		2072	2.7
1972	5.4		2017	5.4		2042	8.4		2072	5.1
1972	11.5		2017	12.5		2042	11.5		2072	11.5
1972	1.7		2017	1.7		2042	2.3		2072	1.7
1972	0		2017	0		2042	0		2072	0
1972	0		2017	-0.6		2042	-0.6		2072	9.5
1972	1.7		2017	1.7		2042	1.7		2072	31.2
1972	0.6		2017	0.6		2042	43.4		2072	1.2
1972	2.2		2017	-2.7		2042	0.5		2072	-2.7
1972	0		2017	-8.3		2042	10		2072	-8.3
1972	0		2017	-1.3		2042	-1.3		2072	-1.3
1972	3.7		2017	-2.3		2042	-2.2		2072	-2.3
1972	1.9		2017	8		2042	1.9		2072	1.9
1972	0		2017	0		2042	0		2072	0
1972	0		2017	0		2042	0		2072	0
1972	0		2017	0		2042	6.5		2072	0
1972	0		2017	0		2042	0		2072	0
1972	0		2017	0		2042	0		2072	0.1
1972	0		2017	0		2042	0		2072	2.1
1972	0		2017	0		2042	0		2072	2.5
1972	0		2017	0		2042	0		2072	1.6
1972	0		2017	-0.3		2042	-0.3		2072	-0.3
1972	0		2017	13.8		2042	0		2072	0
1972	0		2017	0.3		2042	0		2072	10.8
1972	13.8		2017	12		2042	12		2072	12
1972	0		2017	-0.3		2042	-0.3		2072	-0.3
1972	0		2017	2.8		2042	0		2072	0
1972	1.2		2017	11.4		2042	-0.1		2072	-0.1
1972	0		2017	18.8		2042	0		2072	0
1972	6.7		2017	8.3		2042	6.7		2072	6.7
1972	0		2017	5.8		2042	0		2072	0
1972	0		2017	0		2042	0		2072	0
1972	0		2017	0		2042	3.2		2072	0
1972	0		2017	1.7		2042	0		2072	0
1972	0		2017	1.5		2042	0		2072	0
1972	0		2017	1.1		2042	0		2072	0
1972	0.6		2017	0.6		2042	0.6		2072	0.6
1972	0		2017	0		2042	0		2072	0
1972	0		2017	0		2042	0		2072	0
1972	0.7		2017	0.7		2042	0.7		2072	0.7
1972	0		2017	0		2042	0		2072	11.9
1972	0.3		2017	0.3		2042	0.3		2072	0.3
1972	0		2017	0.5		2042	0		2072	0
1972	0		2017	-2.5		2042	-2.5		2072	-2.4
1972	18.9		2017	18.9		2042	20.3		2072	63.1
1972	0		2017	0		2042	1.2		2072	0
1972	0		2017	0		2042	0		2072	2
1972	0		2017	0		2042	5.3		2072	0
1972	0		2017	-3.2		2042	5.9		2072	-3.2
1972	0		2017	0		2042	2.9		2072	0
1972	0		2017	0		2042	4.5		2072	0
1972	0		2017	-0.8		2042	0		2072	-1.4
1972	0.2		2017	-1.3		2042	-1.3		2072	-1.3
1972	7.9		2017	7.8		2042	10.8		2072	6.7
1972	2.2		2017	2.2		2042	2.2		2072	2.2
1972	17.7		2017	17.7		2042	20.1		2072	17.7
1972	19.6		2017	21		2042	19.6		2072	23.7
1972	15.9		2017	20.2		2042	15.9		2072	23.1
1972	10		2017	10		2042	10		2072	10
1972	0		2017	0		2042	0		2072	0
1972	0		2017	0		2042	0		2072	0
1972	0		2017	-0.5		2042	0.3		2072	-0.2
1972	0		2017	-1.4		2042	-1.4		2072	-1.4
1972	0.1		2017	0.1		2042	5.6		2072	0.1
1972	0.2		2017	0.4		2042	0.2		2072	0.2
1972	0		2017	0		2042	0.2		2072	0
1972	0		2017	0		2042	1.2		2072	11.4
1972	0		2017	0		2042	1.7		2072	15.6
1972	0		2017	0		2042	0		2072	0.3
1972	0		2017	0		2042	4.6		2072	0
1972	0		2017	-0.1		2042	13.1		2072	-0.1
1972	0		2017	-0.6		2042	-0.6		2072	-0.6
1972	0		2017	0		2042	0		2072	0
1972	0		2017	0		2042	0		2072	0
1972	0		2017	-1.9		2042	3.2		2072	-1.9
1972	0		2017	2.5		2042	6.9		2072	0.8
1972	0		2017	5.3		2042	6.8		2072	2.3
1972	0		2017	2.8		2042	19.9		2072	45.2
1972	0		2017	-1.3		2042	0.1		2072	2.3
1972	0		2017	-0.1		2042	3		2072	1.5
1972	0		2017	-3.3		2042	9		2072	3.2
1972	0		2017	-1.5		2042	1.6		2072	-0.9
1972	0		2017	16.7		2042	3.3		2072	0
1972	0		2017	4.6		2042	0.8		2072	0
1972	0		2017	9.1		2042	0.4		2072	0
1972	0.4		2017	4.5		2042	19.4		2072	0.4
1972	0		2017	0		2042	1.5		2072	0
1972	0		2017	0.2		2042	3.6		2072	0
1972	0		2017	4.5		2042	0		2072	0
1972	0.6		2017	8.1		2042	0.6		2072	0.6
1972	3.8		2017	8.2		2042	0.4		2072	0.4
1972	0		2017	29.5		2042	0.1		2072	0
1972	0		2017	4.9		2042	3.3		2072	0
1972	0		2017	0.4		2042	0.3		2072	0
1972	0		2017	1.5		2042	0.4		2072	-0.1
1972	0.1		2017	-16.4		2042	-14.9		2072	-16.8
1972	0		2017	-18.5		2042	-15.3		2072	-18.5
1972	0		2017	-7.7		2042	7.6		2072	-7.7
1972	0		2017	-4.6		2042	-3.4		2072	-4.7
1972	0		2017	-4.8		2042	-4.8		2072	-4.8
1972	0		2017	-0.5		2042	0.2		2072	-0.5
1972	0		2017	0		2042	0		2072	0
1972	0		2017	-7.7		2042	-8.1		2072	-8.1
1972	0		2017	-13.9		2042	-13.1		2072	-14.6
1972	0.2		2017	0.2		2042	0.2		2072	0.2
1972	0		2017	-13.8		2042	1.6		2072	-13.8
1972	0		2017	6.7		2042	-1.5		2072	-1.9
1972	0		2017	25.9		2042	0		2072	0
1972	0		2017	4.9		2042	0		2072	0
1972	0		2017	-2		2042	-2.6		2072	-2.6
1972	0		2017	1.8		2042	0		2072	0
1972	1.7		2017	-0.8		2042	-0.8		2072	-0.8
1972	0		2017	4.9		2042	0		2072	0
1972	0		2017	0.7		2042	0		2072	1.8
1972	0		2017	12.3		2042	0		2072	0
1972	0		2017	7.5		2042	2.6		2072	0
1972	0		2017	2.1		2042	21.8		2072	-1.1
1972	0		2017	4.7		2042	7.2		2072	0
1972	0		2017	-0.7		2042	1.2		2072	-0.7
1972	0		2017	2		2042	2.2		2072	0
1972	0		2017	5		2042	0		2072	0
1972	0		2017	5		2042	0		2072	0
1972	0		2017	4.9		2042	0		2072	0
1972	0		2017	2.7		2042	0		2072	0
1972	0		2017	0		2042	0		2072	0
1972	0		2017	0		2042	0		2072	0
1972	0		2017	0		2042	0		2072	0
1972	0		2017	0		2042	0		2072	0
1972	0		2017	0		2042	0		2072	0
1972	0		2017	0		2042	0		2072	0
1972	0		2017	0		2042	0.4		2072	0
1972	0		2017	-0.5		2042	-0.5		2072	-0.5
1972	0		2017	-0.1		2042	-0.1		2072	-0.1
1972	0		2017	0		2042	0		2072	0
1972	0		2017	0		2042	0		2072	0
1972	0		2017	0		2042	0		2072	0
1972	0		2017	0		2042	0		2072	0
1972	0		2017	0		2042	0		2072	0
1972	0		2017	0		2042	0		2072	0
1972	0		2017	0.8		2042	0		2072	0
1972	0		2017	0.1		2042	2.8		2072	0
1972	0		2017	0		2042	0		2072	0
1972	0		2017	0		2042	0		2072	0
1972	0		2017	0.1		2042	0		2072	0
1972	0		2017	0		2042	0		2072	0
1972	0		2017	0		2042	0		2072	0
1972	0		2017	0		2042	0.1		2072	0
1972	0		2017	0		2042	0		2072	0
1972	0		2017	0		2042	0		2072	0
1972	0		2017	0		2042	0		2072	0
1972	0		2017	0		2042	0		2072	0
1972	0		2017	0		2042	0		2072	0
1972	5.3		2017	5.3		2042	5.3		2072	5.3
1972	0		2017	0		2042	0		2072	0
1972	0		2017	5.3		2042	0		2072	0
1972	0		2017	0		2042	0		2072	0
1972	0		2017	0		2042	0		2072	0
1972	0		2017	0		2042	0		2072	0
1972	0		2017	0		2042	0		2072	0
1972	0		2017	0		2042	0		2072	0
1972	0		2017	0		2042	0		2072	0
1972	0		2017	0		2042	0		2072	0
1972	0		2017	0		2042	0		2072	0
1972	0		2017	0		2042	0		2072	0
1972	0		2017	0		2042	0		2072	0
1972	1.2		2017	1.2		2042	1.2		2072	1.2
1972	0		2017	0		2042	0		2072	0
1972	0		2017	0		2042	0		2072	0
1972	0		2017	0.1		2042	0		2072	0
1972	0		2017	0		2042	0		2072	0
1972	0		2017	-1.6		2042	-1.6		2072	-1.6
1972	0		2017	0		2042	0		2072	0
1972	0		2017	0		2042	0		2072	0
1972	0		2017	0		2042	0		2072	0
1972	0		2017	0		2042	0		2072	0
1972	0		2017	0		2042	0		2072	0
1972	0		2017	-0.3		2042	-0.3		2072	-0.3
1972	0		2017	0		2042	0		2072	0
1972	0		2017	-6.5		2042	-6.5		2072	-6.5
1972	0		2017	-6.1		2042	-6.1		2072	-6.1
1972	0		2017	-6.5		2042	-6.5		2072	-6.5
1972	0		2017	-7.9		2042	-7.9		2072	-7.9
1972	0		2017	-2.9		2042	-2.9		2072	-2.9
1972	0		2017	0		2042	0		2072	0
1972	0		2017	0		2042	0		2072	0
1972	0		2017	0		2042	0		2072	0
1972	0		2017	-3		2042	-3		2072	-3
1972	0		2017	-1.9		2042	0.9		2072	-1.9
1972	0		2017	0		2042	10.5		2072	0
1972	0		2017	0		2042	1		2072	0
1972	0		2017	0		2042	13.6		2072	0
1972	0		2017	0		2042	16.6		2072	0
1972	0		2017	0		2042	7.9		2072	4
1972	0		2017	0		2042	11.1		2072	0
1972	0		2017	0		2042	0.3		2072	0.5
1972	0		2017	0		2042	0		2072	0.8
1972	0		2017	0		2042	0		2072	0.8
1972	0		2017	0		2042	2.7		2072	6.1
1972	0		2017	0		2042	0		2072	0
1972	0		2017	0		2042	0		2072	9.7
1972	0		2017	0		2042	0		2072	9.4
1972	0		2017	0		2042	3.8		2072	10.3
1972	0		2017	0		2042	1.8		2072	7.6
1972	0		2017	0.6		2042	4.7		2072	13
1972	0		2017	0		2042	5.7		2072	10.4
1972	0		2017	1		2042	0		2072	11.6
1972	0		2017	0		2042	0.8		2072	0
1972	0		2017	0		2042	0		2072	0
1972	0		2017	0		2042	0		2072	0
1972	0		2017	5.6		2042	2.8		2072	8.3
1972	0		2017	-32.4		2042	-34.2		2072	40.5
1972	0		2017	-2		2042	-2		2072	3.3
1972	0		2017	9.1		2042	0		2072	0.7
1972	0		2017	-0.4		2042	-0.4		2072	-0.4
1972	0		2017	0.8		2042	-4.5		2072	13
1972	0		2017	-1.9		2042	17.3		2072	9.1
1972	0		2017	0		2042	11.1		2072	26.8
1972	0		2017	7.5		2042	23.5		2072	0.9
1972	0		2017	0		2042	0.2		2072	0
1972	0		2017	6.6		2042	4.5		2072	0
1972	0		2017	10		2042	5.5		2072	0
1972	0		2017	15.9		2042	0.7		2072	1.8
1972	0		2017	2.8		2042	0		2072	13.6
1972	0		2017	9.1		2042	0		2072	2.6
1972	0		2017	4.3		2042	0		2072	0
1972	0		2017	13.3		2042	3.6		2072	0
1972	0		2017	3.8		2042	6.3		2072	0
1972	3.1		2017	1.2		2042	0		2072	1.1
1972	0		2017	0.8		2042	-2.2		2072	22.7
1972	0		2017	28.6		2042	8.6		2072	1.7
1972	0		2017	7.6		2042	47.8		2072	28.3
1972	0		2017	-7.7		2042	-12.7		2072	-12
1972	0		2017	32.7		2042	0		2072	2.5
1972	0		2017	9.1		2042	0		2072	0
1972	0		2017	2.2		2042	0		2072	0
1972	0		2017	-2.8		2042	-3.7		2072	-3.7
1972	0		2017	-7		2042	-7		2072	-2.3
1972	0		2017	0		2042	0		2072	0
1972	0		2017	-13.7		2042	-13.7		2072	-13.7
1972	0		2017	0		2042	0		2072	0
1972	0		2017	-4.7		2042	-4.7		2072	-4.7
1972	0		2017	-0.9		2042	-0.9		2072	-0.9
1972	0		2017	-9.6		2042	-9.6		2072	-8.9
1972	0		2017	-0.5		2042	-0.5		2072	1.4
1972	0		2017	-1.2		2042	-1.2		2072	-1.2
1972	0		2017	-3		2042	-1.2		2072	-3
1972	0		2017	-42.2		2042	-42.2		2072	-42.2
1972	0		2017	-0.8		2042	-0.8		2072	-0.8
1972	0		2017	-0.9		2042	1.5		2072	-0.9
1972	0		2017	4.1		2042	0.7		2072	-0.2
1972	0		2017	0		2042	2.7		2072	0
1972	0		2017	0.6		2042	4.7		2072	-1.2
1972	0		2017	0.2		2042	10.9		2072	-0.1
1972	0		2017	1.4		2042	1.3		2072	49.1
1972	0		2017	24.3		2042	-1.1		2072	1.6
1972	0		2017	-0.2		2042	-1.1		2072	3.4
1972	0		2017	0.3		2042	-4.6		2072	41.3
1972	0		2017	-3.4		2042	13.2		2072	12.8
1972	0		2017	-20.3		2042	-17.6		2072	-19.3
1972	0		2017	-1		2042	-0.5		2072	-1
1972	0		2017	-0.6		2042	0.3		2072	-0.6
1972	0		2017	47.1		2042	21.5		2072	-1.8
1972	0		2017	27.9		2042	-3.8		2072	-3.8
1972	0		2017	-1.8		2042	-1.8		2072	-1.8
1972	0		2017	0		2042	0		2072	0
1972	0		2017	0		2042	0		2072	0
1972	0		2017	0		2042	1.5		2072	0
1972	0		2017	0		2042	0		2072	0
1972	0		2017	6.4		2042	0		2072	0
1972	0		2017	0.8		2042	0		2072	0
1972	3		2017	-67.9		2042	-77.6		2072	-77.6
1972	0		2017	0.4		2042	3		2072	-0.1
1972	19.6		2017	19.6		2042	23.7		2072	19.6
1972	55.6		2017	55.6		2042	55.6		2072	55.6
1972	0		2017	0		2042	0		2072	0
1972	0		2017	0.5		2042	0		2072	0
1972	0		2017	0.9		2042	0		2072	0
1972	0		2017	0		2042	0		2072	0
1972	0		2017	0		2042	0		2072	0.9
1972	0		2017	0		2042	0		2072	0
1972	0		2017	-0.8		2042	-0.8		2072	-0.8
1972	0.6		2017	0.6		2042	0.6		2072	0.6
1972	2.8		2017	2.8		2042	2.8		2072	2.8
1972	0		2017	0		2042	0		2072	0
1972	0		2017	0		2042	0		2072	0
1972	0		2017	-4.4		2042	-4.4		2072	-4.4
1972	2		2017	2		2042	2		2072	2
1972	0		2017	-41.3		2042	-41.3		2072	-41.3
1972	0		2017	-0.6		2042	-0.2		2072	-0.6
1972	0		2017	0		2042	5.2		2072	0
1972	0		2017	0		2042	0		2072	0
1972	0		2017	0		2042	0		2072	0
1972	13.8		2017	13.8		2042	22.2		2072	13.8
1972	0		2017	0		2042	53.5		2072	12.4
1972	0		2017	0		2042	0.2		2072	0
1972	0		2017	0		2042	0		2072	0
1972	0		2017	0		2042	0		2072	0
1972	0		2017	0		2042	0		2072	0
1972	0		2017	0.2		2042	31.9		2072	0
1972	0		2017	0		2042	19.7		2072	0
1972	0		2017	0		2042	15.3		2072	2.5
1972	0		2017	0		2042	0		2072	0
1972	39.2		2017	39.2		2042	41.3		2072	39.2
1972	15.2		2017	15.5		2042	15.3		2072	17.9
1972	0		2017	0		2042	0		2072	0
1972	0		2017	0		2042	0.1		2072	0
1972	0		2017	0		2042	0		2072	0
1972	0		2017	0		2042	0		2072	0
1972	0		2017	0		2042	0.2		2072	0
1972	0		2017	-15.5		2042	-16.1		2072	-16.1
1972	0		2017	-2.9		2042	-2.9		2072	-2.9
1973	0		2018	-40.9		2043	-40.9		2073	-40.9
1973	0		2018	-0.5		2043	-0.5		2073	18.9
1973	0		2018	-39.2		2043	-33.7		2073	-39.2
1973	0		2018	0		2043	0		2073	3
1973	0		2018	-0.8		2043	-0.8		2073	-0.4
1973	0		2018	-25.3		2043	-23.8		2073	-25.3
1973	0		2018	-29.8		2043	-29.8		2073	-29.8
1973	0		2018	-1.2		2043	-1.2		2073	3.1
1973	0		2018	-4.3		2043	-4.3		2073	-4.3
1973	0		2018	0		2043	0		2073	0
1973	0		2018	0		2043	0		2073	0
1973	0		2018	0		2043	0.3		2073	0
1973	0		2018	0		2043	0		2073	0
1973	9.1		2018	9.1		2043	9.1		2073	9.1
1973	0		2018	0		2043	0		2073	0
1973	0		2018	0		2043	0		2073	9.3
1973	0		2018	-1.6		2043	-1.6		2073	-1.6
1973	0		2018	0		2043	0		2073	0
1973	0		2018	0		2043	0		2073	0
1973	0		2018	0		2043	0		2073	0
1973	7.5		2018	7.5		2043	7.5		2073	7.5
1973	2.4		2018	2.4		2043	2.4		2073	2.4
1973	0		2018	-0.4		2043	-0.4		2073	-0.4
1973	0		2018	0		2043	0		2073	0
1973	0		2018	-1.6		2043	-1.6		2073	-1.6
1973	0		2018	-5.4		2043	-5.4		2073	-5.4
1973	0.1		2018	18.1		2043	0		2073	0
1973	0		2018	-40.4		2043	-40.5		2073	-40.5
1973	0		2018	-0.6		2043	-0.5		2073	-0.6
1973	0		2018	-12.2		2043	-12.2		2073	-12.2
1973	0		2018	0		2043	0		2073	0
1973	0		2018	0		2043	0		2073	0
1973	0.7		2018	-26.1		2043	-26.1		2073	-26.1
1973	10.3		2018	12.2		2043	10.3		2073	10.3
1973	0		2018	0.1		2043	0		2073	0
1973	0		2018	0		2043	0		2073	0
1973	0		2018	0		2043	0.4		2073	0
1973	0		2018	0.9		2043	0		2073	0
1973	0		2018	0		2043	0		2073	0
1973	0		2018	0		2043	0		2073	0
1973	0		2018	0		2043	0		2073	0.3
1973	0		2018	0		2043	0.6		2073	7.7
1973	0		2018	-0.2		2043	12.9		2073	-0.2
1973	19.8		2018	18.3		2043	27.2		2073	18.3
1973	12		2018	12		2043	12		2073	12
1973	45.3		2018	45.5		2043	57.3		2073	45.3
1973	14		2018	-22.1		2043	-3.9		2073	-19.6
1973	0.2		2018	-8.8		2043	-6.7		2073	-3.8
1973	0		2018	0		2043	22.6		2073	0
1973	0		2018	-5.8		2043	-4.9		2073	-5.7
1973	0		2018	-4.5		2043	-4.1		2073	-6.1
1973	0		2018	-9.2		2043	-9.2		2073	-9.2
1973	0		2018	0.5		2043	0.4		2073	0
1973	0		2018	1.1		2043	4.9		2073	0
1973	0		2018	5		2043	1.7		2073	1.7
1973	0		2018	0		2043	0		2073	0.2
1973	0		2018	0		2043	0		2073	0
1973	0		2018	0.1		2043	0		2073	0
1973	0		2018	0		2043	2.2		2073	0
1973	0		2018	1.5		2043	0.9		2073	0
1973	0		2018	11.5		2043	0		2073	0
1973	0		2018	0		2043	0		2073	0
1973	0		2018	0		2043	0		2073	16.9
1973	0		2018	-14.2		2043	-14.2		2073	-14.2
1973	9.8		2018	9.8		2043	9.8		2073	9.8
1973	0		2018	1.4		2043	0		2073	0
1973	0.4		2018	0.4		2043	0.4		2073	0.4
1973	2		2018	2		2043	2		2073	2
1973	0		2018	0		2043	14.5		2073	0
1973	0		2018	0		2043	0		2073	0
1973	0		2018	-5.3		2043	-5.3		2073	-5.3
1973	0		2018	0		2043	0		2073	0
1973	0		2018	0		2043	0		2073	0
1973	0.8		2018	4.1		2043	0.8		2073	1.1
1973	7.6		2018	3		2043	2.7		2073	2.7
1973	4.5		2018	5.7		2043	4.5		2073	4.5
1973	0		2018	-8.5		2043	-8.5		2073	-8.5
1973	0		2018	-0.9		2043	-0.9		2073	-0.9
1973	0		2018	0.5		2043	0		2073	0
1973	0		2018	5.6		2043	0		2073	0
1973	0		2018	1.3		2043	0		2073	4.5
1973	0		2018	1.1		2043	0		2073	12.5
1973	0		2018	-2.7		2043	-2.7		2073	2.2
1973	0		2018	-5.3		2043	-4.4		2073	-5.3
1973	0		2018	-3		2043	-3.6		2073	-3.6
1973	0		2018	-1.1		2043	-2.2		2073	-2.2
1973	0		2018	0		2043	0		2073	0
1973	0		2018	-10.3		2043	-10.8		2073	-10.8
1973	0		2018	-1.5		2043	-1.5		2073	-1.5
1973	0.7		2018	1.7		2043	-1.2		2073	-1.2
1973	0		2018	-2.2		2043	-2.2		2073	-2.2
1973	0		2018	-3.6		2043	-3.6		2073	0.2
1973	0		2018	-0.1		2043	-0.1		2073	0.9
1973	0		2018	-3.6		2043	-3.6		2073	19
1973	0		2018	0		2043	0.2		2073	5.9
1973	0		2018	0		2043	0		2073	8.4
1973	0		2018	0		2043	0		2073	5.5
1973	0		2018	8.3		2043	0		2073	0
1973	2.2		2018	3.5		2043	2.3		2073	2.2
1973	12.2		2018	12.2		2043	12.2		2073	17.1
1973	0		2018	1.9		2043	-3.8		2073	-1.7
1973	0		2018	4		2043	47.5		2073	5.7
1973	0		2018	10.8		2043	0.2		2073	25.4
1973	0		2018	-8.7		2043	-9		2073	-3.4
1973	0		2018	-15.7		2043	-16.6		2073	13.8
1973	5.7		2018	-41.2		2043	-43.3		2073	-43.3
1973	1		2018	4.2		2043	0.3		2073	0.3
1973	0		2018	15.8		2043	0		2073	0
1973	3.7		2018	5.5		2043	3.7		2073	4.6
1973	0		2018	1.8		2043	0		2073	0.2
1973	0		2018	0.5		2043	3.2		2073	0
1973	0		2018	-0.4		2043	0		2073	-0.4
1973	0		2018	0		2043	0		2073	0
1973	0		2018	0		2043	0		2073	0.5
1973	0		2018	-4.7		2043	-4.7		2073	-1.2
1973	0		2018	1		2043	0		2073	0
1973	0		2018	1.2		2043	0		2073	0
1973	1.1		2018	0		2043	-9		2073	-9.2
1973	7.5		2018	7.7		2043	7.5		2073	7.3
1973	1.7		2018	12.4		2043	1.7		2073	1.7
1973	12.3		2018	18.6		2043	12.3		2073	12.3
1973	21		2018	21.6		2043	20.9		2073	20.9
1973	0		2018	0.7		2043	0		2073	0
1973	0		2018	-3.1		2043	-6		2073	-6
1973	0		2018	-0.8		2043	-5.5		2073	7.2
1973	0		2018	0.4		2043	1.7		2073	-4.9
1973	1		2018	-12.3		2043	-6.6		2073	-14.2
1973	0		2018	0.7		2043	-14.8		2073	-19.5
1973	0		2018	0.3		2043	20.3		2073	21
1973	0		2018	-0.3		2043	-0.3		2073	3.1
1973	0		2018	0		2043	0		2073	3.4
1973	0		2018	2.7		2043	4.8		2073	-3
1973	0		2018	7.7		2043	-5.8		2073	0.7
1973	0		2018	6.9		2043	-3.6		2073	-7.5
1973	0		2018	26		2043	10.8		2073	-0.4
1973	0		2018	30.7		2043	0.9		2073	4
1973	0		2018	2.5		2043	14.3		2073	2.7
1973	0		2018	1.2		2043	11.1		2073	11.3
1973	0		2018	1		2043	13.5		2073	1.9
1973	0		2018	10.3		2043	0		2073	1.9
1973	0		2018	4.6		2043	0		2073	5.9
1973	0		2018	5.4		2043	5.8		2073	0.1
1973	0		2018	1.1		2043	0.7		2073	0
1973	0		2018	10.3		2043	0		2073	0
1973	0		2018	1.7		2043	0		2073	0
1973	0		2018	0.2		2043	29.2		2073	0
1973	0		2018	-6.4		2043	-1.4		2073	-7
1973	0		2018	10.7		2043	4		2073	-1.7
1973	0.8		2018	-1.4		2043	16.9		2073	-2.8
1973	0		2018	-6.1		2043	-1.5		2073	-6.3
1973	1.4		2018	5		2043	15.3		2073	2
1973	0		2018	-0.2		2043	0.6		2073	5.4
1973	0		2018	-2.2		2043	-2.2		2073	15.1
1973	0		2018	-0.1		2043	-0.1		2073	8.5
1973	0		2018	-9.2		2043	-9.2		2073	-2.1
1973	0		2018	-24		2043	-24		2073	-16.7
1973	0		2018	-65.3		2043	-65.4		2073	-58.1
1973	0		2018	-10.4		2043	8.6		2073	-10.3
1973	0.7		2018	-15.1		2043	-20.3		2073	-16.9
1973	29.5		2018	21.6		2043	46.5		2073	34.8
1973	1.8		2018	-0.7		2043	2.1		2073	1.9
1973	0		2018	29.1		2043	9.1		2073	4.8
1973	0		2018	2		2043	9.7		2073	-0.7
1973	0		2018	3.4		2043	0.4		2073	10
1973	0		2018	-0.4		2043	7.3		2073	13.2
1973	0		2018	1.1		2043	3		2073	2.6
1973	0		2018	0		2043	8.6		2073	3.4
1973	0		2018	0		2043	3.1		2073	0.1
1973	0		2018	2.2		2043	20.8		2073	22.6
1973	12.8		2018	18.1		2043	20.8		2073	18.8
1973	0		2018	-0.2		2043	5.8		2073	-0.2
1973	1.8		2018	1.8		2043	12.8		2073	1.8
1973	0.2		2018	0.9		2043	29		2073	0.2
1973	0		2018	0		2043	0.6		2073	0
1973	0		2018	0		2043	0		2073	0
1973	0		2018	0		2043	0		2073	7.3
1973	0		2018	-0.1		2043	-0.1		2073	11.7
1973	0		2018	0		2043	0		2073	0
1973	0		2018	0		2043	0		2073	0
1973	0		2018	0		2043	0		2073	0
1973	0.7		2018	0.7		2043	0.7		2073	0.7
1973	0		2018	0		2043	0		2073	0
1973	0		2018	0		2043	0		2073	0
1973	0		2018	0		2043	0		2073	0
1973	0.2		2018	0.2		2043	0.2		2073	0.2
1973	2.8		2018	2.8		2043	2.8		2073	2.8
1973	0		2018	0		2043	0		2073	0
1973	0		2018	0		2043	0		2073	0
1973	0		2018	0		2043	0		2073	0
1973	0		2018	0		2043	0		2073	0
1973	0		2018	0		2043	0		2073	0
1973	0		2018	0		2043	0		2073	0
1973	0		2018	0		2043	0		2073	0
1973	0		2018	0		2043	0		2073	0
1973	0		2018	0		2043	0		2073	2.9
1973	0		2018	0		2043	0		2073	0
1973	0		2018	0		2043	0		2073	0
1973	0		2018	0		2043	0		2073	0
1973	0		2018	0		2043	0		2073	0
1973	0		2018	0		2043	0		2073	0
1973	0		2018	0		2043	0		2073	0
1973	0		2018	0		2043	0		2073	0
1973	0		2018	0		2043	0		2073	0
1973	0		2018	0		2043	0		2073	0
1973	0		2018	0		2043	0		2073	0
1973	0		2018	0		2043	0		2073	0
1973	0		2018	0		2043	0		2073	0
1973	0		2018	0		2043	0		2073	0
1973	0		2018	0		2043	0		2073	0
1973	0		2018	0		2043	0		2073	0
1973	0		2018	0		2043	0		2073	0
1973	0		2018	0		2043	0		2073	0
1973	0		2018	0		2043	0		2073	0
1973	0		2018	0		2043	0		2073	0
1973	0		2018	0		2043	0		2073	0
1973	0		2018	0		2043	0		2073	0
1973	0		2018	0		2043	0		2073	0
1973	0		2018	0		2043	0		2073	0
1973	0		2018	0		2043	0		2073	0
1973	0		2018	0		2043	0		2073	0
1973	0		2018	0		2043	0		2073	0
1973	0		2018	0		2043	0		2073	0
1973	0		2018	0		2043	0		2073	0
1973	0		2018	0		2043	0.2		2073	0
1973	0		2018	0		2043	0		2073	0
1973	0		2018	0		2043	0		2073	0
1973	0		2018	0		2043	0.2		2073	0
1973	0		2018	0		2043	0		2073	0
1973	0		2018	0		2043	0		2073	0
1973	0		2018	0		2043	0		2073	6.1
1973	0		2018	0		2043	0		2073	1.9
1973	0		2018	0		2043	0.3		2073	0
1973	0		2018	-1.4		2043	-1.4		2073	3.3
1973	0		2018	0		2043	0		2073	0
1973	0		2018	0		2043	0		2073	0.1
1973	0		2018	0		2043	0		2073	7
1973	0.2		2018	0.2		2043	0.2		2073	0.2
1973	0		2018	0		2043	0		2073	0
1973	0		2018	0		2043	0		2073	0
1973	0		2018	0		2043	1.3		2073	0
1973	0		2018	0		2043	0.6		2073	0
1973	0		2018	1.4		2043	0		2073	0
1973	0		2018	3.6		2043	0		2073	0
1973	0		2018	0		2043	0		2073	0
1973	0		2018	0		2043	0		2073	0
1973	0		2018	10.6		2043	0		2073	0
1973	0		2018	1.9		2043	0		2073	0
1973	0		2018	0.9		2043	1.2		2073	0
1973	0		2018	0		2043	0		2073	22.7
1973	0		2018	2.4		2043	0		2073	16.6
1973	0		2018	1		2043	0		2073	11.3
1973	0		2018	0		2043	0		2073	5.9
1973	1.3		2018	1.3		2043	1.3		2073	19.3
1973	2.5		2018	2.5		2043	2.5		2073	11.1
1973	0		2018	0		2043	0		2073	12.9
1973	0		2018	0		2043	0		2073	9.6
1973	0		2018	0		2043	0		2073	16.5
1973	0		2018	0		2043	0		2073	3.6
1973	0		2018	0		2043	0		2073	1.9
1973	0		2018	0		2043	0		2073	2.7
1973	0		2018	0		2043	0		2073	1.9
1973	0		2018	0		2043	4.1		2073	0
1973	0		2018	0		2043	0		2073	0
1973	1		2018	1		2043	1		2073	8.9
1973	0		2018	0		2043	0		2073	6.3
1973	0		2018	0		2043	0.6		2073	5.1
1973	0		2018	-0.9		2043	5.4		2073	1.8
1973	0		2018	0		2043	6.6		2073	0
1973	0		2018	15.6		2043	1.4		2073	-2
1973	0		2018	14.5		2043	13.3		2073	0
1973	0		2018	7		2043	2		2073	0
1973	0		2018	3		2043	9.7		2073	2.6
1973	0		2018	0.9		2043	13.5		2073	8.4
1973	0		2018	5.8		2043	-2.1		2073	-4.9
1973	0		2018	-16.5		2043	-15		2073	-16.5
1973	0		2018	-7.6		2043	-6		2073	-5
1973	0		2018	-1.3		2043	0.7		2073	6.2
1973	0		2018	-0.4		2043	9		2073	-8
1973	0		2018	-5.7		2043	-5.7		2073	-5.7
1973	0		2018	-2.5		2043	-2.4		2073	0.3
1973	0		2018	0.1		2043	12.7		2073	-1.8
1973	0		2018	-2.6		2043	-2.6		2073	-2.6
1973	0		2018	0.6		2043	2.2		2073	9.2
1973	0		2018	-9.4		2043	11.9		2073	-7.3
1973	0		2018	0		2043	0		2073	3.5
1973	0		2018	0.1		2043	0.4		2073	11.9
1973	7.2		2018	7.2		2043	23.8		2073	8
1973	1.9		2018	1.9		2043	1.9		2073	10.9
1973	25.5		2018	25.5		2043	25.5		2073	26.4
1973	8.1		2018	8.1		2043	11		2073	8.2
1973	7.7		2018	7.7		2043	14.8		2073	11.2
1973	0		2018	0		2043	5.3		2073	28.2
1973	0		2018	-0.5		2043	3.5		2073	0.9
1973	0		2018	-1		2043	-1		2073	0.8
1973	0		2018	-2.1		2043	-0.7		2073	0.1
1973	0.1		2018	-3.2		2043	-1.8		2073	-3.2
1973	0		2018	-1.1		2043	2.2		2073	-1.1
1973	0		2018	-1.1		2043	-1.1		2073	-1.1
1973	0.7		2018	-0.7		2043	-0.7		2073	-0.7
1973	0		2018	1.3		2043	5		2073	0.6
1973	0		2018	0		2043	2.9		2073	0
1973	0		2018	-0.4		2043	-0.4		2073	-0.4
1973	0.3		2018	-0.3		2043	-0.3		2073	-0.3
1973	0		2018	-4.2		2043	-4.2		2073	-4.2
1973	0		2018	0		2043	0		2073	0
1973	0		2018	0		2043	0		2073	0
1973	0		2018	0		2043	0		2073	0
1973	0		2018	0.4		2043	0		2073	0
1973	0		2018	4.9		2043	0		2073	0
1973	0		2018	0		2043	1.3		2073	0
1973	0		2018	0		2043	0		2073	0
1973	0		2018	0		2043	0		2073	0
1973	0		2018	0		2043	0		2073	0
1973	9.2		2018	9.2		2043	9.2		2073	9.2
1973	0		2018	-0.4		2043	-0.4		2073	-0.4
1973	0		2018	0.8		2043	4.6		2073	0
1973	0		2018	3		2043	0.3		2073	0
1973	0		2018	0		2043	0		2073	4
1973	0		2018	6.8		2043	0		2073	0
1973	0		2018	2.6		2043	0		2073	0
1973	0		2018	28.7		2043	0		2073	0
1973	0		2018	13.8		2043	-0.1		2073	-0.1
1973	0		2018	2.1		2043	0		2073	0
1973	0		2018	4.3		2043	0		2073	0
1973	2.2		2018	3.2		2043	2.2		2073	2.2
1973	0.2		2018	0.2		2043	0.2		2073	0.2
1973	7.2		2018	48.4		2043	7.2		2073	7.2
1973	0		2018	0		2043	0		2073	0
1973	0		2018	1.4		2043	-1		2073	-1
1973	0		2018	0		2043	0		2073	2
1973	0		2018	0		2043	0		2073	0
1973	0		2018	0		2043	0		2073	31
1973	0		2018	0		2043	0		2073	3.7
1973	0		2018	-4.9		2043	-4.8		2073	-4.9
1973	0		2018	-42.4		2043	-36.3		2073	-42.9
1973	0		2018	0		2043	0		2073	0
1973	0		2018	0		2043	0		2073	0
1973	0		2018	0		2043	0		2073	0
1973	0		2018	0		2043	0		2073	0
1973	0		2018	0		2043	0		2073	0
1973	0		2018	2.6		2043	0		2073	0
1973	0		2018	3.3		2043	0.1		2073	0
1973	0		2018	3.5		2043	0		2073	0
1973	0		2018	0		2043	0		2073	0
1973	0		2018	-1.1		2043	-1.1		2073	-1.1
1973	0		2018	-0.8		2043	-0.8		2073	-0.8
1973	0		2018	-65.8		2043	-65.8		2073	-65.8
1973	0		2018	0		2043	0		2073	0
1973	0		2018	0		2043	0		2073	0
1973	0		2018	0		2043	0		2073	0
1973	0		2018	0		2043	0		2073	0
1973	0		2018	0		2043	0		2073	0
1973	0		2018	0		2043	0		2073	0
1973	0		2018	-1.2		2043	-1.2		2073	-1.2
1973	0		2018	4.3		2043	0		2073	0
1973	0		2018	0		2043	0		2073	6.6
1973	0		2018	0		2043	0		2073	2.1
1973	0		2018	-5.9		2043	-5.9		2073	-5.1
1973	0		2018	-12.2		2043	-12.2		2073	5
1973	0		2018	-1.5		2043	2.5		2073	-0.6
1974	0		2019	-1.2		2044	-1.2		2074	-1.2
1974	0		2019	-0.8		2044	-0.8		2074	2.7
1974	0		2019	-0.2		2044	4.4		2074	-0.2
1974	0		2019	-1		2044	-0.9		2074	-1
1974	0		2019	0		2044	5.4		2074	0
1974	0		2019	0		2044	0		2074	0
1974	0		2019	0		2044	1.4		2074	0
1974	0		2019	0		2044	3.8		2074	0
1974	0		2019	0		2044	0		2074	0
1974	0		2019	0		2044	0		2074	0
1974	0		2019	0		2044	2.1		2074	0
1974	0		2019	0		2044	12.5		2074	0
1974	0		2019	0		2044	0		2074	0
1974	0		2019	0		2044	0		2074	1.3
1974	0		2019	0		2044	30.3		2074	0
1974	0		2019	0		2044	3.2		2074	0
1974	0		2019	0		2044	0.3		2074	0
1974	0		2019	0		2044	0		2074	0
1974	0		2019	0		2044	0		2074	0
1974	0		2019	0		2044	0		2074	0
1974	0		2019	0		2044	0		2074	0
1974	0		2019	0		2044	0		2074	0.2
1974	0		2019	0		2044	0		2074	0
1974	0		2019	0		2044	0		2074	0
1974	0		2019	0		2044	0		2074	0
1974	0		2019	0		2044	0		2074	0
1974	0.6		2019	0.6		2044	0.6		2074	0.6
1974	0.5		2019	10.6		2044	0.5		2074	0.5
1974	0.2		2019	4		2044	0.2		2074	0.2
1974	7.1		2019	7.1		2044	7.1		2074	7.1
1974	0		2019	0.2		2044	0		2074	0
1974	0		2019	0.4		2044	0		2074	0
1974	0		2019	1.7		2044	1.4		2074	0
1974	0		2019	2.1		2044	0		2074	0.1
1974	0		2019	0.1		2044	0		2074	0
1974	0		2019	0		2044	0		2074	0
1974	0		2019	0		2044	0		2074	1.1
1974	0		2019	11.8		2044	0		2074	1.1
1974	0		2019	0.7		2044	0		2074	0
1974	0		2019	0		2044	0		2074	0
1974	0		2019	0.7		2044	0.1		2074	0
1974	0		2019	-5.6		2044	-5.6		2074	-5.6
1974	0		2019	0		2044	0		2074	0
1974	2.1		2019	2.1		2044	2.1		2074	2.1
1974	0		2019	0		2044	0		2074	0
1974	0		2019	0		2044	0		2074	0
1974	0		2019	0		2044	0		2074	0
1974	0.1		2019	0.1		2044	0.1		2074	0.1
1974	0.3		2019	0.3		2044	0.3		2074	0.3
1974	0		2019	0		2044	0		2074	0
1974	0		2019	0		2044	0		2074	0
1974	1.4		2019	1.4		2044	3		2074	1.4
1974	0.5		2019	0.5		2044	0.5		2074	0.5
1974	0		2019	-3.1		2044	-3.1		2074	-3.1
1974	12		2019	12		2044	12		2074	12
1974	14.3		2019	14.3		2044	14.3		2074	14.3
1974	4		2019	4		2044	4		2074	4
1974	0		2019	0		2044	0		2074	0
1974	0		2019	0		2044	0		2074	0
1974	0		2019	0		2044	0		2074	0
1974	7.2		2019	7.2		2044	7.2		2074	7.2
1974	0		2019	0		2044	0		2074	0
1974	0		2019	0		2044	0		2074	0
1974	0		2019	-5.3		2044	-5.3		2074	-5.3
1974	0		2019	-7.2		2044	-7.2		2074	-4.4
1974	0		2019	-7		2044	-7		2074	-7
1974	25.9		2019	25.9		2044	49.5		2074	25.9
1974	0.1		2019	0.1		2044	0.1		2074	0.1
1974	0		2019	0		2044	0		2074	0
1974	0		2019	0		2044	0		2074	0
1974	0		2019	-1.5		2044	1.1		2074	-1.5
1974	0		2019	-7.1		2044	-3.9		2074	-7.8
1974	0.4		2019	3.6		2044	-4.3		2074	-4.3
1974	0		2019	-1.1		2044	6.4		2074	-1.6
1974	0		2019	-0.2		2044	-1.4		2074	-1.4
1974	0		2019	1.2		2044	-0.3		2074	-0.3
1974	0		2019	-11.1		2044	-11.1		2074	-11.1
1974	0		2019	0		2044	0.4		2074	0
1974	0		2019	-1.3		2044	8.2		2074	-1
1974	0		2019	0		2044	3.6		2074	13.5
1974	0		2019	0		2044	0		2074	6.1
1974	0.2		2019	0.2		2044	0.2		2074	1
1974	0		2019	0		2044	0		2074	0
1974	0		2019	2.4		2044	0.2		2074	0.3
1974	0		2019	0		2044	0		2074	0.9
1974	0		2019	0.2		2044	3.9		2074	11.7
1974	0		2019	0		2044	0		2074	0
1974	0		2019	2.3		2044	0		2074	0
1974	0		2019	0		2044	0		2074	0
1974	0		2019	0		2044	0		2074	0
1974	0		2019	0		2044	0		2074	0
1974	0.1		2019	0		2044	0		2074	0
1974	0		2019	-0.1		2044	-0.1		2074	7.6
1974	0.6		2019	0.6		2044	0.3		2074	15.9
1974	0		2019	8.5		2044	0.5		2074	3.6
1974	0		2019	0		2044	0		2074	0
1974	0		2019	0		2044	0		2074	0
1974	0		2019	1		2044	0		2074	0
1974	0		2019	0		2044	0		2074	0
1974	0		2019	0.2		2044	0		2074	0
1974	0		2019	9.6		2044	0		2074	0
1974	0		2019	0.2		2044	0.1		2074	0.6
1974	0		2019	1		2044	2.1		2074	0
1974	0		2019	0		2044	11.3		2074	0
1974	0		2019	0		2044	31.3		2074	0
1974	0		2019	-5		2044	24.9		2074	-4.4
1974	0.1		2019	0.1		2044	8.1		2074	3.7
1974	0		2019	0		2044	2.2		2074	4.8
1974	0		2019	0.3		2044	0.3		2074	0
1974	5.4		2019	5.4		2044	5.4		2074	5.4
1974	0		2019	6.9		2044	0		2074	0
1974	0		2019	-0.5		2044	-0.5		2074	-0.5
1974	0		2019	-11.7		2044	-11.7		2074	-11.7
1974	0		2019	-8.9		2044	-8.9		2074	-8.9
1974	0		2019	-1.7		2044	-2.3		2074	-2.3
1974	0		2019	-6.2		2044	-10.9		2074	-9.6
1974	0		2019	-1.8		2044	-3.1		2074	-3.1
1974	6.7		2019	5.7		2044	6.8		2074	6.5
1974	0		2019	0		2044	9.6		2074	12.6
1974	0		2019	0		2044	0		2074	15.1
1974	0		2019	-0.1		2044	2.3		2074	1.3
1974	0		2019	-4.1		2044	-0.8		2074	0
1974	0		2019	-0.4		2044	1.4		2074	15.7
1974	0		2019	1.2		2044	24.6		2074	1.4
1974	0		2019	24.3		2044	3.9		2074	5.5
1974	0		2019	3.9		2044	15.9		2074	0.7
1974	0		2019	1.7		2044	-1.8		2074	3.5
1974	0		2019	24.7		2044	1.2		2074	1.2
1974	0		2019	0.6		2044	0.6		2074	15.4
1974	0		2019	13.2		2044	-0.2		2074	19
1974	0		2019	0.4		2044	-0.1		2074	4.5
1974	0		2019	-0.6		2044	1.1		2074	-0.1
1974	0		2019	20.8		2044	3.9		2074	0
1974	0		2019	-4.7		2044	-5.7		2074	-5.7
1974	0		2019	-5.2		2044	-6.8		2074	-6.8
1974	0.3		2019	-4.5		2044	-7.1		2074	-7.1
1974	0		2019	20.6		2044	-12.5		2074	-6.9
1974	14.6		2019	8.7		2044	5.6		2074	23.1
1974	0		2019	0.6		2044	0		2074	4.3
1974	0		2019	-0.2		2044	-0.3		2074	-0.3
1974	0		2019	5.3		2044	0.2		2074	1.1
1974	0		2019	22.6		2044	-6.2		2074	-6.2
1974	0		2019	-5.8		2044	-3.1		2074	-5.8
1974	0		2019	-3.7		2044	0.7		2074	-3.7
1974	0		2019	-2.9		2044	2.2		2074	-1
1974	0		2019	0		2044	1.7		2074	3.5
1974	0		2019	0		2044	0		2074	34.7
1974	0		2019	0		2044	4.1		2074	5.9
1974	0		2019	0		2044	0.1		2074	1.9
1974	0.1		2019	0.1		2044	0.1		2074	1.8
1974	3.6		2019	1.3		2044	1.3		2074	15.7
1974	0		2019	-19.2		2044	-19.2		2074	-15.7
1974	0		2019	0		2044	0		2074	19.1
1974	0		2019	0		2044	0		2074	12.6
1974	0		2019	0		2044	0		2074	0.9
1974	0		2019	-12.5		2044	-13.2		2074	0.9
1974	0		2019	-1.3		2044	-1.3		2074	2.7
1974	0		2019	-2.8		2044	-2.8		2074	4
1974	0		2019	-1		2044	-1		2074	5.7
1974	0		2019	-3.9		2044	-3.9		2074	3
1974	0		2019	-10.5		2044	-10.5		2074	-0.7
1974	15.5		2019	5.8		2044	5.8		2074	12.4
1974	0.4		2019	0.4		2044	2.7		2074	1.4
1974	0		2019	0		2044	0		2074	1.3
1974	0		2019	0		2044	0		2074	0
1974	1.6		2019	1.6		2044	1.6		2074	7.3
1974	0		2019	0		2044	0		2074	6.6
1974	0		2019	0		2044	0		2074	1
1974	0		2019	0.4		2044	0		2074	0
1974	0		2019	0		2044	0		2074	0
1974	0		2019	0.1		2044	0		2074	0
1974	0		2019	0.5		2044	0		2074	0
1974	0		2019	-1		2044	-1		2074	-1
1974	0		2019	-4.1		2044	-4.1		2074	-4.1
1974	0		2019	0		2044	0		2074	0
1974	0		2019	-1.4		2044	-1.5		2074	-1.5
1974	0		2019	0		2044	0		2074	0
1974	0		2019	0		2044	0		2074	0
1974	0		2019	-0.8		2044	0.5		2074	-0.8
1974	0		2019	0		2044	0		2074	0
1974	0		2019	0		2044	0		2074	0
1974	0		2019	-1.4		2044	-1.4		2074	-1.4
1974	0		2019	0		2044	0		2074	0
1974	0		2019	0		2044	0		2074	0
1974	0		2019	0		2044	0		2074	0
1974	0		2019	0		2044	0		2074	0
1974	0		2019	0		2044	0		2074	0
1974	0		2019	0		2044	0		2074	0
1974	0		2019	0		2044	0		2074	0
1974	0		2019	0		2044	0		2074	0
1974	0		2019	0		2044	13.7		2074	0
1974	0		2019	0		2044	0		2074	0
1974	0		2019	0		2044	0		2074	5.7
1974	0		2019	0		2044	0		2074	0
1974	0		2019	0		2044	0		2074	0
1974	0		2019	0		2044	0		2074	0
1974	0		2019	0		2044	0		2074	0
1974	0		2019	0		2044	0		2074	0
1974	0		2019	0		2044	0		2074	0
1974	0		2019	0		2044	0		2074	0
1974	0		2019	0		2044	0		2074	0
1974	0		2019	0		2044	0		2074	0
1974	0		2019	0		2044	0		2074	0
1974	0		2019	0		2044	0		2074	0
1974	0		2019	0		2044	0		2074	0
1974	0		2019	0		2044	0		2074	0
1974	0		2019	0		2044	0		2074	0
1974	0		2019	0		2044	0		2074	0
1974	0		2019	0		2044	0		2074	0
1974	0		2019	0		2044	0		2074	0
1974	0		2019	0		2044	0		2074	0
1974	0		2019	0		2044	0		2074	0
1974	0		2019	0		2044	0		2074	0
1974	0		2019	0		2044	0		2074	0
1974	0		2019	0		2044	0		2074	0
1974	0		2019	0		2044	0		2074	0
1974	0		2019	0		2044	0		2074	0
1974	0		2019	0		2044	0		2074	0
1974	0		2019	0		2044	0		2074	0
1974	0		2019	0		2044	0		2074	0
1974	0		2019	0		2044	0		2074	0
1974	0		2019	0		2044	0		2074	0
1974	0		2019	0		2044	0		2074	0
1974	0		2019	0		2044	0		2074	0
1974	0		2019	0		2044	0		2074	0
1974	0		2019	0		2044	0		2074	0
1974	0		2019	0		2044	0		2074	0
1974	0		2019	0		2044	0		2074	0
1974	0		2019	0		2044	0.1		2074	0
1974	0		2019	0		2044	0.4		2074	0
1974	0		2019	0		2044	2.2		2074	0
1974	0		2019	0		2044	2.2		2074	0
1974	0		2019	0		2044	0		2074	0
1974	0		2019	0		2044	0		2074	0
1974	0		2019	0		2044	0		2074	0
1974	0		2019	-4.8		2044	-4.8		2074	-4.8
1974	0		2019	-0.2		2044	-0.2		2074	-0.2
1974	0		2019	0		2044	0		2074	0
1974	0		2019	0		2044	0		2074	0
1974	0		2019	0		2044	0		2074	0
1974	0		2019	0		2044	0		2074	0
1974	0		2019	0.2		2044	0		2074	0
1974	0		2019	0		2044	0		2074	0
1974	0		2019	0		2044	0		2074	0
1974	0		2019	1.9		2044	0		2074	0
1974	0		2019	-6.2		2044	-6.2		2074	-6.2
1974	0		2019	-4.4		2044	-4.4		2074	-4.4
1974	0		2019	-10.9		2044	-10.9		2074	-10.9
1974	0		2019	-7		2044	-7		2074	-1.4
1974	0		2019	-9.2		2044	-9.2		2074	-6
1974	0		2019	-4.8		2044	-4.8		2074	-1.2
1974	0		2019	-4.5		2044	-4.5		2074	-4.5
1974	0		2019	-13.1		2044	-13.1		2074	-4.8
1974	0		2019	-9.2		2044	-9.2		2074	-7.7
1974	0		2019	-0.9		2044	-1.7		2074	5.9
1974	0		2019	9.2		2044	0		2074	4.7
1974	0		2019	4.6		2044	0		2074	1.1
1974	0		2019	0		2044	0		2074	4.8
1974	0		2019	-18.4		2044	-18.2		2074	-12.7
1974	0		2019	-26.8		2044	-21.9		2074	-28
1974	0		2019	-4.1		2044	-0.6		2074	-5.3
1974	0		2019	-1		2044	1.4		2074	18.7
1974	0		2019	6.5		2044	-3.1		2074	4.6
1974	0		2019	19.3		2044	0		2074	10.8
1974	0		2019	14.7		2044	0		2074	0.7
1974	0		2019	6.9		2044	0		2074	1.4
1974	0		2019	5.4		2044	1.9		2074	0
1974	0		2019	4.5		2044	8.8		2074	-2.8
1974	0		2019	9.1		2044	2.6		2074	-1
1974	0		2019	20.8		2044	4		2074	0
1974	0		2019	-67.5		2044	-64.8		2074	-67.5
1974	0		2019	8.6		2044	0		2074	0
1974	0		2019	3.7		2044	-17.4		2074	-17.4
1974	0		2019	-30		2044	-33.6		2074	-33.6
1974	0		2019	10.5		2044	-4.6		2074	-4.6
1974	0.7		2019	1.4		2044	0.7		2074	25.1
1974	0		2019	0		2044	1.1		2074	2
1974	0		2019	4.3		2044	3.5		2074	0
1974	1.2		2019	1.7		2044	1.2		2074	1.2
1974	0		2019	0		2044	0		2074	4.5
1974	0		2019	0.3		2044	0		2074	0
1974	3.1		2019	3		2044	0.3		2074	0.3
1974	0		2019	-3.2		2044	-3.2		2074	-3.2
1974	0		2019	0		2044	0		2074	0
1974	0		2019	0		2044	0		2074	0
1974	0		2019	0		2044	0		2074	0
1974	0		2019	2.7		2044	0		2074	0
1974	0		2019	5.5		2044	63.7		2074	0
1974	0		2019	0		2044	6.8		2074	18.2
1974	0		2019	-4.6		2044	34.9		2074	-2.3
1974	0		2019	0		2044	2.6		2074	25.5
1974	0		2019	-0.1		2044	4		2074	0.1
1974	0		2019	-4		2044	-4		2074	-3.9
1974	0		2019	0		2044	8.5		2074	2.4
1974	0		2019	0		2044	21.8		2074	0
1974	0		2019	0		2044	14.5		2074	0
1974	0		2019	0		2044	21		2074	0
1974	0		2019	1.1		2044	0		2074	0
1974	0		2019	0.2		2044	6		2074	0
1974	0		2019	-1.2		2044	3		2074	-0.2
1974	0.1		2019	-15.5		2044	-15.5		2074	-14.8
1974	0		2019	-5.7		2044	-5.7		2074	-5.7
1974	0		2019	-2.1		2044	40.9		2074	-2.3
1974	0		2019	0.3		2044	23.8		2074	0.6
1974	0		2019	1.6		2044	2.6		2074	-0.1
1974	0		2019	0		2044	0		2074	0
1974	0		2019	0		2044	0		2074	0
1974	0		2019	54.6		2044	5.4		2074	0
1974	0		2019	3.8		2044	0		2074	0
1974	0		2019	0		2044	0		2074	0
1974	0		2019	0		2044	0		2074	0
1974	0		2019	0		2044	0		2074	0
1974	17.6		2019	17.7		2044	17.6		2074	17.6
1974	0.5		2019	0.5		2044	0.5		2074	0.5
1974	0.5		2019	0.5		2044	0.5		2074	0.5
1974	13.6		2019	13.6		2044	13.6		2074	13.6
1974	0		2019	0		2044	0		2074	12.3
1974	0		2019	0		2044	0		2074	0.1
1974	0		2019	0		2044	0		2074	0
1974	0		2019	0.3		2044	0		2074	0
1974	0		2019	0		2044	0		2074	0
1974	0		2019	59.7		2044	0		2074	8.4
1974	7.2		2019	7.2		2044	7.2		2074	9.5
1974	0		2019	0		2044	0		2074	0
1974	0		2019	0		2044	0		2074	0
1974	0		2019	0		2044	0		2074	0
1974	0		2019	0		2044	0		2074	0
1974	0		2019	0		2044	0		2074	0
1974	1.8		2019	1.8		2044	1.8		2074	5.1
1974	7.1		2019	7.1		2044	7.1		2074	7.1
1974	1.5		2019	1.5		2044	1.5		2074	1.5
1974	10.5		2019	10.5		2044	10.5		2074	10.5
1974	0		2019	0		2044	0		2074	0
1974	0		2019	0.5		2044	0		2074	0
1974	0		2019	0		2044	0		2074	0
1974	0		2019	21.3		2044	3		2074	0
1974	0		2019	0		2044	0.3		2074	1.9
1974	19		2019	19		2044	19		2074	20.6
1974	0		2019	2.9		2044	0		2074	30
1974	0		2019	0		2044	0		2074	103.3
1974	0		2019	0		2044	0		2074	1.8
1974	0		2019	0		2044	0		2074	0
1974	9.6		2019	14.1		2044	9.6		2074	9.9
1974	0		2019	0		2044	0		2074	0
1974	0		2019	0.1		2044	0		2074	0
1974	0.3		2019	1		2044	0.3		2074	0.3
1974	25.6		2019	25.7		2044	25.6		2074	25.6
1974	0.5		2019	0.6		2044	0.5		2074	0.5
1974	0		2019	0		2044	0		2074	0
1974	0		2019	0		2044	0		2074	0
1974	0		2019	0		2044	19.3		2074	0.2
1974	0		2019	2.1		2044	51.1		2074	0.6
1974	0		2019	0		2044	0		2074	7
1974	0		2019	0		2044	0		2074	0
1974	0		2019	0		2044	0		2074	0
1974	0		2019	-5.1		2044	-5.1		2074	-5.1
1974	0		2019	0		2044	0		2074	0
1974	0		2019	5.6		2044	0		2074	0
1974	0		2019	0		2044	0		2074	0
1974	0		2019	0		2044	0		2074	0
1975	0		2020	0		2045	0.4		2075	0
1975	0		2020	-1.4		2045	-1		2075	-1.4
1975	0		2020	-1.9		2045	-1.9		2075	-1.9
1975	0		2020	0		2045	0		2075	0
1975	0		2020	0		2045	0		2075	0
1975	0		2020	0		2045	0		2075	0
1975	0		2020	2.2		2045	0		2075	0
1975	0		2020	0		2045	0		2075	1
1975	0		2020	0		2045	1.3		2075	0.6
1975	0		2020	0		2045	0		2075	0
1975	0		2020	0		2045	4.3		2075	0
1975	0		2020	0		2045	4.2		2075	0
1975	0		2020	-0.2		2045	9.4		2075	-0.2
1975	0		2020	-12.3		2045	-12.3		2075	-12
1975	0		2020	-2.9		2045	-2.9		2075	-2.9
1975	0		2020	-3.1		2045	-4.9		2075	-4.9
1975	2.4		2020	-18.2		2045	-18.2		2075	-18.2
1975	0.5		2020	-4.5		2045	-4		2075	-4.5
1975	1.5		2020	1.5		2045	9.5		2075	5
1975	18.4		2020	18.4		2045	18.4		2075	18.6
1975	6.2		2020	6.2		2045	6.5		2075	6.2
1975	0		2020	0		2045	0		2075	0
1975	0		2020	0		2045	0		2075	12.9
1975	0		2020	0		2045	2.6		2075	22.4
1975	0		2020	0		2045	0		2075	12.7
1975	0		2020	-0.3		2045	-0.3		2075	11.8
1975	0		2020	-1.7		2045	-8		2075	-8
1975	0.6		2020	0.6		2045	0.6		2075	0.6
1975	0		2020	0		2045	6.5		2075	1.6
1975	0		2020	0		2045	24.1		2075	0
1975	0		2020	0		2045	11.4		2075	0
1975	0		2020	0		2045	0		2075	0
1975	0		2020	0		2045	0		2075	0
1975	0		2020	-0.8		2045	-0.8		2075	-0.8
1975	0		2020	0		2045	0		2075	0
1975	0		2020	0		2045	0		2075	0
1975	0		2020	1.3		2045	0		2075	0
1975	0		2020	0		2045	1.9		2075	0
1975	0		2020	0		2045	0		2075	0
1975	0		2020	0		2045	0		2075	0
1975	0		2020	0		2045	0		2075	0
1975	0		2020	0		2045	0		2075	0
1975	0		2020	-1.4		2045	-1.4		2075	-1.4
1975	0		2020	0		2045	0.2		2075	0
1975	0		2020	0		2045	0		2075	0
1975	0		2020	-1.3		2045	-1.3		2075	-1.3
1975	0		2020	0		2045	0		2075	0
1975	0		2020	0		2045	0		2075	0
1975	0		2020	0		2045	0		2075	0
1975	0		2020	8.3		2045	-0.3		2075	-0.3
1975	0		2020	-6.5		2045	-6.5		2075	-6.1
1975	0		2020	0		2045	0		2075	0
1975	0		2020	0		2045	5.1		2075	0
1975	0		2020	0		2045	67.2		2075	0
1975	9.1		2020	9.1		2045	9.1		2075	9.1
1975	28.6		2020	28.6		2045	28.6		2075	28.6
1975	0.9		2020	0.9		2045	0.9		2075	0.9
1975	2		2020	2.2		2045	2		2075	2
1975	0		2020	0		2045	0.7		2075	0
1975	0		2020	0		2045	0.7		2075	0
1975	4		2020	4		2045	4		2075	4
1975	2.8		2020	8.5		2045	2.8		2075	2.8
1975	38		2020	38		2045	38		2075	38
1975	3.7		2020	22.1		2045	3.7		2075	3.7
1975	0		2020	0		2045	0		2075	0
1975	0		2020	0		2045	0		2075	5.6
1975	0		2020	2.7		2045	-0.7		2075	-0.7
1975	0		2020	-2.5		2045	-2.5		2075	-2.5
1975	0		2020	1.7		2045	0		2075	0
1975	0		2020	1.8		2045	4.5		2075	0
1975	0		2020	0.1		2045	0		2075	0
1975	0.6		2020	0.6		2045	3.1		2075	0.6
1975	0		2020	0		2045	5.7		2075	0
1975	0		2020	-3		2045	29.6		2075	-3.4
1975	26.8		2020	44.3		2045	31.4		2075	26.8
1975	0.9		2020	0.9		2045	20.2		2075	0.9
1975	0.4		2020	0.4		2045	0.4		2075	0.4
1975	0		2020	0		2045	0		2075	0
1975	0		2020	0		2045	0		2075	0.1
1975	0		2020	-43		2045	-43		2075	-43
1975	0		2020	3.6		2045	-0.2		2075	-0.2
1975	4.7		2020	5.8		2045	4.7		2075	4.7
1975	0.1		2020	0.1		2045	2.4		2075	0.1
1975	0		2020	0		2045	0		2075	3.2
1975	0		2020	0		2045	0		2075	0
1975	0		2020	-0.6		2045	-0.6		2075	-0.6
1975	0		2020	-3.9		2045	-3.9		2075	-3.9
1975	0		2020	-1.9		2045	0.4		2075	-2
1975	0		2020	2.8		2045	-4		2075	-4
1975	0		2020	2.6		2045	-0.1		2075	-0.1
1975	0		2020	-7.8		2045	-7.8		2075	-7.8
1975	0		2020	-2.8		2045	-2.8		2075	-2.8
1975	0		2020	0		2045	0		2075	0
1975	17.3		2020	17.3		2045	17.3		2075	17.3
1975	0.6		2020	0.6		2045	0.6		2075	14
1975	0		2020	-11.1		2045	-11.1		2075	-10.8
1975	0		2020	0		2045	0		2075	0
1975	2		2020	2.1		2045	2		2075	2
1975	20.3		2020	20		2045	20		2075	20
1975	2.8		2020	2.6		2045	2.6		2075	2.6
1975	0		2020	-3.1		2045	-0.5		2075	-3.1
1975	0		2020	-9.9		2045	-9.9		2075	-9.9
1975	0.3		2020	0.3		2045	0.3		2075	0.3
1975	0		2020	-0.4		2045	-0.4		2075	-0.2
1975	0		2020	-1.1		2045	-1.1		2075	-1
1975	0		2020	7.5		2045	0		2075	0
1975	0		2020	0.6		2045	0.2		2075	0
1975	0		2020	-1.2		2045	-0.7		2075	-1.2
1975	0		2020	10.3		2045	17.7		2075	-0.1
1975	0		2020	-3.9		2045	-1.7		2075	-4.7
1975	0		2020	17.2		2045	0		2075	0
1975	0		2020	13.1		2045	0		2075	0.1
1975	0		2020	11.4		2045	0		2075	25.9
1975	0		2020	17.7		2045	0		2075	23
1975	0		2020	5.2		2045	0		2075	9.7
1975	0		2020	7.3		2045	0		2075	0.6
1975	0		2020	2.1		2045	0		2075	4
1975	0		2020	0		2045	0.1		2075	0
1975	0		2020	0.1		2045	0		2075	10.9
1975	0		2020	18.2		2045	0		2075	2.2
1975	0		2020	-0.9		2045	-0.9		2075	5.7
1975	0		2020	0		2045	0		2075	34.7
1975	0		2020	0		2045	0		2075	7.7
1975	0		2020	0		2045	62.4		2075	9.5
1975	0		2020	0		2045	9.1		2075	7.5
1975	0		2020	0		2045	8		2075	0
1975	0		2020	0		2045	0.7		2075	16.3
1975	0		2020	0		2045	5		2075	5.5
1975	0		2020	0		2045	0		2075	8.2
1975	0		2020	0.5		2045	-2.4		2075	1.1
1975	0		2020	-5.2		2045	-5.2		2075	-3.5
1975	1		2020	-11.5		2045	-12		2075	-12
1975	13.3		2020	9.1		2045	3.6		2075	3.6
1975	0		2020	-0.5		2045	-1.2		2075	-1.2
1975	0		2020	-4.7		2045	-4.7		2075	-4.4
1975	0		2020	-5.8		2045	-9.4		2075	-9.4
1975	0		2020	-13.4		2045	-15.5		2075	-15.5
1975	0		2020	0.2		2045	-0.9		2075	-0.9
1975	0		2020	-8.2		2045	-10.2		2075	-10.2
1975	0.1		2020	-1.5		2045	-1.5		2075	-1.5
1975	0		2020	-31.1		2045	-31.1		2075	-31
1975	0		2020	-27.7		2045	-27.7		2075	-27.7
1975	0		2020	-0.6		2045	-0.1		2075	1.3
1975	0		2020	-2.1		2045	2.8		2075	3.7
1975	0		2020	-5.4		2045	-5.4		2075	9.8
1975	0		2020	-0.9		2045	-0.9		2075	-0.6
1975	0		2020	-1.6		2045	-1.6		2075	1.9
1975	0		2020	-15		2045	-15		2075	-5.3
1975	0		2020	-5.5		2045	-5.6		2075	-2.6
1975	0		2020	-5.4		2045	-5.4		2075	-4.9
1975	0		2020	2.9		2045	0.4		2075	0.4
1975	0		2020	2.9		2045	3		2075	0
1975	0		2020	19.2		2045	0		2075	0
1975	0		2020	17.8		2045	3.6		2075	0
1975	0		2020	0.7		2045	13.4		2075	0
1975	0		2020	0		2045	34.1		2075	4.3
1975	0		2020	0		2045	24		2075	17.5
1975	0		2020	0		2045	1.1		2075	18.2
1975	0		2020	0.4		2045	52.4		2075	0.3
1975	0		2020	0		2045	0.5		2075	1.8
1975	0		2020	0		2045	1.3		2075	27.7
1975	0		2020	0		2045	7.6		2075	3.3
1975	0		2020	0		2045	12.8		2075	8.2
1975	0		2020	0		2045	1		2075	4.5
1975	0		2020	-17.4		2045	-17.4		2075	-16.7
1975	0		2020	-0.6		2045	-0.6		2075	-0.1
1975	0		2020	3.1		2045	14.6		2075	0
1975	0		2020	0		2045	18.5		2075	0
1975	0		2020	-0.5		2045	3.4		2075	-0.5
1975	0		2020	-3.2		2045	7.5		2075	-3.2
1975	0		2020	0		2045	0.2		2075	0
1975	0		2020	0		2045	0		2075	0
1975	0		2020	0		2045	9.1		2075	0
1975	0		2020	0		2045	2.5		2075	0
1975	0		2020	0		2045	0		2075	0
1975	0		2020	0		2045	0		2075	0
1975	0		2020	0		2045	0		2075	0
1975	0		2020	0		2045	0		2075	0
1975	0		2020	0		2045	0		2075	0
1975	0		2020	0		2045	0		2075	0
1975	0		2020	0		2045	0		2075	0
1975	0		2020	-0.1		2045	-0.1		2075	-0.1
1975	0		2020	0		2045	0		2075	0
1975	0		2020	-0.9		2045	-0.9		2075	-0.9
1975	0		2020	0		2045	0		2075	0
1975	0		2020	-6.9		2045	-6.9		2075	-6.9
1975	0		2020	0		2045	0		2075	0
1975	0		2020	0		2045	0.5		2075	0.6
1975	0		2020	0		2045	0		2075	0
1975	0		2020	0		2045	0		2075	0
1975	0		2020	0		2045	0		2075	1.4
1975	0		2020	0		2045	0		2075	1.4
1975	0		2020	0		2045	0		2075	0
1975	0		2020	0		2045	0		2075	0
1975	0		2020	0		2045	0		2075	0
1975	0		2020	0		2045	0		2075	0
1975	0		2020	0		2045	0		2075	0
1975	0		2020	0		2045	0.2		2075	0
1975	0		2020	0		2045	0		2075	0
1975	0		2020	0		2045	0.2		2075	0
1975	0		2020	0		2045	1.4		2075	0.1
1975	0		2020	0		2045	0		2075	0
1975	0		2020	0		2045	0		2075	0
1975	0		2020	0		2045	0		2075	0
1975	0		2020	0		2045	0		2075	0
1975	0		2020	0		2045	0		2075	0
1975	0		2020	0		2045	0		2075	0
1975	0		2020	0		2045	0		2075	0
1975	0		2020	0		2045	0		2075	0
1975	0		2020	0		2045	0		2075	0
1975	0		2020	0		2045	0		2075	0
1975	0		2020	0		2045	0		2075	0
1975	0		2020	1.2		2045	0		2075	0
1975	0		2020	0		2045	0		2075	0
1975	0		2020	0		2045	0		2075	0
1975	0		2020	0		2045	0		2075	0
1975	0		2020	0		2045	0		2075	0
1975	0		2020	-1.2		2045	-1.2		2075	-1.2
1975	0		2020	-12.2		2045	-12.2		2075	-9.4
1975	0		2020	0		2045	0		2075	0
1975	0		2020	0		2045	1		2075	0.2
1975	0		2020	0		2045	0		2075	5.4
1975	0		2020	0		2045	0		2075	0
1975	0		2020	0		2045	0		2075	0
1975	1.9		2020	1.9		2045	1.9		2075	1.9
1975	0		2020	0		2045	0		2075	0
1975	0		2020	0		2045	0		2075	0.1
1975	6.6		2020	6.6		2045	6.6		2075	6.6
1975	0		2020	0		2045	0		2075	0
1975	17.4		2020	17.4		2045	17.4		2075	17.4
1975	0		2020	0		2045	0		2075	0
1975	0		2020	0		2045	0		2075	0
1975	0		2020	0		2045	0		2075	0
1975	0		2020	0		2045	0		2075	9.5
1975	0		2020	0		2045	0		2075	0
1975	0		2020	0		2045	0		2075	7.9
1975	0		2020	0		2045	0		2075	3.7
1975	0		2020	-1.6		2045	-1.6		2075	-1.6
1975	0		2020	0		2045	1.3		2075	0
1975	0		2020	0		2045	0		2075	0
1975	0		2020	-0.6		2045	-0.8		2075	-0.8
1975	6.4		2020	6.3		2045	5.7		2075	5.7
1975	0		2020	-13.8		2045	-14.4		2075	-14.4
1975	0		2020	7.3		2045	0		2075	0
1975	0		2020	8.6		2045	0		2075	0
1975	0		2020	0.6		2045	0		2075	0
1975	0		2020	17.3		2045	0		2075	0
1975	0		2020	12.8		2045	0		2075	0
1975	0		2020	7.8		2045	0		2075	5.1
1975	0		2020	3.3		2045	0		2075	3.9
1975	0.3		2020	3.2		2045	0.3		2075	4.8
1975	0		2020	7.6		2045	18.8		2075	0
1975	0		2020	29.5		2045	5.8		2075	0
1975	0		2020	0.6		2045	2.7		2075	0
1975	0		2020	1.6		2045	2.3		2075	0
1975	0		2020	1.4		2045	0		2075	0
1975	0		2020	2.4		2045	0		2075	0
1975	0		2020	4.2		2045	0		2075	0
1975	0		2020	-4.3		2045	10.1		2075	-5.6
1975	0		2020	-10		2045	-3.2		2075	-10
1975	0		2020	-8.5		2045	-8.5		2075	-8.5
1975	0		2020	-7.8		2045	-7.8		2075	-7.8
1975	0		2020	0		2045	1.8		2075	0
1975	0		2020	0		2045	0		2075	0
1975	0		2020	0		2045	0.1		2075	0
1975	0		2020	0		2045	2.3		2075	0.9
1975	2.7		2020	-8.1		2045	-8.1		2075	-4.2
1975	19.3		2020	19.3		2045	19.3		2075	19.3
1975	0		2020	0		2045	0		2075	0
1975	0		2020	-7		2045	15.3		2075	-7
1975	0		2020	-3.1		2045	-1.8		2075	-8.8
1975	0		2020	-10.4		2045	-19.7		2075	-20.7
1975	0		2020	-1.8		2045	-1.9		2075	0.6
1975	0		2020	-36.8		2045	-36.1		2075	3.4
1975	0		2020	29.1		2045	-6.7		2075	-5.6
1975	0		2020	22.8		2045	-0.6		2075	4.4
1975	0		2020	16.2		2045	0		2075	2.4
1975	0		2020	0		2045	0		2075	7.6
1975	0		2020	5.8		2045	0		2075	1
1975	0		2020	1		2045	0		2075	1.7
1975	0		2020	1.2		2045	0		2075	38.7
1975	0		2020	1.5		2045	0.1		2075	2.9
1975	0.3		2020	0.3		2045	0.3		2075	9.7
1975	0		2020	0		2045	0		2075	19.7
1975	0		2020	0		2045	0		2075	0
1975	0		2020	-13.8		2045	16.5		2075	-13.8
1975	0		2020	-12.4		2045	-8.1		2075	-12.4
1975	0		2020	-8.9		2045	-1.4		2075	-11.2
1975	0		2020	-0.1		2045	-4.2		2075	-4.2
1975	0		2020	3.8		2045	6		2075	0
1975	0		2020	19.3		2045	0.1		2075	0
1975	0		2020	-0.1		2045	0.3		2075	-0.1
1975	0		2020	-0.5		2045	1.1		2075	-0.5
1975	0		2020	-2.3		2045	-1.5		2075	-2.3
1975	0		2020	-0.3		2045	0.8		2075	-0.3
1975	1.8		2020	-3.4		2045	-2.7		2075	-3.4
1975	1.1		2020	-3		2045	-1.2		2075	2.4
1975	11.4		2020	10.5		2045	11.4		2075	30.7
1975	0		2020	0		2045	7.2		2075	3.7
1975	0		2020	0		2045	10.6		2075	0.8
1975	0		2020	0		2045	0.4		2075	0
1975	0		2020	-1.1		2045	-1.1		2075	-1.1
1975	1.2		2020	-2.6		2045	-2.5		2075	-2.6
1975	0		2020	-16.2		2045	-16.2		2075	-16.2
1975	0		2020	0		2045	0		2075	0
1975	0		2020	2.3		2045	-1.3		2075	-1.3
1975	0		2020	1.8		2045	-0.9		2075	-0.9
1975	0		2020	0		2045	0		2075	0
1975	0		2020	0		2045	0		2075	0
1975	0		2020	0		2045	0		2075	0
1975	0		2020	0		2045	0		2075	0
1975	0		2020	0		2045	0		2075	0
1975	1.3		2020	20.2		2045	1.3		2075	1.3
1975	0		2020	11.4		2045	0		2075	1.3
1975	1.5		2020	2.1		2045	1.5		2075	1.5
1975	0		2020	5.2		2045	0		2075	0
1975	0		2020	2.1		2045	0		2075	0
1975	9.6		2020	9.6		2045	9.6		2075	9.6
1975	0		2020	37.7		2045	0		2075	0
1975	0		2020	0		2045	0		2075	0
1975	0		2020	0		2045	0		2075	0
1975	0		2020	4.3		2045	0		2075	0
1975	0		2020	0		2045	0		2075	0
1975	0.1		2020	0.1		2045	0.1		2075	0.1
1975	0		2020	0		2045	0		2075	0
1975	0		2020	0		2045	0		2075	0
1975	0		2020	0		2045	0		2075	0
1975	0		2020	0		2045	0		2075	0
1975	0		2020	0		2045	0		2075	0
1975	5.6		2020	5.6		2045	5.6		2075	5.6
1975	11.5		2020	11.5		2045	11.5		2075	11.5
1975	11.4		2020	-6.6		2045	-6.6		2075	-6.6
1975	0.1		2020	-3.4		2045	-3.4		2075	-3.4
1975	0		2020	-11.5		2045	-11.5		2075	-11.5
1975	0		2020	2.5		2045	-0.2		2075	-0.2
1975	0		2020	-2		2045	-2		2075	-2
1975	0.3		2020	0.3		2045	0.3		2075	0.3
1975	37.5		2020	37.5		2045	37.5		2075	195.7
1975	0		2020	-0.4		2045	-2.8		2075	-2.8
1975	21		2020	35		2045	20.2		2075	20.2
1975	62.9		2020	62.9		2045	62.9		2075	62.9
1975	8.5		2020	49.9		2045	8.5		2075	8.5
1975	0		2020	0		2045	0.2		2075	0
1975	1.3		2020	-5.1		2045	5.7		2075	-5.1
1975	0		2020	-31.9		2045	-31.2		2075	-31.9
1975	0.6		2020	-2.2		2045	5.2		2075	-2.2
1975	26.5		2020	26.5		2045	26.5		2075	26.5
1975	29		2020	29		2045	29		2075	29
1975	9.4		2020	9.4		2045	9.4		2075	9.4
1975	5.6		2020	5.6		2045	5.6		2075	5.6
1975	18.6		2020	18.5		2045	18.5		2075	18.5
1975	0		2020	-0.6		2045	-0.6		2075	-0.6
1975	0		2020	0		2045	0		2075	0
1975	0		2020	0		2045	0		2075	32.4
1975	0		2020	0		2045	0		2075	0
1975	0		2020	0		2045	0		2075	0
1975	0		2020	0.1		2045	0		2075	0
1975	0.7		2020	0.7		2045	13.1		2075	0.7
1975	1.7		2020	1.7		2045	2.8		2075	1.7
1975	0		2020	0		2045	0.5		2075	0
1976	0		2021	0		2046	0		2076	0
1976	0		2021	0		2046	0		2076	0
1976	13.5		2021	13.5		2046	13.5		2076	13.5
1976	0		2021	0		2046	0		2076	0
1976	0.4		2021	0.4		2046	0.4		2076	0.5
1976	0		2021	0		2046	0		2076	6.3
1976	0		2021	0		2046	0		2076	0
1976	0.9		2021	0.9		2046	0.9		2076	0.9
1976	5.3		2021	5.3		2046	5.3		2076	5.3
1976	53.8		2021	53.8		2046	53.8		2076	53.8
1976	8.6		2021	8.9		2046	16		2076	8.6
1976	0		2021	2.8		2046	0		2076	0
1976	0		2021	-0.3		2046	-0.2		2076	-0.3
1976	0		2021	0		2046	5.2		2076	0
1976	0		2021	0		2046	0		2076	0
1976	0		2021	0		2046	0		2076	0
1976	0		2021	0		2046	0		2076	0
1976	0		2021	0		2046	0		2076	0
1976	0		2021	0		2046	0		2076	0
1976	0		2021	0		2046	0		2076	0
1976	0		2021	0		2046	0		2076	0
1976	0		2021	0		2046	0		2076	0
1976	0		2021	0		2046	0		2076	0
1976	0		2021	-3.6		2046	-3.6		2076	-2.3
1976	0		2021	0		2046	0		2076	0.5
1976	1.4		2021	1.4		2046	1.4		2076	2.3
1976	2.3		2021	2.3		2046	2.3		2076	2.3
1976	0		2021	-33.3		2046	-8.8		2076	-33.3
1976	0		2021	-4.8		2046	-5.5		2076	-5.5
1976	9.2		2021	9.4		2046	9.2		2076	9.2
1976	58.6		2021	58.6		2046	98.6		2076	58.6
1976	2.8		2021	2.8		2046	3.1		2076	2.8
1976	0		2021	0		2046	0		2076	0
1976	3.5		2021	3.5		2046	6.2		2076	3.5
1976	0		2021	-5.5		2046	-5.5		2076	-5.5
1976	0		2021	0		2046	0		2076	16.1
1976	0		2021	0		2046	0		2076	0.6
1976	0		2021	0		2046	0		2076	0
1976	7.4		2021	7.4		2046	7.4		2076	7.4
1976	0.6		2021	0.6		2046	0.6		2076	0.6
1976	0		2021	0		2046	0		2076	0
1976	0		2021	0		2046	0		2076	0
1976	0		2021	0.4		2046	0		2076	0
1976	0		2021	0		2046	0		2076	0
1976	0		2021	0.9		2046	3.1		2076	0
1976	0.3		2021	4.8		2046	0.3		2076	0.3
1976	0		2021	0		2046	0		2076	1.6
1976	0		2021	0		2046	0		2076	0.4
1976	0		2021	0		2046	0		2076	0
1976	12.5		2021	12.6		2046	12.5		2076	12.5
1976	15		2021	15		2046	15		2076	15
1976	0		2021	0		2046	0		2076	13.6
1976	0		2021	0		2046	0		2076	0
1976	0		2021	-0.5		2046	-0.5		2076	-0.5
1976	0		2021	-0.1		2046	26.3		2076	-0.1
1976	5		2021	5		2046	40.4		2076	11.1
1976	0		2021	2.2		2046	2.7		2076	2.7
1976	6.2		2021	6.2		2046	7.3		2076	6.2
1976	0		2021	0		2046	11.9		2076	3.9
1976	0		2021	0		2046	1.1		2076	0.1
1976	14.8		2021	14.8		2046	15.6		2076	14.8
1976	0		2021	0		2046	0.3		2076	0
1976	0		2021	0		2046	0		2076	0
1976	0		2021	-2.5		2046	-2.5		2076	-2.5
1976	0		2021	7.1		2046	-0.3		2076	-0.3
1976	0		2021	0.7		2046	0		2076	3.7
1976	0		2021	0		2046	0		2076	0
1976	0		2021	2.7		2046	0		2076	0
1976	0		2021	0		2046	0		2076	0
1976	0		2021	0		2046	0		2076	0
1976	0		2021	0		2046	0		2076	0
1976	0.1		2021	0.1		2046	0.1		2076	0.1
1976	0		2021	0		2046	0		2076	0
1976	0		2021	0		2046	0		2076	0
1976	0		2021	0		2046	0		2076	0
1976	0		2021	-1.5		2046	-1.5		2076	-1.5
1976	0		2021	-16		2046	-14.4		2076	-16
1976	15.9		2021	1.6		2046	2.1		2076	1.6
1976	2.2		2021	-12.7		2046	-14.9		2076	-14.9
1976	0		2021	3.9		2046	0		2076	0
1976	0		2021	0.2		2046	-1.7		2076	7.5
1976	0		2021	20.9		2046	-0.6		2076	-0.6
1976	0		2021	6.5		2046	0		2076	0
1976	1.3		2021	8.9		2046	1.3		2076	1.3
1976	0		2021	0		2046	0		2076	5.4
1976	0.3		2021	-19.1		2046	-19.1		2076	-17.6
1976	6		2021	6.8		2046	6		2076	9.7
1976	0		2021	0.7		2046	0		2076	4.9
1976	0		2021	0		2046	0		2076	0.2
1976	0		2021	10.2		2046	0		2076	0
1976	0		2021	1.2		2046	-0.5		2076	-0.5
1976	0		2021	0		2046	0		2076	0
1976	0		2021	-0.4		2046	7.9		2076	3.6
1976	0		2021	0.2		2046	6.1		2076	11.6
1976	0		2021	1.5		2046	1.7		2076	4.5
1976	0		2021	18.4		2046	16		2076	3.6
1976	0		2021	0		2046	0.1		2076	39
1976	0		2021	3.2		2046	0		2076	7.7
1976	0		2021	0		2046	0		2076	6.7
1976	0		2021	-0.4		2046	0.1		2076	4.9
1976	0		2021	-1.1		2046	1		2076	8.5
1976	0		2021	-2.8		2046	-2.8		2076	-2.1
1976	0		2021	0		2046	0		2076	1.1
1976	0		2021	0		2046	1.3		2076	0
1976	0		2021	-0.6		2046	-0.6		2076	-0.6
1976	0		2021	0		2046	0		2076	0
1976	6.6		2021	5.1		2046	7.4		2076	7.9
1976	23.1		2021	20.7		2046	32.1		2076	20.7
1976	1.2		2021	0.5		2046	0.6		2076	0.5
1976	13.7		2021	13.7		2046	13.8		2076	13.7
1976	8.3		2021	8.1		2046	5.7		2076	5.7
1976	1.9		2021	1.6		2046	0.2		2076	1.8
1976	0		2021	-2.6		2046	10.3		2076	1.2
1976	0		2021	6.5		2046	8.1		2076	4.2
1976	0.3		2021	0.3		2046	1.9		2076	16.5
1976	0.6		2021	83.4		2046	1.8		2076	6.4
1976	2.6		2021	33.4		2046	6.7		2076	15.6
1976	8.3		2021	8.3		2046	8.3		2076	17.4
1976	40.3		2021	44.2		2046	39.2		2076	43.3
1976	25.5		2021	30.2		2046	25.5		2076	25.5
1976	0		2021	5.2		2046	-0.1		2076	1.6
1976	0		2021	4.5		2046	0		2076	2.2
1976	0		2021	7.7		2046	-0.5		2076	-0.5
1976	0		2021	-2.9		2046	-6		2076	-6
1976	0		2021	-15		2046	-11		2076	-9.4
1976	0		2021	-17.4		2046	-19.9		2076	-26.9
1976	0		2021	2.6		2046	2.2		2076	4.2
1976	0		2021	-1.3		2046	2.8		2076	53.4
1976	0		2021	-0.7		2046	-0.6		2076	26.3
1976	0		2021	-0.5		2046	8.2		2076	1
1976	0.6		2021	0.6		2046	18.8		2076	15
1976	0.1		2021	0.1		2046	0.5		2076	2.1
1976	11.1		2021	29.3		2046	11.1		2076	11.8
1976	0		2021	1		2046	0		2076	1.8
1976	0		2021	-0.7		2046	-0.7		2076	3
1976	0		2021	0		2046	0		2076	3
1976	0.3		2021	22.3		2046	0.1		2076	1.2
1976	0.2		2021	3.3		2046	0.2		2076	6.2
1976	0		2021	0.1		2046	0		2076	2
1976	0		2021	2.9		2046	-1.6		2076	4.3
1976	0		2021	-8.9		2046	-8.9		2076	10.2
1976	0		2021	0.2		2046	-0.1		2076	10.4
1976	0		2021	0		2046	10.8		2076	0.2
1976	0		2021	-14.2		2046	-2.9		2076	-14.2
1976	0		2021	-5.6		2046	-6.7		2076	-6.7
1976	0		2021	-8.7		2046	-11.6		2076	-13.9
1976	0		2021	0.9		2046	27		2076	-3.2
1976	0		2021	-7.8		2046	7.6		2076	-7.8
1976	0		2021	13.4		2046	-1.9		2076	-2.9
1976	0		2021	-1.3		2046	-2.6		2076	-2.6
1976	0		2021	-0.4		2046	-0.4		2076	-0.4
1976	0		2021	-6.9		2046	-6.8		2076	-6.9
1976	0		2021	-2.9		2046	-2.9		2076	-2.9
1976	0		2021	-4.5		2046	-1.9		2076	-4.6
1976	0		2021	-20.9		2046	-13.6		2076	-18.9
1976	0		2021	-72		2046	-67.5		2076	-72
1976	0		2021	0.7		2046	5.1		2076	0
1976	0		2021	4		2046	13.6		2076	0
1976	0		2021	3		2046	1.6		2076	0
1976	0		2021	0		2046	-0.6		2076	-2.6
1976	0		2021	3.7		2046	0.3		2076	-3
1976	0		2021	31.5		2046	0		2076	0
1976	0		2021	11.2		2046	0		2076	0
1976	0		2021	1.4		2046	1.3		2076	0
1976	0		2021	9.6		2046	0.4		2076	0
1976	0		2021	14.9		2046	3.5		2076	0
1976	0		2021	2.4		2046	5.2		2076	0
1976	0		2021	1.1		2046	10.8		2076	0
1976	0		2021	1.6		2046	2.1		2076	0
1976	0		2021	22.5		2046	0.1		2076	0
1976	0		2021	9.6		2046	0		2076	0
1976	0		2021	0		2046	0		2076	0
1976	0		2021	0		2046	0.3		2076	0
1976	0.3		2021	0.3		2046	0.3		2076	0.3
1976	0.2		2021	0.2		2046	0.2		2076	0.2
1976	0		2021	0		2046	0		2076	0
1976	0		2021	0		2046	0		2076	0
1976	0		2021	0		2046	0		2076	0
1976	0		2021	0		2046	0		2076	0
1976	0		2021	0		2046	0		2076	0
1976	0		2021	0		2046	0		2076	4.7
1976	0		2021	0		2046	0		2076	8.3
1976	0		2021	0		2046	0		2076	0
1976	0		2021	0		2046	0		2076	0
1976	0		2021	0		2046	0		2076	0
1976	0		2021	0		2046	0		2076	0.7
1976	0		2021	0		2046	0		2076	2.4
1976	0		2021	0		2046	0		2076	0
1976	0		2021	0		2046	0		2076	0
1976	0		2021	0		2046	0		2076	0
1976	0		2021	0		2046	0		2076	0
1976	0		2021	0		2046	0		2076	0
1976	0		2021	0		2046	0		2076	0
1976	0		2021	0		2046	0		2076	0
1976	0		2021	0		2046	0		2076	0
1976	0		2021	0		2046	0		2076	0
1976	0		2021	0		2046	0		2076	0
1976	0		2021	0		2046	0		2076	0
1976	0		2021	0		2046	0		2076	0
[truncated: 8,801 more rows]
