# Supplementary material for: Assessing rice yield responses to climate change scenarios using a crop simulation model
Source: PeerJ. 2026 Mar 12;14:e20965. doi: 10.7717/peerj.20965 (PMC12989151; doi:10.7717/peerj.20965)
Supplement: Supplemental Information 27 [file peerj-14-20965-s027.xlsx]

## Sheet: Sayfa1
MPI REFERENCE YEAR	MPI REFERENCE Tmin		MPI FUTURE YEAR	MPI FUTURE 2016-2040 Tmin		MPI FUTURE YEAR	MPI FUTURE 2041-2070 Tmin		MPI FUTURE YEAR	MPI FUTURE 2071-2098 Tmin
1970	7.5		2016	3.8		2041	6.8		1970	7
1970	6.4		2016	1.2		2041	4.9		1970	3.4
1970	7.8		2016	7.3		2041	8.3		1970	9.2
1970	9.4		2016	9.4		2041	8.6		1970	13.7
1970	9.9		2016	8.9		2041	9.6		1970	14.2
1970	10.8		2016	9		2041	8.7		1970	14.6
1970	13.4		2016	13.2		2041	14.1		1970	18
1970	16.3		2016	14.8		2041	17.3		1970	20.2
1970	17.7		2016	16.4		2041	14.6		1970	20.8
1970	12		2016	12.5		2041	10		1970	15.4
1970	11.3		2016	10		2041	10.7		1970	13.8
1970	9.2		2016	5.9		2041	8.7		1970	9
1970	6.6		2016	0.9		2041	6.2		1970	0.6
1970	6		2016	0.2		2041	6.3		1970	2.9
1970	3.5		2016	1.2		2041	4.8		1970	1.6
1970	1.2		2016	-1.6		2041	3.1		1970	2.6
1970	2.3		2016	-2.8		2041	2.5		1970	3.9
1970	2		2016	0.3		2041	3.3		1970	4.2
1970	4.6		2016	2.9		2041	3.3		1970	6.5
1970	4.7		2016	0.1		2041	3.1		1970	6.6
1970	7.3		2016	3.9		2041	7.9		1970	9.7
1970	6		2016	5.4		2041	12.3		1970	10.4
1970	6.1		2016	8.3		2041	10.6		1970	12.1
1970	6.4		2016	7.5		2041	9.6		1970	10.2
1970	5		2016	7.4		2041	9.9		1970	7.7
1970	4.6		2016	5.2		2041	10.2		1970	5.6
1970	4.4		2016	1.2		2041	4.9		1970	3.8
1970	5		2016	4.4		2041	6.2		1970	4.4
1970	8		2016	11.8		2041	12.6		1970	13.2
1970	3.8		2016	6.7		2041	9.6		1970	9
1970	5.2		2016	9.9		2041	11.5		1970	10.3
1970	5.7		2016	7.6		2041	8.5		1970	8.5
1970	6.4		2016	8.5		2041	8.6		1970	10.2
1970	6.5		2016	8.8		2041	6.8		1970	9.9
1970	7.9		2016	5.1		2041	5.5		1970	10.7
1970	7.9		2016	5		2041	5.1		1970	8.9
1970	6.2		2016	2.4		2041	3.7		1970	9.5
1970	9.2		2016	7.6		2041	7.1		1970	14
1970	6.8		2016	9.4		2041	6.2		1970	11.9
1970	6.6		2016	9.3		2041	5		1970	12.5
1970	2.5		2016	3.4		2041	2.9		1970	9.8
1970	0.4		2016	-2.1		2041	4.9		1970	5
1970	3.1		2016	3.8		2041	6.3		1970	8.8
1970	-2.2		2016	-1.2		2041	2		1970	4.1
1970	0		2016	-2.1		2041	3.1		1970	3.9
1970	1.7		2016	0.5		2041	9.3		1970	5.2
1970	6.8		2016	6.7		2041	13.5		1970	7.8
1970	6.4		2016	7.7		2041	13.2		1970	8.2
1970	8.7		2016	9.5		2041	9		1970	12.8
1970	8.4		2016	11.5		2041	8.3		1970	13.3
1970	9.2		2016	11.1		2041	10.4		1970	17.5
1970	9.5		2016	8.6		2041	12.8		1970	14.6
1970	9.1		2016	10.4		2041	13.6		1970	11.2
1970	9.4		2016	8		2041	13.2		1970	7.4
1970	7.4		2016	7.4		2041	9.3		1970	6.8
1970	9.8		2016	7.1		2041	4.9		1970	12.2
1970	9.8		2016	6.6		2041	5.7		1970	12.3
1970	7		2016	2		2041	5.4		1970	5.3
1970	6.4		2016	1.8		2041	7.2		1970	4.6
1970	9.2		2016	4.1		2041	4.6		1970	5.9
1970	8.9		2016	10.1		2041	7.7		1970	9.2
1970	12.1		2016	16.3		2041	11.6		1970	13.9
1970	9		2016	9.7		2041	10.9		1970	5.8
1970	6.3		2016	11.5		2041	12.8		1970	6.9
1970	5.2		2016	12		2041	12.2		1970	11.3
1970	6.2		2016	10.2		2041	11.3		1970	10.9
1970	9.2		2016	10.2		2041	13.2		1970	12.5
1970	10		2016	12.5		2041	14.9		1970	15.1
1970	11.7		2016	13.2		2041	16.9		1970	16.2
1970	9.7		2016	11.1		2041	11		1970	11.8
1970	9.6		2016	9.1		2041	11.4		1970	8.2
1970	6		2016	4.3		2041	5.4		1970	3.8
1970	2.6		2016	1.3		2041	5.1		1970	3.5
1970	-0.4		2016	5.5		2041	6.2		1970	3.7
1970	7.3		2016	6.9		2041	6.2		1970	8.2
1970	10.4		2016	12.6		2041	12.9		1970	14.2
1970	10.4		2016	12.1		2041	14.9		1970	16
1970	10.1		2016	11.5		2041	10.8		1970	10.1
1970	7.5		2016	11.2		2041	10.2		1970	8.6
1970	7.1		2016	5		2041	3.8		1970	2.9
1970	9		2016	9.1		2041	8.4		1970	8.6
1970	10.4		2016	11.3		2041	12.6		1970	12.7
1970	13		2016	12.7		2041	13.9		1970	13.9
1970	14.9		2016	16.7		2041	18.6		1970	20.1
1970	9		2016	10.3		2041	10.2		1970	14.5
1970	10.6		2016	12.9		2041	14.6		1970	16.6
1970	9.6		2016	10.7		2041	7.9		1970	9
1970	9.3		2016	14.3		2041	11.8		1970	11.7
1970	13.4		2016	16.3		2041	16.9		1970	13
1970	9.9		2016	3.6		2041	4.9		1970	2.7
1970	8.3		2016	8.2		2041	7.1		1970	9.6
1970	8.5		2016	13.1		2041	11.9		1970	11.4
1970	10.8		2016	21.3		2041	23.7		1970	19.1
1970	12.2		2016	26.2		2041	30.5		1970	21.2
1970	7.6		2016	17.9		2041	20.4		1970	13.9
1970	11.7		2016	18		2041	16.9		1970	12.8
1970	12.4		2016	19.3		2041	14		1970	13.2
1970	12.2		2016	18.7		2041	14.6		1970	11.7
1970	10		2016	11.3		2041	16.6		1970	8.7
1970	11.3		2016	14.5		2041	14.3		1970	13.6
1970	15.3		2016	20.1		2041	18.2		1970	21.4
1970	16.9		2016	23.9		2041	18.6		1970	25.4
1970	14.3		2016	23.9		2041	13.8		1970	18.4
1970	14.4		2016	15.2		2041	22.9		1970	16.2
1970	10.2		2016	8.6		2041	16.3		1970	14.5
1970	9.8		2016	6.9		2041	12		1970	16.2
1970	8.2		2016	0.3		2041	8.9		1970	14.6
1970	5.8		2016	-2.6		2041	3.2		1970	7
1970	9.4		2016	8		2041	9.3		1970	7.2
1970	10.1		2016	10.8		2041	11.6		1970	10.2
1970	9.9		2016	10.9		2041	10.8		1970	11.4
1970	10		2016	12.2		2041	9.5		1970	10.7
1970	8.6		2016	8.8		2041	15.7		1970	9.8
1970	6.8		2016	7.9		2041	16.8		1970	10.6
1970	12		2016	13.5		2041	20.4		1970	17.2
1970	14.2		2016	14.7		2041	19.1		1970	15.9
1970	11.2		2016	11.6		2041	16.4		1970	13.3
1970	11.9		2016	13.7		2041	17.4		1970	16.1
1970	15.2		2016	21.1		2041	19.3		1970	19.6
1970	14.4		2016	15.3		2041	16.3		1970	17.2
1970	14.7		2016	14.8		2041	16.1		1970	16.3
1970	15.5		2016	19.6		2041	16.7		1970	17.5
1970	14.7		2016	20.6		2041	17		1970	17.1
1970	16.6		2016	24.9		2041	18.9		1970	19.7
1970	18.2		2016	27.3		2041	20		1970	25.6
1970	19.5		2016	29.7		2041	20.9		1970	25.8
1970	19.6		2016	30.3		2041	20.1		1970	21.7
1970	19.3		2016	25.9		2041	15.7		1970	15.6
1970	16.7		2016	23.2		2041	12.5		1970	12.3
1970	17.1		2016	20.9		2041	12.6		1970	13.1
1970	16.7		2016	19.6		2041	11.1		1970	11.6
1970	11.3		2016	14.2		2041	4.2		1970	7.4
1970	13		2016	8.9		2041	6.4		1970	5.7
1970	15.7		2016	10.5		2041	5.9		1970	7.7
1970	15.7		2016	8.7		2041	3.3		1970	7.2
1970	15.9		2016	14		2041	9.6		1970	12.2
1970	15.2		2016	19.3		2041	11.3		1970	15
1970	14.4		2016	15.6		2041	10.1		1970	13.3
1970	15.4		2016	16.8		2041	12.4		1970	13.9
1970	14.8		2016	13.3		2041	10		1970	12
1970	16.3		2016	16.2		2041	10.7		1970	11.8
1970	16.5		2016	15.2		2041	11.9		1970	12.3
1970	16.8		2016	19		2041	16.6		1970	17.1
1970	17.1		2016	19.7		2041	17		1970	16.4
1970	17.8		2016	24.6		2041	17		1970	17.8
1970	17		2016	24.7		2041	16.3		1970	16.1
1970	16.8		2016	25.3		2041	17.5		1970	15.7
1970	15.6		2016	21.7		2041	22.3		1970	11.6
1970	18.3		2016	23.1		2041	26.4		1970	18.2
1970	18.2		2016	21.9		2041	27.1		1970	18.6
1970	18		2016	22.4		2041	27.8		1970	20.5
1970	16.1		2016	21.7		2041	19.5		1970	19.6
1970	18.9		2016	23.7		2041	20.4		1970	24.1
1970	17.1		2016	27		2041	19.4		1970	19.4
1970	16.3		2016	28.9		2041	18.7		1970	18.2
1970	18		2016	27		2041	20.6		1970	20.2
1970	18.5		2016	25.8		2041	21.3		1970	20.9
1970	18		2016	24.1		2041	21.3		1970	21.3
1970	19.1		2016	24.8		2041	21.2		1970	22.6
1970	19.7		2016	22.9		2041	17.8		1970	20.6
1970	16.6		2016	20.9		2041	15.7		1970	17.8
1970	16.8		2016	23.4		2041	16.9		1970	18.2
1970	19.2		2016	28.3		2041	21.6		1970	23.2
1970	20.6		2016	28.6		2041	23.2		1970	25.1
1970	22.3		2016	21.6		2041	21.4		1970	21.1
1970	20.8		2016	19.5		2041	20.2		1970	17.5
1970	17.1		2016	16.8		2041	17.4		1970	16
1970	18.4		2016	18.9		2041	18.3		1970	16.4
1970	24		2016	23.7		2041	25.3		1970	22.4
1970	20.2		2016	18.6		2041	20.9		1970	16.3
1970	21.9		2016	18.4		2041	21.2		1970	17.2
1970	22		2016	16.3		2041	18.5		1970	16.1
1970	21.4		2016	21		2041	22.2		1970	21.1
1970	19.9		2016	22.1		2041	19.1		1970	21.1
1970	20.6		2016	22.4		2041	21.6		1970	22.2
1970	20.7		2016	24.5		2041	23.5		1970	28.5
1970	22.2		2016	26.8		2041	25.6		1970	28.2
1970	21.1		2016	25.6		2041	18.7		1970	21.7
1970	21.6		2016	20.7		2041	16.9		1970	20.8
1970	23.1		2016	24.1		2041	23.3		1970	25.1
1970	21.6		2016	21.1		2041	22		1970	22.8
1970	21.7		2016	23.1		2041	24.4		1970	26
1970	22		2016	25.1		2041	24.8		1970	27.4
1970	22.7		2016	25.1		2041	25.3		1970	26.8
1970	22		2016	22.8		2041	22.7		1970	23.6
1970	22		2016	24.6		2041	25.2		1970	23.8
1970	22.7		2016	24.5		2041	24.8		1970	23.9
1970	21.8		2016	24.7		2041	25.5		1970	24.7
1970	22		2016	22.7		2041	23.9		1970	25.6
1970	24.3		2016	33.6		2041	29		1970	31.2
1970	23.4		2016	28.1		2041	27.1		1970	26.4
1970	22.4		2016	23.5		2041	21.4		1970	22.2
1970	22.6		2016	24.2		2041	22.1		1970	20.9
1970	23.7		2016	20.6		2041	22.3		1970	18.6
1970	23.8		2016	23.7		2041	23.3		1970	19.6
1970	22.7		2016	23.8		2041	31.5		1970	22.9
1970	22.8		2016	26.4		2041	29.8		1970	24.9
1970	23		2016	29.3		2041	27.2		1970	25.2
1970	24		2016	27.2		2041	28.4		1970	24.3
1970	24.5		2016	26.6		2041	27.2		1970	24.2
1970	24.7		2016	25		2041	25.7		1970	24.3
1970	24.6		2016	26.1		2041	24.3		1970	26.3
1970	23.8		2016	26.3		2041	25.4		1970	26.2
1970	22.3		2016	23.3		2041	22.9		1970	23.6
1970	22.8		2016	23.5		2041	25.6		1970	26.1
1970	24		2016	23.1		2041	25.5		1970	25.9
1970	23.8		2016	21.8		2041	23.3		1970	23.8
1970	23.9		2016	20.2		2041	22.2		1970	22.2
1970	23.8		2016	24.1		2041	23.9		1970	24.9
1970	22.7		2016	22.9		2041	23.7		1970	24.8
1970	23.7		2016	23.8		2041	25.3		1970	27.5
1970	24		2016	24.6		2041	27.6		1970	27.1
1970	24.9		2016	24.4		2041	30.1		1970	25.2
1970	26.2		2016	26.9		2041	31		1970	29.2
1970	25.3		2016	27.4		2041	29.9		1970	29.3
1970	24.1		2016	24.7		2041	27.7		1970	26.4
1970	21.6		2016	23.4		2041	24.5		1970	24.9
1970	23.8		2016	25.5		2041	25.5		1970	25.6
1970	23.2		2016	26.4		2041	27		1970	24.4
1970	24.5		2016	27.1		2041	28.8		1970	27.2
1970	24		2016	27.3		2041	28.3		1970	29.4
1970	24.7		2016	27.9		2041	28.8		1970	32
1970	24		2016	24.8		2041	26.3		1970	27.5
1970	24		2016	26.8		2041	30.5		1970	28
1970	23.6		2016	27.3		2041	30.1		1970	28.3
1970	24		2016	25.2		2041	26.7		1970	27.7
1970	24		2016	24.1		2041	26.3		1970	27.1
1970	23		2016	22.9		2041	26.1		1970	25.3
1970	24.1		2016	26.3		2041	27.2		1970	28.6
1970	24.8		2016	26.9		2041	30.9		1970	28.1
1970	23		2016	25.1		2041	32.6		1970	28
1970	23		2016	22.4		2041	31.9		1970	29.5
1970	23.6		2016	23.5		2041	27.4		1970	29.4
1970	23.7		2016	23.9		2041	26.1		1970	29.5
1970	22.7		2016	22.8		2041	25.6		1970	26
1970	22.2		2016	22.9		2041	26.9		1970	25.7
1970	21.2		2016	25.7		2041	29.2		1970	27
1970	20.5		2016	24.1		2041	25.1		1970	25.5
1970	23.6		2016	27.5		2041	29.3		1970	27.2
1970	22.7		2016	25.2		2041	26.9		1970	25.4
1970	22.4		2016	21.6		2041	24		1970	24.6
1970	22.3		2016	21.7		2041	23.2		1970	23.6
1970	19.6		2016	20.2		2041	20		1970	19.7
1970	22.4		2016	22.8		2041	23.5		1970	25.4
1970	21.8		2016	21.7		2041	23		1970	27.4
1970	21.1		2016	22.6		2041	22.1		1970	23.7
1970	21.4		2016	19.5		2041	23.1		1970	23.4
1970	22.4		2016	22.8		2041	22.8		1970	23.9
1970	23.3		2016	22.4		2041	26.9		1970	26.7
1970	22.7		2016	24.3		2041	30.6		1970	25.9
1970	19.6		2016	21.2		2041	23.7		1970	22
1970	21.3		2016	21.9		2041	24.9		1970	23.1
1970	19.6		2016	17.6		2041	20.6		1970	20.9
1970	20.6		2016	13.8		2041	13.3		1970	14.7
1970	22.2		2016	14.3		2041	13.5		1970	17.5
1970	21.5		2016	12.8		2041	14.3		1970	21.3
1970	21		2016	13.8		2041	16		1970	16.5
1970	21.4		2016	18.8		2041	19.5		1970	19.6
1970	20.8		2016	18.4		2041	19.5		1970	20
1970	18.9		2016	17.9		2041	17.8		1970	20.1
1970	21		2016	19.8		2041	19.5		1970	22.4
1970	19.4		2016	15.9		2041	18.5		1970	20.2
1970	23.3		2016	18.8		2041	23.4		1970	23.9
1970	21		2016	18.5		2041	22.3		1970	26.3
1970	19.3		2016	18.8		2041	19.3		1970	23.4
1970	20.2		2016	16.9		2041	20.5		1970	22.2
1970	18.9		2016	13.9		2041	21		1970	19.2
1970	20		2016	16.1		2041	21.8		1970	21.9
1970	19.8		2016	16.3		2041	25.3		1970	23.4
1970	19.5		2016	15.2		2041	28.1		1970	20.5
1970	20.2		2016	11.1		2041	24.1		1970	18.7
1970	20		2016	11.1		2041	15.9		1970	11.1
1970	20.6		2016	14		2041	16.6		1970	16.8
1970	20.6		2016	12		2041	15.3		1970	17.6
1970	20		2016	17.2		2041	19.1		1970	22.6
1970	17.2		2016	20.1		2041	14.9		1970	17.7
1970	12.1		2016	10.3		2041	11.1		1970	9.8
1970	17.7		2016	22.2		2041	26.2		1970	22
1970	19		2016	25.6		2041	31.7		1970	24.8
1970	16.5		2016	23.7		2041	31		1970	21.8
1970	10.7		2016	18.2		2041	24.6		1970	12.8
1970	9.5		2016	18.3		2041	16		1970	11.9
1970	12.4		2016	18.1		2041	15.6		1970	12.8
1970	15.7		2016	21.3		2041	17.3		1970	17
1970	15		2016	18.3		2041	19.2		1970	17.8
1970	17.3		2016	15.8		2041	18.9		1970	19.7
1970	16.4		2016	9.9		2041	14.2		1970	14.3
1970	16		2016	8.3		2041	11.1		1970	11
1970	15.6		2016	6		2041	9		1970	11.3
1970	15.3		2016	5.4		2041	5.9		1970	9.5
1970	15.4		2016	5.7		2041	3.5		1970	11.3
1970	17.6		2016	9.7		2041	2.8		1970	13.3
1970	14		2016	10.1		2041	4		1970	13.6
1970	14.3		2016	11.8		2041	8		1970	16.9
1970	15.1		2016	11.6		2041	9.6		1970	16.8
1970	15		2016	13.2		2041	16.1		1970	19.5
1970	15.8		2016	15.2		2041	19		1970	19.9
1970	14.5		2016	17.4		2041	19.5		1970	19.3
1970	10.2		2016	10.8		2041	10.4		1970	12
1970	9.6		2016	8.7		2041	8.7		1970	10.3
1970	9.4		2016	12.2		2041	10		1970	12.6
1970	13.6		2016	12		2041	10.9		1970	17.1
1970	11.9		2016	8.6		2041	9.5		1970	10.8
1970	12.5		2016	7.9		2041	8.6		1970	11
1970	13.6		2016	5.7		2041	8.9		1970	12.7
1970	14.2		2016	7.4		2041	6.4		1970	11.8
1970	12.9		2016	4		2041	7.8		1970	9.6
1970	13		2016	5.3		2041	7.9		1970	12.1
1970	9.9		2016	7.2		2041	9.5		1970	11
1970	11.9		2016	6.8		2041	9.2		1970	16.2
1970	6.8		2016	2.1		2041	3.1		1970	10.3
1970	11.5		2016	2		2041	7.3		1970	6.2
1970	7.4		2016	-2.2		2041	-1.8		1970	-2.1
1970	8.6		2016	2.9		2041	-0.8		1970	7.3
1970	10.4		2016	4.3		2041	4.1		1970	10.6
1970	11		2016	4.7		2041	7.4		1970	14
1970	12.3		2016	4.1		2041	10.8		1970	18.5
1970	14		2016	12		2041	11.1		1970	19.9
1970	14		2016	12.7		2041	9.9		1970	21.7
1970	12.6		2016	15.8		2041	10.6		1970	19.7
1970	8		2016	6.7		2041	1.4		1970	11.3
1970	7.6		2016	7.8		2041	1.8		1970	9.9
1970	7.1		2016	9		2041	2.1		1970	10.3
1970	12.7		2016	12.7		2041	7.7		1970	14.3
1970	11.1		2016	11.5		2041	7.4		1970	12.8
1970	9.9		2016	13.9		2041	9.7		1970	14.1
1970	9.9		2016	14.7		2041	11.7		1970	15.6
1970	13.2		2016	18.4		2041	10.5		1970	18.1
1970	13.4		2016	17.6		2041	14.6		1970	17.9
1970	10.8		2016	14.9		2041	10.2		1970	13.9
1970	11.6		2016	16.2		2041	14.3		1970	14.7
1970	10.5		2016	10.3		2041	12.8		1970	11.7
1970	10.6		2016	10.2		2041	11.9		1970	12.9
1970	12.4		2016	11.1		2041	13.9		1970	15.3
1970	13.5		2016	11.6		2041	16.4		1970	14.6
1970	10.3		2016	12.3		2041	9.5		1970	12.1
1970	10		2016	10.4		2041	7.2		1970	12.8
1970	8.4		2016	12.2		2041	11.6		1970	13.7
1970	6		2016	12.4		2041	11.7		1970	13.1
1970	6.5		2016	11.4		2041	9.7		1970	14.6
1970	4.9		2016	4		2041	5.3		1970	8.6
1970	4.7		2016	3.2		2041	7.1		1970	10.8
1970	1.1		2016	0		2041	-1.2		1970	3.8
1970	8		2016	6.5		2041	8.5		1970	12.2
1970	9.4		2016	8.4		2041	10.1		1970	12.9
1970	9.2		2016	8.6		2041	10.6		1970	12.1
1970	7		2016	6.4		2041	10.6		1970	6.9
1970	4.2		2016	5.4		2041	7.6		1970	4.4
1970	2.4		2016	0.6		2041	2.7		1970	6.8
1970	-2.6		2016	-6.3		2041	-3.5		1970	-2.3
1970	4		2016	2.8		2041	2.8		1970	4.9
1970	2.9		2016	4.8		2041	3.1		1970	6.6
1970	-0.1		2016	-0.3		2041	1		1970	2.2
1970	1.8		2016	0.2		2041	4.4		1970	3.3
1970	4.7		2016	2.3		2041	5.6		1970	5.9
1970	6		2016	-1.6		2041	5.3		1970	3.3
1970	4.2		2016	-2.3		2041	4.8		1970	3.2
1970	4		2016	-2.8		2041	4.2		1970	2
1970	6.7		2016	2.4		2041	6		1970	4
1970	5.3		2016	-0.3		2041	7.9		1970	2.7
1970	4.6		2016	1		2041	8		1970	2.9
1970	7		2016	0.4		2041	6.4		1970	5.8
1970	4.2		2016	1.5		2041	3.3		1970	5.3
1970	4.6		2016	4.9		2041	5.5		1970	8.3
1970	5		2016	5.4		2041	6.3		1970	10.4
1971	4.6		2017	8.9		2042	7.7		1971	12.7
1971	1.9		2017	7.1		2042	4.5		1971	7.4
1971	1.1		2017	3.9		2042	4		1971	2.5
1971	3.6		2017	4.8		2042	7.1		1971	2.8
1971	4		2017	2.3		2042	7.5		1971	1.4
1971	0.2		2017	-1.8		2042	2.9		1971	-0.8
1971	1.8		2017	0.5		2042	4.2		1971	6.9
1971	5.6		2017	3.8		2042	6.2		1971	9.7
1971	3.3		2017	2.9		2042	5.3		1971	7.5
1971	4		2017	2.4		2042	9.1		1971	8
1971	2.9		2017	-2.3		2042	2.8		1971	3.7
1971	3		2017	-1.7		2042	4.4		1971	5.1
1971	6.8		2017	4		2042	8.2		1971	10.5
1971	2.8		2017	-2.6		2042	5.4		1971	4
1971	1.4		2017	-1.7		2042	5.2		1971	2.5
1971	1.6		2017	-3.2		2042	3.6		1971	-0.7
1971	3.7		2017	3.9		2042	1.7		1971	0.9
1971	0.9		2017	0.1		2042	-4.3		1971	1.2
1971	-0.1		2017	-0.4		2042	-4.4		1971	0.1
1971	3.9		2017	4.4		2042	1.2		1971	6.3
1971	1		2017	3.4		2042	2.1		1971	0.1
1971	1.8		2017	2.7		2042	4.6		1971	0.7
1971	1		2017	1.1		2042	5.4		1971	-1.6
1971	2.4		2017	3.3		2042	9.1		1971	0.2
1971	4.8		2017	3.4		2042	8.6		1971	3.1
1971	6.6		2017	6.5		2042	12.7		1971	3.4
1971	1.3		2017	-1.8		2042	7.2		1971	-2.1
1971	1.2		2017	0.1		2042	7.9		1971	-1
1971	0.4		2017	-2.6		2042	5.9		1971	-0.1
1971	0.9		2017	-3.2		2042	2.2		1971	1.4
1971	1.9		2017	-3.1		2042	0.3		1971	1.1
1971	2.7		2017	-2.7		2042	2.5		1971	2.5
1971	4.3		2017	0.4		2042	7.8		1971	4.9
1971	3.5		2017	0.4		2042	8		1971	3.2
1971	3.7		2017	1.8		2042	7.4		1971	-0.8
1971	-2.3		2017	-1.5		2042	-0.1		1971	-5.7
1971	2.8		2017	-0.1		2042	5.6		1971	-0.2
1971	2.5		2017	6.4		2042	10.6		1971	6.5
1971	1		2017	5.3		2042	5.9		1971	3.1
1971	3		2017	8.1		2042	8		1971	3.6
1971	1.2		2017	7.6		2042	9.1		1971	2.6
1971	1.7		2017	5.4		2042	6.2		1971	-0.8
1971	3.3		2017	8.6		2042	12.4		1971	3
1971	8.4		2017	9.9		2042	15.1		1971	10
1971	4.6		2017	3.5		2042	9.4		1971	4.6
1971	8		2017	6		2042	12.4		1971	6.1
1971	7.5		2017	6.9		2042	15.1		1971	9.4
1971	5.2		2017	7.4		2042	14		1971	4.8
1971	4.4		2017	8		2042	12		1971	5.7
1971	1.7		2017	7.3		2042	10.5		1971	4.2
1971	-0.3		2017	1.7		2042	6.7		1971	-2.9
1971	2.1		2017	5.1		2042	7.2		1971	1
1971	3.8		2017	5.6		2042	6		1971	6.2
1971	4.3		2017	6.9		2042	9.8		1971	9.2
1971	7.1		2017	9.8		2042	10.5		1971	10.8
1971	1.1		2017	0.6		2042	4.3		1971	1.7
1971	3		2017	3.5		2042	4.2		1971	5.4
1971	10		2017	13.8		2042	13.4		1971	14.6
1971	9.2		2017	15.9		2042	16.2		1971	12.8
1971	4.7		2017	11.1		2042	14.1		1971	10.3
1971	6		2017	11.1		2042	17.9		1971	12.8
1971	4.3		2017	9.4		2042	13.9		1971	11.9
1971	9.6		2017	11.3		2042	12.5		1971	11.1
1971	9.8		2017	15.8		2042	15.3		1971	14.4
1971	5.6		2017	9		2042	5.3		1971	11.6
1971	8.3		2017	11.8		2042	6.6		1971	11
1971	10.1		2017	7.9		2042	4.6		1971	9.3
1971	8.9		2017	5.3		2042	3.4		1971	9.5
1971	7.7		2017	5.1		2042	8.2		1971	7.8
1971	8		2017	4		2042	6.3		1971	4.3
1971	7.6		2017	4.8		2042	8		1971	6.4
1971	8		2017	4.2		2042	9.1		1971	6.8
1971	7.4		2017	1.6		2042	7.5		1971	4.5
1971	7.3		2017	0.1		2042	9.5		1971	3.8
1971	10.6		2017	4.4		2042	12.3		1971	6.9
1971	11.1		2017	6.7		2042	11.9		1971	9.3
1971	9.3		2017	4.3		2042	8.3		1971	10.8
1971	10.1		2017	8.2		2042	13.2		1971	10
1971	8.6		2017	8.1		2042	9		1971	6.4
1971	9.4		2017	7.7		2042	2.2		1971	2.8
1971	7.6		2017	10.9		2042	1.2		1971	1.3
1971	4.4		2017	12.8		2042	1.5		1971	-0.3
1971	6.6		2017	12.4		2042	3.6		1971	1.6
1971	10.4		2017	14.6		2042	5.3		1971	6.6
1971	7.4		2017	14.5		2042	7.7		1971	9.7
1971	8.5		2017	16.6		2042	10.7		1971	7.6
1971	3.6		2017	9.9		2042	7.8		1971	3.1
1971	9.3		2017	19.8		2042	15.8		1971	13.2
1971	14.4		2017	23.5		2042	24.5		1971	18.7
1971	10.9		2017	20.1		2042	20.6		1971	11.7
1971	10.1		2017	20.1		2042	19.8		1971	9.6
1971	10.5		2017	23.1		2042	24.8		1971	14.4
1971	10.9		2017	18.4		2042	25.7		1971	20.3
1971	12.6		2017	13.4		2042	23.6		1971	22
1971	3.7		2017	6.7		2042	11.8		1971	14.6
1971	7.8		2017	9.5		2042	12.2		1971	17.3
1971	7.2		2017	10.7		2042	10.6		1971	13.4
1971	13.2		2017	18.8		2042	19		1971	16.7
1971	18.2		2017	24.6		2042	24.4		1971	23.2
1971	16.4		2017	19.1		2042	18.1		1971	19.5
1971	15.2		2017	16		2042	17.7		1971	21.5
1971	12.1		2017	7.8		2042	7.5		1971	16.3
1971	12.2		2017	8.3		2042	8.2		1971	18.7
1971	15.9		2017	17		2042	15.3		1971	25.1
1971	16.9		2017	20.5		2042	17.5		1971	28.3
1971	16.7		2017	9.3		2042	10.9		1971	21.1
1971	12.9		2017	7.4		2042	13		1971	24.9
1971	11.4		2017	3.4		2042	13.7		1971	19.3
1971	14.8		2017	9.3		2042	19		1971	25.8
1971	16.9		2017	14.6		2042	27.2		1971	27.6
1971	15.2		2017	12.5		2042	23.5		1971	22
1971	15.9		2017	11.4		2042	19.5		1971	18.6
1971	14.4		2017	15.9		2042	17.7		1971	18.1
1971	12.9		2017	14.2		2042	18.1		1971	12.2
1971	16.2		2017	12.9		2042	15.4		1971	13.1
1971	16		2017	8.5		2042	10.7		1971	14.1
1971	13.6		2017	8.3		2042	10.8		1971	15.2
1971	15.5		2017	11.2		2042	12.9		1971	17.9
1971	15.5		2017	13.5		2042	13.2		1971	15.8
1971	15.2		2017	15.4		2042	13.3		1971	16.9
1971	12.7		2017	14.4		2042	15.5		1971	14.7
1971	12.2		2017	14.2		2042	14.9		1971	14.1
1971	13.1		2017	12.7		2042	16.2		1971	13.6
1971	13.4		2017	12.6		2042	15.5		1971	12.7
1971	15.2		2017	16		2042	16.9		1971	15
1971	15.8		2017	14.1		2042	18.2		1971	15.5
1971	14.3		2017	13		2042	17.3		1971	14.1
1971	13.8		2017	14.1		2042	14.6		1971	13.8
1971	13.6		2017	16.2		2042	5		1971	5.4
1971	13.2		2017	19.8		2042	8.8		1971	10.7
1971	14.4		2017	24		2042	15.1		1971	14.4
1971	15		2017	26.1		2042	13.1		1971	15.4
1971	15		2017	20.8		2042	12.8		1971	14
1971	15.2		2017	18.9		2042	11.8		1971	11.2
1971	14.3		2017	22.9		2042	15.4		1971	15.6
1971	13.4		2017	16.6		2042	12.2		1971	16.7
1971	16.4		2017	19.8		2042	12.4		1971	17.8
1971	16.4		2017	15.6		2042	13.9		1971	16.8
1971	16.4		2017	13.8		2042	14.6		1971	15.2
1971	17.7		2017	17.5		2042	16.6		1971	17.5
1971	18		2017	20.9		2042	19.4		1971	21.2
1971	16.8		2017	17.6		2042	20.7		1971	17.7
1971	18.1		2017	19.7		2042	21.1		1971	18.7
1971	15.4		2017	17.2		2042	19.5		1971	20.3
1971	18.3		2017	13.4		2042	18.1		1971	15.3
1971	19.1		2017	16.5		2042	19.8		1971	16.1
1971	16.5		2017	20.2		2042	23		1971	17.3
1971	18.2		2017	20.6		2042	21.5		1971	18.2
1971	19		2017	20.8		2042	21.6		1971	20.3
1971	17.6		2017	22.8		2042	22.8		1971	18.7
1971	18.2		2017	19.3		2042	21.5		1971	18.1
1971	18.6		2017	19.6		2042	20.7		1971	19.6
1971	15.6		2017	18.4		2042	16.3		1971	17.4
1971	16.5		2017	21.4		2042	17.5		1971	19.2
1971	17.6		2017	17.9		2042	17.1		1971	17.5
1971	17.2		2017	16.9		2042	16.4		1971	16
1971	19.4		2017	20.2		2042	19		1971	22.6
1971	21		2017	22.5		2042	21.4		1971	29.9
1971	21.1		2017	23		2042	21.9		1971	29.6
1971	20		2017	23.3		2042	22.7		1971	24.1
1971	16.4		2017	16.7		2042	16.5		1971	17.2
1971	17.4		2017	16.7		2042	14.6		1971	16.5
1971	18.6		2017	16.6		2042	17.6		1971	19.1
1971	17.4		2017	24		2042	17.1		1971	18.7
1971	20		2017	28.2		2042	19		1971	20.5
1971	17.8		2017	20.4		2042	17.6		1971	18.4
1971	21		2017	22.7		2042	22.1		1971	20.4
1971	20.3		2017	22.7		2042	22.1		1971	20.8
1971	19.6		2017	22.8		2042	22.5		1971	22.7
1971	21.5		2017	25.9		2042	24.1		1971	25.9
1971	22.9		2017	25.4		2042	25.6		1971	26.3
1971	19		2017	24.1		2042	21.8		1971	23.2
1971	18.6		2017	22.6		2042	21.1		1971	22
1971	20.8		2017	24.5		2042	23.9		1971	24.2
1971	19.9		2017	22.9		2042	23.1		1971	22.5
1971	21.4		2017	22.8		2042	23.6		1971	23.9
1971	22.4		2017	25		2042	24.8		1971	25.6
1971	21.8		2017	24.4		2042	23.6		1971	24.3
1971	22.5		2017	26.3		2042	25.5		1971	28.2
1971	23.2		2017	24.1		2042	25.6		1971	25.2
1971	22.8		2017	22.8		2042	30.2		1971	24.8
1971	23.6		2017	18.4		2042	30.2		1971	20.3
1971	21		2017	23.5		2042	33.9		1971	25.1
1971	21.7		2017	25.9		2042	27.7		1971	25.7
1971	22.9		2017	24		2042	25.5		1971	24.9
1971	23.2		2017	26		2042	25.8		1971	29.4
1971	18.9		2017	18.8		2042	18		1971	21
1971	19.2		2017	15.4		2042	14		1971	16.7
1971	22.2		2017	13.5		2042	14.6		1971	15.9
1971	22.2		2017	13.1		2042	14.8		1971	15.5
1971	22.6		2017	12.8		2042	17.3		1971	16.4
1971	22.6		2017	20.5		2042	22.6		1971	23.1
1971	20.4		2017	22.1		2042	21.7		1971	22.7
1971	23		2017	22.3		2042	22.6		1971	23
1971	23.2		2017	21.2		2042	22.9		1971	24.1
1971	22.9		2017	15.4		2042	18.7		1971	19.6
1971	24.2		2017	19.1		2042	22.4		1971	22.6
1971	21.8		2017	21.4		2042	22.5		1971	24.2
1971	21.9		2017	20.4		2042	24.1		1971	24.4
1971	22		2017	18.2		2042	21.2		1971	21.8
1971	21.8		2017	20.8		2042	23.5		1971	21.8
1971	23.6		2017	23.1		2042	25.6		1971	25.8
1971	22.4		2017	22.6		2042	23.3		1971	24.7
1971	23.6		2017	24.3		2042	25.5		1971	27.3
1971	24.9		2017	25.3		2042	26.3		1971	27.6
1971	23.9		2017	26.8		2042	24.9		1971	25.6
1971	23.3		2017	27.9		2042	23		1971	23.5
1971	24.2		2017	29.3		2042	22.9		1971	22.6
1971	24.9		2017	27.4		2042	24.3		1971	25.5
1971	24.6		2017	25.2		2042	25.4		1971	24.2
1971	24		2017	25.6		2042	24.8		1971	25.2
1971	23.7		2017	23.5		2042	22.6		1971	22.4
1971	24.6		2017	22.9		2042	23.6		1971	23.6
1971	22.8		2017	23.5		2042	23.5		1971	23.8
1971	25		2017	28.2		2042	28.1		1971	27.3
1971	23.8		2017	27.7		2042	27.5		1971	26.5
1971	23.9		2017	26.9		2042	26.8		1971	26.1
1971	24.6		2017	29.8		2042	25.8		1971	25.6
1971	24.9		2017	27.9		2042	27.1		1971	27.8
1971	23.7		2017	30.5		2042	25.2		1971	27.2
1971	24		2017	30.3		2042	25.5		1971	25.1
1971	23.4		2017	25		2042	23.3		1971	24
1971	22		2017	23.7		2042	19.9		1971	26.1
1971	24.9		2017	25		2042	22.9		1971	26.7
1971	25.4		2017	26.1		2042	26.5		1971	27.8
1971	25		2017	28.2		2042	29.2		1971	29
1971	24		2017	24.4		2042	28		1971	25.6
1971	23.9		2017	21.7		2042	29.6		1971	23.3
1971	24		2017	24.2		2042	33.3		1971	25.6
1971	23.7		2017	24.4		2042	32.6		1971	27.7
1971	24.3		2017	24.5		2042	28.5		1971	26.9
1971	24.8		2017	23.6		2042	27.8		1971	26.3
1971	24.6		2017	21.4		2042	25.9		1971	24.5
1971	23.8		2017	21.6		2042	27.8		1971	25.1
1971	24		2017	28		2042	26.7		1971	27.1
1971	24.8		2017	25.7		2042	24.9		1971	24.3
1971	23.4		2017	28.4		2042	24.8		1971	23.3
1971	22.2		2017	23.9		2042	22.4		1971	21.8
1971	21.1		2017	19.7		2042	20.7		1971	20.7
1971	21.9		2017	19.3		2042	22.5		1971	24.5
1971	21.6		2017	18.4		2042	22.8		1971	22.6
1971	23.2		2017	20.3		2042	27.3		1971	31.2
1971	21.6		2017	19.9		2042	23.2		1971	26.2
1971	22.6		2017	24.5		2042	24.4		1971	25.6
1971	21.4		2017	25.3		2042	21.7		1971	26
1971	22.3		2017	20		2042	21.4		1971	23.9
1971	21.2		2017	16.8		2042	22.9		1971	24.7
1971	23		2017	21.8		2042	26.2		1971	29.9
1971	22.6		2017	26.6		2042	28.2		1971	32.9
1971	21.5		2017	20.8		2042	22.9		1971	26.4
1971	22.4		2017	19		2042	19.7		1971	23.9
1971	22		2017	17.1		2042	19.4		1971	22.9
1971	20.9		2017	18.6		2042	19.8		1971	21.8
1971	20		2017	22.9		2042	20.8		1971	22.1
1971	23		2017	26.3		2042	21.2		1971	22.6
1971	20.9		2017	22.5		2042	21.1		1971	23.4
1971	21.7		2017	21.3		2042	21.9		1971	26.5
1971	20		2017	20		2042	20.9		1971	24.4
1971	20.1		2017	24		2042	22.1		1971	25
1971	19.9		2017	20.1		2042	18.1		1971	24.1
1971	21		2017	24		2042	19.9		1971	25.7
1971	21.8		2017	23.2		2042	23.6		1971	26.4
1971	21.6		2017	23		2042	23.3		1971	25
1971	23.2		2017	26.6		2042	26.5		1971	26.2
1971	21.1		2017	24.7		2042	24.7		1971	23.5
1971	21.1		2017	23.2		2042	27.3		1971	22.1
1971	22.7		2017	25.1		2042	31.2		1971	26.6
1971	20.6		2017	21.1		2042	26.3		1971	24.4
1971	21		2017	23		2042	26.7		1971	25
1971	20		2017	24.1		2042	23.4		1971	24.3
1971	21.1		2017	26.5		2042	24.3		1971	27
1971	22.4		2017	23.8		2042	23.3		1971	27.3
1971	23.1		2017	19.9		2042	18.5		1971	23.2
1971	21.6		2017	19		2042	19.7		1971	21.6
1971	21.6		2017	17.1		2042	19.6		1971	22
1971	18		2017	13.6		2042	22.2		1971	14.5
1971	18.7		2017	17		2042	26.2		1971	17.4
1971	18.4		2017	19.5		2042	27.1		1971	18.9
1971	18.9		2017	18.5		2042	28.1		1971	20.9
1971	17.5		2017	20.1		2042	29.7		1971	20.6
1971	19.5		2017	23		2042	28.8		1971	20.2
1971	20.1		2017	28.6		2042	23.9		1971	24.9
1971	17.4		2017	23.2		2042	20		1971	22.2
1971	18.7		2017	28.3		2042	21.2		1971	26.9
1971	16.3		2017	18.3		2042	17.9		1971	20.2
1971	20		2017	22.2		2042	24.9		1971	27.6
1971	18.2		2017	21.1		2042	24.6		1971	25
1971	17.9		2017	19.4		2042	21.2		1971	22.6
1971	17.3		2017	20.6		2042	23.6		1971	24.7
1971	17.1		2017	19		2042	21.2		1971	22
1971	17.7		2017	16.6		2042	19.6		1971	19.9
1971	14.2		2017	12.6		2042	13.6		1971	15.7
1971	15.3		2017	17.1		2042	14.8		1971	19.4
1971	14.5		2017	16.1		2042	7.4		1971	16.3
1971	9.9		2017	11.4		2042	5.8		1971	11.1
1971	13		2017	16.2		2042	8.6		1971	14.1
1971	20		2017	25.4		2042	24.1		1971	24.7
1971	16.3		2017	22.9		2042	21.9		1971	23.5
1971	19.6		2017	21.4		2042	24.9		1971	23.1
1971	17.1		2017	19		2042	20.4		1971	20.9
1971	14.6		2017	16.2		2042	19		1971	21.3
1971	10.7		2017	10.6		2042	14.1		1971	13.9
1971	11.1		2017	5.8		2042	13		1971	8.9
1971	12.2		2017	9.1		2042	14.3		1971	10.4
1971	12.7		2017	9.7		2042	9.9		1971	8.5
1971	17.5		2017	11.3		2042	11.8		1971	15.4
1971	16.4		2017	10.8		2042	10.5		1971	12.7
1971	11.1		2017	4.8		2042	7.2		1971	7.1
1971	10.8		2017	6.8		2042	12.4		1971	12.6
1971	3.8		2017	3.2		2042	6.6		1971	2.8
1971	7.3		2017	5.8		2042	7.6		1971	4.2
1971	8		2017	6.8		2042	7.8		1971	3.9
1971	11.5		2017	12.1		2042	9.4		1971	8
1971	8.8		2017	18.2		2042	15.9		1971	11.3
1971	8.3		2017	18.9		2042	14.6		1971	13.3
1971	8.7		2017	20.2		2042	16.8		1971	16.8
1971	9.7		2017	21.4		2042	18.3		1971	19.2
1971	11.9		2017	14.3		2042	15.5		1971	15.4
1971	9.2		2017	16.5		2042	9.7		1971	17
1971	6.5		2017	16.6		2042	8.8		1971	15.8
1971	7.2		2017	12.8		2042	7.3		1971	15.2
1971	8.2		2017	11.4		2042	9.9		1971	15
1971	7.2		2017	8.3		2042	9.6		1971	10.9
1971	8.7		2017	10.9		2042	11.9		1971	11.4
1971	10.6		2017	13.6		2042	10.5		1971	10.6
1971	11.4		2017	11.4		2042	11.5		1971	10
1971	11.4		2017	12.5		2042	11.7		1971	10.6
1971	10.7		2017	12.9		2042	11.9		1971	12.8
1971	12.1		2017	14.8		2042	15.8		1971	17
1971	14.5		2017	16.9		2042	14.6		1971	19.8
1971	13.2		2017	16.3		2042	13		1971	18.4
1971	11.5		2017	17.4		2042	12.3		1971	17.5
1971	8.5		2017	12.4		2042	5.4		1971	7.6
1971	5.6		2017	7.3		2042	4.8		1971	3.8
1971	0.8		2017	5.8		2042	0		1971	3.7
1971	3.6		2017	9.7		2042	3.8		1971	5.6
1971	5.2		2017	5.5		2042	-0.4		1971	3.2
1971	6.4		2017	7.3		2042	8.8		1971	8.1
1971	9.4		2017	7.8		2042	10.2		1971	14
1971	4.4		2017	0.1		2042	3.4		1971	6.7
1971	5.2		2017	0.1		2042	3.3		1971	4.6
1971	6.6		2017	2.7		2042	2.3		1971	3.1
1971	8.3		2017	11.5		2042	9		1971	10.8
1971	7.6		2017	4.2		2042	7.7		1971	9.4
1971	7		2017	-0.7		2042	3.6		1971	8.2
1971	7.3		2017	5.7		2042	4.5		1971	9.1
1971	1.6		2017	0.3		2042	-0.4		1971	2.4
1971	2.2		2017	-5.1		2042	-0.7		1971	-0.2
1971	0.2		2017	-4.1		2042	-2.2		1971	-0.7
1971	2.2		2017	3.9		2042	0.5		1971	1.2
1971	5.6		2017	4.2		2042	0.3		1971	8
1971	4.7		2017	1.6		2042	-2.7		1971	5.3
1971	4.8		2017	5.1		2042	0.2		1971	6.8
1971	4.2		2017	5.5		2042	6.5		1971	5
1971	5.3		2017	4.2		2042	6.7		1971	5.4
1971	5.7		2017	2.3		2042	6.5		1971	6.4
1971	2.3		2017	2		2042	2.4		1971	4.2
1971	5.8		2017	2		2042	3.4		1971	5.8
1971	2.3		2017	-1.3		2042	9.1		1971	0.6
1971	0.2		2017	-4.5		2042	6.4		1971	-4
1971	-0.5		2017	-3.9		2042	4.1		1971	-2
1971	0.6		2017	-3.5		2042	2.4		1971	-4.2
1971	6.4		2017	4.6		2042	4.5		1971	1.5
1971	7.4		2017	7.1		2042	4.6		1971	2.1
1971	0.3		2017	0		2042	-1.1		1971	-4.6
1972	3.5		2018	1.8		2043	4.4		1972	1.5
1972	4		2018	3.2		2043	5.6		1972	3
1972	-2.5		2018	0.6		2043	-2		1972	-3.7
1972	2.4		2018	6.1		2043	3.5		1972	0.5
1972	3		2018	6.1		2043	2.7		1972	-0.8
1972	4		2018	7.5		2043	6		1972	0.9
1972	7.3		2018	9.5		2043	7.2		1972	6.5
1972	8.4		2018	10.4		2043	8.1		1972	6.6
1972	4.4		2018	9.5		2043	5		1972	2.5
1972	4.3		2018	12.2		2043	8.6		1972	2.2
1972	4.3		2018	10.6		2043	7.4		1972	2.6
1972	2.1		2018	9.7		2043	3.2		1972	0.5
1972	7		2018	10		2043	9.6		1972	4.7
1972	4.8		2018	6.7		2043	3.1		1972	1.7
1972	2.6		2018	4.1		2043	-0.8		1972	-1.3
1972	0.6		2018	0.5		2043	-0.8		1972	-1.3
1972	-2		2018	-0.3		2043	-5		1972	-4.8
1972	0.6		2018	-0.3		2043	-4.3		1972	-4.3
1972	-0.2		2018	-3.3		2043	-2.5		1972	-2.9
1972	0.2		2018	-7		2043	-3.6		1972	-4.8
1972	3		2018	6.1		2043	5.8		1972	5.5
1972	6		2018	9.2		2043	9.9		1972	7.8
1972	2.4		2018	5.3		2043	4.8		1972	5
1972	4.9		2018	9.2		2043	3.9		1972	3.8
1972	4.7		2018	7.6		2043	7.1		1972	4.6
1972	8		2018	9.1		2043	12.7		1972	7.4
1972	8.5		2018	10.3		2043	12.1		1972	7.3
1972	7.2		2018	3.2		2043	11.6		1972	8
1972	3.9		2018	0.7		2043	8.7		1972	5
1972	6.2		2018	8.2		2043	8		1972	6.4
1972	9.2		2018	10.5		2043	11		1972	6.7
1972	7.5		2018	7.5		2043	8.1		1972	4.9
1972	6.1		2018	9.4		2043	8.7		1972	7.6
1972	1		2018	2.4		2043	1.4		1972	4.5
1972	4.2		2018	5.9		2043	5.2		1972	7.2
1972	7.4		2018	8.3		2043	7.3		1972	7.9
1972	5.2		2018	8.3		2043	6.8		1972	7
1972	4.6		2018	5.9		2043	7.7		1972	7
1972	11		2018	11.6		2043	13.2		1972	12.9
1972	5		2018	5.8		2043	4.4		1972	4.7
1972	4.7		2018	5.9		2043	4.9		1972	2.4
1972	6.6		2018	7.8		2043	9.5		1972	7.2
1972	8.3		2018	11.6		2043	15.5		1972	11.9
1972	9.6		2018	12.3		2043	11.6		1972	10.4
1972	12.8		2018	14.1		2043	18.9		1972	15.2
1972	11		2018	14.8		2043	12.7		1972	11
1972	8.7		2018	11.8		2043	10.1		1972	8.4
1972	8.1		2018	9.1		2043	10.8		1972	6
1972	10.6		2018	15.3		2043	14		1972	10.7
1972	14		2018	21.3		2043	16.6		1972	17.1
1972	6.3		2018	13.9		2043	6.2		1972	12.4
1972	8.2		2018	14.2		2043	5.2		1972	13.4
1972	9		2018	17.8		2043	14.5		1972	15.8
1972	5		2018	6.1		2043	6.2		1972	4.8
1972	-0.4		2018	1.4		2043	4.1		1972	-2.4
1972	5		2018	7.1		2043	6.5		1972	-4.2
1972	8.4		2018	11.4		2043	12.4		1972	2.5
1972	11		2018	10.9		2043	8.9		1972	4
1972	12.2		2018	11		2043	6.9		1972	4.4
1972	10.2		2018	10.2		2043	6.5		1972	7.7
1972	10.4		2018	13.4		2043	10.7		1972	13.7
1972	5.2		2018	8		2043	8		1972	4.2
1972	4.5		2018	6.3		2043	7.1		1972	1.6
1972	4		2018	2.3		2043	3.4		1972	-2.1
1972	4.7		2018	4.5		2043	6.3		1972	4.8
1972	6.3		2018	5.5		2043	8.8		1972	9.9
1972	4.7		2018	4		2043	8		1972	6.5
1972	1.7		2018	-1.5		2043	4.2		1972	3.9
1972	5.3		2018	4.9		2043	7.7		1972	3.1
1972	8		2018	4.3		2043	3.5		1972	0.6
1972	9.9		2018	6.4		2043	8.8		1972	8
1972	10.4		2018	9.7		2043	10.4		1972	8.9
1972	9.7		2018	3.5		2043	7.2		1972	4.8
1972	15.5		2018	6.1		2043	12		1972	7
1972	13.1		2018	8.8		2043	10.4		1972	4.7
1972	10		2018	2.6		2043	4.2		1972	1.4
1972	6.6		2018	5.6		2043	5.7		1972	6.8
1972	4.5		2018	9.9		2043	5		1972	7.7
1972	11.8		2018	18.8		2043	12.4		1972	12.5
1972	10.8		2018	14.5		2043	10.1		1972	11.3
1972	8.5		2018	10.4		2043	8.8		1972	6.1
1972	2.5		2018	6.6		2043	3.6		1972	2.7
1972	7		2018	9.6		2043	7.2		1972	11.4
1972	3.3		2018	5.1		2043	4.4		1972	6
1972	5.6		2018	6.2		2043	9.1		1972	5
1972	8		2018	4		2043	10.8		1972	6
1972	7.5		2018	1.7		2043	8.2		1972	4.6
1972	9		2018	0.8		2043	7.3		1972	1.3
1972	13.4		2018	15.9		2043	18		1972	15.3
1972	14.9		2018	20.5		2043	21.6		1972	17.2
1972	11.7		2018	11.7		2043	15.6		1972	9.3
1972	11.8		2018	13.2		2043	20.9		1972	12
1972	11		2018	5.8		2043	17.5		1972	9.2
1972	13.4		2018	10.8		2043	16.3		1972	12.5
1972	10.8		2018	11		2043	11.1		1972	12.3
1972	11.9		2018	5.6		2043	4.7		1972	6.1
1972	11.5		2018	7.8		2043	5.1		1972	8.2
1972	11.9		2018	12.1		2043	9.9		1972	12.9
1972	10.1		2018	11.7		2043	14.5		1972	14.8
1972	10.1		2018	11.3		2043	13		1972	14.9
1972	10.4		2018	13		2043	18.3		1972	16.5
1972	11.6		2018	11.6		2043	13.3		1972	15.6
1972	11.7		2018	10.7		2043	11.4		1972	16.5
1972	16.6		2018	17.3		2043	17.6		1972	20.9
1972	15.1		2018	15.8		2043	16.9		1972	19.6
1972	11.6		2018	14.1		2043	15.1		1972	18.5
1972	13.3		2018	15.4		2043	17.4		1972	16.1
1972	9.6		2018	15.3		2043	16.1		1972	12.4
1972	7.1		2018	11.8		2043	12.1		1972	6.8
1972	7.5		2018	6.7		2043	9		1972	4
1972	12.1		2018	7		2043	14.3		1972	10.6
1972	12.7		2018	7.6		2043	16.4		1972	14.9
1972	12.6		2018	5.9		2043	16.4		1972	10.3
1972	12.6		2018	5.7		2043	7.5		1972	8.7
1972	14.3		2018	5.7		2043	9.3		1972	8.8
1972	18.3		2018	11.8		2043	15		1972	15.4
1972	16		2018	13.2		2043	20		1972	15.7
1972	13.3		2018	10.6		2043	11.3		1972	8.7
1972	9		2018	5.2		2043	4.9		1972	6.1
1972	11.2		2018	6.8		2043	8		1972	9.6
1972	12.3		2018	10.9		2043	10.5		1972	13.2
1972	14.6		2018	13		2043	12.2		1972	11.9
1972	11.7		2018	10.4		2043	11.7		1972	8.6
1972	10.5		2018	8.8		2043	12.9		1972	9
1972	10.9		2018	11.9		2043	13.7		1972	13.4
1972	14.8		2018	25.8		2043	15.4		1972	21.6
1972	15		2018	25		2043	14.2		1972	21.8
1972	20.8		2018	22.5		2043	20.7		1972	25.5
1972	19.2		2018	15.7		2043	16.9		1972	19.8
1972	17.3		2018	16.8		2043	18.4		1972	18.7
1972	18.3		2018	18.6		2043	21.2		1972	19.5
1972	19.8		2018	20.8		2043	20		1972	21
1972	17.7		2018	19.2		2043	19.6		1972	19.7
1972	16		2018	17.1		2043	22.5		1972	17.1
1972	17.4		2018	17.5		2043	23.8		1972	19.1
1972	16.2		2018	14.1		2043	24.6		1972	16.4
1972	12.3		2018	9.7		2043	20.2		1972	14.4
1972	14.5		2018	13.2		2043	19		1972	19.1
1972	13.7		2018	12.3		2043	15.8		1972	15.5
1972	16.4		2018	15.4		2043	16.8		1972	16
1972	17.1		2018	14.3		2043	14.3		1972	15.6
1972	18.5		2018	17		2043	14.5		1972	14
1972	19		2018	25		2043	19		1972	20.1
1972	17.2		2018	23.8		2043	19.1		1972	20.3
1972	18.7		2018	19.7		2043	20.8		1972	22.2
1972	18.8		2018	19.8		2043	20.1		1972	20
1972	19.2		2018	19.2		2043	19.9		1972	17.9
1972	21.2		2018	25.8		2043	24.3		1972	22.2
1972	18.5		2018	22.9		2043	22.7		1972	20.2
1972	16.2		2018	18.7		2043	19.8		1972	15.7
1972	14.7		2018	18.1		2043	18		1972	17
1972	18		2018	19.8		2043	20.6		1972	21.9
1972	16.8		2018	11.8		2043	13		1972	13.5
1972	16.9		2018	7.6		2043	9		1972	9.1
1972	16.1		2018	6.9		2043	6.8		1972	8.7
1972	18.2		2018	9.8		2043	8.8		1972	11.3
1972	17.8		2018	18		2043	14.1		1972	16.3
1972	19.3		2018	22.6		2043	18.4		1972	19
1972	21		2018	25.6		2043	20.2		1972	21.8
1972	21.7		2018	27		2043	22.4		1972	23.5
1972	19.3		2018	27.2		2043	20.3		1972	20.2
1972	21.8		2018	25.8		2043	21.5		1972	21.4
1972	22.6		2018	29		2043	23.1		1972	22.1
1972	17.7		2018	25.8		2043	20.6		1972	19
1972	18.2		2018	25.8		2043	19.2		1972	19
1972	20.5		2018	24.9		2043	19.1		1972	20.3
1972	21.3		2018	19.6		2043	18.6		1972	18.4
1972	19.4		2018	19.3		2043	18.7		1972	13.8
1972	18.9		2018	20		2043	17		1972	15.8
1972	20		2018	19		2043	17.6		1972	18
1972	19.2		2018	20.2		2043	17.9		1972	18.6
1972	19.6		2018	22.6		2043	21.3		1972	22.8
1972	20.7		2018	21.7		2043	21.5		1972	21.2
1972	19.2		2018	20.5		2043	19.2		1972	19.7
1972	19.2		2018	21.8		2043	22.4		1972	20.7
1972	20		2018	29.2		2043	23.6		1972	22.4
1972	21.2		2018	31.7		2043	21.3		1972	23.9
1972	24.3		2018	28.7		2043	24.4		1972	24.5
1972	20.2		2018	29.9		2043	20.6		1972	21.5
1972	21.6		2018	33.7		2043	22.8		1972	24
1972	18.9		2018	31.7		2043	19.7		1972	20.6
1972	22		2018	35.7		2043	27.5		1972	23.7
1972	19.8		2018	30.3		2043	20.5		1972	17.6
1972	18.9		2018	26.9		2043	19.8		1972	22
1972	22		2018	28.3		2043	24.6		1972	30.4
1972	23.2		2018	27.5		2043	24.8		1972	30.3
1972	20.3		2018	21.4		2043	19.7		1972	28
1972	22.1		2018	24.3		2043	22		1972	32.2
1972	22.6		2018	23.4		2043	22.1		1972	31.2
1972	21.7		2018	25.3		2043	22.8		1972	30
1972	22.4		2018	23.6		2043	22.7		1972	29.1
1972	22.6		2018	27.1		2043	25.9		1972	31.5
1972	23.8		2018	30.9		2043	26.5		1972	31.9
1972	24		2018	28.5		2043	25.2		1972	36.3
1972	22.7		2018	29.9		2043	26.9		1972	36.2
1972	22.3		2018	31		2043	31.7		1972	33.6
1972	23.9		2018	32.1		2043	34		1972	32
1972	23		2018	28.8		2043	34.2		1972	29.9
1972	19.3		2018	21.4		2043	31.4		1972	26.4
1972	22.5		2018	24.2		2043	35.4		1972	28
1972	21.6		2018	21.8		2043	32.8		1972	24.3
1972	23.2		2018	16.6		2043	28.4		1972	20.2
1972	23.4		2018	16.3		2043	24.9		1972	18.2
1972	24.2		2018	13.9		2043	22.1		1972	15.7
1972	24.8		2018	18		2043	28.2		1972	20.6
1972	22.4		2018	20.9		2043	24.3		1972	25.3
1972	25.3		2018	25.1		2043	29.3		1972	35
1972	25.8		2018	27		2043	31.5		1972	39.4
1972	25.1		2018	25.5		2043	31.2		1972	36.5
1972	25.2		2018	26		2043	30		1972	31.9
1972	25.6		2018	25.4		2043	31		1972	28.7
1972	23.8		2018	25.1		2043	29.5		1972	26.1
1972	23.2		2018	23.2		2043	27.5		1972	23.7
1972	23		2018	21.7		2043	30.2		1972	23.9
1972	25.5		2018	24.3		2043	33.7		1972	26.5
1972	23.7		2018	21.1		2043	26.8		1972	23.2
1972	24.5		2018	23.9		2043	25.5		1972	23.9
1972	23.6		2018	25.5		2043	26.3		1972	25.8
1972	23.9		2018	23.9		2043	24.3		1972	22.6
1972	24.8		2018	25.6		2043	24.7		1972	22.9
1972	23.3		2018	21.7		2043	23		1972	23.3
1972	24.4		2018	23.5		2043	24.9		1972	24.4
1972	22.4		2018	22.7		2043	24		1972	23.3
1972	23.7		2018	24.3		2043	23.7		1972	25
1972	19.4		2018	18		2043	18.5		1972	20.5
1972	23		2018	21.5		2043	26.7		1972	23.4
1972	23.8		2018	21.8		2043	30		1972	25.3
1972	23.5		2018	24		2043	28.7		1972	26.6
1972	22.6		2018	26		2043	25.9		1972	24.2
1972	22.7		2018	32.6		2043	26.5		1972	27.1
1972	22.7		2018	34.2		2043	23.3		1972	26.7
1972	25		2018	36		2043	25.7		1972	28.4
1972	23.7		2018	33.3		2043	25.9		1972	25.2
1972	23.3		2018	30.8		2043	22.2		1972	21.7
1972	22		2018	34		2043	23.4		1972	22.5
1972	23.6		2018	35.2		2043	22.9		1972	24.6
1972	22		2018	30.1		2043	21.5		1972	24.3
1972	23		2018	27.5		2043	22.3		1972	26
1972	23.6		2018	26.9		2043	25.1		1972	30.8
1972	24.2		2018	26.5		2043	27.6		1972	34.7
1972	23.9		2018	26.6		2043	28.2		1972	29.6
1972	23.1		2018	22.3		2043	23.7		1972	25.7
1972	23.8		2018	24.8		2043	23.6		1972	27.2
1972	24.3		2018	27.4		2043	27.4		1972	27.9
1972	22.4		2018	23.3		2043	25.5		1972	26.6
1972	22.8		2018	23.7		2043	26.1		1972	28.3
1972	22.2		2018	24.1		2043	24.2		1972	23.7
1972	22.3		2018	24.8		2043	27.8		1972	24.7
1972	22.6		2018	25.1		2043	29		1972	26.4
1972	21.2		2018	24.9		2043	25.2		1972	30.7
1972	23		2018	23.5		2043	25.4		1972	31.6
1972	18		2018	18.3		2043	22.4		1972	24.1
1972	20.1		2018	21.3		2043	24.1		1972	24.1
1972	22.6		2018	22.5		2043	29.5		1972	27.3
1972	21.6		2018	21.6		2043	28.1		1972	26.1
1972	21.7		2018	22.1		2043	23.9		1972	25.9
1972	20.7		2018	24.3		2043	24.5		1972	26.1
1972	21.4		2018	16.2		2043	18.3		1972	18.6
1972	21.6		2018	15.3		2043	18		1972	20.4
1972	20.6		2018	12.3		2043	15.2		1972	16.6
1972	20.1		2018	13.5		2043	14.5		1972	16.7
1972	20.7		2018	13.6		2043	11.9		1972	14.5
1972	22		2018	18		2043	14.1		1972	17.2
1972	19.9		2018	20.1		2043	16.5		1972	22.4
1972	21.1		2018	27.3		2043	20.2		1972	25.7
1972	23.2		2018	34.4		2043	24.9		1972	30.3
1972	21.2		2018	30.4		2043	25.5		1972	30.3
1972	20		2018	27.1		2043	23.3		1972	27.8
1972	22.6		2018	29.4		2043	24.6		1972	27.3
1972	20.2		2018	30		2043	28		1972	31.9
1972	19.8		2018	24.1		2043	21.8		1972	27.1
1972	19.4		2018	21		2043	19.2		1972	24.9
1972	20.9		2018	22.7		2043	21.3		1972	26.4
1972	18		2018	17.2		2043	18.8		1972	23.2
1972	21.8		2018	21.7		2043	19.1		1972	28.7
1972	20.6		2018	21.2		2043	22.5		1972	25.9
1972	18.4		2018	17.6		2043	19.9		1972	19.9
1972	19.6		2018	18.7		2043	20.2		1972	22.6
1972	17.1		2018	14.9		2043	19.4		1972	19.5
1972	17.2		2018	12.7		2043	18.7		1972	20.6
1972	18.1		2018	12		2043	16.9		1972	21.4
1972	17.2		2018	12.5		2043	19.2		1972	21.9
1972	17.1		2018	14.6		2043	18.4		1972	22.5
1972	18.8		2018	17.6		2043	18.9		1972	23.2
1972	18		2018	18.4		2043	20.8		1972	25.7
1972	16		2018	17.6		2043	19.8		1972	24.5
1972	17.2		2018	16.5		2043	17		1972	20.6
1972	16.7		2018	19		2043	16.3		1972	18.5
1972	17.3		2018	16.5		2043	7.5		1972	18.6
1972	16.2		2018	17.5		2043	6.8		1972	15.2
1972	21.8		2018	26.9		2043	19.2		1972	19.5
1972	20.2		2018	26.2		2043	20.9		1972	18.6
1972	19.1		2018	23.4		2043	19.3		1972	15.8
1972	18.3		2018	14.7		2043	14.2		1972	13.5
1972	17.1		2018	13		2043	15.1		1972	13.2
1972	18.6		2018	16.4		2043	20.2		1972	15.8
1972	17.9		2018	17.9		2043	17.8		1972	17.2
1972	16.7		2018	18		2043	17.4		1972	17.9
1972	19.4		2018	18.7		2043	20		1972	24.1
1972	16		2018	15.9		2043	14.6		1972	21
1972	11		2018	10		2043	10.2		1972	12.2
1972	8.8		2018	9.5		2043	10.3		1972	10.7
1972	10		2018	9		2043	10.2		1972	10.3
1972	13.6		2018	12.7		2043	12.1		1972	16.2
1972	11.6		2018	10.8		2043	11.1		1972	15.4
1972	12		2018	9.1		2043	9.2		1972	13
1972	9		2018	7.6		2043	4.9		1972	4.5
1972	7.2		2018	8.8		2043	2.6		1972	2.5
1972	5.2		2018	4.3		2043	-0.1		1972	-0.1
1972	1.1		2018	-2.4		2043	-4.8		1972	-3.9
1972	0.9		2018	-2.3		2043	-2.6		1972	-2.2
1972	5		2018	3.6		2043	4.6		1972	0.4
1972	5.4		2018	4.4		2043	5.9		1972	-1.5
1972	7.8		2018	7.3		2043	9.8		1972	4.1
1972	10.1		2018	7.7		2043	5.3		1972	3.8
1972	15.6		2018	16.1		2043	14.4		1972	15.3
1972	14.5		2018	16.4		2043	19		1972	17.2
1972	13.6		2018	17.5		2043	21.8		1972	17.1
1972	11.9		2018	13.6		2043	18.4		1972	15.4
1972	13.5		2018	17.6		2043	18		1972	15.3
1972	13.4		2018	17.8		2043	19.3		1972	19.3
1972	14.2		2018	17.5		2043	18.7		1972	18.2
1972	12		2018	14.8		2043	17.3		1972	16.5
1972	11.8		2018	14.9		2043	17.3		1972	17.6
1972	6.5		2018	4.9		2043	7.7		1972	7.6
1972	7		2018	3.1		2043	9.4		1972	8.3
1972	7.8		2018	3		2043	11.7		1972	6.7
1972	4		2018	2.9		2043	5.2		1972	1.7
1972	0.1		2018	0.4		2043	2		1972	-2.2
1972	3.9		2018	2.5		2043	3.1		1972	1.6
1972	9.6		2018	8.8		2043	8.5		1972	7.7
1972	11.3		2018	13.2		2043	12		1972	10.8
1972	11.7		2018	14.6		2043	14.9		1972	13.4
1972	11.1		2018	10.9		2043	13.1		1972	14
1972	11		2018	9.1		2043	12.8		1972	16.2
1972	10.8		2018	8.2		2043	13.4		1972	16.5
1972	10.4		2018	9.8		2043	15.6		1972	15.8
1972	11.3		2018	13.2		2043	15.9		1972	16.1
1972	9.4		2018	9		2043	12.9		1972	12.5
1972	10.4		2018	12		2043	12.5		1972	13.8
1972	10.7		2018	10.8		2043	11.5		1972	13.8
1972	9.5		2018	10		2043	11.5		1972	13
1972	7		2018	8.3		2043	9.7		1972	13.5
1972	5.9		2018	8.6		2043	7.8		1972	12.3
1972	8.3		2018	9.1		2043	6.5		1972	9.2
1972	7.2		2018	8.4		2043	6.5		1972	9.5
1972	4.8		2018	4.7		2043	5.8		1972	7.2
1972	8.3		2018	10.3		2043	11.4		1972	9.6
1972	5.9		2018	6.5		2043	7.8		1972	8.2
1972	7.6		2018	7.3		2043	5.7		1972	10.1
1972	8.8		2018	10		2043	5.9		1972	11.5
1972	5.9		2018	3.7		2043	-0.5		1972	3.2
1972	-0.6		2018	-0.8		2043	-0.4		1972	1.3
1972	2.9		2018	5.2		2043	5.5		1972	4.4
1972	3.1		2018	7		2043	3.4		1972	6.8
1972	4.8		2018	8.5		2043	10.7		1972	7.4
1972	2		2018	5		2043	6.3		1972	2.4
1972	2		2018	8		2043	7.6		1972	4.9
1972	4.7		2018	9.6		2043	11		1972	8
1972	4.8		2018	9.5		2043	12.7		1972	12.1
1972	6.6		2018	11.2		2043	10.5		1972	9.3
1972	3.4		2018	8.8		2043	5.6		1972	1.2
1972	5.4		2018	13.3		2043	10.5		1972	4.5
1972	2.3		2018	2.2		2043	7.2		1972	3.5
1972	4.6		2018	2.3		2043	8.8		1972	6.6
1972	6		2018	4.3		2044	10		1972	7.2
1973	4.6		2019	5.6		2044	9.9		1973	5.2
1973	3.3		2019	1.3		2044	6		1973	4.3
1973	3.3		2019	0.9		2044	2.5		1973	0.8
1973	4.4		2019	2.6		2044	4.2		1973	2.7
1973	4.2		2019	2.7		2044	5.3		1973	5.4
1973	5.9		2019	7.1		2044	3.7		1973	2.9
1973	3.8		2019	2.1		2044	2.5		1973	0.1
1973	5.7		2019	2.9		2044	3.7		1973	6.5
1973	6.7		2019	3		2044	2.1		1973	4.9
1973	6.3		2019	0.9		2044	2.9		1973	1.8
1973	2.8		2019	0.5		2044	1.3		1973	3.7
1973	2.8		2019	0.7		2044	3.2		1973	4.4
1973	7		2019	5.7		2044	2.6		1973	10.1
1973	6.3		2019	8.2		2044	5.5		1973	9.9
1973	1.8		2019	3.1		2044	3.3		1973	2.1
1973	5.1		2019	6.8		2044	3.9		1973	7.3
1973	3.3		2019	4.2		2044	0.8		1973	6.1
1973	0.5		2019	1.6		2044	-2.5		1973	2.1
1973	5.6		2019	5.5		2044	2		1973	6.2
1973	6		2019	6.7		2044	4.3		1973	8.6
1973	4.2		2019	4.8		2044	0.2		1973	5.8
1973	0		2019	4.9		2044	-2		1973	3.4
1973	2		2019	2.8		2044	-0.1		1973	5.3
1973	-2.6		2019	-3.5		2044	-3.1		1973	-2.3
1973	2		2019	5.9		2044	5.3		1973	4.9
1973	7.2		2019	11.3		2044	10.7		1973	12.1
1973	7		2019	7.4		2044	11.1		1973	10.8
1973	4.5		2019	4.8		2044	7.3		1973	9.4
1973	4.1		2019	7.7		2044	6.5		1973	10.5
1973	4		2019	3.9		2044	8.3		1973	8.6
1973	4.6		2019	4.9		2044	2.2		1973	9
1973	3.3		2019	5.3		2044	0.5		1973	7.5
1973	0.4		2019	1		2044	-2.8		1973	3.5
1973	1.3		2019	4.4		2044	0.4		1973	6.1
1973	2.9		2019	10.3		2044	5		1973	10.5
1973	3.8		2019	3.6		2044	-2.8		1973	4.3
1973	6.2		2019	4.7		2044	-3.1		1973	5.4
1973	8.2		2019	9.5		2044	2.4		1973	12.3
1973	7		2019	10.7		2044	7		1973	12.8
1973	9.1		2019	11.3		2044	6.6		1973	12.2
1973	8		2019	13.7		2044	5.7		1973	10.3
1973	6.4		2019	9.7		2044	5.3		1973	10.9
1973	5.6		2019	6.5		2044	4.2		1973	5.8
1973	5.8		2019	9.6		2044	4.9		1973	4
1973	4.2		2019	5.4		2044	5.6		1973	3.4
1973	5.7		2019	7		2044	6		1973	3.3
1973	8.9		2019	5.7		2044	12.5		1973	10.7
1973	8.9		2019	4.6		2044	10.1		1973	12.2
1973	6.3		2019	2.1		2044	8.8		1973	9
1973	7		2019	1.9		2044	8.5		1973	9.7
1973	8.6		2019	6.1		2044	8		1973	10.8
1973	11		2019	7.8		2044	6		1973	12.6
1973	9.2		2019	8.3		2044	3.7		1973	7.3
1973	7.6		2019	10.9		2044	6.3		1973	9.5
1973	9.2		2019	13.4		2044	11.7		1973	11.8
1973	7.8		2019	8.9		2044	8.1		1973	7.8
1973	8.8		2019	5.5		2044	5.1		1973	8.1
1973	9.4		2019	6.4		2044	6.2		1973	11.1
1973	10.4		2019	10		2044	9.4		1973	11.9
1973	8		2019	11.6		2044	7.1		1973	10.7
1973	9.6		2019	13.2		2044	9.3		1973	11.3
1973	8.6		2019	11.7		2044	15.2		1973	11.6
1973	6		2019	9.8		2044	11.8		1973	10.6
1973	8.4		2019	9.8		2044	12		1973	11.1
1973	7.8		2019	10.7		2044	13.2		1973	13.3
1973	11		2019	16.5		2044	17.8		1973	17.7
1973	12.2		2019	14.8		2044	15.1		1973	15.5
1973	10.3		2019	12.6		2044	12.2		1973	13.6
1973	10.8		2019	13.5		2044	9.9		1973	11.7
1973	14		2019	10.8		2044	7.2		1973	9
1973	13.8		2019	13.1		2044	7.1		1973	6.6
1973	14.8		2019	16.4		2044	14.1		1973	13.5
1973	15.1		2019	18.8		2044	14.8		1973	18.6
1973	14.8		2019	18.6		2044	14.2		1973	18.1
1973	12		2019	12.2		2044	9.2		1973	16.3
1973	10		2019	12.9		2044	10.5		1973	14.8
1973	10		2019	10		2044	9.5		1973	12.4
1973	8.8		2019	8.2		2044	14		1973	11.2
1973	7.1		2019	9.3		2044	10.4		1973	7.5
1973	11.9		2019	13.3		2044	13.7		1973	11.5
1973	12		2019	13.8		2044	13.3		1973	16.2
1973	10.8		2019	12		2044	9.3		1973	12.3
1973	12.8		2019	18.7		2044	15.8		1973	13.6
1973	12.8		2019	18.8		2044	16.5		1973	12.9
1973	11.8		2019	17		2044	18.8		1973	15.5
1973	11.8		2019	14.8		2044	14.3		1973	16.8
1973	12.8		2019	14.3		2044	13.1		1973	17.9
1973	11.6		2019	8.6		2044	6		1973	13.8
1973	10.7		2019	7.3		2044	4.5		1973	9.8
1973	5.2		2019	4.5		2044	1.8		1973	2.8
1973	10.3		2019	12.3		2044	10.8		1973	11.7
1973	12.8		2019	19.8		2044	14.1		1973	17.6
1973	13.2		2019	13.9		2044	11.3		1973	12.6
1973	11.4		2019	15.2		2044	11.5		1973	12.6
1973	10.4		2019	17		2044	14.4		1973	11.6
1973	9.8		2019	13		2044	10.7		1973	11.5
1973	11		2019	15.2		2044	13.1		1973	15.7
1973	12.5		2019	14.2		2044	12.2		1973	14.4
1973	11.6		2019	13.3		2044	10.7		1973	11.3
1973	8.2		2019	6.2		2044	1.5		1973	7.3
1973	4.7		2019	5.7		2044	1.3		1973	6
1973	10.7		2019	9.1		2044	9.8		1973	11.3
1973	12.9		2019	11.9		2044	12.9		1973	10.8
1973	11.4		2019	5.3		2044	5.9		1973	3
1973	14		2019	11.5		2044	13.3		1973	11.8
1973	14.7		2019	16.3		2044	15.8		1973	15.4
1973	13.7		2019	14.3		2044	14.8		1973	14.4
1973	12.6		2019	16.9		2044	23.1		1973	14.8
1973	13.5		2019	17.1		2044	21.6		1973	14
1973	8		2019	12.6		2044	12.6		1973	12.4
1973	10.8		2019	10.7		2044	9.7		1973	16
1973	11.2		2019	8.7		2044	10		1973	20.6
1973	13.6		2019	15.1		2044	13.4		1973	21.9
1973	7.9		2019	13.6		2044	7.5		1973	12.4
1973	9.9		2019	9.7		2044	11.9		1973	14.8
1973	15.1		2019	16.8		2044	17.1		1973	18.5
1973	15.1		2019	12.3		2044	14		1973	11.7
1973	16.1		2019	17.4		2044	20.5		1973	18.2
1973	15.6		2019	16.8		2044	19		1973	19.1
1973	16.2		2019	16.1		2044	18		1973	15.9
1973	13.6		2019	17.7		2044	14.2		1973	13.3
1973	15.8		2019	19.2		2044	17.6		1973	19.2
1973	15.5		2019	17.7		2044	18.6		1973	17.6
1973	13.5		2019	15.9		2044	16.4		1973	14.1
1973	13		2019	14.2		2044	13.7		1973	13.6
1973	13.3		2019	14.7		2044	14.3		1973	16.1
1973	14.5		2019	10.8		2044	10.9		1973	13.7
1973	14.3		2019	14.4		2044	15.2		1973	16.7
1973	10.5		2019	12.6		2044	13.6		1973	14.3
1973	15		2019	16.4		2044	17.2		1973	18.4
1973	15.9		2019	10.9		2044	15.5		1973	20.1
1973	13.4		2019	8.1		2044	14.3		1973	20.9
1973	11.9		2019	7.8		2044	12.5		1973	22
1973	14.6		2019	17.2		2044	15.1		1973	19
1973	14.8		2019	15.2		2044	15.3		1973	16.1
1973	16.6		2019	16.9		2044	17.1		1973	16.4
1973	16.4		2019	14.4		2044	14.1		1973	13.4
1973	15.8		2019	11.8		2044	9.5		1973	9.9
1973	15.4		2019	8.5		2044	5.2		1973	6
1973	15.1		2019	11.7		2044	7.1		1973	6.7
1973	19.8		2019	21.4		2044	16.7		1973	18
1973	16.7		2019	17.6		2044	15.1		1973	14.6
1973	16.2		2019	11.3		2044	11		1973	9.3
1973	18.2		2019	4.5		2044	7.2		1973	4
1973	18.2		2019	6.7		2044	11.3		1973	5.6
1973	15.6		2019	12		2044	11.9		1973	5.6
1973	19.1		2019	15.2		2044	17.8		1973	13
1973	16.6		2019	12.7		2044	15.4		1973	13.8
1973	18.5		2019	13.9		2044	17.1		1973	15
1973	16.6		2019	16.2		2044	19.7		1973	16.4
1973	18.9		2019	17.9		2044	21.7		1973	18.7
1973	19.6		2019	20.6		2044	20.8		1973	23
1973	20.3		2019	21.8		2044	21.5		1973	20.5
1973	18.7		2019	18.9		2044	17.4		1973	15.8
1973	18.8		2019	20.2		2044	18.1		1973	16.8
1973	20.2		2019	21.5		2044	19.3		1973	17.9
1973	18.2		2019	24.1		2044	17.6		1973	16.4
1973	19.9		2019	23.9		2044	19.6		1973	19.3
1973	20.8		2019	22.7		2044	22		1973	20.6
1973	20.7		2019	23.2		2044	23.4		1973	23
1973	20.3		2019	22.9		2044	22		1973	22.1
1973	19.7		2019	22.1		2044	21.9		1973	21.3
1973	22.2		2019	20.8		2044	20		1973	20
1973	21.5		2019	20.5		2044	21.4		1973	20.4
1973	19.6		2019	18.7		2044	20.1		1973	19.3
1973	19.2		2019	20.9		2044	21.7		1973	20.1
1973	19		2019	20.7		2044	24.7		1973	19.1
1973	19.7		2019	21.8		2044	24.7		1973	20.5
1973	20.2		2019	22		2044	24.3		1973	20.9
1973	21.6		2019	22.8		2044	26		1973	23.5
1973	22.4		2019	25.6		2044	26.1		1973	21.6
1973	22.7		2019	22.4		2044	22.7		1973	20.8
1973	20.3		2019	18		2044	20.3		1973	20.4
1973	20.4		2019	19.9		2044	20.7		1973	20
1973	20.6		2019	20.5		2044	23.6		1973	21
1973	22.4		2019	24.7		2044	24.1		1973	20.7
1973	23.5		2019	26.1		2044	25.8		1973	25
1973	20.9		2019	21		2044	24.7		1973	19.7
1973	20.7		2019	20.1		2044	20		1973	18.6
1973	22.4		2019	22.8		2044	21.9		1973	21.6
1973	20.8		2019	21.9		2044	21.9		1973	23.1
1973	22		2019	24.7		2044	23.7		1973	21.6
1973	24.6		2019	27.2		2044	28.7		1973	25.8
1973	22		2019	24.4		2044	22.9		1973	24.1
1973	20.6		2019	18.2		2044	19.5		1973	20.6
1973	19.1		2019	17.5		2044	22.9		1973	19.9
1973	21.7		2019	18.8		2044	20.4		1973	21
1973	21		2019	17.1		2044	16.4		1973	18.1
1973	23.2		2019	21.4		2044	20.2		1973	22.9
1973	21.8		2019	19.3		2044	18.9		1973	21.6
1973	23		2019	23.3		2044	21.4		1973	23.5
1973	22		2019	24.4		2044	24.4		1973	23.2
1973	22.8		2019	24		2044	25.5		1973	25.6
1973	20.4		2019	20.4		2044	20		1973	20.8
1973	19.6		2019	20.4		2044	17.7		1973	20.1
1973	22.1		2019	22.6		2044	21.1		1973	23.7
1973	22.8		2019	21.5		2044	22.1		1973	23.5
1973	23.4		2019	24.7		2044	25.3		1973	26.7
1973	24.2		2019	27.8		2044	29.9		1973	30.5
1973	23.8		2019	31.4		2044	30.3		1973	30.8
1973	24		2019	34.6		2044	28.8		1973	30.7
1973	24.2		2019	32.4		2044	25.4		1973	27.8
1973	26		2019	35.2		2044	26.2		1973	28.2
1973	23.3		2019	24.7		2044	23		1973	25.1
1973	22.4		2019	23.4		2044	23.7		1973	22.3
1973	22.6		2019	22.7		2044	22.4		1973	21.3
1973	22.6		2019	23.6		2044	27.8		1973	21.2
1973	23.6		2019	25.8		2044	27.3		1973	23.2
1973	22.6		2019	24		2044	26.1		1973	23.5
1973	23.9		2019	28.3		2044	25.5		1973	24.7
1973	23.5		2019	27.1		2044	24.8		1973	24.6
1973	22.9		2019	26		2044	25		1973	23.9
1973	23.2		2019	25.4		2044	25.1		1973	28.3
1973	23.1		2019	24.4		2044	24.8		1973	27.5
1973	23		2019	24.3		2044	25.8		1973	25.6
1973	23.4		2019	24.6		2044	24.1		1973	24.5
1973	23.2		2019	26.7		2044	25.1		1973	21.9
1973	24.8		2019	25.5		2044	29.3		1973	22.9
1973	23.6		2019	31.6		2044	24.2		1973	21.9
1973	23		2019	33.7		2044	23.9		1973	24
1973	22.3		2019	27		2044	22.8		1973	22.3
1973	23		2019	27.9		2044	24.1		1973	24.3
1973	24		2019	28.3		2044	23.4		1973	24
1973	24.8		2019	27.2		2044	26.6		1973	24.4
1973	23.8		2019	26.5		2044	25.1		1973	25.2
1973	19.4		2019	24.9		2044	24.5		1973	23.8
1973	18.4		2019	23.4		2044	26.4		1973	22.5
1973	21.1		2019	22.3		2044	27.8		1973	22.2
1973	22		2019	15.7		2044	25.8		1973	21.7
1973	21		2019	17.7		2044	27.2		1973	22.5
1973	19.6		2019	19.3		2044	23		1973	22
1973	22		2019	22.4		2044	24.5		1973	24.1
1973	22.2		2019	21.8		2044	21.1		1973	22
1973	22.6		2019	25		2044	23.1		1973	25.6
1973	23.2		2019	26.4		2044	26.2		1973	26.7
1973	22.8		2019	19.9		2044	18.8		1973	19.7
1973	23.2		2019	22.7		2044	21.6		1973	23.4
1973	24		2019	23.5		2044	22.7		1973	24
1973	23.2		2019	23.8		2044	24.4		1973	23.9
1973	20.4		2019	21.8		2044	21.2		1973	21.2
1973	19.3		2019	21.1		2044	21.7		1973	21
1973	19.1		2019	18		2044	20.2		1973	19.2
1973	21.1		2019	16.9		2044	20		1973	20.6
1973	19.6		2019	16.1		2044	18.6		1973	18.4
1973	16.8		2019	18.6		2044	18.9		1973	19.5
1973	20.8		2019	22.1		2044	20.9		1973	22.2
1973	17.7		2019	17.4		2044	16.2		1973	18.7
1973	15.8		2019	14.4		2044	15		1973	16.3
1973	18		2019	8.9		2044	8.6		1973	11.5
1973	20.8		2019	10.5		2044	10.4		1973	12.3
1973	21		2019	8.9		2044	13.7		1973	12.9
1973	21.1		2019	7.7		2044	13.4		1973	11.3
1973	21.3		2019	12.4		2044	14.8		1973	13.8
1973	20.4		2019	17.1		2044	21.4		1973	18.2
1973	21.7		2019	17.5		2044	23.3		1973	18.5
1973	21.6		2019	17.9		2044	23.7		1973	19.5
1973	20.5		2019	17.6		2044	18.9		1973	18.7
1973	21.9		2019	19		2044	20.7		1973	25.7
1973	23.2		2019	22.1		2044	21.4		1973	25
1973	22.5		2019	20.3		2044	23.6		1973	24.3
1973	20.2		2019	18.1		2044	19.8		1973	21.8
1973	16.4		2019	14.2		2044	17.5		1973	18.6
1973	15.6		2019	14.3		2044	17.4		1973	16.7
1973	17.6		2019	15.2		2044	19		1973	20.1
1973	18.6		2019	13		2044	18.3		1973	21.6
1973	19		2019	16.2		2044	17.7		1973	20.5
1973	19.3		2019	15.9		2044	19.3		1973	21.2
1973	20.5		2019	17.7		2044	20		1973	25.6
1973	18.1		2019	16.1		2044	20.4		1973	22.4
1973	18.6		2019	16.5		2044	20.4		1973	22.1
1973	19.6		2019	20.7		2044	23.6		1973	24.2
1973	17.6		2019	19.6		2044	21		1973	20.4
1973	16.4		2019	17.7		2044	17.9		1973	19.2
1973	17.2		2019	20.5		2044	17.9		1973	18.1
1973	18.4		2019	20.3		2044	18.4		1973	16.6
1973	18.7		2019	13.4		2044	18.5		1973	13.5
1973	18		2019	11.2		2044	16		1973	15.6
1973	17.8		2019	11.6		2044	18		1973	14.7
1973	21.6		2019	13.6		2044	18.3		1973	16.2
1973	18.2		2019	14		2044	15.2		1973	13.5
1973	19.6		2019	16		2044	17.6		1973	18.8
1973	19.8		2019	13.6		2044	17		1973	18
1973	20.3		2019	16.9		2044	15		1973	16.9
1973	20.6		2019	21.4		2044	17		1973	15.6
1973	19.9		2019	20.5		2044	14.7		1973	15.5
1973	18		2019	17.6		2044	14.6		1973	14.6
1973	18.1		2019	15.9		2044	16.6		1973	15.2
1973	17.7		2019	19.1		2044	18.9		1973	16.6
1973	18		2019	19		2044	19.3		1973	20
1973	19.4		2019	19.1		2044	21.8		1973	21.1
1973	19.5		2019	18.2		2044	20.9		1973	19.8
1973	18.4		2019	15.6		2044	19.4		1973	18.5
1973	18.4		2019	21.4		2044	27.3		1973	20.4
1973	17.7		2019	24.8		2044	33.4		1973	19.6
1973	17.3		2019	21.3		2044	27.9		1973	23.4
1973	16.7		2019	19.6		2044	20.5		1973	20.7
1973	16		2019	23.7		2044	22.7		1973	23
1973	17.9		2019	24.6		2044	23.6		1973	23.8
1973	16.5		2019	25.3		2044	25		1973	23.4
1973	16.6		2019	20.7		2044	21.6		1973	25.3
1973	15.6		2019	17.1		2044	17.9		1973	22.8
1973	17.8		2019	19.7		2044	21.1		1973	24.6
1973	17		2019	20.7		2044	23.4		1973	23.8
1973	17		2019	16.1		2044	17.3		1973	19.5
1973	15.6		2019	21.6		2044	19.2		1973	22.3
1973	14.7		2019	26.1		2044	18.3		1973	20.8
1973	14		2019	28.2		2044	17.1		1973	21.9
1973	9		2019	22.4		2044	15.6		1973	18.7
1973	11		2019	19.3		2044	15.7		1973	16
1973	12.9		2019	20.5		2044	18		1973	19.5
1973	13		2019	19.3		2044	22.4		1973	16.7
1973	13.4		2019	18.7		2044	24.3		1973	19.8
1973	13		2019	13.4		2044	19.2		1973	15.4
1973	12.7		2019	14.6		2044	18.1		1973	13.9
1973	14.1		2019	15.5		2044	18		1973	17
1973	15.8		2019	18.7		2044	18.2		1973	18.9
1973	9.6		2019	18.3		2044	10.8		1973	13.2
1973	12.6		2019	21.6		2044	15.6		1973	16.7
1973	8.9		2019	13.2		2044	10.1		1973	9.2
1973	10		2019	11.4		2044	11		1973	12.3
1973	12.4		2019	17.3		2044	16.7		1973	15.2
1973	13.4		2019	16.6		2044	13.5		1973	14.9
1973	9.9		2019	13.8		2044	10.3		1973	8.5
1973	12		2019	16.8		2044	12.9		1973	8.9
1973	11		2019	14.1		2044	12.1		1973	7.9
1973	11.9		2019	14.4		2044	14.2		1973	13.4
1973	15.6		2019	20.1		2044	20.4		1973	17.1
1973	10.1		2019	15.3		2044	15		1973	10.6
1973	10.4		2019	15.9		2044	16		1973	11.5
1973	7.7		2019	16.8		2044	14.7		1973	12.6
1973	6.2		2019	16.3		2044	15		1973	14.9
1973	7.5		2019	17.3		2044	16.2		1973	14.6
1973	11		2019	22.8		2044	20.7		1973	17.6
1973	12.1		2019	21.9		2044	18.6		1973	19.4
1973	12.8		2019	20.8		2044	20.5		1973	18.5
1973	12.3		2019	21		2044	21.8		1973	19.7
1973	14.1		2019	21.7		2044	24.7		1973	23.7
1973	11.6		2019	18.2		2044	18		1973	18.2
1973	11.4		2019	12.1		2044	17.5		1973	14.8
1973	7.6		2019	9.4		2044	13.9		1973	11.8
1973	7.9		2019	12.6		2044	15.5		1973	14.8
1973	7.8		2019	12.2		2044	16.8		1973	17.1
1973	6		2019	6.8		2044	13.3		1973	12.1
1973	8.3		2019	7		2044	15.3		1973	14.9
1973	8.2		2019	11.2		2044	15.5		1973	14.6
1973	7.7		2019	9.8		2044	14.4		1973	16.2
1973	6.5		2019	10.1		2044	10.8		1973	14.2
1973	9.5		2019	15.7		2044	12.7		1973	19.1
1973	10.3		2019	10.4		2044	8.6		1973	12
1973	9.7		2019	16.2		2044	13.9		1973	17.4
1973	9.8		2019	15.6		2044	14.1		1973	15.1
1973	9.3		2019	14.7		2044	11.4		1973	16.8
1973	6.1		2019	11.8		2044	7.7		1973	11.1
1973	10.2		2019	13		2044	9		1973	8.7
1973	5.5		2019	10		2044	6.6		1973	4.1
1973	3.6		2019	9.1		2044	6.4		1973	5.6
1973	-0.5		2019	5.1		2044	2.3		1973	1.4
1973	1.2		2019	4.5		2044	1.6		1973	6.5
1973	2.9		2019	7.2		2044	4.8		1973	8.4
1973	2.3		2019	4.7		2044	2.6		1973	6.6
1973	3.4		2019	3.7		2044	3.3		1973	4.9
1973	7.3		2019	5.2		2044	6.1		1973	7.8
1973	7.9		2019	9.7		2044	7.9		1973	8.8
1973	6.3		2019	10.2		2044	10.3		1973	7.9
1973	8.5		2019	7.5		2045	9.2		1973	7.3
1974	7.8		2020	4.7		2045	5.4		1974	3.8
1974	7.6		2020	4.5		2045	4		1974	2.2
1974	8.4		2020	6.4		2045	4.6		1974	4
1974	7.3		2020	7.6		2045	6.8		1974	2.9
1974	6.3		2020	8.2		2045	8.3		1974	3.3
1974	3.5		2020	1.9		2045	1.7		1974	-1.2
1974	4.9		2020	4.3		2045	2.8		1974	-0.5
1974	7.3		2020	11.1		2045	8.1		1974	5.2
1974	8.5		2020	4.7		2045	9.1		1974	6.5
1974	7.8		2020	3.2		2045	8.5		1974	4.8
1974	3.5		2020	1.7		2045	6.4		1974	7.2
1974	0.1		2020	-1.2		2045	3.7		1974	0.9
1974	3		2020	1.9		2045	4.2		1974	3.7
1974	2.9		2020	1.8		2045	6.5		1974	3.4
1974	3.8		2020	3.7		2045	7.2		1974	6.6
1974	5		2020	3.2		2045	5.4		1974	5.7
1974	6.1		2020	3.7		2045	5.8		1974	8.3
1974	2.2		2020	-1.3		2045	2.4		1974	3.8
1974	3.9		2020	0.5		2045	3.4		1974	5.6
1974	4.4		2020	7.1		2045	6.8		1974	6.4
1974	6.6		2020	11.7		2045	12.3		1974	12
1974	3.4		2020	8.1		2045	9.8		1974	9.2
1974	4		2020	11.4		2045	9.2		1974	8.7
1974	3.7		2020	5.3		2045	5.2		1974	6.3
1974	4.8		2020	2.2		2045	3.6		1974	4.9
1974	7.6		2020	1		2045	6.9		1974	6.5
1974	4.6		2020	2.1		2045	4.9		1974	4.5
1974	4		2020	-2.2		2045	2		1974	4.3
1974	6.8		2020	0.4		2045	1.4		1974	7
1974	8		2020	6.4		2045	5.8		1974	7.8
1974	8.6		2020	7		2045	4.3		1974	9.2
1974	8		2020	2		2045	1.8		1974	9.2
1974	9		2020	3.3		2045	4.1		1974	8.8
1974	8		2020	1.6		2045	4.1		1974	11.1
1974	4.6		2020	-1.1		2045	1.7		1974	6.4
1974	5.2		2020	-3		2045	0.5		1974	5.3
1974	2.8		2020	-5.1		2045	-1.8		1974	2.4
1974	0.4		2020	-1.8		2045	-2.6		1974	0.9
1974	3.6		2020	3.3		2045	2.7		1974	4.6
1974	4.6		2020	4.7		2045	4.2		1974	5.8
1974	1.3		2020	-1.8		2045	0.7		1974	1.7
1974	-2.6		2020	-8.7		2045	-3.7		1974	-0.4
1974	0.8		2020	-3.8		2045	0.7		1974	1.6
1974	2.2		2020	-2.7		2045	3.3		1974	3.9
1974	5.9		2020	4.1		2045	9.6		1974	5.8
1974	6.5		2020	2.9		2045	8.6		1974	4.4
1974	6.9		2020	6.2		2045	8.7		1974	8
1974	6.3		2020	4.3		2045	6.6		1974	8.3
1974	9		2020	8		2045	11.8		1974	14.7
1974	10.7		2020	9.4		2045	12		1974	18.5
1974	10		2020	12.5		2045	12.3		1974	18.5
1974	8.5		2020	11.6		2045	10.9		1974	18.4
1974	5.5		2020	8.8		2045	13.6		1974	19.8
1974	5.7		2020	11.4		2045	12.4		1974	17.4
1974	7.2		2020	12.8		2045	10.9		1974	15.2
1974	7.9		2020	14.3		2045	12.5		1974	17.9
1974	9.4		2020	18.8		2045	16.5		1974	19.6
1974	5.9		2020	13		2045	9.8		1974	13.6
1974	6.9		2020	14		2045	11.3		1974	15.2
1974	4.4		2020	6.5		2045	8.7		1974	15.8
1974	2		2020	2.4		2045	2.6		1974	12
1974	4		2020	4.1		2045	2.4		1974	11.6
1974	5.7		2020	7.2		2045	4.4		1974	14.8
1974	6.1		2020	10.7		2045	5.5		1974	13.8
1974	6.7		2020	4.5		2045	3		1974	7.7
1974	6		2020	2.7		2045	6		1974	7.2
1974	5.8		2020	3.3		2045	1.3		1974	7
1974	9		2020	9		2045	4.3		1974	11.6
1974	14		2020	10.3		2045	9.7		1974	16.7
1974	12.8		2020	14.3		2045	12.9		1974	17.2
1974	12.4		2020	16.2		2045	14.2		1974	14.3
1974	8.4		2020	9.2		2045	4.3		1974	8.4
1974	9.8		2020	5.5		2045	5.1		1974	4.8
1974	10.4		2020	4.1		2045	2.8		1974	1.2
1974	10.2		2020	6.2		2045	2.8		1974	4.4
1974	9.8		2020	6.1		2045	6.6		1974	1.7
1974	6		2020	5.8		2045	8.2		1974	3.5
1974	9		2020	9		2045	12.8		1974	11.4
1974	9.6		2020	13		2045	12.5		1974	10.3
1974	12.6		2020	18.4		2045	17.8		1974	17.4
1974	9.4		2020	15		2045	11.8		1974	13.4
1974	12.2		2020	19.1		2045	15.4		1974	14.9
1974	14.2		2020	15.1		2045	13.6		1974	16.7
1974	11.7		2020	11.9		2045	11.4		1974	16.8
1974	10.6		2020	6.8		2045	7.9		1974	14.9
1974	5.5		2020	7.4		2045	8.1		1974	15.5
1974	3.2		2020	5.4		2045	3.1		1974	10.4
1974	6.4		2020	7.7		2045	5		1974	12.4
1974	8		2020	9.2		2045	7.8		1974	14.5
1974	10		2020	12.2		2045	11.7		1974	14.6
1974	8.8		2020	15.7		2045	9.4		1974	18.7
1974	13.2		2020	22.8		2045	15.2		1974	27
1974	16.7		2020	24.4		2045	26.3		1974	25.8
1974	19		2020	25.1		2045	26.5		1974	23.5
1974	16.8		2020	23.2		2045	19.3		1974	18.1
1974	16.8		2020	21.6		2045	12.1		1974	15.2
1974	16.8		2020	26.4		2045	13.9		1974	19
1974	16.4		2020	26.2		2045	17.8		1974	20.5
1974	17.3		2020	25.9		2045	18.8		1974	25
1974	13.6		2020	23.4		2045	15.2		1974	17.1
1974	16		2020	25.4		2045	17.4		1974	18.1
1974	15.8		2020	25.9		2045	17.4		1974	20.4
1974	16.8		2020	22.9		2045	18.4		1974	22.2
1974	14.8		2020	16.7		2045	15.3		1974	16.4
1974	13.1		2020	12.7		2045	13		1974	15.6
1974	11		2020	7.8		2045	15.3		1974	13.7
1974	15.1		2020	9.1		2045	16		1974	18.5
1974	13.7		2020	6.2		2045	13.3		1974	16.1
1974	12		2020	6.9		2045	11.4		1974	14.8
1974	12.4		2020	8		2045	15.8		1974	14.9
1974	11.3		2020	9.7		2045	11.1		1974	13.7
1974	10.7		2020	8.8		2045	9.6		1974	11.8
1974	11.7		2020	7.9		2045	12.2		1974	13.2
1974	13.4		2020	11.2		2045	14		1974	13.8
1974	14.4		2020	12.2		2045	13.2		1974	14.5
1974	15.1		2020	15.9		2045	11.2		1974	14.8
1974	13.4		2020	21.2		2045	16.4		1974	16.4
1974	13.5		2020	20		2045	18.3		1974	17.6
1974	10.5		2020	13.8		2045	16.3		1974	15.4
1974	8.2		2020	3.1		2045	4.8		1974	9
1974	11.3		2020	12		2045	11.6		1974	13.2
1974	12.3		2020	8.9		2045	9.9		1974	8.9
1974	15		2020	8.9		2045	10.7		1974	8.4
1974	13.5		2020	11.9		2045	12.4		1974	11
1974	15		2020	13.6		2045	17.9		1974	14.6
1974	15		2020	12.8		2045	17.1		1974	12.9
1974	15.2		2020	14.2		2045	16.3		1974	15.6
1974	15.4		2020	19.9		2045	18.3		1974	15.4
1974	16		2020	19.3		2045	21.7		1974	16.8
1974	17.8		2020	21.4		2045	22.2		1974	19.1
1974	16.3		2020	18.7		2045	17.6		1974	13.5
1974	16.4		2020	14		2045	11.1		1974	8.3
1974	14		2020	9		2045	10.9		1974	7.7
1974	14.9		2020	13		2045	14.8		1974	10.1
1974	18		2020	19.5		2045	20.2		1974	17.1
1974	15.1		2020	18.3		2045	18.4		1974	17.4
1974	15.8		2020	16.6		2045	17.4		1974	17.1
1974	15.8		2020	17.3		2045	17.4		1974	19.1
1974	14.2		2020	16.4		2045	17.9		1974	17.1
1974	16		2020	17.5		2045	17.8		1974	19.2
1974	16.7		2020	9.9		2045	13.9		1974	13.4
1974	15.8		2020	9.1		2045	10.9		1974	12.5
1974	16.2		2020	16.2		2045	18.9		1974	18.7
1974	16.8		2020	15.7		2045	18.6		1974	22
1974	17		2020	17.1		2045	18.4		1974	20.6
1974	18.9		2020	18.4		2045	18.8		1974	20.1
1974	18.2		2020	13.8		2045	14.2		1974	14.2
1974	18		2020	13.7		2045	15.3		1974	15.6
1974	20.7		2020	16		2045	17.1		1974	17.2
1974	19.5		2020	14.8		2045	16.1		1974	16.8
1974	16.8		2020	13.3		2045	13.3		1974	15.5
1974	19		2020	16.8		2045	17.2		1974	20.3
1974	19		2020	14.3		2045	16.7		1974	20.4
1974	19.8		2020	16.2		2045	16.7		1974	22.1
1974	20		2020	22.1		2045	19.6		1974	21
1974	21.5		2020	27.5		2045	23.6		1974	23.6
1974	19.7		2020	26.4		2045	21.1		1974	21.2
1974	19.5		2020	27.4		2045	20.4		1974	20.6
1974	17.6		2020	30.8		2045	20.6		1974	21.4
1974	17.3		2020	31.1		2045	21.2		1974	21.9
1974	17.3		2020	32.2		2045	22		1974	24.4
1974	20.3		2020	30.1		2045	22.2		1974	28.8
1974	18.4		2020	27.1		2045	19.1		1974	22
1974	17		2020	23		2045	15.8		1974	17
1974	19.8		2020	20.5		2045	15.6		1974	17.2
1974	19.7		2020	22.6		2045	18.6		1974	20.3
1974	17.1		2020	20.6		2045	17.2		1974	20.2
1974	18.9		2020	20.1		2045	16.8		1974	19.2
1974	19.3		2020	22.2		2045	19.4		1974	20
1974	20.1		2020	19.3		2045	19.1		1974	26.6
1974	22.8		2020	23.4		2045	23.9		1974	30.2
1974	21.9		2020	24.3		2045	25.1		1974	30.7
1974	20.8		2020	25.4		2045	23.1		1974	28.7
1974	20.1		2020	22.1		2045	19.3		1974	26.4
1974	21.1		2020	21.4		2045	19.1		1974	27.1
1974	20.9		2020	21.3		2045	20.3		1974	23.6
1974	20.7		2020	19.2		2045	17.7		1974	20.4
1974	20.5		2020	19.9		2045	19		1974	21.8
1974	23		2020	24.1		2045	27.1		1974	29.5
1974	20.6		2020	21.7		2045	22.7		1974	27.4
1974	23.6		2020	25.1		2045	31.4		1974	34.6
1974	23		2020	23		2045	32.2		1974	29.9
1974	24		2020	33.1		2045	35.6		1974	30
1974	22.7		2020	30.4		2045	25.8		1974	31.5
1974	20.3		2020	30.7		2045	24.7		1974	29.6
1974	20.8		2020	28.4		2045	25.2		1974	26.7
1974	21.6		2020	26.1		2045	24.2		1974	25.7
1974	22.9		2020	26.7		2045	24.6		1974	25.1
1974	22		2020	26.1		2045	23		1974	25
1974	21.7		2020	27.8		2045	23.6		1974	22.5
1974	21.9		2020	30.1		2045	24.3		1974	22.2
1974	21.8		2020	24.4		2045	27.4		1974	24.1
1974	22.8		2020	23.3		2045	27.9		1974	25.8
1974	23.4		2020	23.5		2045	24.2		1974	25
1974	23.8		2020	24.5		2045	26.9		1974	27.4
1974	23.8		2020	25.3		2045	28.9		1974	28.9
1974	22.7		2020	24.3		2045	24.2		1974	28.6
1974	23		2020	23.5		2045	21.8		1974	26.6
1974	23.8		2020	24.9		2045	26.5		1974	30.2
1974	22.8		2020	22		2045	24.9		1974	30.6
1974	25.5		2020	22.5		2045	28.8		1974	32.1
1974	24.4		2020	21.9		2045	26.8		1974	24
1974	24.1		2020	20.7		2045	25.1		1974	20.9
1974	24.7		2020	21		2045	20.7		1974	21.3
1974	25.7		2020	20		2045	18.5		1974	23.6
1974	24.7		2020	23.4		2045	30.7		1974	27.3
1974	24		2020	22.8		2045	34.6		1974	30.5
1974	25.3		2020	24.5		2045	35.9		1974	28
1974	25.8		2020	25.6		2045	33.3		1974	27.4
1974	24.8		2020	23.9		2045	33.3		1974	24.2
1974	24.7		2020	25		2045	23.4		1974	22.4
1974	25.8		2020	27		2045	25.5		1974	27.6
1974	24		2020	24.9		2045	22.2		1974	25.8
1974	22.4		2020	23.3		2045	24.5		1974	25.7
1974	23.4		2020	23.9		2045	29.9		1974	26.1
1974	23.8		2020	25.3		2045	33.1		1974	27.4
1974	24.8		2020	26.9		2045	31.3		1974	27.8
1974	24.2		2020	25.5		2045	29.8		1974	29.2
1974	25.1		2020	27.1		2045	30.3		1974	27.9
1974	24.6		2020	26.2		2045	30.9		1974	29.5
1974	24.4		2020	26.8		2045	29		1974	27.9
1974	23.2		2020	26.8		2045	26.3		1974	26
1974	22.8		2020	24.4		2045	22.8		1974	26.2
1974	23.7		2020	25.7		2045	23.5		1974	29
1974	23.2		2020	20.7		2045	22.5		1974	23.8
1974	23.8		2020	20.9		2045	21.3		1974	24.8
1974	24		2020	17.6		2045	19.3		1974	22.3
1974	21		2020	17.2		2045	18.1		1974	20.8
1974	16.8		2020	14.5		2045	15.3		1974	18.6
1974	21.1		2020	20.8		2045	24.7		1974	24
1974	21.8		2020	21.8		2045	25.3		1974	25.5
1974	21.3		2020	22		2045	23.1		1974	26.6
1974	22.8		2020	23.7		2045	25.6		1974	26.5
1974	22.6		2020	21.2		2045	23		1974	24.4
1974	20.8		2020	18.3		2045	18.3		1974	18.6
1974	22.4		2020	24		2045	20.2		1974	19.2
1974	22		2020	28.7		2045	23.3		1974	23.3
1974	23		2020	26.2		2045	22.8		1974	26.5
1974	23.6		2020	26		2045	24.5		1974	26.4
1974	23.1		2020	26		2045	26.5		1974	28.4
1974	21.4		2020	23.5		2045	25.7		1974	33.1
1974	23.2		2020	26.8		2045	25.5		1974	31.9
1974	22.8		2020	25.9		2045	24.1		1974	36.7
1974	21.6		2020	22.6		2045	21.5		1974	31
1974	23.2		2020	26.5		2045	24.9		1974	29.5
1974	23.4		2020	21.5		2045	20.2		1974	22.7
1974	22.6		2020	20.3		2045	19.8		1974	23.7
1974	24		2020	24.8		2045	24.9		1974	30
1974	21.8		2020	22		2045	23.2		1974	26.8
1974	22.8		2020	21.5		2045	23.6		1974	29.5
1974	21.8		2020	22.8		2045	24.1		1974	28.2
1974	23		2020	24.4		2045	25.8		1974	28
1974	21.3		2020	24.6		2045	23.1		1974	27.1
1974	20.6		2020	21		2045	20.4		1974	26.5
1974	16.6		2020	16.3		2045	17.7		1974	26.4
1974	18.9		2020	17.7		2045	20.7		1974	27.5
1974	19.4		2020	22		2045	24.1		1974	31.5
1974	20.3		2020	24.5		2045	25.5		1974	29.4
1974	19.8		2020	22.6		2045	24.3		1974	28.9
1974	22.8		2020	30.8		2045	25.5		1974	30
1974	24.8		2020	31.9		2045	28.1		1974	30.2
1974	21.9		2020	32		2045	25.7		1974	28
1974	18.4		2020	24.5		2045	20		1974	25.5
1974	18.9		2020	25		2045	23.1		1974	26.3
1974	20.3		2020	25		2045	21.3		1974	23.9
1974	19.4		2020	20.7		2045	21.7		1974	26
1974	17.8		2020	18.8		2045	21.4		1974	23.6
1974	21		2020	23.5		2045	23.5		1974	25.5
1974	20.2		2020	24.7		2045	25.7		1974	30.8
1974	20		2020	24.3		2045	22.2		1974	24.8
1974	19		2020	20.6		2045	22		1974	22.2
1974	22		2020	24.6		2045	27.5		1974	27.5
1974	21		2020	21.5		2045	27.5		1974	22.6
1974	20.6		2020	18		2045	29.6		1974	23.9
1974	19.3		2020	18.6		2045	30.1		1974	23.7
1974	15.1		2020	16.3		2045	25.2		1974	22.1
1974	13.8		2020	15.8		2045	21.9		1974	22.9
1974	14.3		2020	15.6		2045	20.6		1974	24.2
1974	15.7		2020	10.8		2045	15.6		1974	19.2
1974	17.8		2020	13.2		2045	14		1974	18.4
1974	18.8		2020	13.4		2045	12.1		1974	17.1
1974	18.5		2020	14.6		2045	13.4		1974	18.4
1974	16.2		2020	9.9		2045	9.7		1974	15.7
1974	17.3		2020	11.9		2045	11.1		1974	13.5
1974	16.8		2020	12.9		2045	12.3		1974	11.8
1974	17.3		2020	15		2045	14.4		1974	16.5
1974	7.8		2020	10		2045	7.6		1974	8.8
1974	14.3		2020	15.2		2045	14.3		1974	12.5
1974	16.4		2020	19		2045	16.7		1974	13.8
1974	14.4		2020	18.4		2045	15		1974	14
1974	16.3		2020	20.3		2045	18.4		1974	15.2
1974	15.7		2020	20.5		2045	16.5		1974	16.5
1974	16.4		2020	24.6		2045	18.4		1974	18.7
1974	17.1		2020	24.6		2045	16.7		1974	19.4
1974	16.3		2020	26.3		2045	18.9		1974	25.1
1974	16		2020	25.4		2045	23.4		1974	19.8
1974	16.7		2020	26		2045	18.4		1974	16.5
1974	17.6		2020	26.8		2045	20.1		1974	17.1
1974	15.7		2020	21.5		2045	19.5		1974	16.3
1974	13.2		2020	17.7		2045	18.8		1974	13.2
1974	12.4		2020	18.6		2045	17.8		1974	15.9
1974	13.4		2020	18.5		2045	19.6		1974	19.3
1974	13		2020	18.7		2045	19.4		1974	22.5
1974	13.9		2020	17.3		2045	15.7		1974	18.9
1974	14.7		2020	18.8		2045	14.9		1974	18.8
1974	14.3		2020	17.1		2045	11.4		1974	14.7
1974	11.2		2020	12.9		2045	7.2		1974	9.6
1974	9		2020	11		2045	4.2		1974	7.8
1974	4.7		2020	7.5		2045	-0.4		1974	4.7
1974	9.6		2020	11.6		2045	5.5		1974	8.3
1974	10.6		2020	14.4		2045	9.9		1974	10.6
1974	10.7		2020	12.4		2045	9.5		1974	9.9
1974	9.8		2020	14.9		2045	10.4		1974	7.1
1974	9.2		2020	17.2		2045	12.8		1974	10.2
1974	5		2020	13.6		2045	10.5		1974	8.6
1974	9		2020	19.9		2045	11		1974	12.8
1974	5.8		2020	14.8		2045	4.8		1974	6.9
1974	11.4		2020	18.6		2045	11.6		1974	9.2
1974	5.7		2020	12.7		2045	7.3		1974	5.5
1974	10.2		2020	17.3		2045	12.2		1974	9.4
1974	7.4		2020	10.2		2045	7.5		1974	7.5
1974	10.4		2020	12.9		2045	9.1		1974	11.6
1974	9.4		2020	12.9		2045	9.2		1974	12.9
1974	9.6		2020	12.4		2045	12.2		1974	14.3
1974	10		2020	13.4		2045	12.4		1974	14.4
1974	15.3		2020	19.1		2045	16.7		1974	19.9
1974	12.6		2020	16		2045	12.1		1974	18.3
1974	13		2020	20.3		2045	15.1		1974	22.8
1974	12.1		2020	12.9		2045	16.7		1974	21.4
1974	8.4		2020	8.4		2045	14.1		1974	16.4
1974	7.3		2020	11.5		2045	12		1974	14.4
1974	4.6		2020	7.9		2045	9.2		1974	9.2
1974	2.6		2020	4.1		2045	5.2		1974	5.3
1974	9.4		2020	15.7		2045	15.3		1974	14.5
1974	8		2020	15.1		2045	14.5		1974	15.2
1974	3.8		2020	7.3		2045	6.1		1974	7.8
1974	5.6		2020	11.6		2045	8.2		1974	7.8
1974	6.4		2020	10.4		2045	7.2		1974	8.3
1974	4.6		2020	11.5		2045	10.6		1974	7.4
1974	4.4		2020	7.7		2045	7.5		1974	2.4
1974	8.4		2020	10.1		2045	8.8		1974	6.1
1974	10		2020	12.9		2045	9.5		1974	8.5
1974	7		2020	10.7		2045	6.4		1974	8.5
1974	4.6		2020	0.4		2045	2.9		1974	4.8
1974	-1		2020	-1.5		2045	1.1		1974	1.1
1974	3.6		2020	5.8		2045	8.4		1974	8.7
1974	2.6		2020	2.1		2045	3.9		1974	4.1
1974	3.4		2020	0.8		2045	3.1		1974	3.5
1974	4.6		2020	5.7		2045	5.8		1974	5.8
1974	6.7		2020	5		2045	4.5		1974	7.1
1974	7		2020	2.3		2045	2.9		1974	6.8
1974	3.8		2020	2.6		2045	1.9		1974	4.4
1974	8.2		2020	9.4		2045	10.3		1974	11.5
1974	9.2		2020	7.4		2045	8.6		1974	10.1
1974	9.2		2020	7.8		2045	7.5		1974	8.4
1974	3		2020	2.5		2045	1.4		1974	1.9
1974	-3.4		2020	-3.2		2045	-5.2		1974	-2.1
1974	0.6		2020	-0.4		2045	1.2		1974	3.5
1974	0.8		2020	-2		2045	-1.3		1974	2.5
1974	5.2		2020	5.9		2045	2.8		1974	6.7
1974	4.8		2020	6.3		2045	13.3		1974	9.3
1974	7		2020	5.6		2045	9.2		1974	12.6
1974	7.8		2020	2.6		2045	6.3		1974	9.2
1974	2.6		2020	-4.9		2045	-3		1974	-3.1
1974	2.6		2020	1.1		2046	2.9		1974	3.3
1975	3.4		2021	2.3		2046	7.5		1975	5.6
1975	4.8		2021	3.7		2046	11.3		1975	8.5
1975	5.4		2021	6.4		2046	8.2		1975	10
1975	6.4		2021	7.5		2046	9		1975	14.1
1975	5		2021	6.2		2046	5.3		1975	6.1
1975	2.6		2021	1.4		2046	-0.9		1975	0.8
1975	-0.9		2021	-5.7		2046	-0.2		1975	-5.9
1975	7		2021	3.2		2046	11.4		1975	4.9
1975	2		2021	0		2046	0.2		1975	1.3
1975	2.1		2021	-4.5		2046	-5.2		1975	-4
1975	2.4		2021	-3.8		2046	-3.2		1975	-1.5
1975	4		2021	1.8		2046	0.1		1975	5.1
1975	0		2021	-0.1		2046	-0.7		1975	3.7
1975	4.3		2021	3		2046	3.5		1975	8
1975	1.7		2021	3.8		2046	3.3		1975	0.5
1975	7.6		2021	11.2		2046	8.6		1975	6.8
1975	8.2		2021	9.2		2046	7.7		1975	7.5
1975	8		2021	6.4		2046	6.5		1975	8.1
1975	4.5		2021	1.5		2046	-0.5		1975	5.8
1975	3.8		2021	4.4		2046	0.4		1975	6.5
1975	6		2021	7.5		2046	5.6		1975	6.9
1975	7.3		2021	6.3		2046	6.3		1975	6.7
1975	6.2		2021	2.4		2046	3.2		1975	3.1
1975	3		2021	2		2046	0.4		1975	8
1975	4.6		2021	4.4		2046	1.8		1975	12.1
1975	8		2021	4.9		2046	2.7		1975	9.4
1975	5.8		2021	4.3		2046	2.5		1975	5
1975	8.5		2021	4.7		2046	7.7		1975	5.5
1975	6.5		2021	3.5		2046	9.4		1975	4.4
1975	6.3		2021	1.1		2046	4.5		1975	6
1975	6.6		2021	2		2046	2.1		1975	4.4
1975	4.6		2021	1.7		2046	-2.3		1975	3.1
1975	3.4		2021	2.7		2046	-1.7		1975	6.1
1975	7.5		2021	10.1		2046	6.4		1975	10.2
1975	6.8		2021	9.5		2046	4.3		1975	3.9
1975	3.4		2021	4.5		2046	-1.1		1975	0
1975	4		2021	4		2046	-0.4		1975	-1.6
1975	7		2021	6.6		2046	0.9		1975	2.8
1975	4.5		2021	3		2046	0.4		1975	3.3
1975	1.5		2021	3.1		2046	-1.5		1975	3.2
1975	-1.7		2021	2.1		2046	-1.4		1975	4.1
1975	-2.1		2021	0.8		2046	-2.7		1975	5.8
1975	-0.1		2021	1.9		2046	-0.4		1975	8.5
1975	-0.6		2021	4.8		2046	-0.7		1975	6.4
1975	2.1		2021	4.7		2046	-0.9		1975	6.7
1975	2.1		2021	-0.5		2046	-3.8		1975	3.7
1975	3.9		2021	3.2		2046	0.6		1975	3.7
1975	2.2		2021	-0.1		2046	0.7		1975	-0.7
1975	3.8		2021	7.2		2046	1.7		1975	0.2
1975	0.6		2021	-1.7		2046	-2.8		1975	-1.9
1975	2.8		2021	-2.5		2046	0.1		1975	1.6
1975	1		2021	-1.2		2046	1.5		1975	4.4
1975	7.2		2021	4.1		2046	3.8		1975	10.8
1975	4		2021	-0.3		2046	-0.6		1975	3.8
1975	6		2021	6		2046	7.2		1975	10
1975	5.6		2021	9.9		2046	5.9		1975	10.1
1975	6.5		2021	13		2046	8.5		1975	6.3
1975	4		2021	14		2046	12.4		1975	7.8
1975	2		2021	10		2046	13.5		1975	9
1975	-1.4		2021	-1.1		2046	4.3		1975	-0.9
1975	-1.4		2021	-0.7		2046	0.9		1975	1
1975	-0.7		2021	0.3		2046	0.5		1975	3.7
1975	3		2021	4.5		2046	2.3		1975	5.4
1975	7.3		2021	12.3		2046	8.6		1975	10
1975	7.3		2021	15.4		2046	6		1975	9.8
1975	5		2021	10.4		2046	2.3		1975	4.8
1975	5.8		2021	11.8		2046	6		1975	9
1975	8.9		2021	12.1		2046	8.5		1975	10.7
1975	10		2021	11.4		2046	8.9		1975	8.5
1975	4.6		2021	7.3		2046	3.5		1975	0.7
1975	1		2021	6.2		2046	-0.7		1975	-4.5
1975	6.6		2021	4.1		2046	-2.6		1975	-0.5
1975	5.1		2021	6.1		2046	-1.9		1975	1.1
1975	5.4		2021	8.7		2046	3.4		1975	3
1975	9.5		2021	9.7		2046	6.7		1975	9.5
1975	9.8		2021	6.6		2046	6.4		1975	4.3
1975	7.3		2021	5.7		2046	8.9		1975	0.4
1975	8.7		2021	12.4		2046	10.6		1975	7.3
1975	11.4		2021	13.8		2046	13.8		1975	13.4
1975	9.6		2021	16.3		2046	12.1		1975	13.4
1975	8		2021	10.9		2046	10.4		1975	13.4
1975	10.2		2021	12		2046	13.9		1975	18.6
1975	12.4		2021	12.9		2046	18.8		1975	19.5
1975	9		2021	4.7		2046	13.1		1975	12.8
1975	7.6		2021	3.9		2046	12.7		1975	12.2
1975	10		2021	11.8		2046	13.8		1975	17.5
1975	11.6		2021	11.2		2046	11.3		1975	18.4
1975	12.4		2021	12.7		2046	15.1		1975	20.7
1975	10.9		2021	14.7		2046	14.9		1975	22.2
1975	14.8		2021	11.9		2046	15.2		1975	22.9
1975	13.8		2021	12.6		2046	12.9		1975	19.2
1975	12.4		2021	13.1		2046	12.3		1975	19.2
1975	11.1		2021	13		2046	10.5		1975	19.1
1975	11.7		2021	14.8		2046	10.6		1975	14.7
1975	10.3		2021	12.7		2046	9.7		1975	11.5
1975	8.4		2021	11		2046	5.6		1975	9.1
1975	9.6		2021	12.1		2046	5.9		1975	10.7
1975	9.8		2021	14.2		2046	12		1975	12.2
1975	13.4		2021	16.4		2046	9.3		1975	12.4
1975	13.4		2021	18.1		2046	8.5		1975	12.8
1975	9.6		2021	12.6		2046	1.3		1975	8.7
1975	11.6		2021	12		2046	4.4		1975	10
1975	12.2		2021	15		2046	10		1975	13.2
1975	12		2021	15.4		2046	19.5		1975	14.4
1975	12.1		2021	10.8		2046	9.8		1975	8.7
1975	12.6		2021	12.2		2046	10.8		1975	10.1
1975	15		2021	16.7		2046	23		1975	18.8
1975	13		2021	14.9		2046	24.6		1975	20.4
1975	11.4		2021	13.4		2046	18.4		1975	16.9
1975	8.6		2021	8.1		2046	13.3		1975	9.9
1975	10.1		2021	13.2		2046	17.5		1975	13.6
1975	8.8		2021	12.6		2046	16.5		1975	18
1975	11.6		2021	11.9		2046	15		1975	15.1
1975	10.4		2021	6.7		2046	9		1975	9.1
1975	9.1		2021	5.9		2046	5.6		1975	8.4
1975	12.7		2021	6.4		2046	7.2		1975	9.8
1975	13.6		2021	16.5		2046	13.7		1975	16.3
1975	17.3		2021	20.7		2046	22.2		1975	25.9
1975	18		2021	17.6		2046	20.8		1975	19.3
1975	13.5		2021	14.7		2046	17.1		1975	14.6
1975	12.5		2021	13		2046	15.5		1975	15.6
1975	12.1		2021	9.5		2046	10.7		1975	12.8
1975	14		2021	13.8		2046	15.3		1975	19.1
1975	14.2		2021	12.6		2046	19.3		1975	23
1975	16.2		2021	17.4		2046	26		1975	19.4
1975	17.8		2021	19.5		2046	31.2		1975	20.5
1975	16.6		2021	15.3		2046	26.8		1975	15.9
1975	13.9		2021	13		2046	24.1		1975	13.3
1975	16.1		2021	16.5		2046	28.3		1975	17
1975	15.7		2021	14.4		2046	23.6		1975	16.1
1975	13.1		2021	11.6		2046	19.8		1975	11.7
1975	17		2021	19.4		2046	26.4		1975	18.1
1975	14.2		2021	10.5		2046	17.4		1975	14.4
1975	15.9		2021	14.2		2046	17.6		1975	17
1975	14		2021	15.9		2046	17.9		1975	19
1975	13		2021	12.2		2046	18.1		1975	16.8
1975	16		2021	15.4		2046	21.6		1975	19.5
1975	19.2		2021	18.4		2046	23.4		1975	24.9
1975	19.8		2021	17.9		2046	21.3		1975	22.1
1975	19.3		2021	12.9		2046	13.7		1975	13.9
1975	15.7		2021	5.9		2046	8		1975	7.9
1975	17.2		2021	14.3		2046	16.2		1975	16.1
1975	15		2021	12.7		2046	15.5		1975	13.6
1975	16.4		2021	16.6		2046	16.4		1975	17.1
1975	15.1		2021	19		2046	15.1		1975	22.1
1975	16.4		2021	21.1		2046	15.6		1975	20.3
1975	14.8		2021	24.4		2046	13.6		1975	15.6
1975	12.3		2021	21.4		2046	12.2		1975	12.3
1975	16.7		2021	22.1		2046	15.7		1975	15.1
1975	15		2021	21.4		2046	16.3		1975	14.9
1975	15.3		2021	18.7		2046	16.7		1975	16
1975	16.2		2021	20.4		2046	18.2		1975	19.1
1975	18.6		2021	22.7		2046	21		1975	21
1975	17.8		2021	19.3		2046	18.5		1975	16.9
1975	18.5		2021	20.3		2046	20.5		1975	18.7
1975	16		2021	18.3		2046	18.1		1975	21.7
1975	19.7		2021	21.4		2046	21.4		1975	26.5
1975	18.4		2021	20.1		2046	20.1		1975	25.5
1975	20.2		2021	23.4		2046	22.1		1975	29
1975	20.4		2021	21.3		2046	21.5		1975	32.6
1975	19.7		2021	22.2		2046	20.3		1975	25.9
1975	16.6		2021	22.5		2046	18		1975	20.5
1975	17.4		2021	18.6		2046	17.1		1975	16.9
1975	14.6		2021	15.1		2046	14.9		1975	14.4
1975	16.8		2021	14.9		2046	13.3		1975	14.2
1975	16.6		2021	15.6		2046	15.9		1975	18.9
1975	19		2021	18.5		2046	18.3		1975	22
1975	18		2021	20.2		2046	18.9		1975	21.4
1975	20.4		2021	21.4		2046	21.6		1975	24.4
1975	18.6		2021	19.1		2046	19		1975	20.6
1975	21		2021	24.3		2046	24.7		1975	24.4
1975	19.4		2021	20.9		2046	25.7		1975	21.1
1975	20.7		2021	21.4		2046	24.5		1975	23.2
[truncated: 8,959 more rows]
