# Supplementary material for: Assessing rice yield responses to climate change scenarios using a crop simulation model
Source: PeerJ. 2026 Mar 12;14:e20965. doi: 10.7717/peerj.20965 (PMC12989151; doi:10.7717/peerj.20965)
Supplement: Supplemental Information 28 [file peerj-14-20965-s028.xlsx]

## Sheet: Sayfa1
	GFDL REFERENCE YEAR	GFDL REFERENCE prec		GFDL FUTURE YEAR	GFDL FUTURE 2016-2040 prec		GFDL FUTURE YEAR	GFDL FUTURE 2041-2070 prec		GFDL FUTURE YEAR	GFDL FUTURE 2071-2098 prec
	1970	0		2016	0		2041	-39.2		2071	8.1
	1970	0		2016	0		2041	-1.5		2071	0
	1970	0		2016	0		2041	2.9		2071	0
	1970	0		2016	0		2041	11		2071	0
	1970	0		2016	0		2041	0		2071	-24.7
	1970	0		2016	0		2041	-0.6		2071	-36.7
	1970	0		2016	0		2041	-0.4		2071	-0.4
	1970	0		2016	0		2041	0.7		2071	22
	1970	0		2016	0		2041	-14		2071	2.9
	1970	4.7		2016	4.6		2041	-0.2		2071	85.9
	1970	16.9		2016	10.2		2041	3		2071	0
	1970	0		2016	-0.9		2041	0.5		2071	0
	1970	0		2016	0		2041	0		2071	0
	1970	0		2016	0		2041	0		2071	0
	1970	0		2016	-1		2041	0		2071	-1.6
	1970	0		2016	0		2041	0		2071	-0.6
	1970	0		2016	-0.2		2041	9		2071	1.8
	1970	0		2016	-4.1		2041	4.9		2071	1.1
	1970	0		2016	-25.4		2041	15.5		2071	0.4
	1970	0		2016	-7		2041	20.3		2071	0
	1970	0		2016	-17.7		2041	0		2071	16
	1970	0		2016	-3.4		2041	8.1		2071	-14.2
	1970	0		2016	0		2041	-5		2071	-4.1
	1970	0		2016	0		2041	2.3		2071	-2.4
	1970	0		2016	0		2041	0		2071	0
	1970	0		2016	0		2041	-0.2		2071	0
	1970	0		2016	0		2041	-1.7		2071	0
	1970	0		2016	0		2041	-3.6		2071	3.4
	1970	0.4		2016	-11.8		2041	0		2071	-12.8
	1970	0		2016	-0.9		2041	0		2071	-8.5
	1970	0		2016	0		2041	0		2071	0.1
	1970	0		2016	-2.1		2041	2.7		2071	0
	1970	0		2016	-7.1		2041	0		2071	-0.2
	1970	5.2		2016	5.4		2041	0		2071	1.6
	1970	2.6		2016	-6.6		2041	15.3		2071	17.9
	1970	33.2		2016	33.2		2041	-13.2		2071	27.1
	1970	0		2016	0		2041	-0.6		2071	36
	1970	1.2		2016	1.1		2041	0		2071	0
	1970	0		2016	-0.5		2041	0		2071	0
	1970	0		2016	0		2041	11.8		2071	0
	1970	0		2016	0		2041	5.6		2071	0
	1970	0		2016	0		2041	1.2		2071	0
	1970	0		2016	0		2041	-3.7		2071	0
	1970	0		2016	0		2041	42.1		2071	0
	1970	0		2016	0		2041	13.2		2071	0.8
	1970	0		2016	0		2041	0		2071	7.7
	1970	0		2016	-0.1		2041	-2.7		2071	0
	1970	4.7		2016	4.3		2041	23.2		2071	27
	1970	0		2016	-0.1		2041	6.2		2071	2
	1970	4.8		2016	4.8		2041	0.5		2071	14.7
	1970	0		2016	0		2041	0		2071	-1.6
	1970	5.4		2016	5.4		2041	0		2071	0
	1970	11.5		2016	11.5		2041	0.4		2071	8.1
	1970	1.7		2016	1.7		2041	-1.9		2071	0
	1970	0		2016	0		2041	2.9		2071	-0.2
	1970	0		2016	0		2041	0		2071	0
	1970	1.7		2016	1.6		2041	0		2071	0
	1970	0.6		2016	-3.9		2041	0		2071	0
	1970	2.2		2016	2.2		2041	0		2071	3.2
	1970	3.7		2016	3.7		2041	0.3		2071	4.9
	1970	1.9		2016	1.9		2041	0		2071	-0.5
	1970	0		2016	0.2		2041	0.3		2071	7.9
	1970	0		2016	2		2041	-6.1		2071	10.4
	1970	0		2016	0		2041	-0.1		2071	4.9
	1970	0		2016	-0.8		2041	0		2071	0
	1970	0		2016	0		2041	-0.1		2071	0.1
	1970	0		2016	0		2041	-3.1		2071	49.4
	1970	0		2016	0		2041	-1.2		2071	0.2
	1970	0		2016	0		2041	-19.7		2071	0
	1970	0		2016	-0.4		2041	-7.9		2071	0
	1970	0		2016	0		2041	0		2071	56.9
	1970	0		2016	0		2041	7.2		2071	0
	1970	13.8		2016	13.8		2041	1.3		2071	0
	1970	0		2016	0.1		2041	22.5		2071	0
	1970	0		2016	6.2		2041	0.2		2071	0
	1970	1.2		2016	1.2		2041	13.4		2071	0.7
	1970	0		2016	0		2041	-0.9		2071	-0.1
	1970	6.7		2016	6.7		2041	0.3		2071	0
	1970	0		2016	0		2041	0		2071	1.5
	1970	0		2016	0		2041	3.3		2071	23.7
	1970	0		2016	0		2041	8.1		2071	1.6
	1970	0		2016	0		2041	4.8		2071	0
	1970	0		2016	0.8		2041	0		2071	0
	1970	0		2016	0.2		2041	0		2071	0.4
	1970	0.6		2016	-0.4		2041	-4.7		2071	-1
	1970	0		2016	-1.7		2041	0		2071	-1.8
	1970	0		2016	0		2041	0		2071	1.9
	1970	0.7		2016	0.7		2041	-0.2		2071	6.4
	1970	0		2016	0		2041	4.4		2071	2.7
	1970	8.7		2016	9.9		2041	2.8		2071	2.7
	1970	0.3		2016	0.3		2041	0		2071	0
	1970	0		2016	0		2041	0		2071	0
	1970	0		2016	0.1		2041	0		2071	0.2
	1970	18.9		2016	20.4		2041	21.2		2071	12
	1970	0		2016	0.4		2041	1.4		2071	0
	1970	0		2016	0.8		2041	0		2071	0
	1970	0		2016	0		2041	1.1		2071	9.6
	1970	0		2016	0		2041	0		2071	-5.1
	1970	0		2016	0		2041	0		2071	-0.9
	1970	0		2016	1.8		2041	0.3		2071	-0.7
	1970	0		2016	-1.7		2041	0		2071	2.1
	1970	0.2		2016	0.2		2041	1.3		2071	-3.7
	1970	7.9		2016	8.4		2041	1.4		2071	0.6
	1970	2.2		2016	2.9		2041	-0.6		2071	0
	1970	17.7		2016	12.1		2041	0.7		2071	0
	1970	19.6		2016	6.9		2041	20.2		2071	0
	1970	15.9		2016	11.1		2041	2.9		2071	0
	1970	10		2016	9.3		2041	0		2071	10.2
	1970	0		2016	-13.6		2041	0.1		2071	7.1
	1970	0		2016	-2.7		2041	24.7		2071	2.2
	1970	0		2016	-2.2		2041	-0.3		2071	0.1
	1970	0		2016	-2.8		2041	-5.7		2071	0
	1970	0.1		2016	-24.3		2041	7.7		2071	0
	1970	0.2		2016	0.9		2041	6		2071	0
	1970	0		2016	0.2		2041	24.4		2071	0
	1970	0		2016	-0.2		2041	0		2071	0.8
	1970	0		2016	-5.2		2041	5.2		2071	-2.7
	1970	0		2016	-36.3		2041	-3.4		2071	0
	1970	0		2016	-0.3		2041	7.4		2071	0
	1970	0		2016	0		2041	0		2071	-1.9
	1970	0		2016	-2.5		2041	-0.8		2071	-0.7
	1970	0		2016	1.3		2041	0		2071	-0.2
	1970	0		2016	0.9		2041	0		2071	0.3
	1970	0		2016	-1.5		2041	0		2071	0
	1970	0		2016	-0.4		2041	0.7		2071	0
	1970	0		2016	0		2041	-1.4		2071	14.9
	1970	0		2016	0		2041	0.3		2071	7.5
	1970	0		2016	-0.9		2041	0		2071	3.4
	1970	0		2016	-3.2		2041	-4.9		2071	0
	1970	0		2016	0		2041	-71.2		2071	-5.8
	1970	0		2016	-1.6		2041	-0.8		2071	1.5
	1970	0		2016	0		2041	36.8		2071	-1.9
	1970	0		2016	0		2041	0		2071	-1.1
	1970	0		2016	0		2041	-0.1		2071	2.7
	1970	0.4		2016	0.4		2041	-3.3		2071	1
	1970	0		2016	0		2041	-2.2		2071	0
	1970	0		2016	-6.6		2041	0.3		2071	5.5
	1970	0		2016	0.8		2041	0.9		2071	5.2
	1970	0.6		2016	0.6		2041	1.5		2071	15.6
	1970	3.8		2016	3.8		2041	13.3		2071	1.5
	1970	0		2016	-1		2041	0		2071	7.1
	1970	0		2016	0		2041	0		2071	2.8
	1970	0		2016	0		2041	0		2071	-2.5
	1970	0		2016	0		2041	1.7		2071	0
	1970	0.1		2016	0.1		2041	0.5		2071	0
	1970	0		2016	0		2041	0.1		2071	0.3
	1970	0		2016	0		2041	0.6		2071	0
	1970	0		2016	3.8		2041	0		2071	0
	1970	0		2016	0		2041	1.9		2071	0
	1970	0		2016	0		2041	0.4		2071	-0.4
	1970	0		2016	0		2041	0		2071	0
	1970	0		2016	0		2041	-0.2		2071	-0.2
	1970	0		2016	0		2041	0		2071	-6.2
	1970	0		2016	0		2041	0.2		2071	-9.1
	1970	0.2		2016	0.2		2041	0		2071	-22.7
	1970	0		2016	7.8		2041	0		2071	0
	1970	0		2016	4.5		2041	0		2071	0
	1970	0		2016	14.8		2041	0		2071	0
	1970	0		2016	13.4		2041	2.7		2071	0.4
	1970	0		2016	1.1		2041	0		2071	0
	1970	0		2016	0		2041	-0.4		2071	-0.1
	1970	1.7		2016	1.1		2041	1.2		2071	-0.2
	1970	0		2016	1.1		2041	0.5		2071	-10.5
	1970	0		2016	17.9		2041	0.6		2071	-0.3
	1970	0		2016	2.8		2041	0		2071	-3.7
	1970	0		2016	19.5		2041	0		2071	-1.4
	1970	0		2016	-3.5		2041	0		2071	0
	1970	0		2016	9		2041	0.7		2071	0
	1970	0		2016	0.5		2041	-1.3		2071	0.1
	1970	0		2016	0.7		2041	3.3		2071	6.6
	1970	0		2016	0		2041	-2		2071	0
	1970	0		2016	-0.1		2041	-2.8		2071	0
	1970	0		2016	0		2041	0		2071	0
	1970	0		2016	-3.1		2041	0		2071	-0.1
	1970	0		2016	-2		2041	0		2071	-0.9
	1970	0		2016	-1.4		2041	0		2071	-1.1
	1970	0		2016	-3		2041	-0.1		2071	-0.5
	1970	0		2016	-4.2		2041	-1.3		2071	0
	1970	0		2016	-1.2		2041	-0.4		2071	0
	1970	0		2016	3.7		2041	-1.5		2071	0
	1970	0		2016	6.1		2041	0		2071	0
	1970	0		2016	1		2041	-1.3		2071	0
	1970	0		2016	-0.1		2041	-2.9		2071	0
	1970	0		2016	-0.1		2041	-0.4		2071	0
	1970	0		2016	0		2041	-11		2071	0
	1970	0		2016	-1.9		2041	-8.1		2071	0
	1970	0		2016	-1.8		2041	0.1		2071	0
	1970	0		2016	0.1		2041	4.1		2071	-0.1
	1970	0		2016	0.4		2041	0		2071	0
	1970	0		2016	0.1		2041	0		2071	0
	1970	0		2016	0		2041	0		2071	0
	1970	0		2016	-0.1		2041	0		2071	0
	1970	0		2016	-14.5		2041	0		2071	0
	1970	0		2016	-1		2041	0		2071	0
	1970	0		2016	0		2041	0		2071	0
	1970	0		2016	0		2041	-0.2		2071	1.8
	1970	0		2016	-0.1		2041	3.6		2071	12.9
	1970	0		2016	-1.6		2041	-1.9		2071	0.2
	1970	0		2016	0		2041	-2		2071	0
	1970	0		2016	0		2041	-1.1		2071	0
	1970	0		2016	-0.1		2041	0		2071	0
	1970	0		2016	0		2041	0		2071	14.7
	1970	5.3		2016	5.3		2041	0		2071	2
	1970	0		2016	0		2041	0		2071	0.1
	1970	0		2016	0		2041	0.2		2071	0.4
	1970	0		2016	0		2041	-2.5		2071	0.6
	1970	0		2016	0		2041	-0.1		2071	0
	1970	0		2016	0		2041	0		2071	0
	1970	0		2016	0		2041	0		2071	0
	1970	0		2016	0		2041	-0.7		2071	0
	1970	0		2016	0		2041	-0.2		2071	-0.6
	1970	0		2016	0.2		2041	1.7		2071	0
	1970	0		2016	0		2041	0		2071	0
	1970	0		2016	0		2041	0		2071	-15.5
	1970	0		2016	-0.6		2041	0		2071	-0.7
	1970	0		2016	-0.6		2041	0		2071	0
	1970	1.2		2016	1.2		2041	0		2071	0
	1970	0		2016	1.8		2041	0		2071	0
	1970	0		2016	0		2041	0		2071	0
	1970	0		2016	0		2041	-9.8		2071	0
	1970	0		2016	0		2041	0		2071	0
	1970	0		2016	0		2041	2.1		2071	0
	1970	0		2016	0		2041	0		2071	0
	1970	0		2016	0		2041	-1.4		2071	0
	1970	0		2016	0.9		2041	0.6		2071	5
	1970	0		2016	0		2041	0		2071	0
	1970	0		2016	0		2041	-0.1		2071	-0.3
	1970	0		2016	-1.8		2041	-0.2		2071	0
	1970	0		2016	0		2041	-2		2071	0
	1970	0		2016	0		2041	0		2071	0
	1970	0		2016	0		2041	0		2071	0
	1970	0		2016	0		2041	0		2071	0
	1970	0		2016	0		2041	0		2071	0
	1970	0		2016	0		2041	0		2071	0
	1970	0		2016	0		2041	-11.8		2071	0
	1970	0		2016	0		2041	0		2071	0
	1970	0		2016	0		2041	0		2071	0.1
	1970	0		2016	0		2041	5.2		2071	0.8
	1970	0		2016	0		2041	7.4		2071	0
	1970	0		2016	0.1		2041	-1.2		2071	0.1
	1970	0		2016	0		2041	0.6		2071	0
	1970	0		2016	0		2041	0		2071	0
	1970	12.5		2016	12.4		2041	0		2071	0
	1970	0		2016	0		2041	0.6		2071	0
	1970	0		2016	7		2041	0		2071	0
	1970	0		2016	0		2041	-0.5		2071	0
	1970	0		2016	1.7		2041	0		2071	0
	1970	0		2016	0.4		2041	0		2071	0
	1970	0		2016	0		2041	0		2071	-0.1
	1970	0		2016	0		2041	0		2071	0
	1970	0		2016	-0.1		2041	6.3		2071	0
	1970	0		2016	0		2041	0		2071	0
	1970	0		2016	0		2041	0		2071	0
	1970	0		2016	0		2041	0		2071	0
	1970	0		2016	-4.4		2041	1.4		2071	-0.1
	1970	0		2016	0		2041	0		2071	-0.7
	1970	0		2016	0		2041	0		2071	0
	1970	0		2016	0		2041	0.1		2071	0
	1970	0		2016	0		2041	-0.6		2071	0
	1970	0		2016	-9.2		2041	-11.3		2071	0
	1970	0		2016	-18.4		2041	-5.7		2071	0
	1970	0		2016	-4.7		2041	18.6		2071	-5.5
	1970	0		2016	0		2041	-24.4		2071	1.1
	1970	0		2016	0.4		2041	0		2071	0
	1970	0		2016	0.1		2041	-0.1		2071	-1.4
	1970	0		2016	2.7		2041	0		2071	0
	1970	0		2016	0.8		2041	0		2071	0
	1970	0		2016	-3.3		2041	0		2071	0
	1970	0		2016	0.5		2041	1.1		2071	0.4
	1970	0		2016	0		2041	0		2071	0
	1970	0		2016	0		2041	-0.2		2071	0.1
	1970	0		2016	0		2041	0.2		2071	0
	1970	0		2016	0.4		2041	18.7		2071	0
	1970	0		2016	0		2041	0		2071	0
	1970	0		2016	0		2041	0		2071	2.1
	1970	0		2016	0		2041	0		2071	0
	1970	0		2016	0		2041	0		2071	0
	1970	0		2016	0		2041	0		2071	-11.6
	1970	0		2016	0		2041	0		2071	-0.8
	1970	3.1		2016	3.1		2041	0		2071	0
	1970	0		2016	0		2041	2.4		2071	-0.5
	1970	0		2016	0		2041	29.9		2071	-7.3
	1970	0		2016	0		2041	0.1		2071	2.4
	1970	0		2016	0		2041	0		2071	0.5
	1970	0		2016	0		2041	0		2071	0
	1970	0		2016	0		2041	0		2071	0
	1970	0		2016	0		2041	0		2071	0
	1970	0		2016	0		2041	0		2071	0
	1970	0		2016	0.5		2041	0		2071	-0.3
	1970	0		2016	0		2041	0		2071	-4
	1970	0		2016	18.2		2041	0		2071	-0.3
	1970	0		2016	0		2041	-0.8		2071	0
	1970	0		2016	0		2041	0		2071	0
	1970	0		2016	0		2041	0		2071	-1.3
	1970	0		2016	0		2041	0		2071	0
	1970	0		2016	0		2041	0		2071	5.3
	1970	0		2016	0		2041	0		2071	0.7
	1970	0		2016	0		2041	0.1		2071	3.5
	1970	0		2016	0		2041	0		2071	-0.3
	1970	0		2016	-0.1		2041	0		2071	-3.2
	1970	0		2016	-1		2041	3.6		2071	-1.4
	1970	0		2016	-3.6		2041	9.6		2071	0
	1970	0		2016	-2.6		2041	20.7		2071	0
	1970	0		2016	0		2041	0		2071	9.5
	1970	0		2016	0		2041	0		2071	0
	1970	0		2016	0.9		2041	0		2071	0
	1970	0		2016	0.2		2041	0		2071	0
	1970	0		2016	30.1		2041	3		2071	0
	1970	0		2016	2.9		2041	0		2071	0
	1970	0		2016	1.5		2041	0		2071	0
	1970	0		2016	0		2041	0		2071	0
	1970	0		2016	0		2041	13.5		2071	0
	1970	0		2016	0		2041	20.7		2071	-1
	1970	0		2016	-0.1		2041	0		2071	-4.9
	1970	0		2016	0		2041	38.5		2071	0
	1970	0		2016	0		2041	5.5		2071	-5.9
	1970	0		2016	0		2041	46		2071	-0.5
	1970	0		2016	0		2041	13.4		2071	0
	1970	0		2016	0		2041	5.8		2071	0
	1970	0		2016	0		2041	0		2071	0
	1970	0		2016	0		2041	0		2071	0
	1970	0		2016	0		2041	0		2071	0
	1970	0		2016	0		2041	-0.8		2071	0
	1970	3		2016	2.4		2041	-32.3		2071	6.5
	1970	0		2016	0		2041	-0.3		2071	-0.1
	1970	19.6		2016	19.1		2041	0		2071	15.7
	1970	55.6		2016	55.6		2041	0		2071	-0.4
	1970	0		2016	0		2041	0		2071	0
	1970	0		2016	0		2041	0		2071	38
	1970	0		2016	0		2041	26.6		2071	101.2
	1970	0		2016	0		2041	17.2		2071	32.5
	1970	0		2016	0		2041	6.5		2071	52.1
	1970	0		2016	0		2041	25.6		2071	11.3
	1970	0		2016	0		2041	0		2071	3.3
	1970	0.6		2016	0.6		2041	0		2071	0
	1970	2.8		2016	3.5		2041	0		2071	0
	1970	0		2016	0.3		2041	-0.5		2071	0
	1970	0		2016	0		2041	0		2071	0.5
	1970	0		2016	0		2041	0		2071	0
	1970	2		2016	2		2041	-1.8		2071	-1
	1970	0		2016	0		2041	-1.3		2071	0
	1970	0		2016	0		2041	-0.1		2071	3
	1970	0		2016	0		2041	0		2071	0
	1970	0		2016	0		2041	0		2071	0
	1970	0		2016	0		2041	0		2071	0
	1970	13.8		2016	13.8		2041	0		2071	0
	1970	0		2016	0		2041	-0.1		2071	0
	1970	0		2016	0		2041	-0.1		2071	0
	1970	0		2016	0		2041	0		2071	4.4
	1970	0		2016	0		2041	26.6		2071	0
	1970	0		2016	0		2041	17.3		2071	0
	1970	0		2016	0.5		2041	7.7		2071	12
	1970	0		2016	0.9		2041	0		2071	0
	1970	0		2016	0		2041	0		2071	0
	1970	0		2016	-0.2		2041	0		2071	0
	1970	39.2		2016	38.9		2041	0		2071	28.6
	1970	15.2		2016	15.2		2041	0		2071	127.9
	1970	0		2016	0		2041	0		2071	0
	1970	0		2016	-0.5		2041	0		2071	20
	1970	0		2016	-6.4		2041	0		2071	10.1
	1970	0		2016	0		2041	0.6		2071	0
	1970	0		2016	0		2041	0.4		2071	0
	1970	0		2016	-3.3		2041	-0.1		2071	0
	1970	0		2016	0		2041	-0.9		2071	0
	1970	0		2016	0		2041	-6.4		2071	0
	1971	0		2017	0		2042	1.2		2072	-39.2
	1971	0		2017	0		2042	0.4		2072	-1.5
	1971	0		2017	-0.2		2042	-0.1		2072	2.9
	1971	0		2017	0		2042	0		2072	11
	1971	0		2017	0		2042	0		2072	0
	1971	0		2017	0		2042	0		2072	-0.6
	1971	0		2017	-4.6		2042	-0.09		2072	-0.4
	1971	0		2017	0		2042	4.55		2072	2
	1971	0		2017	0		2042	2.62		2072	-14
	1971	0		2017	0		2042	25.21		2072	0.1
	1971	0		2017	0		2042	24.93		2072	3.4
	1971	0		2017	0		2042	13.32		2072	0.5
	1971	0		2017	0		2042	-0.23		2072	0
	1971	9.1		2017	9.1		2042	0.01		2072	0
	1971	0		2017	0		2042	0		2072	0
	1971	0		2017	0		2042	0.21		2072	0
	1971	0		2017	0.3		2042	0.01		2072	9
	1971	0		2017	1		2042	0		2072	4.9
	1971	0		2017	0		2042	0		2072	15.5
	1971	0		2017	0		2042	0		2072	20.3
	1971	7.5		2017	7.8		2042	0.01		2072	0
	1971	2.4		2017	-0.1		2042	3.72		2072	15
	1971	0		2017	-16.6		2042	16.7		2072	-5
	1971	0		2017	-3.7		2042	10.92		2072	0
	1971	0		2017	2.1		2042	24.9		2072	0
	1971	0		2017	-0.7		2042	2.69		2072	-0.2
	1971	0.1		2017	1		2042	0.9		2072	-1.7
	1971	0		2017	0		2042	0.03		2072	-3.6
	1971	0		2017	0		2042	0.47		2072	0
	1971	0		2017	0.5		2042	10.22		2072	0
	1971	0		2017	5.7		2042	-1.4		2072	0
	1971	0		2017	0		2042	0.2		2072	2.7
	1971	0		2017	0		2042	2.9		2072	0
	1971	0.7		2017	0.7		2042	0.26		2072	0
	1971	10.3		2017	11.2		2042	0.37		2072	15.3
	1971	0		2017	3.1		2042	0.02		2072	-13.2
	1971	0		2017	0		2042	1.65		2072	-0.6
	1971	0		2017	0		2042	0.04		2072	0
	1971	0		2017	2.3		2042	0		2072	0
	1971	0		2017	4.3		2042	0		2072	0
	1971	0		2017	5.2		2042	0		2072	0
	1971	0		2017	0		2042	2.81		2072	0
	1971	0		2017	-2.5		2042	14.2		2072	-4.2
	1971	0		2017	-0.8		2042	11.1		2072	41.4
	1971	19.8		2017	15.6		2042	1.33		2072	10.6
	1971	12		2017	9.8		2042	24.5		2072	0
	1971	45.3		2017	45.3		2042	5.73		2072	-2.7
	1971	14		2017	14		2042	0.15		2072	-0.2
	1971	0.2		2017	0.2		2042	0		2072	0
	1971	0		2017	0		2042	0		2072	0
	1971	0		2017	0		2042	0.44		2072	0
	1971	0		2017	0		2042	-0.28		2072	0
	1971	0		2017	0		2042	0.21		2072	0
	1971	0		2017	0		2042	2.24		2072	-0.9
	1971	0		2017	-22		2042	0.35		2072	2.4
	1971	0		2017	-0.2		2042	5.46		2072	0
	1971	0		2017	-6.3		2042	0.13		2072	0
	1971	0		2017	-3.9		2042	0		2072	0
	1971	0		2017	-0.5		2042	0		2072	0
	1971	0		2017	0		2042	0.1		2072	0
	1971	0		2017	0		2042	0.04		2072	0
	1971	0		2017	0.7		2042	-0.03		2072	0
	1971	0		2017	1		2042	1.06		2072	-6.1
	1971	0		2017	3		2042	13		2072	-0.1
	1971	9.8		2017	9.8		2042	0.03		2072	0
	1971	0		2017	0		2042	2.4		2072	-0.1
	1971	0.4		2017	0		2042	17.98		2072	-3
	1971	2		2017	2		2042	2.57		2072	-1.2
	1971	0		2017	0		2042	8.09		2072	-19.7
	1971	0		2017	0		2042	16		2072	-7.9
	1971	0		2017	0		2042	9.41		2072	0.1
	1971	0		2017	0		2042	8.18		2072	7.2
	1971	0		2017	0		2042	5.49		2072	0
	1971	0.8		2017	0.8		2042	0.16		2072	19
	1971	7.6		2017	7.6		2042	1.37		2072	0
	1971	4.5		2017	4.5		2042	7.52		2072	13.4
	1971	0		2017	0		2042	-0.55		2072	-0.9
	1971	0		2017	0		2042	3.11		2072	0
	1971	0		2017	0		2042	0		2072	0
	1971	0		2017	0		2042	0		2072	3.3
	1971	0		2017	0		2042	0		2072	8.1
	1971	0		2017	0		2042	0		2072	4.8
	1971	0		2017	-2.8		2042	-0.07		2072	0.1
	1971	0		2017	0		2042	-0.57		2072	9.3
	1971	0		2017	-0.1		2042	0.17		2072	18.8
	1971	0		2017	0		2042	12.27		2072	11.6
	1971	0		2017	0		2042	12.71		2072	11.3
	1971	0		2017	0		2042	2.78		2072	11.2
	1971	0		2017	0		2042	9.62		2072	14.4
	1971	0.7		2017	0.7		2042	9.79		2072	4.8
	1971	0		2017	-2		2042	10.53		2072	0
	1971	0		2017	-1.2		2042	5.21		2072	0
	1971	0		2017	0.1		2042	1.43		2072	0
	1971	0		2017	0		2042	-2.48		2072	2.1
	1971	0		2017	0.2		2042	1.3		2072	25.5
	1971	0		2017	8.7		2042	0.84		2072	10.7
	1971	0		2017	8		2042	-0.24		2072	8.5
	1971	0		2017	0		2042	0.81		2072	1.1
	1971	0		2017	0		2042	0.11		2072	0.4
	1971	2.2		2017	2.2		2042	-0.1		2072	0
	1971	12.2		2017	12.2		2042	-6.4		2072	1.4
	1971	0		2017	0		2042	0		2072	0.1
	1971	0		2017	-2		2042	0.59		2072	2
	1971	0		2017	-0.6		2042	8.97		2072	-0.9
	1971	0		2017	0		2042	2.48		2072	0
	1971	0		2017	-0.6		2042	19.26		2072	14.6
	1971	5.7		2017	5.7		2042	1.53		2072	2.2
	1971	1		2017	0.5		2042	0.07		2072	0
	1971	0		2017	-3.7		2042	4.26		2072	0.1
	1971	3.7		2017	3.7		2042	3.65		2072	24.7
	1971	0		2017	0		2042	0.3		2072	-0.3
	1971	0		2017	-1.1		2042	0.1		2072	-5.7
	1971	0		2017	1.8		2042	1.22		2072	0
	1971	0		2017	2.1		2042	3.73		2072	-0.2
	1971	0		2017	0		2042	1.21		2072	24.4
	1971	0		2017	0		2042	-2.65		2072	0
	1971	0		2017	0.2		2042	2.89		2072	0
	1971	0		2017	0		2042	5.81		2072	-3.4
	1971	1.1		2017	1.1		2042	0.54		2072	0
	1971	7.5		2017	7.5		2042	6.12		2072	0.1
	1971	1.7		2017	5.4		2042	0.56		2072	-0.8
	1971	12.3		2017	12.4		2042	0.2		2072	0
	1971	21		2017	21		2042	0		2072	0
	1971	0		2017	-0.1		2042	0		2072	0.2
	1971	0		2017	0		2042	0		2072	1.7
	1971	0		2017	-2.5		2042	0		2072	-1.4
	1971	0		2017	-1.5		2042	0		2072	0
	1971	1		2017	5.4		2042	-16.7		2072	0.2
	1971	0		2017	8.7		2042	-3.5		2072	-1.4
	1971	0		2017	0.2		2042	-0.7		2072	-71
	1971	0		2017	2.7		2042	0		2072	-0.8
	1971	0		2017	0		2042	1.01		2072	36.8
	1971	0		2017	-0.8		2042	-0.4		2072	0.6
	1971	0		2017	6.6		2042	2.9		2072	-0.1
	1971	0		2017	8.5		2042	0		2072	-3.3
	1971	0		2017	1.7		2042	1.55		2072	1.4
	1971	0		2017	12		2042	1.38		2072	-0.9
	1971	0		2017	0		2042	-1.57		2072	-1
	1971	0		2017	0		2042	-1.34		2072	0.5
	1971	0		2017	0		2042	0.02		2072	5.8
	1971	0		2017	0		2042	0		2072	0.5
	1971	0		2017	-8.3		2042	0.05		2072	9.8
	1971	0		2017	-1.5		2042	0.38		2072	3.1
	1971	0		2017	0.3		2042	-7.68		2072	0
	1971	0		2017	2.8		2042	-6.5		2072	0
	1971	0		2017	-5.3		2042	0.3		2072	6.3
	1971	0		2017	0		2042	0.01		2072	0.1
	1971	0		2017	1.8		2042	0.1		2072	0
	1971	0		2017	-2.2		2042	0		2072	0
	1971	0.8		2017	0.8		2042	2.65		2072	0.3
	1971	0		2017	0		2042	2.38		2072	0.4
	1971	0		2017	0		2042	0		2072	-0.2
	1971	1.4		2017	1.4		2042	14.2		2072	0
	1971	0		2017	0		2042	1.18		2072	0.6
	1971	0		2017	0		2042	20.1		2072	0
	1971	0		2017	-0.1		2042	44.37		2072	0
	1971	0		2017	-2.7		2042	3.27		2072	0.1
	1971	0		2017	-4.6		2042	19.86		2072	0
	1971	0		2017	0		2042	0.27		2072	5.9
	1971	0		2017	-1.3		2042	3.95		2072	0
	1971	0.7		2017	0.7		2042	0.11		2072	-0.4
	1971	29.5		2017	29.5		2042	0		2072	0.1
	1971	1.8		2017	1.8		2042	0		2072	-0.6
	1971	0		2017	0		2042	-0.6		2072	0
	1971	0		2017	0		2042	0.6		2072	0
	1971	0		2017	-0.2		2042	0.8		2072	0
	1971	0		2017	-3.1		2042	0		2072	0
	1971	0		2017	4.3		2042	2		2072	0
	1971	0		2017	12.9		2042	2.9		2072	-1.4
	1971	0		2017	2.2		2042	-13		2072	0
	1971	0		2017	0		2042	-45.8		2072	0
	1971	12.8		2017	13.3		2042	-11.1		2072	-2.8
	1971	0		2017	1.2		2042	-1.65		2072	0
	1971	1.8		2017	7.7		2042	3.1		2072	0.3
	1971	0.2		2017	1.1		2042	-12		2072	0
	1971	0		2017	-0.2		2042	1.11		2072	0.7
	1971	0		2017	0		2042	3.01		2072	1.8
	1971	0		2017	0		2042	8.25		2072	-1.3
	1971	0		2017	0		2042	28.46		2072	-0.2
	1971	0		2017	0		2042	0.7		2072	-1.5
	1971	0		2017	0		2042	0		2072	0
	1971	0		2017	0		2042	-0.4		2072	-1.3
	1971	0.7		2017	0.7		2042	-0.5		2072	-2.9
	1971	0		2017	0		2042	-3.5		2072	-0.4
	1971	0		2017	0		2042	0		2072	-2.6
	1971	0		2017	0		2042	0		2072	-4.2
	1971	0.2		2017	0.2		2042	0		2072	1.4
	1971	2.8		2017	2.8		2042	-1.2		2072	4.1
	1971	0		2017	1.2		2042	0.5		2072	0
	1971	0		2017	0		2042	-0.5		2072	0
	1971	0		2017	0		2042	-0.4		2072	0
	1971	0		2017	0		2042	0		2072	0
	1971	0		2017	0		2042	-0.2		2072	0
	1971	0		2017	0		2042	-0.6		2072	0
	1971	0		2017	-8.3		2042	-5.6		2072	0
	1971	0		2017	-43.5		2042	-2.4		2072	-0.2
	1971	0		2017	-3.2		2042	0		2072	3.6
	1971	0		2017	0		2042	0		2072	-1.9
	1971	0		2017	-0.6		2042	-1.2		2072	-2
	1971	0		2017	0		2042	0.02		2072	-1.1
	1971	0		2017	0		2042	0.14		2072	0
	1971	0		2017	0		2042	0.32		2072	0
	1971	0		2017	0		2042	0.03		2072	0
	1971	0		2017	-0.3		2042	0		2072	0
	1971	0		2017	-0.9		2042	0		2072	1.9
	1971	0		2017	0		2042	0		2072	-2.4
	1971	0		2017	0		2042	0		2072	-0.1
	1971	0		2017	0		2042	0		2072	0
	1971	0		2017	-0.2		2042	0		2072	0
	1971	0		2017	0		2042	0.2		2072	-0.7
	1971	0		2017	0		2042	0.3		2072	-0.2
	1971	0		2017	0		2042	0		2072	1.9
	1971	0		2017	0		2042	0		2072	0
	1971	0		2017	2.5		2042	0		2072	0
	1971	0		2017	1.7		2042	0		2072	0
	1971	0		2017	0		2042	0.4		2072	0
	1971	0		2017	3.8		2042	0.2		2072	0
	1971	0		2017	0		2042	2.7		2072	0
	1971	0		2017	24.4		2042	0		2072	0
	1971	0		2017	-0.2		2042	0.5		2072	-9.8
	1971	0		2017	-0.3		2042	0		2072	0
	1971	0		2017	0		2042	0.6		2072	0
	1971	0		2017	0		2042	0		2072	0
	1971	0		2017	-0.8		2042	0		2072	-1.4
	1971	0		2017	0		2042	0		2072	-0.1
	1971	0		2017	0		2042	-3.8		2072	0
	1971	0		2017	0		2042	-2.9		2072	-0.1
	1971	0		2017	0		2042	-0.77		2072	-0.2
	1971	0		2017	0		2042	0.06		2072	-2
	1971	0		2017	0.2		2042	0		2072	0
	1971	0		2017	0		2042	0		2072	0
	1971	0		2017	0		2042	0		2072	0
	1971	0		2017	-0.3		2042	0		2072	0
	1971	0		2017	-0.1		2042	0		2072	0
	1971	0		2017	0		2042	0.01		2072	-11.8
	1971	0		2017	0		2042	0		2072	0
	1971	0		2017	2.8		2042	0		2072	0
	1971	0		2017	0		2042	0.01		2072	0
	1971	0		2017	-1.6		2042	0.08		2072	0
	1971	0.2		2017	-1.8		2042	0.31		2072	-2.7
	1971	0		2017	5.1		2042	2.8		2072	0.6
	1971	0		2017	0.7		2042	0.55		2072	0
	1971	0		2017	0		2042	5.1		2072	0
	1971	0		2017	0		2042	0.03		2072	0
	1971	0		2017	-0.2		2042	0		2072	0
	1971	0		2017	0		2042	2.1		2072	-0.5
	1971	0		2017	0		2042	0		2072	0
	1971	0		2017	0		2042	-1.8		2072	0
	1971	0		2017	0.3		2042	-3.5		2072	0
	1971	0		2017	0		2042	-0.2		2072	0
	1971	0		2017	0		2042	0		2072	0
	1971	0		2017	0		2042	0.33		2072	0
	1971	0		2017	0		2042	0.03		2072	0
	1971	0		2017	0.8		2042	1.31		2072	0
	1971	0		2017	1		2042	0.39		2072	0
	1971	0		2017	6		2042	0.2		2072	0
	1971	1.3		2017	1.2		2042	0.93		2072	0
	1971	2.5		2017	2.5		2042	9.86		2072	0
	1971	0		2017	-0.1		2042	3.28		2072	-2
	1971	0		2017	-0.2		2042	0.02		2072	-12.9
	1971	0		2017	0		2042	0		2072	-6
	1971	0		2017	0		2042	0		2072	0.4
	1971	0		2017	0.1		2042	0.2		2072	-24.4
	1971	0		2017	0.9		2042	-2.1		2072	1.8
	1971	0		2017	0		2042	2.3		2072	4.6
	1971	0		2017	0.1		2042	-29.9		2072	2.7
	1971	0		2017	1		2042	0.29		2072	3.3
	1971	1		2017	5.5		2042	-2.2		2072	4.1
	1971	0		2017	0		2042	0		2072	10.8
	1971	0		2017	-0.7		2042	0.63		2072	2.2
	1971	0		2017	-2.9		2042	1.4		2072	0.1
	1971	0		2017	1.7		2042	0		2072	0
	1971	0		2017	0		2042	0		2072	2.4
	1971	0		2017	0		2042	0.2		2072	0
	1971	0		2017	0		2042	0		2072	0
	1971	0		2017	0		2042	0		2072	0
	1971	0		2017	0		2042	0		2072	0
	1971	0		2017	0		2042	0.02		2072	0.6
	1971	0		2017	0		2042	0		2072	0.3
	1971	0		2017	0		2042	0		2072	0.6
	1971	0		2017	0		2042	-1.5		2072	2.4
	1971	0		2017	0		2042	0.01		2072	29.9
	1971	0		2017	0		2042	1.11		2072	0
	1971	0		2017	0		2042	0		2072	0
	1971	0		2017	0		2042	0		2072	0
	1971	0		2017	0		2042	0		2072	0
	1971	0		2017	0		2042	0		2072	0
	1971	0		2017	0		2042	0		2072	0
	1971	0		2017	0		2042	0.82		2072	0.1
	1971	0		2017	0		2042	22.62		2072	0.1
	1971	7.2		2017	7.2		2042	2.85		2072	0.1
	1971	1.9		2017	-2		2042	7.59		2072	-0.8
	1971	25.5		2017	7		2042	3.44		2072	0
	1971	8.1		2017	8.2		2042	0.17		2072	0
	1971	7.7		2017	7.7		2042	0		2072	0
	1971	0		2017	0		2042	0		2072	0
	1971	0		2017	0		2042	0		2072	0
	1971	0		2017	-0.3		2042	0		2072	0
	1971	0		2017	-0.1		2042	-0.2		2072	1.5
	1971	0.1		2017	0.1		2042	-0.1		2072	0
	1971	0		2017	0		2042	0.01		2072	1.2
	1971	0		2017	0		2042	8.54		2072	5.5
	1971	0.7		2017	0.7		2042	1.46		2072	11.3
	1971	0		2017	-5.9		2042	13.3		2072	0
	1971	0		2017	-0.4		2042	19.76		2072	21.3
	1971	0		2017	0.1		2042	1.26		2072	39.6
	1971	0		2017	-6.6		2042	0.09		2072	0
	1971	0.3		2017	-4.2		2042	0.61		2072	3
	1971	0		2017	0.1		2042	-3.1		2072	0
	1971	0		2017	0		2042	0.51		2072	0
	1971	0		2017	0		2042	0		2072	0
	1971	0		2017	-3.6		2042	0		2072	13.5
	1971	0		2017	0		2042	0		2072	20.7
	1971	0		2017	0		2042	0		2072	0
	1971	0		2017	0		2042	1.3		2072	38.5
	1971	0		2017	-0.2		2042	0.14		2072	5.5
	1971	0		2017	0		2042	-0.09		2072	46
	1971	0		2017	0		2042	0		2072	13.4
	1971	9.2		2017	9.2		2042	0		2072	5.8
	1971	0		2017	0		2042	0		2072	0
	1971	0		2017	1.1		2042	0		2072	0
	1971	0		2017	1.3		2042	0		2072	0
	1971	0		2017	0		2042	0		2072	-0.8
	1971	0		2017	0		2042	0		2072	-32.3
	1971	0		2017	0		2042	0		2072	-0.3
	1971	0		2017	0		2042	0		2072	0
	1971	0		2017	0		2042	0.6		2072	0
	1971	0		2017	0		2042	0		2072	0
	1971	0		2017	0		2042	0		2072	0
	1971	2.2		2017	2.2		2042	0.01		2072	26.6
	1971	0.2		2017	0.2		2042	0.69		2072	17.2
	1971	7.2		2017	7.2		2042	0.5		2072	6.5
	1971	0		2017	0		2042	-4.8		2072	25.6
	1971	0		2017	0		2042	0.17		2072	0
	1971	0		2017	0		2042	-3.4		2072	0
	1971	0		2017	0		2042	0		2072	0
	1971	0		2017	0		2042	0.27		2072	-0.5
	1971	0		2017	0		2042	2.32		2072	0
	1971	0		2017	0		2042	6.96		2072	0
	1971	0		2017	5.3		2042	0.05		2072	-1.8
	1971	0		2017	0		2042	0.02		2072	-1.3
	1971	0		2017	-1.1		2042	2.21		2072	1.1
	1971	0		2017	3.6		2042	1.43		2072	15.9
	1971	0		2017	-2.3		2042	13.2		2072	0
	1971	0		2017	0		2042	17		2072	0
	1971	0		2017	0		2042	3.29		2072	0
	1971	0		2017	0		2042	0.03		2072	0.6
	1971	0		2017	2.5		2042	4.51		2072	-0.1
	1971	0		2017	0.1		2042	14.58		2072	0
	1971	0		2017	1.2		2042	1.46		2072	26.6
	1971	0		2017	0.2		2042	0.1		2072	17.3
	1971	0		2017	0.1		2042	-11.1		2072	7.7
	1971	0		2017	0		2042	22.05		2072	0
	1971	0		2017	0		2042	1.03		2072	0
	1971	0		2017	0		2042	0.19		2072	0
	1971	0		2017	0		2042	13.19		2072	0
	1971	0		2017	0		2042	6.71		2072	0.4
	1971	0		2017	0		2042	0.01		2072	0.2
	1971	0		2017	0		2042	0		2072	11.6
	1971	0		2017	0.5		2042	2.6		2072	0
	1971	0		2017	3.2		2042	0		2072	2.2
	1971	0		2017	0		2042	0.03		2072	3.2
	1971	0		2017	0		2042	0.68		2072	-0.1
	1971	0		2017	0		2042	0.06		2072	12.2
	1971	0		2017	0		2042	1.56		2072	-6.1
	1972	0		2018	0		2043	0.81		2073	0
	1972	0		2018	0		2043	1.39		2073	1
	1972	0		2018	-1		2043	11.48		2073	11.6
	1972	0		2018	-1.9		2043	1.17		2073	0
	1972	0		2018	-2.1		2043	3.63		2073	0
	1972	0		2018	-0.9		2043	0.06		2073	0
	1972	0		2018	0		2043	0.17		2073	-0.09
	1972	0		2018	0		2043	-4.05		2073	4.65
	1972	0		2018	0		2043	-0.3		2073	4.42
	1972	0		2018	-1.2		2043	0		2073	25.31
	1972	0		2018	0		2043	-2.9		2073	24.93
	1972	0		2018	0		2043	-41.4		2073	13.32
	1972	0		2018	0		2043	-48.4		2073	-0.23
	1972	0		2018	1.3		2043	0		2073	5.31
	1972	0		2018	-1.5		2043	2.6		2073	0
	1972	0		2018	0		2043	19.44		2073	0.21
	1972	0		2018	0		2043	0		2073	0.01
	1972	0		2018	0		2043	0		2073	0
	1972	0		2018	-3.6		2043	0		2073	3
	1972	0		2018	-16.7		2043	6.65		2073	0
	1972	0		2018	1.3		2043	6.67		2073	0.01
	1972	0		2018	0		2043	-2.99		2073	4.12
	1972	0		2018	-0.1		2043	0		2073	16.7
	1972	0		2018	-5.8		2043	-1.4		2073	2.32
	1972	0		2018	-2		2043	6.6		2073	-1.4
	1972	0		2018	0		2043	0		2073	-2.51
	1972	0		2018	0		2043	0		2073	1
	1972	0.6		2018	0.6		2043	1.21		2073	0.93
	1972	0.5		2018	0.5		2043	-0.31		2073	0.47
	1972	0.2		2018	0.2		2043	0.3		2073	-0.08
	1972	7.1		2018	7.1		2043	0		2073	-2.2
	1972	13.7		2018	13.7		2043	0		2073	0
	1972	0		2018	0		2043	9.58		2073	0
	1972	0		2018	0		2043	0.01		2073	0.56
	1972	0		2018	0		2043	0		2073	1.17
	1972	0		2018	0		2043	12.02		2073	0.02
	1972	0		2018	0		2043	0.75		2073	1.65
	1972	0		2018	0		2043	0.02		2073	0.04
	1972	0		2018	0		2043	0.08		2073	0
	1972	0		2018	0		2043	7.23		2073	0
	1972	0		2018	0		2043	3.09		2073	0
	1972	0		2018	0		2043	0.04		2073	2.81
	1972	0		2018	-4.3		2043	-5.1		2073	14.2
	1972	0		2018	-4.8		2043	-3.7		2073	11.1
	1972	0		2018	-1.4		2043	0		2073	1.33
	1972	2.1		2018	5.2		2043	0		2073	24.5
	1972	0		2018	1.6		2043	0.02		2073	5.73
	1972	0		2018	0		2043	0		2073	0.15
	1972	0		2018	0		2043	0		2073	0
	1972	0.1		2018	0.1		2043	0.27		2073	0
	1972	0.3		2018	0.3		2043	-0.04		2073	0.44
	1972	0		2018	0		2043	3.34		2073	-0.28
	1972	0		2018	0		2043	11.38		2073	0.21
	1972	1.4		2018	1.4		2043	-2.49		2073	2.24
	1972	0.5		2018	0.5		2043	-3.8		2073	0.35
	1972	0		2018	0.1		2043	2.3		2073	5.46
	1972	12		2018	14.8		2043	3.81		2073	0.13
	1972	14.3		2018	14.3		2043	9.86		2073	0
	1972	4		2018	4		2043	25.79		2073	0
	1972	0		2018	0		2043	2.64		2073	0
	1972	7.2		2018	7.2		2043	0.09		2073	0.04
	1972	0		2018	0		2043	18.94		2073	-0.03
	1972	0		2018	0		2043	0.43		2073	1.06
	1972	0		2018	0		2043	4.25		2073	9.1
	1972	0		2018	0		2043	1.5		2073	0.03
	1972	0		2018	0		2043	0.17		2073	2.4
	1972	25.9		2018	25.9		2043	-0.84		2073	13.78
	1972	0.1		2018	0.4		2043	0.01		2073	2.57
	1972	0		2018	0		2043	1.66		2073	8.59
	1972	0		2018	0		2043	0		2073	16.6
	1972	0		2018	0.2		2043	3.66		2073	9.41
	1972	0		2018	1.5		2043	0.61		2073	8.18
	1972	0.4		2018	-34.4		2043	-2.1		2073	7.09
	1972	0		2018	8		2043	5.1		2073	0.16
	1972	0		2018	0		2043	4.5		2073	1.37
	1972	0		2018	13.5		2043	0		2073	7.52
	1972	0		2018	0		2043	0		2073	-1.05
	1972	0		2018	3.3		2043	0		2073	-11.19
	1972	0		2018	-4.7		2043	0.01		2073	0
	1972	0		2018	-0.2		2043	12.95		2073	0.1
	1972	0		2018	0		2043	1.83		2073	0
	1972	0.2		2018	0.2		2043	-0.61		2073	0
	1972	0		2018	2.3		2043	1.3		2073	-0.07
	1972	0		2018	3.1		2043	6.8		2073	-0.57
	1972	0		2018	0		2043	0.21		2073	0.27
	1972	0		2018	0		2043	-4.6		2073	10.57
	1972	0		2018	0		2043	-0.11		2073	6.71
	1972	0		2018	0		2043	8.6		2073	1.48
	1972	0		2018	0		2043	-0.88		2073	6.32
	1972	0		2018	0		2043	-0.9		2073	10.09
	1972	0		2018	0		2043	0.32		2073	2.33
	1972	0		2018	0		2043	0		2073	0.41
	1972	0.1		2018	2.9		2043	0.06		2073	0.83
	1972	0		2018	0		2043	0		2073	-0.18
	1972	0.6		2018	0.7		2043	-0.28		2073	3.5
	1972	0		2018	0		2043	-1.4		2073	4.14
	1972	0		2018	0		2043	0.01		2073	4.06
	1972	0		2018	0		2043	1.58		2073	1.31
	1972	0		2018	0		2043	-5.19		2073	0.11
	1972	0		2018	1.8		2043	0.32		2073	0.9
	1972	0		2018	0.2		2043	3.58		2073	-1.6
	1972	0		2018	-1.3		2043	5.32		2073	5.2
	1972	0		2018	0		2043	38.66		2073	0.59
	1972	0		2018	0		2043	0.74		2073	7.77
	1972	0		2018	0.5		2043	27.92		2073	-1.62
	1972	0		2018	0.2		2043	0.43		2073	15.26
	1972	0		2018	0		2043	-2.67		2073	1.53
	1972	0.1		2018	2.3		2043	-21.7		2073	0.07
	1972	0		2018	3.2		2043	2.5		2073	4.26
	1972	0		2018	-1.4		2043	0.72		2073	3.05
	1972	5.4		2018	5.2		2043	-18.75		2073	0
	1972	0		2018	-0.1		2043	-8.72		2073	0.1
	1972	0		2018	0.6		2043	5.12		2073	1.82
	1972	0		2018	0		2043	0.91		2073	4.63
	1972	0		2018	2.3		2043	0.54		2073	0.31
	1972	0		2018	1		2043	0.35		2073	-2.65
	1972	0		2018	0		2043	3.99		2073	2.89
	1972	0		2018	0		2043	0		2073	5.81
	1972	6.7		2018	2.6		2043	0		2073	0.54
	1972	0		2018	-11.2		2043	0.6		2073	6.52
	1972	0		2018	-0.4		2043	-0.19		2073	0.56
	1972	0		2018	0		2043	0.63		2073	0.2
	1972	0		2018	7.5		2043	0.3		2073	0
	1972	0		2018	-17.4		2043	0.56		2073	0
	1972	0		2018	2		2043	1.26		2073	0
	1972	0		2018	0.2		2043	0.06		2073	1.6
	1972	0		2018	-0.1		2043	0.12		2073	0
	1972	0		2018	-1.2		2043	0.17		2073	-16.7
	1972	0		2018	1.1		2043	6.55		2073	-3.5
	1972	0		2018	-3.6		2043	12.88		2073	-2.2
	1972	0		2018	-14.4		2043	5.41		2073	0
	1972	0		2018	-10		2043	-3.5		2073	0.01
	1972	0		2018	-2.5		2043	3.3		2073	-0.2
	1972	0		2018	-6.2		2043	0.7		2073	0.6
	1972	0		2018	2.4		2043	0		2073	1.4
	1972	0		2018	-0.2		2043	0.7		2073	3.85
	1972	0.3		2018	-1.7		2043	-0.09		2073	1.38
	1972	0		2018	-0.7		2043	-1.35		2073	0.73
	1972	14.6		2018	10.8		2043	-4		2073	-0.34
	1972	0		2018	-0.1		2043	0.13		2073	1.72
	1972	0		2018	0		2043	0.02		2073	17.6
	1972	0		2018	-0.2		2043	0.2		2073	2.15
	1972	0		2018	-2.1		2043	-3.56		2073	3.18
	1972	0		2018	2.2		2043	-2.23		2073	-7.18
	1972	0		2018	23		2043	0.02		2073	-5.4
	1972	0		2018	-18.2		2043	-0.76		2073	5.1
	1972	0		2018	-15.4		2043	0.03		2073	9.11
	1972	0		2018	-0.1		2043	0		2073	0.3
	1972	0		2018	-0.6		2043	0		2073	0
	1972	0		2018	-12.9		2043	0.02		2073	0.05
	1972	0.1		2018	-23.2		2043	-0.51		2073	0.78
	1972	3.9		2018	3.8		2043	0.25		2073	0.1
	1972	3.6		2018	5.5		2043	-2		2073	-2
	1972	0		2018	3.5		2043	-0.1		2073	0.08
	1972	0		2018	-0.2		2043	0.8		2073	2
	1972	0		2018	0.1		2043	0		2073	0.17
	1972	0		2018	0		2043	0.24		2073	2.67
	1972	0		2018	0.1		2043	-2		2073	19.86
	1972	0		2018	-1.2		2043	-0.48		2073	0.27
	1972	0		2018	-1.3		2043	0		2073	5.05
	1972	0		2018	0		2043	-6.9		2073	0.01
	1972	0		2018	-0.2		2043	0.55		2073	0
	1972	0		2018	0		2043	0.26		2073	0
	1972	15.5		2018	15.5		2043	-16.69		2073	0.3
	1972	0.4		2018	-1.2		2043	-4.21		2073	0.2
	1972	0		2018	-1.2		2043	-2.41		2073	2.2
	1972	0		2018	0		2043	-3.18		2073	0
	1972	1.6		2018	0.6		2043	-2.45		2073	0.9
	1972	0		2018	-0.8		2043	-19.32		2073	0
	1972	0		2018	0		2043	0.86		2073	-13
	1972	0		2018	-0.7		2043	8.94		2073	-45.8
	1972	0		2018	-0.2		2043	0.63		2073	-11.1
	1972	0		2018	-11.3		2043	-1.3		2073	-0.65
	1972	0		2018	0		2043	-1.96		2073	-2.7
	1972	0		2018	0		2043	-4.5		2073	-19.7
	1972	0		2018	-5.6		2043	-5.1		2073	14.31
	1972	0		2018	6.5		2043	0		2073	27.31
	1972	0		2018	2		2043	-1.1		2073	10.35
	1972	0		2018	5.6		2043	-0.1		2073	17.86
	1972	0		2018	0		2043	0		2073	0.1
	1972	0		2018	0		2043	-5		2073	1.3
	1972	0		2018	0		2043	-2.8		2073	0.6
	1972	0		2018	0		2043	-2.6		2073	-0.5
	1972	0		2018	0		2043	-3.89		2073	-3.5
	1972	0		2018	0		2043	-0.9		2073	0
	1972	0		2018	0		2043	-9.42		2073	0
	1972	0		2018	-1.3		2043	-4.63		2073	0.3
	1972	0		2018	-0.1		2043	-3.7		2073	-0.1
	1972	0		2018	0		2043	-1.3		2073	0
	1972	0		2018	0		2043	0		2073	-0.5
	1972	0		2018	-0.7		2043	0		2073	-0.4
	1972	0		2018	0		2043	0.9		2073	0
	1972	0		2018	-3.3		2043	0		2073	-0.2
	1972	0		2018	-8.2		2043	0		2073	-0.5
	1972	0		2018	-4.5		2043	0		2073	-5.6
	1972	0		2018	-4		2043	-0.3		2073	-2.4
	1972	0		2018	9.1		2043	0		2073	2
	1972	0		2018	-0.3		2043	0		2073	0.1
	1972	0		2018	-0.1		2043	0		2073	-1.2
	1972	0		2018	-0.1		2043	0		2073	0.02
	1972	0		2018	-0.2		2043	0.01		2073	0.14
	1972	0		2018	0		2043	0		2073	0.52
	1972	0		2018	0		2043	0		2073	1.53
	1972	0		2018	0.1		2043	0		2073	0
	1972	0		2018	-0.9		2043	0.06		2073	0
	1972	0		2018	-1.2		2043	0.01		2073	0
	1972	0		2018	0		2043	0		2073	0
	1972	0		2018	0		2043	0		2073	0
	1972	0		2018	0		2043	0		2073	0
	1972	0		2018	-0.5		2043	0		2073	0
	1972	0		2018	0		2043	0		2073	0
	1972	0		2018	0.5		2043	0		2073	0
	1972	0		2018	0.1		2043	0		2073	-0.1
	1972	0		2018	1.7		2043	0		2073	0
	1972	0		2018	1.4		2043	0		2073	0
	1972	0		2018	3.9		2043	0		2073	0
	1972	0		2018	2.3		2043	0.1		2073	0
	1972	0		2018	2.9		2043	0		2073	0
	1972	0		2018	-0.2		2043	0		2073	0
	1972	0		2018	-1.5		2043	4.2		2073	0
	1972	0		2018	-3.4		2043	1.21		2073	0
	1972	0		2018	-0.2		2043	0		2073	-0.1
	1972	0		2018	0.2		2043	0.02		2073	1.9
	1972	0		2018	0		2043	0.65		2073	0
	1972	0		2018	-2.2		2043	0.9		2073	0
	1972	0		2018	-0.2		2043	0.1		2073	-3.8
	1972	0		2018	-0.2		2043	0		2073	-2.9
	1972	0		2018	0		2043	0.01		2073	-0.77
	1972	0		2018	-0.2		2043	1.01		2073	0.06
	1972	0		2018	0		2043	1.29		2073	0.5
	1972	0		2018	0		2043	1.41		2073	0
	1972	0		2018	0.6		2043	5.54		2073	0
	1972	0		2018	0		2043	1.67		2073	0
	1972	0		2018	0		2043	-0.4		2073	0
	1972	0		2018	-0.9		2043	-0.2		2073	0.01
	1972	0		2018	0		2043	0.21		2073	0
	1972	0		2018	-1.2		2043	0.06		2073	0
	1972	0		2018	3		2043	0		2073	0.01
	1972	0		2018	0		2043	0		2073	0.08
	1972	0		2018	-0.1		2043	0.2		2073	0.31
	1972	0		2018	-2.5		2043	0.5		2073	2.8
	1972	0		2018	0		2043	3.3		2073	0.55
	1972	0		2018	0		2043	0		2073	0
	1972	0		2018	-7.3		2043	0.5		2073	0.03
	1972	0		2018	0.5		2043	1.3		2073	0
	1972	0		2018	4.7		2043	0.55		2073	0
	1972	0		2018	1.5		2043	0		2073	0
	1972	0		2018	-0.6		2043	0		2073	-1.8
	1972	0		2018	0		2043	0		2073	-3.5
	1972	0		2018	0.2		2043	-4.7		2073	-0.2
	1972	0		2018	0		2043	-25.1		2073	0
	1972	0		2018	0		2043	0.07		2073	0.33
	1972	0		2018	1		2043	0		2073	0.03
	1972	0		2018	0		2043	0		2073	0.01
	1972	0		2018	0		2043	0		2073	3.99
	1972	0		2018	0		2043	0		2073	0.2
	1972	0		2018	0.2		2043	0		2073	0.93
	1972	0		2018	0		2043	0		2073	9.86
	1972	0		2018	0		2043	0		2073	5.78
	1972	0		2018	0		2043	0		2073	0.02
	1972	0		2018	0		2043	0		2073	0
	1972	0		2018	0		2043	-0.1		2073	0
	1972	0		2018	0		2043	-0.1		2073	0
	1972	0		2018	0		2043	0		2073	-3.3
	1972	0		2018	0		2043	0		2073	-1.1
	1972	0		2018	0		2043	0		2073	-30.1
	1972	0		2018	-0.1		2043	0		2073	0.29
	1972	0		2018	-0.5		2043	0		2073	-2.2
	1972	0		2018	-0.4		2043	0		2073	0
	1972	0		2018	-7.7		2043	3.35		2073	0.63
	1972	0		2018	0.2		2043	3.16		2073	2.7
	1972	0		2018	0		2043	0.03		2073	1.8
	1972	0		2018	0		2043	0		2073	0.4
	1972	0		2018	0		2043	0		2073	0
	1972	0		2018	0		2043	0.33		2073	0
	1972	0		2018	0		2043	1.11		2073	0
	1972	0		2018	0		2043	12.55		2073	0
	1972	0		2018	0		2043	12.22		2073	0.02
	1972	0		2018	2.4		2043	4		2073	0
	1972	0.7		2018	0.7		2043	1.67		2073	0
	1972	0		2018	-2.4		2043	2.86		2073	-1.5
	1972	0		2018	0		2043	0.61		2073	0.01
	1972	1.2		2018	1.2		2043	0.07		2073	0.01
	1972	0		2018	0		2043	0.1		2073	0
	1972	0		2018	0		2043	1.61		2073	0
	1972	3.1		2018	3.1		2043	0.86		2073	0
	1972	0		2018	0		2043	0.9		2073	0
	1972	0		2018	0		2043	3.6		2073	0
	1972	0		2018	0.2		2043	0.7		2073	0.82
	1972	0		2018	0.5		2043	2.7		2073	22.32
	1972	0		2018	2		2043	6.5		2073	2.85
	1972	0		2018	6.2		2043	4.12		2073	7.59
	1972	0		2018	0		2043	3.28		2073	3.44
	1972	0		2018	0		2043	0		2073	0.17
	1972	0		2018	0		2043	0		2073	0
	1972	0		2018	0		2043	0		2073	0
	1972	0		2018	0		2043	1.1		2073	17.1
	1972	0		2018	0		2043	7.4		2073	10.3
	1972	0		2018	0		2043	8.8		2073	3.2
	1972	0		2018	0		2043	26.47		2073	-0.1
	1972	0		2018	0		2043	10.12		2073	0.01
	1972	0		2018	-0.1		2043	3.28		2073	8.54
	1972	0		2018	0		2043	3.58		2073	1.46
	1972	0		2018	-0.3		2043	8.48		2073	13.3
	1972	3.5		2018	0.9		2043	9.03		2073	19.76
	1972	0.1		2018	-1.1		2043	4.73		2073	1.26
	1972	0		2018	-1		2043	3.67		2073	0.09
	1972	0		2018	-5.6		2043	1.91		2073	0.61
	1972	0		2018	-0.2		2043	0		2073	-3.1
	1972	0		2018	0		2043	0		2073	0.51
	1972	0		2018	0		2043	0		2073	0
	1972	0		2018	-3.5		2043	0.1		2073	0
	1972	0		2018	-0.5		2043	2.96		2073	3.3
	1972	0		2018	0		2043	18.88		2073	0
	1972	0		2018	-0.1		2043	4.35		2073	0
	1972	0		2018	0		2043	4.97		2073	0.14
	1972	0		2018	0		2043	-0.2		2073	-0.09
	1972	17.6		2018	20.3		2043	-0.2		2073	0
	1972	0.5		2018	0.5		2043	-0.2		2073	0
	1972	0.5		2018	0.5		2043	0		2073	0
	1972	13.6		2018	13.6		2043	-2.8		2073	0
	1972	0		2018	0		2043	1.9		2073	0
	1972	0		2018	0		2043	12.5		2073	0
	1972	0		2018	0		2043	0.02		2073	0
	1972	0		2018	0		2043	0.1		2073	0
	1972	0		2018	0		2043	0		2073	0
	1972	0		2018	0.1		2043	0.6		2073	0
	1972	7.2		2018	7.2		2043	13.25		2073	0
	1972	0		2018	16.5		2043	27.84		2073	0
	1972	0		2018	16		2043	25.62		2073	0.01
	1972	0		2018	0		2043	-0.15		2073	0.69
	1972	0		2018	1.4		2043	0.87		2073	0.5
	1972	0		2018	-0.6		2043	2.16		2073	-4.8
	1972	1.8		2018	1.5		2043	0		2073	0.17
	1972	7.1		2018	6.6		2043	0		2073	-3.4
	1972	1.5		2018	1.5		2043	0		2073	0
	1972	10.5		2018	10.5		2043	0		2073	0.27
	1972	0		2018	0		2043	-19.7		2073	2.32
	1972	0		2018	0		2043	-47.8		2073	6.96
	1972	0		2018	0		2043	-6.7		2073	0.05
	1972	0		2018	0		2043	0.02		2073	0.02
	1972	0		2018	0		2043	0.79		2073	2.21
	1972	19		2018	19.1		2043	28.43		2073	1.13
	1972	0		2018	0		2043	7.51		2073	13.2
	1972	0		2018	0		2043	3.92		2073	17
	1972	0		2018	0		2043	4.31		2073	3.29
	1972	0		2018	0.2		2043	0.64		2073	0.03
	1972	9.6		2018	9.8		2043	0.22		2073	0.11
	1972	0		2018	0		2043	20.99		2073	14.38
	1972	0		2018	0		2043	18.85		2073	1.46
	1972	0.3		2018	0.3		2043	0.61		2073	0.1
	1972	25.6		2018	25.6		2043	0.16		2073	-15.4
	1972	0.5		2018	0.5		2043	0.16		2073	22.05
	1972	0		2018	0		2043	0.04		2073	1.03
	1972	0		2018	0		2043	1.99		2073	0.19
	1972	0		2018	-13.5		2043	8.3		2073	13.19
	1972	0		2018	-1.6		2043	15.07		2073	6.71
	1972	0		2018	-1.2		2043	0.25		2073	0.01
	1972	0		2018	-0.5		2043	0.05		2073	0
	1972	0		2018	0		2043	0		2073	0
	1972	0		2018	0		2043	1.9		2073	0
	1972	0		2018	0		2043	1.2		2073	0.03
	1972	0		2018	0		2043	0.87		2073	0.68
	1972	0		2018	0		2043	6.65		2073	0.06
	1972	0		2018	-0.5		2043	0.07		2073	1.56
	1972	0.4		2018	0.4		2044	0		2074	0.81
	1973	0		2019	0		2044	0		2074	1.39
	1973	0		2019	0		2044	0		2074	11.48
	1973	0		2019	7.5		2044	-4.21		2074	13.57
	1973	0		2019	-9.3		2044	-36.98		2074	3.63
	1973	0		2019	0		2044	-7.23		2074	0.06
	1973	0		2019	22.6		2044	-0.58		2074	0.17
	1973	0		2019	45		2044	-10.5		2074	-4.05
	1973	0		2019	0		2044	0.01		2074	-0.3
	1973	0		2019	21.4		2044	0		2074	0
	1973	0		2019	2.7		2044	0.2		2074	-2.9
	1973	0		2019	0		2044	31.08		2074	-41.4
	1973	0		2019	20.6		2044	7.56		2074	-48.4
	1973	0		2019	0		2044	0.12		2074	0
	1973	0		2019	-0.1		2044	0.04		2074	1.5
	1973	0		2019	0		2044	2.7		2074	19.24
	1973	0		2019	0.6		2044	0.85		2074	0
	1973	2.4		2019	2.3		2044	0.31		2074	4.1
	1973	0.5		2019	0.5		2044	0.02		2074	0.2
	1973	1.5		2019	-1.1		2044	-12.1		2074	5.35
	1973	18.4		2019	18.4		2044	-9.5		2074	6.77
	1973	6.2		2019	9.4		2044	-3.4		2074	-2.99
	1973	0		2019	-8.5		2044	-1.6		2074	0
	1973	0		2019	-0.2		2044	-7.2		2074	3
	1973	0		2019	0		2044	0		2074	-3.6
	1973	0		2019	0		2044	3.18		2074	0.1
	1973	0		2019	-7.4		2044	4.91		2074	7.7
	1973	0		2019	-0.2		2044	-2.43		2074	1.71
	1973	0.6		2019	1.4		2044	2.36		2074	-0.31
	1973	0		2019	0		2044	6.29		2074	3.7
	1973	0		2019	-7.4		2044	6.43		2074	0
	1973	0		2019	0		2044	10.31		2074	0
	1973	0		2019	0		2044	-2.6		2074	0.08
	1973	0		2019	0		2044	-1.38		2074	0.01
	1973	0		2019	0		2044	3.26		2074	0
	1973	0		2019	0		2044	12.85		2074	0.02
	1973	0		2019	0		2044	0.07		2074	0.75
	1973	0		2019	-5.8		2044	0		2074	0.02
	1973	0		2019	-0.6		2044	-3.7		2074	0.08
	1973	0		2019	-28.3		2044	0.68		2074	7.23
	1973	0		2019	-16.4		2044	0.33		2074	3.09
	1973	0		2019	0.2		2044	-0.2		2074	0.04
	1973	0		2019	3		2044	0.44		2074	-5.1
	1973	0		2019	0		2044	2.98		2074	-3.7
	1973	0		2019	-0.8		2044	8.04		2074	0
	1973	0		2019	2.1		2044	0		2074	0
	1973	0		2019	-26.2		2044	0		2074	0.02
	1973	0		2019	-4.1		2044	0		2074	0
	1973	0		2019	0		2044	0		2074	0
	1973	0		2019	0		2044	0		2074	0.27
	1973	0		2019	0		2044	0.2		2074	-0.04
	1973	0		2019	0		2044	0.57		2074	7.04
	1973	0		2019	0		2044	0		2074	14.18
	1973	0		2019	0		2044	0		2074	-2.49
	1973	0		2019	0		2044	0		2074	4.7
	1973	0		2019	-12		2044	2.28		2074	-2.1
	1973	9.1		2019	9.1		2044	0.04		2074	1.21
	1973	28.6		2019	28.6		2044	0		2074	8.46
	1973	0.9		2019	0.9		2044	0		2074	25.79
	1973	2		2019	2		2044	0		2074	2.64
	1973	4		2019	4		2044	0		2074	0.09
	1973	2.8		2019	2.8		2044	0		2074	0.14
	1973	38		2019	38		2044	0.96		2074	0.03
	1973	3.7		2019	3.7		2044	0.37		2074	0.05
	1973	0		2019	0		2044	0		2074	0.4
	1973	0		2019	0		2044	0		2074	0.17
	1973	0		2019	0		2044	0.01		2074	-0.84
	1973	0		2019	-3.8		2044	0.1		2074	0.01
	1973	0		2019	0		2044	1.91		2074	1.66
	1973	0		2019	0		2044	1.1		2074	0
	1973	0		2019	0		2044	1.4		2074	3.66
	1973	0.6		2019	0.6		2044	1		2074	0.31
	1973	0		2019	0		2044	0.39		2074	-2.2
	1973	0		2019	-2.9		2044	0.01		2074	0
	1973	26.8		2019	26.8		2044	0.03		2074	0
	1973	0.9		2019	0.9		2044	1.11		2074	0
	1973	0.4		2019	0.2		2044	0.05		2074	0
	1973	0		2019	0		2044	3.12		2074	0
	1973	0		2019	0		2044	0		2074	0.01
	1973	0		2019	0		2044	-12.88		2074	13.35
	1973	0		2019	0.1		2044	-13.67		2074	16.23
	1973	4.7		2019	4.7		2044	12.27		2074	-0.61
	1973	0.1		2019	0.1		2044	13.2		2074	1.4
	1973	0		2019	0		2044	10.93		2074	17.9
	1973	0		2019	0		2044	5.24		2074	0.21
	1973	0		2019	0		2044	0.51		2074	-4.6
	1973	0		2019	0.5		2044	22.04		2074	-0.11
	1973	0		2019	0		2044	1.61		2074	8.6
	1973	0		2019	-0.9		2044	7.47		2074	-0.88
	1973	0		2019	-9.5		2044	0.98		2074	-0.9
	1973	0		2019	0		2044	-0.08		2074	0.22
	1973	0		2019	-4.3		2044	-1.29		2074	0.4
	1973	0		2019	0		2044	15.49		2074	0.06
	1973	0		2019	0		2044	2.01		2074	0
	1973	17.3		2019	17.3		2044	17.59		2074	-0.08
	1973	0.6		2019	0.6		2044	12.66		2074	-3.1
	1973	0		2019	0		2044	0.01		2074	0.01
	1973	0		2019	0.2		2044	0.04		2074	1.78
	1973	2		2019	2.1		2044	1.3		2074	-5.19
	1973	20.3		2019	20.9		2044	1.21		2074	0.32
	1973	2.8		2019	3.1		2044	1.27		2074	3.58
	1973	0		2019	0.2		2044	0		2074	5.52
	1973	0		2019	0		2044	-0.9		2074	35.86
	1973	0.3		2019	0.3		2044	0		2074	3.14
	1973	0		2019	0		2044	0		2074	27.92
	1973	0		2019	0		2044	0		2074	0.43
	1973	0		2019	0		2044	0		2074	-3.57
	1973	0		2019	0		2044	0		2074	-27.8
	1973	0		2019	0		2044	0		2074	0
	1973	0		2019	2.2		2044	-0.1		2074	0.62
	1973	0		2019	-1		2044	-0.3		2074	-18.85
	1973	0		2019	0		2044	0.12		2074	-12.92
	1973	0		2019	-1.4		2044	0.39		2074	1.02
	1973	0		2019	-0.1		2044	3.37		2074	5.71
	1973	0		2019	0		2044	2.8		2074	7.64
	1973	0		2019	-1.7		2044	-0.75		2074	0.15
	1973	0		2019	1.8		2044	11.8		2074	-1.51
	1973	0		2019	-18.2		2044	-8.27		2074	0
	1973	0		2019	-21.9		2044	2.33		2074	0
	1973	0		2019	0		2044	2.11		2074	-0.3
	1973	0		2019	0		2044	0		2074	-0.19
	1973	0		2019	0		2044	-1.12		2074	0.63
	1973	0		2019	0		2044	8.22		2074	0
	1973	0		2019	0		2044	12.76		2074	0.56
	1973	0		2019	0		2044	0.99		2074	1.16
	1973	0		2019	0		2044	-0.59		2074	0.06
	1973	0		2019	0		2044	0.2		2074	0.12
	1973	0		2019	-1.9		2044	-0.1		2074	0.17
	1973	0		2019	-3.3		2044	5.4		2074	6.55
	1973	0		2019	0		2044	14		2074	5.28
	1973	0		2019	0		2044	9.2		2074	1.71
	1973	0		2019	0.2		2044	0.11		2074	-3.3
	1973	1		2019	1.3		2044	0.2		2074	0
	1973	13.3		2019	13.7		2044	0.09		2074	0
	1973	0		2019	8.5		2044	0.07		2074	0
	1973	0		2019	0		2044	0.17		2074	0
	1973	0		2019	2.8		2044	3.66		2074	-0.09
	1973	0		2019	10.7		2044	2.99		2074	-1.35
	1973	0		2019	2.6		2044	1.88		2074	-4
	1973	0		2019	5.1		2044	13.47		2074	0.03
	1973	0.1		2019	0.2		2044	3.08		2074	0.02
	1973	0		2019	3.8		2044	0.02		2074	0
	1973	0		2019	0.3		2044	0.7		2074	-3.86
	1973	0		2019	0		2044	0.3		2074	-2.33
	1973	0		2019	0		2044	2.6		2074	0.02
	1973	0		2019	0		2044	1.35		2074	4.14
	1973	0		2019	0		2044	4.8		2074	0.23
	1973	0		2019	-0.5		2044	6.93		2074	0
	1973	0		2019	0		2044	0.74		2074	0.4
	1973	0		2019	-0.1		2044	0.51		2074	0.02
	1973	0		2019	0		2044	0.05		2074	1.99
	1973	0		2019	-3.7		2044	0.14		2074	4.65
	1973	0		2019	0		2044	3.2		2074	1
	1973	0		2019	0		2044	0.66		2074	-0.1
	1973	0		2019	0		2044	72.39		2074	0
	1973	0		2019	-3.2		2044	0		2074	0
	1973	0		2019	-5.2		2044	-0.46		2074	5.74
	1973	0		2019	0		2044	6.14		2074	5.4
	1973	0		2019	0		2044	0		2074	10.02
	1973	0		2019	-1.1		2044	0.06		2074	8.3
	1973	0		2019	-2.8		2044	2.21		2074	-1.1
	1973	0		2019	-0.1		2044	1.2		2074	2.75
	1973	0		2019	0		2044	0.18		2074	0.46
	1973	0		2019	-0.1		2044	3.37		2074	-12.29
	1973	0		2019	1.5		2044	0.1		2074	32.79
	1973	0		2019	-0.1		2044	8.91		2074	35.79
	1973	0		2019	-1.4		2044	0.04		2074	2.32
	1973	0		2019	0		2044	0.83		2074	-2.45
	1973	0		2019	3.1		2044	0		2074	-19.32
	1973	0		2019	-2.2		2044	0.01		2074	0.86
	1973	0		2019	-3.8		2044	0		2074	8.94
	1973	0		2019	-3.3		2044	0		2074	14.33
	1973	0		2019	-1.7		2044	0		2074	-1.3
	1973	0		2019	-10.5		2044	-4		2074	-1.96
	1973	0		2019	0		2044	-4.1		2074	-4.5
	1973	0		2019	0		2044	0.18		2074	-5
	1973	0		2019	-1.3		2044	0.03		2074	0
	1973	0		2019	-9.4		2044	0		2074	-1.1
	1973	0		2019	-47.2		2044	0.24		2074	-0.1
	1973	0		2019	-0.1		2044	0.13		2074	0
	1973	0		2019	-1.6		2044	0.23		2074	-5
	1973	0		2019	0		2044	0		2074	-2.8
	1973	0		2019	0		2044	0		2074	-2.6
	1973	0		2019	0		2044	0		2074	-3.89
	1973	0		2019	0		2044	0.17		2074	-0.9
	1973	0		2019	0.1		2044	0		2074	-8.42
	1973	0		2019	0		2044	6.4		2074	-4.63
	1973	0		2019	2.4		2044	38.3		2074	-3.7
	1973	0		2019	4.5		2044	0.1		2074	-1.3
	1973	0		2019	-0.1		2044	0		2074	0.1
	1973	0		2019	0		2044	0		2074	0
	1973	0		2019	0		2044	0.9		2074	0
	1973	0		2019	0		2044	0.37		2074	0
	1973	0		2019	-0.8		2044	20.7		2074	0
	1973	0		2019	0		2044	4.44		2074	0
	1973	0		2019	-0.2		2044	-0.1		2074	-0.3
	1973	0		2019	0		2044	-1.8		2074	0
	1973	0		2019	-1.3		2044	0		2074	0
	1973	0		2019	-4.5		2044	0		2074	0
	1973	0		2019	0		2044	0.3		2074	0
	1973	0		2019	0		2044	0		2074	0.01
	1973	0		2019	-0.1		2044	0		2074	0
	1973	0		2019	0		2044	4.8		2074	0
	1973	0		2019	0		2044	-0.1		2074	0
	1973	0		2019	0		2044	1.6		2074	0.06
	1973	0		2019	0		2044	14.9		2074	0.01
	1973	0		2019	0		2044	1.9		2074	0
	1973	0		2019	-0.1		2044	0.2		2074	0.4
	1973	0		2019	-4.5		2044	0		2074	1.2
	1973	0		2019	0		2044	0		2074	0
	1973	0		2019	0		2044	0		2074	0
	1973	0		2019	0		2044	0		2074	0
	1973	0		2019	0		2044	0.28		2074	0
	1973	0		2019	0		2044	0		2074	0
	1973	0		2019	-0.3		2044	0		2074	0
	1973	0		2019	-3.8		2044	0		2074	0
	1973	0		2019	-8.6		2044	0		2074	0
	1973	0		2019	0		2044	-0.98		2074	0
	1973	0		2019	0		2044	0.2		2074	0
	1973	0		2019	0		2044	1.1		2074	0
	1973	0		2019	0		2044	0.1		2074	0.01
	1973	0		2019	0		2044	1.18		2074	0
	1973	0		2019	0		2044	-0.1		2074	0.12
	1973	0		2019	0		2044	0.01		2074	0.65
	1973	0		2019	0		2044	-0.2		2074	0
	1973	0		2019	-0.1		2044	-1.3		2074	0
	1973	0		2019	0		2044	-3.6		2074	0.2
	1973	1.9		2019	1.9		2044	0		2074	0.01
	1973	0		2019	0.3		2044	-0.8		2074	6.91
	1973	0		2019	0		2044	0		2074	5.59
	1973	6.6		2019	6.6		2044	0		2074	1.41
	1973	0		2019	0		2044	0		2074	5.54
	1973	17.4		2019	17.4		2044	0		2074	3.27
	1973	0		2019	-0.7		2044	0		2074	-0.4
	1973	0		2019	-9.5		2044	-1.7		2074	-0.2
	1973	0		2019	-4.3		2044	0		2074	0.21
	1973	0		2019	8		2044	0		2074	4.06
	1973	0		2019	6.1		2044	0		2074	0.6
	1973	0		2019	1.7		2044	0		2074	9.5
	1973	0		2019	3.4		2044	0		2074	3.4
	1973	0		2019	0		2044	-0.2		2074	0
	1973	0		2019	0		2044	-0.1		2074	0
	1973	0		2019	0.3		2044	0		2074	0
	1973	0		2019	0.8		2044	1.1		2074	0.5
	1973	0		2019	0		2044	0		2074	13.4
	1973	6.4		2019	6.4		2044	0		2074	0.45
	1973	0		2019	0		2044	-0.88		2074	0.1
	1973	0		2019	0		2044	0.35		2074	2
	1973	0		2019	-0.5		2044	7.4		2074	0
	1973	0		2019	-0.1		2044	1.2		2074	-4.7
	1973	0		2019	-0.1		2044	0.1		2074	-25.1
	1973	0		2019	-2.6		2044	-1.7		2074	0.07
	1973	0		2019	0		2044	-6.1		2074	0
	1973	0		2019	0		2044	-0.1		2074	0
	1973	0.3		2019	0.7		2044	0		2074	0
	1973	0		2019	0		2044	0		2074	0.1
	1973	0		2019	0		2044	-1		2074	0.5
	1973	0		2019	0		2044	-0.5		2074	0
	1973	0		2019	0		2044	-1.5		2074	0
	1973	0		2019	0		2044	-3.6		2074	0
	1973	0		2019	0.1		2044	-2.6		2074	0
	1973	0		2019	0		2044	3.52		2074	-0.1
	1973	0		2019	0		2044	4.62		2074	-0.1
	1973	0		2019	0		2044	0		2074	0
	1973	0		2019	0		2044	0.1		2074	0
	1973	0		2019	-0.1		2044	-5		2074	0.3
	1973	0		2019	0		2044	0.12		2074	0
	1973	0		2019	2		2044	0		2074	1.2
	1973	0		2019	0		2044	0.01		2074	0
	1973	0		2019	0		2044	5.15		2074	3.35
	1973	2.7		2019	2.7		2044	1.24		2074	1.66
	1973	19.3		2019	19.3		2044	0.9		2074	0.03
	1973	0		2019	0		2044	3.54		2074	0
	1973	0		2019	0		2044	0.13		2074	0
	1973	0		2019	0		2044	0		2074	0.33
	1973	0		2019	0		2044	3.7		2074	1.11
	1973	0		2019	0		2044	8.8		2074	12.55
	1973	0		2019	0		2044	0		2074	11.92
	1973	0		2019	0		2044	0		2074	0.1
	1973	0		2019	0		2044	1.23		2074	1.67
	1973	0		2019	0		2044	0.2		2074	2.86
	1973	0		2019	0		2044	0		2074	0.61
	1973	0		2019	0		2044	0		2074	0.07
	1973	0		2019	0		2044	0		2074	0.1
	1973	0		2019	0		2044	0		2074	1.61
	1973	0		2019	0		2044	0		2074	0.86
	1973	0.3		2019	0.3		2044	0		2074	0
	1973	0		2019	0		2044	0		2074	0
	1973	0		2019	0		2044	0		2074	0
	1973	0		2019	0		2044	17.1		2074	0
	1973	0		2019	0		2044	7.2		2074	0
	1973	0		2019	0		2044	7.5		2074	1.42
	1973	0		2019	-0.4		2044	0		2074	2.48
	1973	0		2019	-0.6		2044	2.26		2074	0
	1973	0		2019	-17		2044	0		2074	0
	1973	0		2019	0		2044	1.15		2074	0
	1973	0		2019	0		2044	0.29		2074	1.1
	1973	0		2019	0		2044	0		2074	7.4
	1973	0		2019	0		2044	0		2074	9.4
	1973	1.8		2019	1.8		2044	0		2074	26.47
	1973	1.1		2019	1.1		2044	0		2074	23.12
	1973	11.4		2019	9.7		2044	0		2074	0.68
	1973	0		2019	-1.8		2044	0		2074	0.08
	1973	0		2019	0.2		2044	0		2074	-1.32
	1973	0		2019	0		2044	0		2074	0.03
	1973	0		2019	0		2044	2.08		2074	4.73
	1973	0		2019	0		2044	1.51		2074	0.67
	1973	1.2		2019	-0.1		2044	20.16		2074	0.11
	1973	0		2019	0		2044	1.16		2074	0
	1973	0		2019	-0.1		2044	0		2074	0
	1973	0		2019	0		2044	0.01		2074	0
	1973	0		2019	0		2044	0.36		2074	0
	1973	0		2019	0		2044	0.81		2074	0.26
	1973	0		2019	0		2044	0.03		2074	18.88
	1973	0		2019	1.4		2044	0		2074	2.75
	1973	0		2019	0.1		2044	0		2074	0.77
	1973	0		2019	0		2044	0		2074	-1.3
	1973	1.3		2019	7.6		2044	0		2074	-0.2
	1973	0		2019	0		2044	-3.52		2074	-0.2
	1973	1.5		2019	1.5		2044	-3.08		2074	0
	1973	0		2019	-1.3		2044	3.57		2074	-2.8
	1973	0		2019	0		2044	-1.82		2074	0
	1973	9.6		2019	9.6		2044	-2.51		2074	0
	1973	0		2019	0		2044	5.07		2074	0.02
	1973	0		2019	0.8		2044	10.88		2074	-0.1
	1973	0		2019	8		2044	29.04		2074	0
	1973	0		2019	0		2044	1.86		2074	0
	1973	0		2019	1.7		2044	2.04		2074	11.35
	1973	0.1		2019	58.4		2044	4.92		2074	21.24
	1973	0		2019	33.4		2044	1.22		2074	25.62
	1973	0		2019	5.9		2044	0		2074	-0.15
	1973	0		2019	0.1		2044	0.01		2074	0.87
	1973	0		2019	0		2044	0.01		2074	2.16
	1973	0		2019	0		2044	53.7		2074	0
	1973	5.6		2019	5.6		2044	-8.6		2074	0
	1973	11.5		2019	11.5		2044	-1.2		2074	0
	1973	11.4		2019	9.8		2044	1.68		2074	0
	1973	0.1		2019	0.1		2044	-0.95		2074	-19.7
	1973	0		2019	-4		2044	5.41		2074	-47.8
	1973	0		2019	0		2044	19.74		2074	-6.7
	1973	0		2019	-2.1		2044	1.63		2074	0.02
	1973	0.3		2019	0.3		2044	0.01		2074	0.79
	1973	37.5		2019	34.5		2044	-0.1		2074	28.43
	1973	0		2019	15.9		2044	0		2074	7.51
	1973	21		2019	22.1		2044	0		2074	3.92
	1973	62.9		2019	62.9		2044	7.61		2074	4.21
	1973	8.5		2019	8.5		2044	16.08		2074	-1.96
	1973	0		2019	0		2044	10.07		2074	1.22
	1973	1.3		2019	1.3		2044	0.83		2074	26.19
	1973	0		2019	0.3		2044	16.02		2074	15.25
	1973	0.6		2019	1.9		2044	18.74		2074	0.01
	1973	26.5		2019	26.5		2044	0.72		2074	1.06
	1973	29		2019	29		2044	27.5		2074	0.16
	1973	9.4		2019	9.4		2044	0		2074	0.04
	1973	5.6		2019	5.6		2044	0.05		2074	9.79
	1973	18.6		2019	18.6		2044	1.95		2074	8.3
	1973	0		2019	0		2044	14.21		2074	15.07
	1973	0		2019	-5.1		2044	20.35		2074	0.25
	1973	0		2019	-0.1		2044	3.44		2074	0.05
	1973	0		2019	0		2044	10.32		2074	0
	1973	0		2019	0		2044	11.81		2074	0
	1973	0		2019	0		2044	0.19		2074	0
	1973	0.7		2019	0.7		2044	-5.08		2074	0.17
	1973	1.7		2019	1.7		2044	8.41		2074	3.25
	1973	0		2019	0		2044	13.13		2074	0.07
	1973	0		2019	-0.9		2045	6.83		2075	0
	1974	0		2020	2.1		2045	0.45		2075	0
	1974	0		2020	0		2045	0.1		2075	0
	1974	13.5		2020	2.3		2045	0.38		2075	-4.21
	1974	0		2020	-0.3		2045	8.41		2075	-38.68
	1974	0.4		2020	0.3		2045	10.71		2075	-8.23
	1974	0		2020	0.1		2045	-12.5		2075	2.52
	1974	0		2020	0		2045	0		2075	-10.5
	1974	0.9		2020	0.9		2045	28.8		2075	7.11
	1974	5.3		2020	5.3		2045	0.8		2075	0.7
	1974	53.8		2020	53.8		2045	0		2075	19
	1974	8.6		2020	8.6		2045	0.02		2075	4.68
	1974	0		2020	0		2045	-0.26		2075	-0.34
	1974	0		2020	0		2045	-0.1		2075	-0.08
	1974	0		2020	0		2045	0		2075	0.04
	1974	0		2020	0		2045	0.97		2075	0
	1974	0		2020	0		2045	5.58		2075	0.75
	1974	0		2020	0.7		2045	4.54		2075	0.31
	1974	0		2020	4.8		2045	0		2075	0.02
	1974	0		2020	-0.7		2045	0		2075	-12.3
	1974	0		2020	-0.2		2045	0.08		2075	-9.8
	1974	0		2020	-0.1		2045	1.61		2075	-3.4
	1974	0		2020	0		2045	10.45		2075	-1.6
	1974	0		2020	2		2045	0.76		2075	-6.5
	1974	0		2020	2.6		2045	1.89		2075	0
	1974	0		2020	0.1		2045	0.26		2075	2.58
	1974	1.4		2020	1.4		2045	-0.23		2075	4.91
	1974	2.3		2020	0		2045	-9.4		2075	-2.43
	1974	0		2020	6.4		2045	-6.06		2075	2.36
	1974	0		2020	0		2045	0.56		2075	6.29
	1974	9.2		2020	9.2		2045	7.05		2075	6.43
	1974	10.6		2020	10.6		2045	0		2075	5.71
	1974	58.6		2020	58.6		2045	0.05		2075	-2.6
	1974	2.8		2020	2.8		2045	2.35		2075	-1.38
	1974	0		2020	-0.1		2045	1.58		2075	3.46
	1974	3.5		2020	3.3		2045	12.42		2075	12.85
	1974	0		2020	10.5		2045	10.95		2075	9.97
	1974	0		2020	1.4		2045	0.24		2075	1.2
	1974	0		2020	0		2045	0		2075	-3.7
	1974	0		2020	13.7		2045	14.2		2075	0.68
	1974	7.4		2020	26.7		2045	-0.19		2075	0.33
	1974	0.6		2020	2		2045	-2.89		2075	-0.1
	1974	0		2020	1.3		2045	5.88		2075	0.44
	1974	0		2020	0		2045	-4.41		2075	2.58
	1974	0		2020	-5.4		2045	25.33		2075	8.04
	1974	0		2020	0		2045	9		2075	0
	1974	0		2020	0		2045	13.74		2075	0
	1974	0.3		2020	0.3		2045	1.81		2075	0
	1974	0		2020	0		2045	0		2075	0
	1974	0		2020	0		2045	0.02		2075	0
	1974	0		2020	0		2045	3.4		2075	0.2
	1974	12.5		2020	12.5		2045	1.68		2075	0.57
	1974	15		2020	15.2		2045	0.01		2075	0.1
	1974	0		2020	0		2045	2.14		2075	0
	1974	0		2020	0.2		2045	4.02		2075	0
	1974	0		2020	0		2045	13.11		2075	2.08
	1974	0		2020	0		2045	9.18		2075	0.04
	1974	5		2020	21.7		2045	-5.77		2075	0
	1974	0		2020	0		2045	-1		2075	0.6
	1974	6.2		2020	8.8		2045	1.4		2075	0
	1974	14.8		2020	15.1		2045	1.92		2075	0.1
	1974	0		2020	0		2045	7.46		2075	0
	1974	0		2020	0		2045	0.85		2075	0.06
	1974	0		2020	0		2045	-0.69		2075	1.47
	1974	0		2020	0		2045	4.3		2075	0.9
	1974	0		2020	0		2045	2.6		2075	0
	1974	0		2020	-0.1		2045	0.1		2075	0.01
	1974	0		2020	0		2045	-1.26		2075	0.1
	1974	0		2020	0.2		2045	0.17		2075	1.91
	1974	0		2020	3.4		2045	0.1		2075	0
	1974	0		2020	0		2045	0.1		2075	0
	1974	0.1		2020	0		2045	1		2075	1.2
	1974	0		2020	-0.1		2045	0.2		2075	2.49
	1974	0		2020	-0.6		2045	0		2075	0.81
	1974	0		2020	0		2045	11.32		2075	0.33
	1974	0		2020	0.6		2045	0.29		2075	0.31
	1974	0		2020	0		2045	0.01		2075	2.35
	1974	15.9		2020	15.9		2045	0		2075	3.12
	1974	2.2		2020	3		2045	0.7		2075	0
	1974	0		2020	2.2		2045	1.11		2075	-14.68
	1974	0		2020	1.9		2045	9.63		2075	-13.67
	1974	0		2020	-0.1		2045	-1.1		2075	12.27
	1974	0		2020	-0.4		2045	-2.68		2075	13.2
	1974	1.3		2020	0.9		2045	4.26		2075	7.43
	1974	0		2020	-3		2045	0.03		2075	3.14
	1974	0.3		2020	0.3		2045	5.25		2075	3.61
	1974	6		2020	9.2		2045	15.73		2075	22.04
	1974	0		2020	0.6		2045	5.79		2075	4.21
	1974	0		2020	-0.7		2045	0.34		2075	9.07
	1974	0		2020	0		2045	0.79		2075	0.38
	1974	0		2020	0		2045	0.89		2075	-0.08
	1974	0		2020	-0.4		2045	-0.39		2075	-1.29
	1974	0		2020	0		2045	1.7		2075	1.69
	1974	0		2020	-1		2045	2.14		2075	1.01
	1974	0		2020	-2.5		2045	1.08		2075	12.89
	1974	0		2020	-1.8		2045	-8.27		2075	9.66
	1974	0		2020	-1.8		2045	2.55		2075	0.01
	1974	0		2020	0.8		2045	2.31		2075	0.04
	1974	0		2020	1.1		2045	12.65		2075	1.3
	1974	0		2020	0.4		2045	5.86		2075	4.31
	1974	0		2020	-2.4		2045	-33.09		2075	2.87
	1974	0		2020	-0.6		2045	7.41		2075	0
	1974	0		2020	-0.9		2045	9.01		2075	-0.9
	1974	0		2020	-0.2		2045	35.29		2075	1.5
	1974	0		2020	0		2045	0.8		2075	0
	1974	0		2020	0		2045	1.9		2075	0
	1974	0		2020	0		2045	0.2		2075	0
	1974	6.6		2020	6.6		2045	0		2075	9
	1974	23.1		2020	23.1		2045	9.24		2075	5.1
	1974	1.2		2020	1.2		2045	5.4		2075	35
	1974	13.7		2020	13.7		2045	3.67		2075	0
	1974	8.3		2020	8.3		2045	10.25		2075	12.62
	1974	1.9		2020	1.9		2045	0		2075	3.29
	1974	0		2020	0		2045	-0.4		2075	3.57
	1974	0		2020	0		2045	0		2075	0
	1974	0.3		2020	0.3		2045	0		2075	-0.75
	1974	0.6		2020	0		2045	0.7		2075	12.4
	1974	2.6		2020	-0.3		2045	3.23		2075	-7.87
	1974	8.3		2020	7.7		2045	-3.74		2075	2.33
	1974	40.3		2020	41.5		2045	-7		2075	2.11
	1974	25.5		2020	21.8		2045	-23.6		2075	0
	1974	0		2020	-2		2045	-1		2075	-1.12
	1974	0		2020	0.1		2045	0		2075	8.22
	1974	0		2020	0.1		2045	11.32		2075	13.16
	1974	0		2020	0		2045	4.73		2075	0.99
	1974	0		2020	0		2045	2.12		2075	-0.59
	1974	0		2020	0		2045	-0.63		2075	3.4
	1974	0		2020	0		2045	-2.1		2075	2.3
	1974	0		2020	0		2045	1.19		2075	0
	1974	0		2020	0		2045	0.11		2075	-0.3
	1974	0		2020	0		2045	-0.2		2075	0.1
	1974	0.6		2020	0.2		2045	-0.6		2075	2.61
	1974	0.1		2020	-3.9		2045	-1.9		2075	6
	1974	11.1		2020	15		2045	1.48		2075	0.09
	1974	0		2020	-0.2		2045	0.73		2075	12.77
	1974	0		2020	0.2		2045	5.12		2075	0.17
	1974	0		2020	-2.3		2045	0.1		2075	3.66
	1974	0.3		2020	-1.4		2045	-0.9		2075	2.99
	1974	0.2		2020	0.2		2045	-4		2075	0.18
	1974	0		2020	-0.3		2045	-5.4		2075	16.47
	1974	0		2020	-5.4		2045	-0.99		2075	7.38
	1974	0		2020	0		2045	-1.1		2075	4.82
	1974	0		2020	0		2045	1.71		2075	12.1
	1974	0		2020	0		2045	0.04		2075	1.4
	1974	0		2020	-0.3		2045	0		2075	9.7
	1974	0		2020	0		2045	0.13		2075	0.75
	1974	0		2020	3.3		2045	0.05		2075	6.1
	1974	0		2020	18.8		2045	-0.5		2075	6.93
	1974	0		2020	15.5		2045	-0.02		2075	2.64
	1974	0		2020	0.6		2045	-15.37		2075	5.81
	1974	0		2020	-0.7		2045	-0.08		2075	1.05
	1974	0		2020	-2.4		2045	0.02		2075	3.54
	1974	0		2020	-0.4		2045	6.69		2075	6.1
	1974	0		2020	0.2		2045	21.4		2075	4.86
	1974	0		2020	49.3		2045	10.9		2075	3.59
	1974	0		2020	25.4		2045	1.73		2075	0
	1974	0		2020	-2.7		2045	0.76		2075	-0.46
	1974	0		2020	0.3		2045	-1.44		2075	0.34
	1974	0		2020	1.7		2045	-19.94		2075	4.6
	1974	0		2020	0		2045	-2.2		2075	0.06
	1974	0		2020	-5.9		2045	-5.3		2075	0.51
	1974	0		2020	0		2045	0.13		2075	12.8
	1974	0		2020	0		2045	1.5		2075	18.48
	1974	0		2020	-1.7		2045	0.89		2075	17.57
	1974	0		2020	0		2045	3.45		2075	0
	1974	0		2020	0		2045	0		2075	0.01
	1974	0		2020	0		2045	-0.1		2075	0.04
	1974	0		2020	0		2045	0.54		2075	0.83
	1974	0		2020	0		2045	0.87		2075	0
	1974	0		2020	-0.6		2045	3.86		2075	0.01
	1974	0		2020	0		2045	0.34		2075	0
	1974	0		2020	0		2045	1.87		2075	0
	1974	0		2020	0		2045	0.15		2075	0
	1974	0		2020	0		2045	0.1		2075	-4
	1974	0		2020	0		2045	0		2075	-2.6
	1974	0.3		2020	0.3		2045	0		2075	0.18
	1974	0.2		2020	0.2		2045	0		2075	4.43
	1974	0		2020	0		2045	-0.2		2075	0
	1974	0		2020	0		2045	-0.2		2075	0.24
	1974	0		2020	0		2045	-2.8		2075	0.13
	1974	0		2020	0		2045	0		2075	0.23
	1974	0		2020	0		2045	0		2075	0
	1974	0		2020	0		2045	0.22		2075	0
	1974	0		2020	0		2045	8.11		2075	0
	1974	0		2020	0		2045	2.76		2075	0.17
	1974	0		2020	0		2045	0.85		2075	0
	1974	0		2020	0		2045	0		2075	0
	1974	0		2020	0		2045	-2.73		2075	0
	1974	0		2020	0		2045	-2.39		2075	0
	1974	0		2020	0		2045	0.14		2075	0
	1974	0		2020	0		2045	0		2075	0
	1974	0		2020	0		2045	0		2075	0
	1974	0		2020	0		2045	0		2075	0.07
	1974	0		2020	0		2045	0		2075	3.5
	1974	0		2020	0		2045	0		2075	3.84
	1974	0		2020	0		2045	0		2075	-0.1
	1974	0		2020	0		2045	0		2075	-1.8
	1974	0		2020	0		2045	0		2075	0
	1974	0		2020	-0.6		2045	0		2075	0
	1974	0		2020	0		2045	0		2075	0.1
	1974	0		2020	0		2045	-0.6		2075	20.6
	1974	0		2020	0		2045	-0.5		2075	78.8
	1974	0		2020	0		2045	0.17		2075	7
	1974	15.5		2020	15.5		2045	-5.74		2075	0.6
	1974	0		2020	0		2045	-1.4		2075	0.8
	1974	0		2020	-4.9		2045	-2.79		2075	0
	1974	0		2020	-19.9		2045	-1.7		2075	0
	1974	0		2020	0		2045	0		2075	0
	1974	0		2020	0		2045	4.6		2075	0
	1974	0.1		2020	0.1		2045	1.4		2075	0
	1974	0		2020	0		2045	1.9		2075	0
	1974	0		2020	0		2045	0.6		2075	0
	1974	0		2020	0.1		2045	0		2075	0.28
	1974	0		2020	0		2045	0		2075	0
	1974	0		2020	0		2045	0		2075	0
	1974	0		2020	0.1		2045	0		2075	0
	1974	0		2020	0		2045	3.6		2075	0
	1974	0		2020	0		2045	0.11		2075	-0.98
	1974	0		2020	0		2045	0.1		2075	0
	1974	0		2020	0		2045	0.2		2075	0
	1974	0		2020	1.2		2045	0.3		2075	0
	1974	0		2020	0		2045	0.37		2075	0.98
	1974	0		2020	4.7		2045	0.01		2075	-0.1
	1974	0		2020	-1.6		2045	0		2075	0.01
	1974	0		2020	3.2		2045	0		2075	-0.2
	1974	0		2020	10.9		2045	0		2075	-1.3
	1974	0		2020	7.2		2045	-2.3		2075	-3.6
	1974	0		2020	16.5		2045	-1.9		2075	0
	1974	0		2020	0.1		2045	-0.5		2075	-0.8
	1974	0		2020	-0.8		2045	2.4		2075	0
	1974	0		2020	1.1		2045	1.8		2075	0
	1974	0		2020	5.9		2045	-0.9		2075	0
	1974	0		2020	-1.6		2045	0		2075	0
	1974	0		2020	-0.4		2045	6.8		2075	0
	1974	0		2020	0		2045	14.3		2075	-1.7
	1974	0		2020	0		2045	8.7		2075	0
	1974	0		2020	0		2045	0		2075	0
	1974	0		2020	0.3		2045	0		2075	0
	1974	0		2020	-1.5		2045	0.7		2075	0
	1974	0		2020	-0.3		2045	-0.7		2075	1.2
	1974	0		2020	-3.8		2045	0.01		2075	-0.2
	1974	0		2020	5.4		2045	0.2		2075	-0.1
	1974	0		2020	0.1		2045	1.07		2075	0
	1974	0		2020	0.3		2045	8.59		2075	0.1
	1974	0		2020	0		2045	4.68		2075	0
	1974	0		2020	0		2045	2.4		2075	0.8
	1974	0		2020	0		2045	2.08		2075	-0.58
	1974	0		2020	-1.4		2045	0		2075	0.35
	1974	0		2020	-13.2		2045	0		2075	0
	1974	0		2020	-19.2		2045	0		2075	0
	1974	0		2020	-2.4		2045	0		2075	0
	1974	0		2020	0		2045	0		2075	-1.7
	1974	0		2020	0.3		2045	0		2075	-6.1
	1974	0		2020	-1.1		2045	-1.71		2075	0
	1974	0		2020	-1.8		2045	-3.29		2075	0
	1974	0		2020	-0.5		2045	-18		2075	-0.1
	1974	0		2020	0.1		2045	1.78		2075	-1.2
	1974	0		2020	0		2045	0.02		2075	-0.5
	1974	0		2020	-1.7		2045	0		2075	0.8
	1974	0		2020	0		2045	0		2075	-3.6
	1974	0		2020	0.1		2045	0.59		2075	-2.6
	1974	0		2020	-9.6		2045	12.84		2075	0.02
	1974	0		2020	-3		2045	0.08		2075	4.82
	1974	0		2020	-1.1		2045	0.1		2075	1.5
	1974	0		2020	-0.7		2045	0.74		2075	2.4
	1974	0		2020	0		2045	5.4		2075	8.6
	1974	0		2020	0		2045	0.1		2075	0.02
	1974	0		2020	0		2045	0		2075	23.7
	1974	0		2020	0		2045	0		2075	0.91
	1974	0		2020	0		2045	0.42		2075	0.05
	1974	0		2020	1.4		2045	-3.5		2075	1.14
	1974	0		2020	0.1		2045	0		2075	0.9
	1974	0		2020	0		2045	0		2075	3.54
	1974	0		2020	0		2045	0		2075	0.13
	1974	0		2020	-0.1		2045	0		2075	0
	1974	0		2020	-0.4		2045	0		2075	0
	1974	0		2020	-0.2		2045	0		2075	0
	1974	0		2020	0		2045	0		2075	0
	1974	0		2020	0		2045	0		2075	0
	1974	0		2020	0.1		2045	0		2075	1.23
	1974	0		2020	0		2045	0		2075	0.2
	1974	0		2020	0		2045	0.04		2075	0.5
	1974	0		2020	-3.8		2045	-4.47		2075	0
	1974	0		2020	-1		2045	0		2075	0.1
	1974	0		2020	0		2045	0		2075	0
	1974	0		2020	0		2045	0		2075	0
	1974	0		2020	0		2045	-9		2075	0
	1974	0		2020	0		2045	-2.02		2075	0
	1974	0		2020	0		2045	5.64		2075	0
	1974	0		2020	0		2045	1.51		2075	0
	1974	0		2020	0		2045	5.07		2075	0
	1974	0		2020	-0.1		2045	0.05		2075	5.3
	1974	0		2020	-0.4		2045	0		2075	0
	1974	0		2020	-0.5		2045	-7.9		2075	2.26
	1974	0		2020	-0.9		2045	-3.88		2075	0
	1974	0		2020	0.6		2045	0.57		2075	1.15
	1974	0		2020	3.3		2045	0.58		2075	2.59
	1974	0		2020	0		2045	2.44		2075	2.9
	1974	0		2020	0		2045	1.6		2075	0
	1974	0		2020	0		2045	-2.8		2075	0
	1974	0		2020	-5.8		2045	-0.72		2075	0.1
	1974	0		2020	0		2045	0		2075	0
	1974	0		2020	0		2045	1.71		2075	0
	1974	0		2020	0		2045	2.63		2075	0
	1974	0		2020	0		2045	0		2075	1.1
	1974	0		2020	-0.3		2045	0.2		2075	2.08
	1974	0		2020	0		2045	0		2075	1.51
	1974	0		2020	0		2045	0.01		2075	20.16
	1974	0		2020	0		2045	-0.4		2075	1.16
	1974	0		2020	0		2045	-1.04		2075	0
	1974	0		2020	0		2045	0.6		2075	0.01
	1974	0		2020	0		2045	0		2075	0.36
	1974	0		2020	0		2045	0		2075	0.81
	1974	0		2020	6.9		2045	0		2075	0.03
	1974	0		2020	14.8		2045	0		2075	0
	1974	0		2020	1.4		2045	0		2075	0
	1974	0		2020	-0.6		2045	3.04		2075	0
	1974	0		2020	-17.7		2045	0.06		2075	0
	1974	5.3		2020	-1.7		2045	0		2075	-3.52
	1974	1.6		2020	1.6		2045	0		2075	-4.18
	1974	3.3		2020	3.3		2045	0.22		2075	2.07
	1974	3.3		2020	4.1		2045	0.68		2075	-1.82
	1974	0		2020	-0.6		2045	0		2075	-2.51
	1974	0		2020	0.7		2045	-0.7		2075	5.07
	1974	0		2020	12.1		2045	3.11		2075	10.88
	1974	0		2020	2.6		2045	0.11		2075	23.24
	1974	2.7		2020	2.7		2045	0.04		2075	1.86
	1974	4.5		2020	4.5		2045	0		2075	2.04
	1974	21.4		2020	25		2045	0		2075	4.92
	1974	42.8		2020	39.8		2045	0.05		2075	1.22
	1974	1		2020	-0.7		2045	0.07		2075	0
	1974	0		2020	18.2		2045	0		2075	0.01
	1974	0		2020	0		2045	0		2075	0.01
	1974	0		2020	6.2		2045	0.06		2075	2.4
	1974	0		2020	0		2045	0.24		2075	-12.6
	1974	2.8		2020	11.3		2045	-0.39		2075	-1.2
	1974	0		2020	-3.7		2045	-0.63		2075	13.88
	1974	0		2020	-1.9		2045	0		2075	-2.75
	1974	0		2020	0		2045	0		2075	5.31
	1974	0		2020	0		2045	0		2075	19.74
	1974	0		2020	-8.2		2045	-18.19		2075	1.93
	1974	0.3		2020	-1.3		2045	-26.7		2075	19.61
	1974	1.3		2020	1.3		2045	0		2075	0.1
	1974	24.4		2020	24.4		2045	-0.2		2075	0
	1974	0		2020	0		2045	0		2075	0.2
	1974	0		2020	0		2045	-6.3		2075	0.51
	1974	0		2020	0		2045	-3.59		2075	11.08
	1974	0		2020	0		2045	0.03		2075	11.47
	1974	0		2020	-0.1		2045	-0.4		2075	2.83
	1974	0		2020	-0.5		2045	-0.1		2075	67.32
	1974	0		2020	-3.9		2045	0		2075	16.74
	1974	0		2020	-0.1		2045	0		2075	0.02
	1974	0		2020	0		2045	0.01		2075	0
	1974	0.2		2020	-0.6		2045	2.33		2075	5.2
	1974	2.7		2020	-13.8		2045	18.84		2075	0.05
	1974	8.8		2020	8.8		2045	0.1		2075	1.95
	1974	4.2		2020	4.2		2045	-0.1		2075	16.51
	1974	0		2020	-6.9		2045	0		2075	9.95
	1974	0		2020	0		2045	0		2075	1.54
	1974	0		2020	0		2045	0		2075	10.32
	1974	0		2020	-4.7		2045	0		2075	11.81
	1974	27.6		2020	24.5		2045	0		2075	0.19
	1974	16.9		2020	19.5		2045	0		2075	-5.08
	1974	9.3		2020	24.9		2045	0.02		2075	8.41
	1974	0		2020	33.9		2045	0.8		2075	13.13
	1974	0		2020	0.3		2046	2.3		2076	6.93
	1975	0		2021	0		2046	1.37		2076	1.45
	1975	0		2021	0		2046	8.74		2076	0
	1975	0		2021	-3.2		2046	7.72		2076	0.08
	1975	0.5		2021	3.2		2046	0.39		2076	3.51
	1975	33.5		2021	33.5		2046	0		2076	-5.69
	1975	2.7		2021	2.7		2046	0		2076	-12.5
	1975	0		2021	-0.9		2046	0		2076	0
	1975	0		2021	23.2		2046	0.09		2076	0
	1975	0		2021	13.2		2046	8.84		2076	0
	1975	0		2021	1.7		2046	7.94		2076	0
	1975	0		2021	0		2046	18.99		2076	0.02
	1975	0		2021	-1.6		2046	1.71		2076	-0.26
	1975	0		2021	2.6		2046	26.59		2076	-0.1
	1975	0		2021	0		2046	7.18		2076	0
	1975	0		2021	0		2046	3.33		2076	0.97
	1975	9		2021	9		2046	1.48		2076	5.58
	1975	15.7		2021	18.4		2046	0.02		2076	3.24
	1975	28.2		2021	30		2046	0.08		2076	0
	1975	3.1		2021	3.1		2046	0		2076	0
	1975	0		2021	0		2046	0.19		2076	0.08
	1975	12.3		2021	12.2		2046	0		2076	0.31
	1975	0.5		2021	1.2		2046	0		2076	10.45
	1975	8		2021	7.4		2046	0.17		2076	0.76
	1975	28.7		2021	28.7		2046	17.94		2076	1.89
	1975	0		2021	0		2046	8.32		2076	0.26
	1975	2.3		2021	2.1		2046	6.75		2076	-0.23
	1975	0		2021	0		2046	5.16		2076	-9.4
	1975	0		2021	0		2046	2.08		2076	-6.06
	1975	3.4		2021	3.4		2046	5.87		2076	0.56
	1975	0		2021	1.2		2046	15.88		2076	0.15
	1975	0		2021	0.5		2046	3.35		2076	0
	1975	0		2021	0		2046	0.99		2076	0.05
	1975	0		2021	6.8		2046	0.2		2076	2.35
	1975	0		2021	0		2046	0		2076	1.58
	1975	22.1		2021	26.2		2046	0		2076	12.42
	1975	7.3		2021	5.9		2046	2.14		2076	10.35
	1975	0		2021	-50.3		2046	9.43		2076	0.14
	1975	2.8		2021	2.8		2046	0.4		2076	0
	1975	24.8		2021	24.8		2046	3.7		2076	-6.4
	1975	0		2021	0		2046	8.7		2076	-0.19
	1975	0		2021	-0.3		2046	4.81		2076	-2.89
	1975	0		2021	-0.3		2046	10.38		2076	5.78
	1975	0		2021	-7.9		2046	14.9		2076	-4.41
	1975	0		2021	-21.1		2046	0		2076	25.33
	1975	0		2021	-0.9		2046	0		2076	3.9
	1975	0		2021	0		2046	0		2076	14.14
	1975	0		2021	0		2046	0		2076	0.31
	1975	0		2021	-0.4		2046	0		2076	0
	1975	0		2021	-0.1		2046	0.06		2076	0.02
	1975	0		2021	0		2046	0.17		2076	15
	1975	0		2021	-0.9		2046	0.15		2076	1.68
	1975	0		2021	-12.5		2046	14.61		2076	3.41
	1975	0		2021	-7.7		2046	24.77		2076	2.14
	1975	0		2021	-0.9		2046	5.8		2076	4.02
	1975	0		2021	0		2046	13.6		2076	13.11
	1975	0		2021	0.6		2046	16.22		2076	9.38
	1975	2.7		2021	2.7		2046	0.05		2076	-5.77
	1975	1		2021	1		2046	6.27		2076	-1
	1975	0		2021	0		2046	25.01		2076	0.4
	1975	0		2021	0		2046	1.02		2076	0.12
	1975	0		2021	-1.4		2046	1.33		2076	7.46
	1975	0		2021	-10.7		2046	0.12		2076	0.85
	1975	0		2021	0		2046	0.05		2076	0.91
	1975	0		2021	0		2046	0.31		2076	0
	1975	0		2021	0		2046	0		2076	0
	1975	0		2021	0		2046	0.23		2076	0
	1975	0		2021	0		2046	1.8		2076	-1.46
	1975	0		2021	0		2046	0.16		2076	0.17
	1975	0		2021	0		2046	1.68		2076	0
	1975	0		2021	0		2046	2.28		2076	0
	1975	0		2021	-0.4		2046	0.02		2076	0
	1975	0		2021	-1.9		2046	3.67		2076	0.1
	1975	14.7		2021	14.7		2046	1.51		2076	0
	1975	6.3		2021	6.3		2046	0		2076	1.02
	1975	0		2021	0		2046	9.3		2076	0.29
	1975	2.6		2021	2.6		2046	0.61		2076	0.01
	1975	0		2021	0		2046	13.69		2076	0
	1975	0		2021	1.5		2046	10.11		2076	0
	1975	0		2021	2		2046	0.03		2076	1.11
	1975	9.5		2021	9.6		2046	0		2076	9.63
	1975	0		2021	9.7		2046	0		2076	-1.1
	1975	0		2021	0		2046	0		2076	0.02
	1975	0		2021	0		2046	0.01		2076	0.06
	1975	0		2021	0		2046	34.38		2076	0.03
	1975	0		2021	0		2046	16.76		2076	5.25
	1975	0		2021	2.4		2046	1.11		2076	9.93
	1975	0		2021	0		2046	0		2076	5.79
	1975	7.3		2021	7.3		2046	0.12		2076	0.34
	1975	0.2		2021	2.3		2046	8.44		2076	0.79
	1975	0		2021	0.4		2046	0		2076	0.89
	1975	0		2021	0		2046	0		2076	-0.39
	1975	0		2021	0		2046	0.9		2076	0
	1975	0.8		2021	4.5		2046	0		2076	1.64
	1975	0		2021	0.2		2046	9		2076	1.08
	1975	20.1		2021	18		2046	2.8		2076	-8.07
	1975	0.2		2021	0.6		2046	0		2076	5.35
	1975	0		2021	2.8		2046	0		2076	2.41
	1975	0		2021	10.4		2046	0		2076	9.75
	1975	0		2021	-0.7		2046	0		2076	2.36
	1975	0.5		2021	-1.2		2046	0.02		2076	-39.59
	1975	0		2021	3.8		2046	0.32		2076	0.31
	1975	0		2021	1.1		2046	0.01		2076	0.41
	1975	20.2		2021	20.2		2046	0		2076	33.89
	1975	0		2021	0		2046	0		2076	0.2
	1975	0		2021	3.8		2046	4.13		2076	0
	1975	0		2021	12.8		2046	10.53		2076	0
	1975	1.6		2021	1.6		2046	0.02		2076	0
	1975	2.8		2021	-0.5		2046	0.12		2076	9.24
	1975	8.6		2021	8.6		2046	0.11		2076	5.4
	1975	0		2021	3.2		2046	0.11		2076	3.47
	1975	0		2021	0.5		2046	0.13		2076	1.05
	1975	0		2021	-4.7		2046	0		2076	3.9
	1975	0.2		2021	-1.2		2046	0		2076	0.6
	1975	63		2021	62.8		2046	0.04		2076	0
	1975	1.3		2021	1.3		2046	8.41		2076	0.4
	1975	0		2021	0.1		2046	9.67		2076	0
	1975	0		2021	-10.2		2046	24.82		2076	3.33
	1975	0		2021	-0.6		2046	7.61		2076	-3.54
	1975	0		2021	-0.2		2046	12.2		2076	-7
	1975	0		2021	0.8		2046	39.92		2076	-23.2
	1975	0		2021	5.9		2046	11.47		2076	-0.4
	1975	0		2021	1.1		2046	1.21		2076	0
	1975	0		2021	-3.1		2046	0		2076	0.82
	1975	0		2021	-3.3		2046	0.12		2076	0.03
	1975	0		2021	4.8		2046	2.04		2076	1.92
	1975	0		2021	0.8		2046	7.12		2076	-0.73
	1975	0		2021	0.6		2046	8.5		2076	-2.4
	1975	0		2021	0.8		2046	0.07		2076	-0.61
	1975	0		2021	-2.4		2046	0.01		2076	0.01
	1975	0.4		2021	0.6		2046	0.28		2076	0.2
	1975	0		2021	1.9		2046	2.33		2076	-0.6
	1975	0		2021	12.9		2046	23.68		2076	-2.3
	1975	4.2		2021	9.5		2046	16.01		2076	0.18
	1975	0		2021	-5.1		2046	3.51		2076	0.03
	1975	10.7		2021	-1.6		2046	0.07		2076	0.42
	1975	0		2021	-3.4		2046	0.5		2076	0
	1975	0		2021	2.6		2046	24.3		2076	-1.2
	1975	0		2021	-13.3		2046	22.9		2076	-4.1
	1975	0.5		2021	-6.2		2046	10.2		2076	-5.4
	1975	2.5		2021	-5.2		2046	0.37		2076	-1.49
	1975	20.8		2021	22.5		2046	0.25		2076	-2.9
	1975	3.7		2021	3.6		2046	0.03		2076	-0.09
	1975	5.7		2021	5.7		2046	1.12		2076	0.04
	1975	0		2021	-0.4		2046	5.4		2076	0
	1975	52.3		2021	52.3		2046	0.01		2076	0.13
	1975	0		2021	0.4		2046	3.7		2076	0.05
	1975	0		2021	-0.2		2046	0.04		2076	-0.5
	1975	0		2021	0.1		2046	0.16		2076	-0.02
	1975	0		2021	0.1		2046	0.07		2076	-15.37
	1975	3.6		2021	4		2046	1.72		2076	-0.08
	1975	0		2021	3.3		2046	0.86		2076	2.02
	1975	0		2021	0.2		2046	5.7		2076	1.99
	1975	0		2021	0		2046	0.39		2076	10.9
	1975	0		2021	0		2046	1.3		2076	0
	1975	0		2021	0		2046	4.7		2076	1.73
	1975	0		2021	-0.1		2046	1.15		2076	0.36
	1975	0		2021	-0.4		2046	4.48		2076	-1.44
	1975	0		2021	-0.1		2046	0.4		2076	-12.94
	1975	0		2021	-5.4		2046	0.2		2076	-1.4
	1975	0		2021	-0.3		2046	2.29		2076	-5.3
	1975	0		2021	0		2046	2.69		2076	0.13
	1975	0		2021	2.4		2046	0.6		2076	0
	1975	0		2021	-6.6		2046	0.33		2076	4.69
	1975	0		2021	-0.1		2046	0		2076	10.55
	1975	0		2021	0		2046	0.68		2076	0
	1975	0		2021	0		2046	2.33		2076	-0.1
	1975	0		2021	0		2046	11.9		2076	0.54
	1975	0		2021	0		2046	0		2076	0.87
	1975	0		2021	-5		2046	0		2076	3.86
	1975	0		2021	0		2046	0.1		2076	0.34
	1975	0		2021	5.6		2046	0		2076	1.87
	1975	0		2021	0.4		2046	0		2076	0.15
	1975	0		2021	0		2046	0		2076	0
[truncated: 8,959 more rows]
