# Supplementary material for: Assessing rice yield responses to climate change scenarios using a crop simulation model
Source: PeerJ. 2026 Mar 12;14:e20965. doi: 10.7717/peerj.20965 (PMC12989151; doi:10.7717/peerj.20965)
Supplement: Supplemental Information 29 [file peerj-14-20965-s029.xlsx]

## Sheet: Sayfa1
MPI REFERENCE YEAR	MPI REFERANS prec		MPI FUTURE YEAR	MPI FUTURE 2016-2040 prec		MPI FUTURE YEAR	MPI FUTURE 2041-2070 prec		MPI FUTURE YEAR	MPI FUTURE 2071-2098 prec
1970	0		2016	0		2041	0		1970	154.5
1970	0		2016	0		2041	12.6		1970	11.5
1970	0		2016	0		2041	0		1970	0.1
1970	0		2016	0		2041	0		1970	0
1970	0		2016	0		2041	9.1		1970	0
1970	-0.5		2016	-0.5		2041	18		1970	-0.5
1970	0		2016	0		2041	1.5		1970	0
1970	-0.1		2016	-0.1		2041	-0.1		1970	-0.1
1970	0		2016	0		2041	0		1970	0
1970	4.7		2016	4.7		2041	4.7		1970	5.3
1970	16.9		2016	16.9		2041	16.9		1970	16.9
1970	0		2016	0		2041	0.2		1970	0
1970	0		2016	-5.5		2041	-4.6		1970	-5.5
1970	0		2016	-4.5		2041	-4.5		1970	-4.5
1970	0		2016	0		2041	0		1970	0
1970	0		2016	0		2041	0		1970	0
1970	0		2016	0.5		2041	-0.1		1970	0
1970	0		2016	1.4		2041	-0.9		1970	-0.4
1970	0		2016	0		2041	0		1970	0
1970	0		2016	-5.4		2041	-6.2		1970	-6.2
1970	0		2016	-36		2041	-36		1970	-36
1970	0		2016	-1.2		2041	-1.2		1970	-1.2
1970	0		2016	0		2041	8.9		1970	0
1970	0		2016	0		2041	8.9		1970	0
1970	0		2016	0		2041	9.1		1970	0
1970	0		2016	0		2041	21.3		1970	0
1970	0		2016	-28.4		2041	-21.1		1970	-28.4
1970	0		2016	-4.2		2041	-1.2		1970	-4.2
1970	0.4		2016	0.4		2041	2.1		1970	0.4
1970	0		2016	0		2041	10.9		1970	0
1970	0		2016	-0.1		2041	-0.1		1970	-0.1
1970	0		2016	-23.4		2041	-24		1970	-24
1970	0		2016	-6.1		2041	-3.6		1970	-6.1
1970	5.2		2016	5.4		2041	6.4		1970	6.5
1970	2.6		2016	-9.8		2041	-9.8		1970	-9.4
1970	33.2		2016	20.2		2041	20.2		1970	20.2
1970	0		2016	-0.6		2041	-0.6		1970	-0.6
1970	1.2		2016	1.2		2041	1.2		1970	1.2
1970	0		2016	0		2041	0		1970	0
1970	0		2016	0		2041	0		1970	0
1970	0		2016	0		2041	0		1970	0
1970	0		2016	0		2041	0		1970	0
1970	0		2016	0		2041	1.6		1970	0
1970	0		2016	0		2041	0		1970	0.1
1970	0		2016	0		2041	0		1970	0
1970	0		2016	0		2041	0		1970	0
1970	0		2016	0		2041	0		1970	0
1970	4.7		2016	4.7		2041	6.4		1970	4.7
1970	0		2016	-3.4		2041	-3.6		1970	-3.6
1970	4.8		2016	4.8		2041	4.8		1970	4.8
1970	0		2016	0		2041	2.2		1970	0
1970	5.4		2016	5.4		2041	5.4		1970	7.9
1970	11.5		2016	10.8		2041	10.8		1970	35.3
1970	1.7		2016	-0.3		2041	-0.3		1970	0.2
1970	0		2016	-0.6		2041	-0.6		1970	0.2
1970	0		2016	0		2041	0		1970	0
1970	1.7		2016	1.7		2041	1.7		1970	1.7
1970	0.6		2016	0.1		2041	3.1		1970	7.4
1970	2.2		2016	-1.3		2041	-1.3		1970	7.4
1970	3.7		2016	-9		2041	-9		1970	-9
1970	1.9		2016	1.9		2041	1.9		1970	1.9
1970	0		2016	-18.5		2041	-18.7		1970	-18.7
1970	0		2016	-29.8		2041	-31.8		1970	-31.8
1970	0		2016	0		2041	0		1970	0
1970	0		2016	0		2041	0		1970	0
1970	0		2016	0		2041	0		1970	0
1970	0		2016	-4		2041	-4		1970	-4
1970	0		2016	0		2041	0		1970	1.4
1970	0		2016	0		2041	0		1970	0.5
1970	0		2016	0		2041	0		1970	0.1
1970	0		2016	0		2041	0.5		1970	0
1970	0		2016	0		2041	0.1		1970	0
1970	13.8		2016	13.8		2041	13.8		1970	13.8
1970	0		2016	0.1		2041	0		1970	4.9
1970	0		2016	6.2		2041	0		1970	0.5
1970	1.2		2016	1.2		2041	1.2		1970	1.2
1970	0		2016	0		2041	0		1970	0
1970	6.7		2016	6.7		2041	8.1		1970	6.7
1970	0		2016	0		2041	0		1970	0
1970	0		2016	0		2041	4.5		1970	0
1970	0		2016	0		2041	5		1970	0
1970	0		2016	-3.4		2041	-2.8		1970	-3.4
1970	0		2016	0.8		2041	0		1970	0
1970	0		2016	0.4		2041	0		1970	0
1970	0.6		2016	0.6		2041	0.6		1970	0.6
1970	0		2016	0		2041	0		1970	0
1970	0		2016	0		2041	0		1970	0
1970	0.7		2016	0.7		2041	0.7		1970	0.7
1970	0		2016	0		2041	0		1970	0
1970	8.7		2016	9.9		2041	8.7		1970	8.7
1970	0.3		2016	-5.8		2041	5.9		1970	-5.8
1970	0		2016	0		2041	0.9		1970	0
1970	0		2016	0.1		2041	0		1970	0
1970	18.9		2016	20.4		2041	18.9		1970	18.9
1970	0		2016	0.4		2041	0.8		1970	0
1970	0		2016	0.8		2041	0		1970	0
1970	0		2016	0		2041	0		1970	0
1970	0		2016	-6.6		2041	-6.6		1970	-6.6
1970	0		2016	0		2041	0		1970	0
1970	0		2016	2.7		2041	0		1970	0
1970	0		2016	1		2041	0		1970	0
1970	0.2		2016	0.2		2041	0.2		1970	0.2
1970	7.9		2016	8.4		2041	7.9		1970	7.9
1970	2.2		2016	2.9		2041	4.6		1970	2.2
1970	17.7		2016	19		2041	18.9		1970	17.7
1970	19.6		2016	19.6		2041	20.2		1970	19.6
1970	15.9		2016	15.9		2041	16.3		1970	15.9
1970	10		2016	10		2041	10		1970	10
1970	0		2016	0		2041	0		1970	0
1970	0		2016	-7.9		2041	-7.9		1970	-7.9
1970	0		2016	-0.1		2041	-0.1		1970	-0.1
1970	0		2016	-0.2		2041	-0.2		1970	1.2
1970	0.1		2016	-6.1		2041	-6.2		1970	-6.1
1970	0.2		2016	-8.2		2041	-9.7		1970	-8.6
1970	0		2016	0.2		2041	0		1970	0.3
1970	0		2016	-0.1		2041	-0.1		1970	1.4
1970	0		2016	-2.9		2041	-2.9		1970	-2.9
1970	0		2016	-0.1		2041	-0.1		1970	-0.1
1970	0		2016	0.2		2041	0		1970	0
1970	0		2016	0		2041	0		1970	0
1970	0		2016	0		2041	0		1970	0
1970	0		2016	1.9		2041	0.1		1970	0
1970	0		2016	1.9		2041	0		1970	0.3
1970	0		2016	0		2041	1.6		1970	0
1970	0		2016	0		2041	0		1970	0
1970	0		2016	0		2041	0		1970	0
1970	0		2016	0		2041	0.4		1970	0
1970	0		2016	0		2041	0		1970	0
1970	0		2016	0.8		2041	0		1970	0
1970	0		2016	-18.8		2041	-18.8		1970	-18.8
1970	0		2016	0		2041	0		1970	0
1970	0		2016	0		2041	0		1970	0
1970	0		2016	0		2041	0		1970	0
1970	0		2016	0		2041	0		1970	0
1970	0.4		2016	0.4		2041	0.4		1970	0.4
1970	0		2016	0		2041	0		1970	0
1970	0		2016	0		2041	0		1970	0
1970	0		2016	0.8		2041	0		1970	0
1970	0.6		2016	0.6		2041	0.6		1970	0.6
1970	3.8		2016	3.8		2041	5.9		1970	3.8
1970	0		2016	0.4		2041	3.5		1970	0
1970	0		2016	0		2041	0.1		1970	0
1970	0		2016	0		2041	0		1970	0
1970	0		2016	0		2041	0		1970	0
1970	0.1		2016	0.1		2041	0.4		1970	0.1
1970	0		2016	-0.1		2041	-0.1		1970	-0.1
1970	0		2016	0		2041	0		1970	0
1970	0		2016	3.8		2041	0.1		1970	0
1970	0		2016	0		2041	0.7		1970	0
1970	0		2016	-0.3		2041	-0.3		1970	-0.3
1970	0		2016	0		2041	0		1970	0
1970	0		2016	-0.5		2041	-0.5		1970	-0.5
1970	0		2016	-0.7		2041	-0.7		1970	-0.7
1970	0		2016	-4.2		2041	-4.2		1970	-4.2
1970	0.2		2016	-0.3		2041	-0.3		1970	-0.3
1970	0		2016	7.8		2041	0		1970	0
1970	0		2016	4.5		2041	0.1		1970	0.1
1970	0		2016	14.8		2041	0.2		1970	0
1970	0		2016	13.4		2041	0		1970	0
1970	0		2016	1.1		2041	0		1970	0
1970	0		2016	0		2041	0		1970	0
1970	1.7		2016	1.7		2041	1.7		1970	1.7
1970	0		2016	1.4		2041	0		1970	0
1970	0		2016	17.8		2041	-0.1		1970	-0.1
1970	0		2016	8		2041	0		1970	0
1970	0		2016	21.2		2041	0		1970	0
1970	0		2016	0.2		2041	0		1970	0
1970	0		2016	10.6		2041	0		1970	0
1970	0		2016	1.7		2041	0		1970	0
1970	0		2016	0.7		2041	0		1970	0
1970	0		2016	0		2041	0		1970	0
1970	0		2016	0		2041	0		1970	0
1970	0		2016	0		2041	0		1970	0
1970	0		2016	0.1		2041	0		1970	0
1970	0		2016	0		2041	1.1		1970	0
1970	0		2016	0.1		2041	2.6		1970	0
1970	0		2016	0.2		2041	0		1970	0
1970	0		2016	0		2041	0		1970	0
1970	0		2016	1.9		2041	0		1970	0
1970	0		2016	3.7		2041	0		1970	0
1970	0		2016	6.3		2041	-0.1		1970	-0.1
1970	0		2016	1		2041	0		1970	0
1970	0		2016	0		2041	0		1970	0
1970	0		2016	0		2041	0		1970	0
1970	0		2016	0		2041	0		1970	0
1970	0		2016	-3.4		2041	-3.4		1970	-3.4
1970	0		2016	0		2041	0		1970	0
1970	0		2016	0.1		2041	0		1970	0
1970	0		2016	0.4		2041	0		1970	0
1970	0		2016	0.1		2041	0		1970	0
1970	0		2016	0		2041	0		1970	0
1970	0		2016	0		2041	0		1970	0
1970	0		2016	0		2041	0		1970	0
1970	0		2016	0.4		2041	0		1970	0
1970	0		2016	0		2041	0		1970	0
1970	0		2016	0		2041	0		1970	0
1970	0		2016	0		2041	0		1970	0
1970	0		2016	0		2041	0		1970	0
1970	0		2016	0		2041	0		1970	0
1970	0		2016	0		2041	0		1970	0
1970	0		2016	0		2041	0.1		1970	0
1970	0		2016	0		2041	0		1970	0
1970	5.3		2016	5.3		2041	5.3		1970	5.3
1970	0		2016	-0.3		2041	-0.3		1970	-0.3
1970	0		2016	0		2041	0		1970	0
1970	0		2016	0		2041	0		1970	0
1970	0		2016	0		2041	0		1970	0
1970	0		2016	0		2041	0		1970	0
1970	0		2016	0		2041	0		1970	0
1970	0		2016	0		2041	0		1970	0
1970	0		2016	0		2041	0		1970	0
1970	0		2016	0.1		2041	-0.1		1970	-0.1
1970	0		2016	0		2041	0		1970	0
1970	0		2016	-0.9		2041	-0.9		1970	-0.9
1970	0		2016	-0.2		2041	-0.2		1970	-0.2
1970	0		2016	0		2041	0		1970	0
1970	1.2		2016	1.2		2041	1.2		1970	1.2
1970	0		2016	1.8		2041	0		1970	0
1970	0		2016	0		2041	0		1970	0
1970	0		2016	-0.4		2041	-0.4		1970	-0.4
1970	0		2016	0		2041	0		1970	0
1970	0		2016	0		2041	0		1970	0
1970	0		2016	0		2041	0		1970	0
1970	0		2016	0		2041	0		1970	0
1970	0		2016	0.9		2041	0		1970	0
1970	0		2016	0		2041	0		1970	0
1970	0		2016	0		2041	0		1970	0
1970	0		2016	0		2041	0		1970	0
1970	0		2016	0		2041	0		1970	0
1970	0		2016	0		2041	0		1970	0
1970	0		2016	0		2041	0		1970	0.1
1970	0		2016	-0.1		2041	-0.1		1970	-0.1
1970	0		2016	-0.3		2041	-0.3		1970	-0.3
1970	0		2016	0		2041	0		1970	0
1970	0		2016	0		2041	0.1		1970	0
1970	0		2016	0		2041	0		1970	0
1970	0		2016	0		2041	0		1970	0
1970	0		2016	0		2041	0		1970	0
1970	0		2016	0		2041	0		1970	0
1970	0		2016	0		2041	-0.1		1970	-0.1
1970	0		2016	0		2041	0		1970	0
1970	0		2016	-0.2		2041	-0.2		1970	-0.2
1970	12.5		2016	12		2041	12		1970	12
1970	0		2016	-0.1		2041	-0.1		1970	-0.1
1970	0		2016	7		2041	0		1970	0
1970	0		2016	0		2041	0.3		1970	0
1970	0		2016	1.7		2041	0		1970	0
1970	0		2016	0.4		2041	0.1		1970	0
1970	0		2016	0		2041	0		1970	0
1970	0		2016	0		2041	0		1970	0
1970	0		2016	0		2041	0		1970	0
1970	0		2016	0		2041	0		1970	0
1970	0		2016	0		2041	0		1970	0
1970	0		2016	0		2041	0		1970	0
1970	0		2016	0.1		2041	0		1970	0
1970	0		2016	0		2041	0		1970	0
1970	0		2016	0		2041	0		1970	0
1970	0		2016	0		2041	0		1970	0
1970	0		2016	0		2041	0		1970	0
1970	0		2016	0		2041	0		1970	0
1970	0		2016	0		2041	0		1970	0
1970	0		2016	0		2041	0		1970	0
1970	0		2016	0		2041	0		1970	0
1970	0		2016	0.4		2041	0		1970	0
1970	0		2016	0.1		2041	0		1970	0
1970	0		2016	2.7		2041	0		1970	0
1970	0		2016	1.3		2041	0		1970	0
1970	0		2016	0		2041	0		1970	0
1970	0		2016	0.5		2041	0		1970	0
1970	0		2016	0		2041	0		1970	0
1970	0		2016	0		2041	0.3		1970	0
1970	0		2016	0		2041	0.4		1970	0
1970	0		2016	0.4		2041	0		1970	0
1970	0		2016	0		2041	0		1970	0
1970	0		2016	0		2041	0		1970	0
1970	0		2016	0		2041	0		1970	0
1970	0		2016	-0.3		2041	-0.3		1970	-0.3
1970	0		2016	0		2041	0		1970	0
1970	0		2016	0		2041	0		1970	0
1970	3.1		2016	3.1		2041	3.1		1970	3.1
1970	0		2016	0		2041	0		1970	0
1970	0		2016	0		2041	0		1970	0
1970	0		2016	0		2041	0		1970	0
1970	0		2016	0		2041	0		1970	0
1970	0		2016	0		2041	0.5		1970	0
1970	0		2016	0		2041	2.3		1970	0
1970	0		2016	0		2041	0		1970	0
1970	0		2016	0		2041	0		1970	0
1970	0		2016	0.5		2041	0		1970	0
1970	0		2016	0		2041	0		1970	0
1970	0		2016	18.2		2041	0		1970	0.7
1970	0		2016	0		2041	0		1970	1.5
1970	0		2016	0		2041	0		1970	2.9
1970	0		2016	-0.9		2041	-0.9		1970	-0.9
1970	0		2016	-1.6		2041	-0.1		1970	7.1
1970	0		2016	-63.6		2041	-63.6		1970	-63.5
1970	0		2016	-1.9		2041	-1.9		1970	3.9
1970	0		2016	0		2041	0		1970	0
1970	0		2016	-0.4		2041	-0.4		1970	-0.4
1970	0		2016	-1.7		2041	-1.7		1970	-1.7
1970	0		2016	0		2041	0		1970	0
1970	0		2016	0		2041	0		1970	0
1970	0		2016	0		2041	5.2		1970	0
1970	0		2016	-0.2		2041	2.2		1970	-0.2
1970	0		2016	0		2041	0.6		1970	0
1970	0		2016	0.9		2041	0		1970	0
1970	0		2016	-0.5		2041	-0.7		1970	-0.7
1970	0		2016	29.7		2041	-0.4		1970	-0.4
1970	0		2016	2.9		2041	0		1970	0
1970	0		2016	1.5		2041	0		1970	0
1970	0		2016	0		2041	0		1970	0
1970	0		2016	0		2041	0		1970	0
1970	0		2016	0		2041	0		1970	0
1970	0		2016	0		2041	0		1970	0
1970	0		2016	0		2041	0		1970	0
1970	0		2016	0		2041	0		1970	0
1970	0		2016	0		2041	2.4		1970	0
1970	0		2016	0		2041	1.2		1970	0
1970	0		2016	0		2041	0		1970	15.3
1970	0		2016	0		2041	0		1970	1.5
1970	0		2016	-1.5		2041	-1.5		1970	-1.5
1970	0		2016	-11.1		2041	-11.1		1970	-11.1
1970	0		2016	-33.9		2041	-33.9		1970	-33.9
1970	3		2016	-48.8		2041	-48.8		1970	-48.8
1970	0		2016	-3.2		2041	-3.2		1970	-3.2
1970	19.6		2016	13.9		2041	13.9		1970	13.9
1970	55.6		2016	27.2		2041	27.2		1970	27.2
1970	0		2016	-11.9		2041	-11.9		1970	-11.9
1970	0		2016	-0.1		2041	-0.1		1970	-0.1
1970	0		2016	0		2041	0		1970	24.3
1970	0		2016	0		2041	0		1970	0.7
1970	0		2016	0		2041	0		1970	0
1970	0		2016	0		2041	0		1970	0
1970	0		2016	0		2041	0		1970	0
1970	0.6		2016	0.6		2041	1		1970	0.6
1970	2.8		2016	3.5		2041	2.8		1970	2.8
1970	0		2016	-1.3		2041	-1.6		1970	-1.6
1970	0		2016	-0.2		2041	9.2		1970	-0.2
1970	0		2016	0		2041	4.4		1970	0
1970	2		2016	2		2041	3.5		1970	2
1970	0		2016	-0.2		2041	4.3		1970	-0.2
1970	0		2016	-0.7		2041	-0.7		1970	-0.7
1970	0		2016	0		2041	0		1970	0
1970	0		2016	0		2041	0		1970	0
1970	0		2016	0		2041	0		1970	0
1970	13.8		2016	13.8		2041	13.8		1970	13.8
1970	0		2016	0		2041	1.5		1970	0
1970	0		2016	0		2041	0		1970	0
1970	0		2016	0		2041	2.3		1970	0
1970	0		2016	0		2041	0		1970	0
1970	0		2016	0		2041	6		1970	0.3
1970	0		2016	0.5		2041	14.5		1970	0
1970	0		2016	0.9		2041	17.7		1970	0
1970	0		2016	-0.2		2041	-0.2		1970	-0.2
1970	0		2016	0		2041	0		1970	0
1970	39.2		2016	39.2		2041	39.2		1970	39.2
1970	15.2		2016	15.2		2041	15.2		1970	15.4
1970	0		2016	0		2041	0		1970	0
1970	0		2016	0		2041	0		1970	0
1970	0		2016	0		2041	0		1970	0
1970	0		2016	0		2041	0		1970	0
1970	0		2016	0		2041	0		1970	0
1970	0		2016	0		2041	0		1970	0.2
1970	0		2016	0		2041	0		1970	4.1
1970	0		2016	0		2041	0.4		1970	0
1971	0		2017	0		2042	0		1971	1.7
1971	0		2017	0		2042	0		1971	100.9
1971	0		2017	0		2042	0		1971	0
1971	0		2017	0		2042	0		1971	0
1971	0		2017	0		2042	0		1971	0
1971	0		2017	0		2042	0		1971	0
1971	0		2017	0		2042	0		1971	0
1971	0		2017	0		2042	5.5		1971	0
1971	0		2017	-0.3		2042	-0.1		1971	5
1971	0		2017	0		2042	0		1971	0
1971	0		2017	-7.5		2042	-6.6		1971	-7.5
1971	0		2017	-24.1		2042	-19.3		1971	-24.1
1971	0		2017	-1.9		2042	-1.2		1971	-1.9
1971	9.1		2017	8.5		2042	8.5		1971	8.9
1971	0		2017	0		2042	8		1971	35.6
1971	0		2017	0		2042	0.2		1971	0
1971	0		2017	0.3		2042	0		1971	2.2
1971	0		2017	-0.2		2042	-1.2		1971	-1.2
1971	0		2017	0		2042	0		1971	0
1971	0		2017	0		2042	0		1971	0
1971	7.5		2017	8.5		2042	7.5		1971	7.5
1971	2.4		2017	2.7		2042	3.4		1971	2.4
1971	0		2017	0		2042	0		1971	0
1971	0		2017	0.2		2042	-1.4		1971	-1.4
1971	0		2017	2.1		2042	0.1		1971	1
1971	0		2017	1.6		2042	-0.5		1971	-0.2
1971	0.1		2017	2.5		2042	0.1		1971	10.3
1971	0		2017	0		2042	0		1971	0
1971	0		2017	0		2042	8.6		1971	0.8
1971	0		2017	-4.3		2042	-2.9		1971	-4.8
1971	0		2017	5.7		2042	0		1971	1
1971	0		2017	0		2042	0		1971	0
1971	0		2017	0		2042	0		1971	16.2
1971	0.7		2017	0.7		2042	0.7		1971	3.3
1971	10.3		2017	11.2		2042	10.3		1971	10.3
1971	0		2017	3.1		2042	0		1971	0
1971	0		2017	0		2042	0		1971	6
1971	0		2017	0		2042	0		1971	0
1971	0		2017	2.3		2042	0		1971	0
1971	0		2017	4.3		2042	1.4		1971	0
1971	0		2017	7.3		2042	0		1971	0
1971	0		2017	-1.8		2042	-1.5		1971	0.3
1971	0		2017	-0.4		2042	0		1971	5.9
1971	0		2017	1		2042	1.2		1971	3.8
1971	19.8		2017	8.5		2042	11.6		1971	8.5
1971	12		2017	3.9		2042	3.9		1971	3.9
1971	45.3		2017	45.1		2042	45.1		1971	45.1
1971	14		2017	12.9		2042	12.9		1971	12.9
1971	0.2		2017	0.2		2042	0.2		1971	0.2
1971	0		2017	0		2042	0		1971	0
1971	0		2017	0		2042	0		1971	0.2
1971	0		2017	-9.1		2042	-9.1		1971	-9.1
1971	0		2017	-0.7		2042	0.2		1971	-0.7
1971	0		2017	0		2042	0		1971	0
1971	0		2017	0		2042	0		1971	0
1971	0		2017	0		2042	0		1971	0
1971	0		2017	0		2042	0		1971	0
1971	0		2017	0		2042	5.9		1971	0
1971	0		2017	0		2042	0		1971	0
1971	0		2017	0		2042	0		1971	0
1971	0		2017	0		2042	0		1971	0
1971	0		2017	0.7		2042	0		1971	0
1971	0		2017	1		2042	0		1971	0
1971	0		2017	3		2042	0		1971	0
1971	9.8		2017	9.8		2042	9.8		1971	9.8
1971	0		2017	0		2042	0		1971	0
1971	0.4		2017	0.4		2042	9.1		1971	0.4
1971	2		2017	1.8		2042	5.1		1971	1.8
1971	0		2017	0		2042	0		1971	0
1971	0		2017	0		2042	0		1971	0
1971	0		2017	0		2042	0		1971	0
1971	0		2017	-0.1		2042	-0.1		1971	-0.1
1971	0		2017	0		2042	0.2		1971	0
1971	0.8		2017	0.8		2042	0.8		1971	0.8
1971	7.6		2017	7.6		2042	7.6		1971	7.6
1971	4.5		2017	4.5		2042	4.5		1971	4.5
1971	0		2017	0		2042	0		1971	0
1971	0		2017	0		2042	0		1971	0
1971	0		2017	0		2042	0		1971	0
1971	0		2017	0		2042	0.5		1971	0
1971	0		2017	0		2042	0.1		1971	0
1971	0		2017	0		2042	0		1971	0
1971	0		2017	0		2042	1.5		1971	0
1971	0		2017	0		2042	0		1971	0
1971	0		2017	0		2042	0		1971	0
1971	0		2017	0		2042	0		1971	0.1
1971	0		2017	-0.9		2042	-0.9		1971	0.1
1971	0		2017	-6		2042	-6		1971	-5.8
1971	0		2017	-0.2		2042	-0.2		1971	-0.2
1971	0.7		2017	0.7		2042	0.7		1971	12.8
1971	0		2017	0		2042	21.5		1971	0.4
1971	0		2017	0		2042	1.8		1971	0
1971	0		2017	0.2		2042	0		1971	0
1971	0		2017	0		2042	0		1971	0
1971	0		2017	0.2		2042	0		1971	0
1971	0		2017	9		2042	0		1971	0
1971	0		2017	8		2042	0		1971	0
1971	0		2017	0		2042	0		1971	0
1971	0		2017	-0.1		2042	-0.1		1971	-0.1
1971	2.2		2017	2.2		2042	2.2		1971	2.2
1971	12.2		2017	12.2		2042	12.2		1971	12.2
1971	0		2017	0		2042	0		1971	0
1971	0		2017	0		2042	0		1971	0
1971	0		2017	0		2042	0		1971	0
1971	0		2017	0		2042	0		1971	0
1971	0		2017	0		2042	0		1971	0
1971	5.7		2017	5.7		2042	5.7		1971	26.5
1971	1		2017	0.4		2042	0.6		1971	2.7
1971	0		2017	0		2042	0		1971	0
1971	3.7		2017	3.7		2042	3.8		1971	3.7
1971	0		2017	0		2042	0		1971	0
1971	0		2017	0		2042	0		1971	0
1971	0		2017	1.9		2042	0		1971	0
1971	0		2017	2.1		2042	0		1971	0
1971	0		2017	0		2042	0		1971	0
1971	0		2017	0		2042	1.4		1971	0
1971	0		2017	0.2		2042	0.4		1971	0.4
1971	0		2017	0		2042	0.7		1971	0
1971	1.1		2017	1.1		2042	2.2		1971	1.1
1971	7.5		2017	7.5		2042	11.9		1971	7.5
1971	1.7		2017	5.4		2042	2.1		1971	1.7
1971	12.3		2017	12.3		2042	12.2		1971	12.2
1971	21		2017	21		2042	21		1971	21
1971	0		2017	-0.1		2042	-0.1		1971	-0.1
1971	0		2017	-0.4		2042	-0.4		1971	-0.4
1971	0		2017	0		2042	0		1971	0
1971	0		2017	0		2042	0		1971	0
1971	1		2017	5.4		2042	1		1971	1
1971	0		2017	8.7		2042	0		1971	0
1971	0		2017	0.2		2042	0		1971	0
1971	0		2017	2.7		2042	0		1971	0
1971	0		2017	0		2042	0		1971	0
1971	0		2017	0		2042	0.7		1971	0
1971	0		2017	6.6		2042	0		1971	0
1971	0		2017	8.5		2042	0		1971	0
1971	0		2017	0.5		2042	-1.3		1971	-1.3
1971	0		2017	11.3		2042	-0.7		1971	-0.7
1971	0		2017	-0.3		2042	-0.3		1971	-0.3
1971	0		2017	0		2042	0		1971	0
1971	0		2017	-1.7		2042	-1.7		1971	-1.7
1971	0		2017	-0.1		2042	-0.1		1971	-0.1
1971	0		2017	-0.2		2042	-0.2		1971	-0.2
1971	0		2017	0		2042	0		1971	0
1971	0		2017	0.3		2042	0		1971	0
1971	0		2017	2.8		2042	0		1971	0
1971	0		2017	0		2042	0		1971	0
1971	0		2017	0		2042	0		1971	0
1971	0		2017	1.8		2042	0		1971	0
1971	0		2017	0		2042	0		1971	0
1971	0.8		2017	0.8		2042	0.8		1971	0.8
1971	0		2017	0		2042	0		1971	0
1971	0		2017	0		2042	0		1971	0
1971	1.4		2017	1.4		2042	1.4		1971	1.4
1971	0		2017	0		2042	0		1971	0
1971	0		2017	0		2042	0		1971	0.1
1971	0		2017	0		2042	0		1971	0
1971	0		2017	0		2042	0		1971	0
1971	0		2017	0		2042	0		1971	0
1971	0		2017	-0.4		2042	-0.4		1971	-0.4
1971	0		2017	-0.8		2042	-0.5		1971	-0.8
1971	0.7		2017	0.7		2042	0.7		1971	0.7
1971	29.5		2017	29.5		2042	29.5		1971	29.5
1971	1.8		2017	1.8		2042	1.8		1971	1.8
1971	0		2017	0		2042	0		1971	0
1971	0		2017	0		2042	0		1971	0
1971	0		2017	0		2042	0		1971	0
1971	0		2017	0		2042	0		1971	0
1971	0		2017	4.3		2042	0		1971	0
1971	0		2017	12.7		2042	-0.2		1971	-0.2
1971	0		2017	2		2042	-0.2		1971	-0.2
1971	0		2017	0		2042	0		1971	0
1971	12.8		2017	13.3		2042	12.8		1971	12.8
1971	0		2017	1.2		2042	0		1971	0
1971	1.8		2017	7.7		2042	1.9		1971	1.8
1971	0.2		2017	1.1		2042	0.2		1971	0.2
1971	0		2017	0		2042	0		1971	0
1971	0		2017	0		2042	0		1971	0
1971	0		2017	0		2042	0		1971	0
1971	0		2017	0		2042	0		1971	0
1971	0		2017	0		2042	0		1971	0
1971	0		2017	0		2042	0		1971	0
1971	0		2017	0		2042	0		1971	0
1971	0.7		2017	0.7		2042	0.7		1971	0.7
1971	0		2017	0		2042	0		1971	0
1971	0		2017	0		2042	0		1971	0
1971	0		2017	0		2042	0.1		1971	0
1971	0.2		2017	0.2		2042	0.2		1971	0.2
1971	2.8		2017	2.8		2042	3.2		1971	2.8
1971	0		2017	1.2		2042	0		1971	0
1971	0		2017	0		2042	0		1971	0
1971	0		2017	0		2042	0		1971	0
1971	0		2017	0		2042	0		1971	0
1971	0		2017	0		2042	0		1971	0
1971	0		2017	0		2042	0		1971	0
1971	0		2017	0.6		2042	0		1971	0
1971	0		2017	0		2042	0		1971	0
1971	0		2017	0.4		2042	0		1971	0
1971	0		2017	-0.1		2042	-0.1		1971	-0.1
1971	0		2017	0		2042	0		1971	0
1971	0		2017	0		2042	0.1		1971	0
1971	0		2017	0		2042	0		1971	0
1971	0		2017	-0.1		2042	0.1		1971	-0.1
1971	0		2017	0		2042	0		1971	0
1971	0		2017	0		2042	0		1971	0.5
1971	0		2017	0		2042	0		1971	0
1971	0		2017	0		2042	0		1971	0.1
1971	0		2017	0		2042	0		1971	0
1971	0		2017	0		2042	0		1971	0
1971	0		2017	0		2042	0		1971	0
1971	0		2017	0		2042	0		1971	0
1971	0		2017	0		2042	0		1971	0
1971	0		2017	0		2042	0		1971	0
1971	0		2017	-0.2		2042	-0.2		1971	-0.1
1971	0		2017	1.9		2042	-0.6		1971	-0.6
1971	0		2017	1.7		2042	0.1		1971	0
1971	0		2017	0		2042	0		1971	0
1971	0		2017	3.8		2042	0		1971	0
1971	0		2017	0		2042	0		1971	0
1971	0		2017	24.4		2042	0.1		1971	0
1971	0		2017	0.1		2042	0		1971	0
1971	0		2017	0		2042	0		1971	0
1971	0		2017	0		2042	0		1971	0
1971	0		2017	0		2042	0		1971	0
1971	0		2017	-0.1		2042	-0.1		1971	-0.1
1971	0		2017	0		2042	0		1971	0
1971	0		2017	0		2042	0		1971	0
1971	0		2017	0		2042	0		1971	0
1971	0		2017	0		2042	0		1971	0
1971	0		2017	0		2042	0		1971	0
1971	0		2017	0.2		2042	0		1971	0
1971	0		2017	0		2042	0		1971	0
1971	0		2017	0		2042	0		1971	0
1971	0		2017	0		2042	0		1971	0
1971	0		2017	0		2042	0		1971	0
1971	0		2017	0		2042	0		1971	0
1971	0		2017	0		2042	0		1971	0
1971	0		2017	2.8		2042	0.4		1971	0
1971	0		2017	0		2042	0		1971	0
1971	0		2017	0		2042	0		1971	0
1971	0.2		2017	0.2		2042	0.2		1971	0.3
1971	0		2017	5.2		2042	0		1971	0
1971	0		2017	0.7		2042	0		1971	0.1
1971	0		2017	0		2042	0		1971	0
1971	0		2017	0		2042	0		1971	0
1971	0		2017	0		2042	0		1971	0
1971	0		2017	0		2042	0		1971	0
1971	0		2017	0		2042	0		1971	0
1971	0		2017	0		2042	0		1971	0
1971	0		2017	0.3		2042	0		1971	0
1971	0		2017	0		2042	0		1971	0
1971	0		2017	0		2042	0		1971	0
1971	0		2017	0		2042	0		1971	0
1971	0		2017	0		2042	0		1971	0
1971	0		2017	0.8		2042	0		1971	0
1971	0		2017	1.2		2042	0		1971	0
1971	0		2017	6.1		2042	0		1971	0.1
1971	1.3		2017	1.3		2042	1.3		1971	1.4
1971	2.5		2017	2.5		2042	2.5		1971	2.6
1971	0		2017	0		2042	0		1971	0
1971	0		2017	-0.2		2042	-0.2		1971	-0.2
1971	0		2017	0		2042	0		1971	0
1971	0		2017	0		2042	0		1971	0
1971	0		2017	0.1		2042	0		1971	0
1971	0		2017	0.9		2042	0		1971	0
1971	0		2017	0		2042	0		1971	0
1971	0		2017	0.1		2042	0		1971	0
1971	0		2017	1.1		2042	0		1971	0
1971	1		2017	5.7		2042	1		1971	1
1971	0		2017	0		2042	0		1971	0
1971	0		2017	0		2042	0		1971	0
1971	0		2017	0.3		2042	0		1971	0
1971	0		2017	1.7		2042	0		1971	0
1971	0		2017	0		2042	0		1971	0
1971	0		2017	0		2042	0		1971	0
1971	0		2017	0		2042	1.6		1971	0
1971	0		2017	0		2042	0		1971	0
1971	0		2017	0		2042	0.2		1971	0
1971	0		2017	0		2042	0.1		1971	0
1971	0		2017	0		2042	0.1		1971	0
1971	0		2017	0		2042	0		1971	0
1971	0		2017	0		2042	0		1971	0
1971	0		2017	0		2042	0		1971	0
1971	0		2017	0		2042	0		1971	0
1971	0		2017	0		2042	0.1		1971	0
1971	0		2017	0		2042	28.8		1971	0
1971	0		2017	-0.5		2042	-0.5		1971	-0.5
1971	0		2017	-0.4		2042	-0.4		1971	-0.4
1971	0		2017	0		2042	0		1971	0
1971	0		2017	0		2042	0		1971	0
1971	0		2017	0		2042	0.4		1971	0
1971	7.2		2017	7.2		2042	10.2		1971	7.2
1971	1.9		2017	1.9		2042	2.1		1971	1.9
1971	25.5		2017	25.5		2042	25.8		1971	25.5
1971	8.1		2017	8.2		2042	8.1		1971	8.1
1971	7.7		2017	7.7		2042	7.7		1971	7.7
1971	0		2017	0		2042	0		1971	0
1971	0		2017	0		2042	0		1971	0
1971	0		2017	0		2042	0		1971	12.3
1971	0		2017	0		2042	0.2		1971	5.5
1971	0.1		2017	0.1		2042	0.1		1971	10.5
1971	0		2017	0		2042	0		1971	0
1971	0		2017	-0.1		2042	-0.1		1971	-0.1
1971	0.7		2017	0.7		2042	0.7		1971	0.7
1971	0		2017	0		2042	0		1971	0
1971	0		2017	0		2042	0		1971	0
1971	0		2017	0.1		2042	0		1971	0
1971	0		2017	0		2042	0		1971	0
1971	0.3		2017	0.3		2042	0.3		1971	0.3
1971	0		2017	-0.8		2042	7		1971	2.5
1971	0		2017	-4.3		2042	12.7		1971	-4.3
1971	0		2017	-15.5		2042	-12.2		1971	-15.4
1971	0		2017	-24.2		2042	-23.7		1971	-24.1
1971	0		2017	-19.8		2042	-16		1971	-19.8
1971	0		2017	0		2042	1		1971	0
1971	0		2017	-0.2		2042	-0.1		1971	-0.2
1971	0		2017	0		2042	0		1971	0
1971	0		2017	-1.3		2042	-1		1971	-1.3
1971	0		2017	-11.2		2042	11.9		1971	-11.2
1971	9.2		2017	8.3		2042	15.3		1971	8.3
1971	0		2017	0		2042	0		1971	0
1971	0		2017	1.1		2042	0		1971	0
1971	0		2017	1.3		2042	0		1971	2.2
1971	0		2017	0		2042	0		1971	0
1971	0		2017	0		2042	0		1971	14
1971	0		2017	0		2042	0		1971	38.8
1971	0		2017	0		2042	0		1971	0
1971	0		2017	0		2042	0		1971	0
1971	0		2017	0		2042	0		1971	0
1971	0		2017	-2.1		2042	-2		1971	-2.1
1971	2.2		2017	1.5		2042	1.5		1971	1.5
1971	0.2		2017	0.2		2042	0.2		1971	0.2
1971	7.2		2017	7.2		2042	7.2		1971	7.2
1971	0		2017	-80.5		2042	-80.5		1971	-80.2
1971	0		2017	-51.9		2042	-51.9		1971	-51.9
1971	0		2017	-0.4		2042	-0.4		1971	4
1971	0		2017	-4.4		2042	-4.4		1971	21.7
1971	0		2017	-7.5		2042	-7.5		1971	32.6
1971	0		2017	-14.8		2042	-14.8		1971	-14
1971	0		2017	-5.6		2042	-5.6		1971	-5.2
1971	0		2017	5.2		2042	-0.1		1971	0
1971	0		2017	-0.3		2042	-0.3		1971	15
1971	0		2017	-8.1		2042	-8.1		1971	-5
1971	0		2017	3.6		2042	0		1971	0.6
1971	0		2017	1.3		2042	-0.5		1971	10.8
1971	0		2017	-2		2042	-2		1971	-2
1971	0		2017	-0.1		2042	-0.1		1971	1.5
1971	0		2017	0		2042	0.8		1971	0
1971	0		2017	2.5		2042	11.4		1971	0
1971	0		2017	0.1		2042	0		1971	0.5
1971	0		2017	0.3		2042	-0.9		1971	-0.8
1971	0		2017	-3.1		2042	-3.3		1971	-2.7
1971	0		2017	0.1		2042	0.5		1971	0.1
1971	0		2017	-0.1		2042	15.6		1971	3.1
1971	0		2017	0		2042	1		1971	0.6
1971	0		2017	0		2042	0.9		1971	0
1971	0		2017	0		2042	0		1971	0
1971	0		2017	0		2042	0.6		1971	0
1971	0		2017	0		2042	2.6		1971	0
1971	0		2017	-3.7		2042	-3.7		1971	-3.7
1971	0		2017	-18.3		2042	-18.8		1971	-18.8
1971	0		2017	1		2042	-0.6		1971	-2.2
1971	0		2017	-2.6		2042	-1.1		1971	-2.6
1971	0		2017	0		2042	0		1971	0
1971	0		2017	-1.5		2042	-1.5		1971	-1.3
1971	0		2017	0		2042	8.6		1971	38.3
1972	0		2018	-2.1		2043	-2.1		1972	-2.1
1972	0		2018	0		2043	0		1972	0
1972	0		2018	0		2043	2.8		1972	37.6
1972	0		2018	0		2043	0		1972	0.6
1972	0		2018	0		2043	0		1972	12.5
1972	0		2018	-36		2043	-35.9		1972	-36
1972	0		2018	-0.3		2043	-0.3		1972	-0.3
1972	0		2018	0		2043	0		1972	13.9
1972	0		2018	0		2043	0		1972	27.1
1972	0		2018	0		2043	0		1972	10.3
1972	0		2018	0		2043	0		1972	0
1972	0		2018	0		2043	0		1972	0
1972	0		2018	-0.4		2043	-0.4		1972	4.2
1972	0		2018	1.8		2043	0		1972	2.6
1972	0		2018	0		2043	0		1972	0
1972	0		2018	-1.2		2043	-1.2		1972	-1.2
1972	0		2018	-7.5		2043	-7.5		1972	-7.5
1972	0		2018	-9.5		2043	-9.5		1972	-9.5
1972	0		2018	-10.9		2043	-10.9		1972	-10.9
1972	0		2018	-9.7		2043	-9		1972	-9.8
1972	0		2018	1.3		2043	18.6		1972	0
1972	0		2018	-0.7		2043	-0.7		1972	-0.7
1972	0		2018	0.2		2043	0		1972	0
1972	0		2018	-1.4		2043	-1.4		1972	-1.4
1972	0		2018	0		2043	2.2		1972	0
1972	0		2018	0		2043	1.8		1972	0.7
1972	0		2018	0		2043	0.4		1972	20.9
1972	0.6		2018	0.6		2043	0.6		1972	0.6
1972	0.5		2018	0.5		2043	0.5		1972	0.5
1972	0.2		2018	0.2		2043	4.4		1972	0.2
1972	7.1		2018	7.1		2043	37.8		1972	7.1
1972	13.7		2018	13.7		2043	24.9		1972	13.7
1972	0		2018	0		2043	0		1972	0
1972	0		2018	0		2043	0		1972	0
1972	0		2018	0		2043	0		1972	0
1972	0		2018	0		2043	0		1972	0
1972	0		2018	0		2043	0		1972	0
1972	0		2018	0		2043	0		1972	0
1972	0		2018	-4.1		2043	0.4		1972	-4.1
1972	0		2018	0		2043	2.4		1972	1
1972	0		2018	0		2043	2.3		1972	7
1972	0		2018	0		2043	0.5		1972	0.5
1972	0		2018	0		2043	0		1972	0
1972	0		2018	0.3		2043	0		1972	0
1972	0		2018	0		2043	0		1972	0.4
1972	2.1		2018	-0.1		2043	-3.2		1972	-3.2
1972	0		2018	-0.5		2043	-1.9		1972	-2.1
1972	0		2018	-0.1		2043	12.5		1972	-0.1
1972	0		2018	-1.3		2043	1.6		1972	-1.3
1972	0.1		2018	0.1		2043	2.5		1972	0.1
1972	0.3		2018	0.3		2043	0.3		1972	0.3
1972	0		2018	0		2043	0		1972	0
1972	0		2018	-7.5		2043	-6.2		1972	-7.5
1972	1.4		2018	-0.1		2043	5.1		1972	-0.1
1972	0.5		2018	0.4		2043	2		1972	0.4
1972	0		2018	-2.5		2043	-1.6		1972	-2.6
1972	12		2018	14.8		2043	12		1972	12
1972	14.3		2018	14.3		2043	14.3		1972	14.3
1972	4		2018	3.4		2043	3.4		1972	3.4
1972	0		2018	-1.5		2043	-1.5		1972	-1.5
1972	7.2		2018	7.2		2043	7.2		1972	7.2
1972	0		2018	0		2043	0.7		1972	0
1972	0		2018	-42.8		2043	-40.7		1972	-42.8
1972	0		2018	0		2043	1.2		1972	0
1972	0		2018	0		2043	0		1972	0
1972	0		2018	0		2043	0		1972	0
1972	25.9		2018	25.9		2043	27.2		1972	25.9
1972	0.1		2018	0.4		2043	3.3		1972	0.1
1972	0		2018	0		2043	1.1		1972	0
1972	0		2018	0		2043	0		1972	0.6
1972	0		2018	0.2		2043	1		1972	0
1972	0		2018	6.1		2043	0		1972	0
1972	0.4		2018	0.4		2043	0.4		1972	0.4
1972	0		2018	8		2043	0		1972	0
1972	0		2018	0		2043	0		1972	16.7
1972	0		2018	13.5		2043	0		1972	0.9
1972	0		2018	0		2043	0		1972	0
1972	0		2018	3.3		2043	0		1972	0.1
1972	0		2018	0.2		2043	0.8		1972	0
1972	0		2018	0		2043	0.2		1972	0
1972	0		2018	-0.6		2043	-0.6		1972	-0.6
1972	0.2		2018	0.2		2043	6.3		1972	0.2
1972	0		2018	2.3		2043	0.8		1972	0
1972	0		2018	3.5		2043	0		1972	0.1
1972	0		2018	0		2043	0		1972	0
1972	0		2018	0		2043	0		1972	0
1972	0		2018	0		2043	0		1972	0
1972	0		2018	0		2043	0		1972	0
1972	0		2018	0		2043	1.1		1972	0
1972	0		2018	0		2043	0.1		1972	0
1972	0		2018	0		2043	0		1972	0
1972	0		2018	0		2043	0		1972	0
1972	0.1		2018	2.9		2043	0.1		1972	0.1
1972	0		2018	0		2043	0		1972	0
1972	0.6		2018	0.7		2043	0.6		1972	1.8
1972	0		2018	0		2043	0		1972	0
1972	0		2018	0		2043	0		1972	0
1972	0		2018	0		2043	0		1972	0
1972	0		2018	0		2043	0		1972	0
1972	0		2018	1.8		2043	0		1972	0
1972	0		2018	0.4		2043	-0.1		1972	-0.1
1972	0		2018	-1.1		2043	-1.1		1972	-1.1
1972	0		2018	0		2043	0		1972	0
1972	0		2018	-0.3		2043	-0.3		1972	-0.3
1972	0		2018	0.5		2043	0		1972	0
1972	0		2018	0.2		2043	0		1972	0
1972	0		2018	0		2043	0		1972	0
1972	0.1		2018	2.3		2043	0.1		1972	0.1
1972	0		2018	5.4		2043	0		1972	0.1
1972	0		2018	0		2043	0		1972	0
1972	5.4		2018	5.4		2043	5.4		1972	6.2
1972	0		2018	0		2043	0		1972	0
1972	0		2018	0.6		2043	0		1972	0
1972	0		2018	0		2043	0		1972	0
1972	0		2018	3		2043	0		1972	0
1972	0		2018	1		2043	0		1972	0
1972	0		2018	0		2043	0		1972	0
1972	0		2018	0		2043	0		1972	0
1972	6.7		2018	6.5		2043	6.5		1972	6.5
1972	0		2018	-11.8		2043	-12.2		1972	-12.2
1972	0		2018	-1.4		2043	-1.4		1972	-1.4
1972	0		2018	-0.2		2043	1.9		1972	8.6
1972	0		2018	8.7		2043	7		1972	0.4
1972	0		2018	-2.6		2043	-2.4		1972	-2.8
1972	0		2018	4.4		2043	-0.3		1972	-0.3
1972	0		2018	-0.2		2043	-0.4		1972	-0.4
1972	0		2018	0		2043	0		1972	0
1972	0		2018	2.6		2043	0		1972	0
1972	0		2018	0.4		2043	-0.8		1972	-0.8
1972	0		2018	0		2043	0.3		1972	0
1972	0		2018	1.1		2043	0		1972	0.3
1972	0		2018	0.7		2043	0.1		1972	0
1972	0		2018	6		2043	0.1		1972	-0.4
1972	0		2018	2.1		2043	0		1972	0
1972	0		2018	2.4		2043	-0.3		1972	-0.3
1972	0		2018	-0.4		2043	-0.4		1972	4.3
1972	0.3		2018	-6.1		2043	-6		1972	4.2
1972	0		2018	-11.1		2043	-11.1		1972	-10.5
1972	14.6		2018	14.6		2043	14.6		1972	14.6
1972	0		2018	0		2043	0		1972	0
1972	0		2018	0		2043	0		1972	0
1972	0		2018	0		2043	0		1972	0
1972	0		2018	0		2043	0		1972	0
1972	0		2018	2.2		2043	-0.1		1972	-0.1
1972	0		2018	22.8		2043	-1.3		1972	-1.3
1972	0		2018	2.8		2043	0		1972	0
1972	0		2018	0		2043	-0.3		1972	-0.3
1972	0		2018	1.5		2043	0		1972	0
1972	0		2018	0.5		2043	0		1972	0
1972	0		2018	0.1		2043	0		1972	0
1972	0.1		2018	0.1		2043	0.1		1972	0.1
1972	3.9		2018	3.9		2043	3.9		1972	3.9
1972	3.6		2018	5.5		2043	3.6		1972	3.6
1972	0		2018	3.5		2043	0		1972	0
1972	0		2018	0		2043	0		1972	0
1972	0		2018	0.3		2043	0		1972	0
1972	0		2018	0		2043	0		1972	0
1972	0		2018	1.9		2043	0		1972	0
1972	0		2018	0		2043	0		1972	0
1972	0		2018	0		2043	0		1972	0
1972	0		2018	0		2043	0		1972	0
1972	0		2018	0		2043	0		1972	0
1972	0		2018	0		2043	0		1972	0
1972	15.5		2018	15.5		2043	15.5		1972	18
1972	0.4		2018	0.4		2043	0.4		1972	0.5
1972	0		2018	0		2043	0		1972	0
1972	0		2018	0		2043	0		1972	0
1972	1.6		2018	1.6		2043	1.6		1972	1.6
1972	0		2018	0		2043	0		1972	0
1972	0		2018	0		2043	0		1972	0.1
1972	0		2018	0		2043	0		1972	0
1972	0		2018	0		2043	0		1972	0
1972	0		2018	0		2043	0		1972	0
1972	0		2018	0		2043	0		1972	0
1972	0		2018	0		2043	0		1972	0
1972	0		2018	0		2043	0		1972	0
1972	0		2018	6.5		2043	0		1972	0
1972	0		2018	2		2043	0		1972	0
1972	0		2018	5.6		2043	0		1972	0
1972	0		2018	0		2043	0		1972	0
1972	0		2018	-0.2		2043	-0.1		1972	-0.2
1972	0		2018	0		2043	0		1972	0
1972	0		2018	0		2043	0		1972	0
1972	0		2018	0		2043	0		1972	0
1972	0		2018	0		2043	0		1972	0
1972	0		2018	0		2043	0		1972	0
1972	0		2018	0		2043	0		1972	0
1972	0		2018	0		2043	0		1972	0
1972	0		2018	0		2043	0		1972	0
1972	0		2018	0		2043	0		1972	0
1972	0		2018	-0.1		2043	-0.1		1972	-0.1
1972	0		2018	-0.1		2043	-0.1		1972	-0.1
1972	0		2018	0		2043	0		1972	0
1972	0		2018	0		2043	0		1972	0
1972	0		2018	0		2043	0		1972	0
1972	0		2018	0.1		2043	1.2		1972	0
1972	0		2018	11.9		2043	1.7		1972	0
1972	0		2018	4.8		2043	0		1972	0
1972	0		2018	0		2043	0		1972	0
1972	0		2018	0		2043	0		1972	0
1972	0		2018	0		2043	0		1972	0
1972	0		2018	0		2043	0		1972	0
1972	0		2018	0		2043	0		1972	0.1
1972	0		2018	0.1		2043	0		1972	0
1972	0		2018	0		2043	0		1972	0
1972	0		2018	0		2043	0		1972	0
1972	0		2018	0.3		2043	0		1972	0
1972	0		2018	0		2043	0		1972	0
1972	0		2018	-0.1		2043	-0.1		1972	-0.1
1972	0		2018	0		2043	0.1		1972	0
1972	0		2018	0		2043	0		1972	0
1972	0		2018	-0.6		2043	-1.1		1972	-1.1
1972	0		2018	0.1		2043	0		1972	0
1972	0		2018	1.7		2043	0		1972	0.2
1972	0		2018	1.6		2043	0		1972	0
1972	0		2018	3.9		2043	0		1972	0
1972	0		2018	2.3		2043	0		1972	0
1972	0		2018	2.9		2043	0		1972	0
1972	0		2018	0		2043	0		1972	0.1
1972	0		2018	0		2043	0		1972	0
1972	0		2018	0		2043	0		1972	0
1972	0		2018	0		2043	0		1972	0
1972	0		2018	0.2		2043	0		1972	0
1972	0		2018	0		2043	0		1972	0
1972	0		2018	0		2043	0		1972	0
1972	0		2018	0		2043	0		1972	0
1972	0		2018	0		2043	0		1972	0
1972	0		2018	0		2043	0		1972	0
1972	0		2018	0		2043	0		1972	0
1972	0		2018	0		2043	0		1972	0.1
1972	0		2018	0		2043	0.1		1972	0
1972	0		2018	0.6		2043	0		1972	0
1972	0		2018	0		2043	0		1972	0
1972	0		2018	0		2043	0		1972	0
1972	0		2018	0		2043	0		1972	0
1972	0		2018	0		2043	0		1972	0
1972	0		2018	0.4		2043	0.1		1972	0
1972	0		2018	3		2043	0.1		1972	0
1972	0		2018	0		2043	0.1		1972	0
1972	0		2018	0		2043	0		1972	0
1972	0		2018	0		2043	0		1972	0
1972	0		2018	0		2043	0		1972	0
1972	0		2018	0		2043	0		1972	0
1972	0		2018	0		2043	0		1972	0
1972	0		2018	1.3		2043	0		1972	0
1972	0		2018	6.3		2043	0		1972	0
1972	0		2018	1.5		2043	0		1972	0
1972	0		2018	0		2043	0		1972	0
1972	0		2018	0		2043	0		1972	0
1972	0		2018	0.2		2043	0		1972	0
1972	0		2018	0		2043	0		1972	0
1972	0		2018	0		2043	0		1972	0
1972	0		2018	1		2043	0		1972	0
1972	0		2018	0		2043	0		1972	0
1972	0		2018	0		2043	0		1972	0
1972	0		2018	0		2043	0		1972	0
1972	0		2018	0.2		2043	0		1972	0
1972	0		2018	0		2043	0		1972	0
1972	0		2018	0		2043	0		1972	0
1972	0		2018	0		2043	0		1972	0
1972	0		2018	0		2043	0		1972	0
1972	0		2018	0		2043	0		1972	0
1972	0		2018	0		2043	0		1972	0
1972	0		2018	0		2043	0		1972	0
1972	0		2018	-0.9		2043	-0.9		1972	-0.9
1972	0		2018	0		2043	0.2		1972	0
1972	0		2018	0		2043	0.1		1972	0
1972	0		2018	0		2043	0		1972	0
1972	0		2018	0		2043	0		1972	0
1972	0		2018	0		2043	0		1972	0
1972	0		2018	0.2		2043	0		1972	0
1972	0		2018	0		2043	0.1		1972	0
1972	0		2018	0		2043	0		1972	0
1972	0		2018	0		2043	0		1972	0
1972	0		2018	0		2043	0		1972	0
1972	0		2018	0		2043	0		1972	0
1972	0		2018	-1.4		2043	-1.4		1972	-1.4
1972	0		2018	0		2043	0		1972	0
1972	0		2018	2.4		2043	0		1972	0
1972	0.7		2018	0.7		2043	0.7		1972	0.7
1972	0		2018	0		2043	0		1972	0
1972	0		2018	0		2043	0		1972	0
1972	1.2		2018	0.7		2043	0.7		1972	0.7
1972	0		2018	0		2043	0		1972	0
1972	0		2018	0		2043	0		1972	0
1972	3.1		2018	3.1		2043	3.1		1972	3.1
1972	0		2018	-0.4		2043	-0.4		1972	-0.4
1972	0		2018	-1.2		2043	-1.1		1972	-0.3
1972	0		2018	-8.2		2043	77.5		1972	-8.4
1972	0		2018	-2.6		2043	6.1		1972	-3.1
1972	0		2018	1.8		2043	5.6		1972	-0.2
1972	0		2018	6.2		2043	1		1972	0
1972	0		2018	0		2043	0		1972	0
1972	0		2018	0		2043	0		1972	0
1972	0		2018	0		2043	0		1972	0.8
1972	0		2018	0		2043	0		1972	61.5
1972	0		2018	0		2043	0		1972	8.9
1972	0		2018	0		2043	0		1972	34.4
1972	0		2018	0		2043	0		1972	2.1
1972	0		2018	-1.3		2043	-1.3		1972	-1.3
1972	0		2018	0		2043	2.9		1972	0
1972	0		2018	0		2043	0		1972	0
1972	0		2018	0		2043	0		1972	0
1972	0		2018	0		2043	0		1972	0
1972	3.5		2018	3.5		2043	3.5		1972	3.5
1972	0.1		2018	0.1		2043	0.1		1972	0.1
1972	0		2018	0		2043	0		1972	0
1972	0		2018	0		2043	0.3		1972	0
1972	0		2018	0		2043	0		1972	0
1972	0		2018	0		2043	0		1972	0
1972	0		2018	0		2043	0		1972	0
1972	0		2018	0		2043	0		1972	0
1972	0		2018	0		2043	0		1972	0
1972	0		2018	0		2043	0		1972	0
1972	0		2018	0.1		2043	0.1		1972	0
1972	0		2018	0		2043	0		1972	0
1972	0		2018	0		2043	46.4		1972	7.6
1972	17.6		2018	20.3		2043	28.1		1972	18.1
1972	0.5		2018	0.5		2043	2.6		1972	0.5
1972	0.5		2018	0.5		2043	0.6		1972	0.5
1972	13.6		2018	13.6		2043	13.6		1972	13.6
1972	0		2018	0		2043	0		1972	0
1972	0		2018	0		2043	0		1972	0
1972	0		2018	0		2043	0		1972	0
1972	0		2018	0		2043	0		1972	0
1972	0		2018	0		2043	0		1972	0.5
1972	0		2018	0		2043	-0.1		1972	-0.1
1972	7.2		2018	4.4		2043	4.4		1972	4.4
1972	0		2018	10.4		2043	-6.1		1972	-6.1
1972	0		2018	-170.6		2043	-186.6		1972	-172.6
1972	0		2018	-3.4		2043	-3.4		1972	-2.6
1972	0		2018	-0.2		2043	-1.5		1972	3.7
1972	0		2018	11.1		2043	12.2		1972	16.8
1972	1.8		2018	1.8		2043	3.5		1972	2.3
1972	7.1		2018	7.1		2043	7.3		1972	7.1
1972	1.5		2018	1.5		2043	1.5		1972	7.8
1972	10.5		2018	10.5		2043	10.5		1972	15.1
1972	0		2018	-4.2		2043	-4.2		1972	-3.3
1972	0		2018	-7		2043	-7		1972	-7
1972	0		2018	-4.1		2043	-4.1		1972	-4.1
1972	0		2018	0		2043	0		1972	0.4
1972	0		2018	0		2043	0		1972	0.3
1972	19		2018	15.2		2043	15.1		1972	15.7
1972	0		2018	-28.3		2043	-28.3		1972	-28.3
1972	0		2018	-4.8		2043	-4.8		1972	-4.8
1972	0		2018	0		2043	0		1972	0
1972	0		2018	-1.1		2043	0.7		1972	-1.3
1972	9.6		2018	9.8		2043	9.6		1972	9.6
1972	0		2018	-0.3		2043	-0.3		1972	-0.3
1972	0		2018	0		2043	0		1972	0
1972	0.3		2018	-0.8		2043	-0.8		1972	-0.8
1972	25.6		2018	-8		2043	-8		1972	-7.9
1972	0.5		2018	-0.3		2043	-0.3		1972	1
1972	0		2018	0		2043	0		1972	0
1972	0		2018	0		2043	0		1972	0
1972	0		2018	0		2043	0		1972	0
1972	0		2018	0.2		2043	-0.1		1972	1.3
1972	0		2018	3.9		2043	0		1972	0.4
1972	0		2018	0		2043	0		1972	1.6
1972	0		2018	0		2043	0		1972	1.1
1972	0		2018	-3.7		2043	-3.7		1972	-3.7
1972	0		2018	0		2043	0		1972	0
1972	0		2018	0		2043	0		1972	4.8
1972	0		2018	0		2043	0		1972	0
1972	0		2018	0		2043	0		1972	0.4
1972	0.4		2018	0.4		2044	0.4		1972	4.4
1973	0		2019	-0.1		2044	-0.1		1973	-0.1
1973	0		2019	0		2044	4.7		1973	0
1973	0		2019	7.2		2044	-4.7		1973	-4.7
1973	0		2019	-14.3		2044	-14.3		1973	-14.3
1973	0		2019	0		2044	7.5		1973	0
1973	0		2019	19		2044	0.7		1973	-3.6
1973	0		2019	43.6		2044	-1.4		1973	-1.4
1973	0		2019	0		2044	3.3		1973	0
1973	0		2019	14.9		2044	-6.5		1973	-6.5
1973	0		2019	0.9		2044	-1.8		1973	-1.8
1973	0		2019	-14.2		2044	-15		1973	-15
1973	0		2019	20.6		2044	-0.4		1973	-0.1
1973	0		2019	0.4		2044	0		1973	0
1973	0		2019	-0.4		2044	-0.4		1973	-0.4
1973	0		2019	0		2044	1.4		1973	0.4
1973	0		2019	0.6		2044	1.1		1973	0
1973	2.4		2019	2.4		2044	2.4		1973	2.4
1973	0.5		2019	-0.3		2044	-0.3		1973	-0.3
1973	1.5		2019	-12.9		2044	-12.9		1973	-10.4
1973	18.4		2019	18.4		2044	18.4		1973	26.1
1973	6.2		2019	4.9		2044	2.2		1973	1.7
1973	0		2019	0		2044	0.2		1973	0
1973	0		2019	0		2044	4.5		1973	0.6
1973	0		2019	-11.3		2044	-11.3		1973	-11.2
1973	0		2019	0		2044	0		1973	0
1973	0		2019	0		2044	0		1973	0
1973	0		2019	1.6		2044	0		1973	0
1973	0.6		2019	1.6		2044	0.6		1973	0.7
1973	0		2019	0		2044	0		1973	0
1973	0		2019	0		2044	0		1973	0
1973	0		2019	0		2044	0		1973	0
1973	0		2019	0		2044	1.4		1973	0
1973	0		2019	-11.7		2044	-11.7		1973	-7.8
1973	0		2019	0		2044	0		1973	0
1973	0		2019	0		2044	0		1973	1.6
1973	0		2019	-1.6		2044	-1.6		1973	30.1
1973	0		2019	-0.2		2044	-0.2		1973	6.3
1973	0		2019	-3.6		2044	-3.6		1973	-3.6
1973	0		2019	-16.8		2044	-16.8		1973	-16.8
1973	0		2019	-26.5		2044	-26.5		1973	-26.5
1973	0		2019	0.2		2044	0		1973	0
1973	0		2019	3		2044	0		1973	0
1973	0		2019	-14.3		2044	-14.3		1973	-12.3
1973	0		2019	-0.2		2044	-0.2		1973	-0.2
1973	0		2019	-2.8		2044	-4.9		1973	-4.9
1973	0		2019	0		2044	0		1973	0
1973	0		2019	0		2044	0		1973	0
1973	0		2019	0		2044	0		1973	0
1973	0		2019	0		2044	0.1		1973	0.5
1973	0		2019	0		2044	0		1973	7.4
1973	0		2019	0		2044	11.9		1973	3
1973	0		2019	0		2044	17.2		1973	0.9
1973	0		2019	0		2044	0		1973	1
1973	0		2019	0		2044	0		1973	0.9
1973	0		2019	0		2044	0		1973	0
1973	9.1		2019	9.1		2044	9.1		1973	9.1
1973	28.6		2019	28.6		2044	28.6		1973	34.6
1973	0.9		2019	0.4		2044	0.4		1973	13.5
1973	2		2019	2		2044	2		1973	2.8
1973	4		2019	4		2044	4		1973	5.4
1973	2.8		2019	2.5		2044	2.5		1973	9.6
1973	38		2019	38		2044	38		1973	38
1973	3.7		2019	3.7		2044	3.7		1973	3.7
1973	0		2019	-14.9		2044	-14.9		1973	-11.5
1973	0		2019	0		2044	0		1973	0.2
1973	0		2019	0		2044	0		1973	0
1973	0		2019	0		2044	0		1973	0
1973	0		2019	0		2044	0		1973	0
1973	0		2019	0		2044	0		1973	0
1973	0		2019	0		2044	0		1973	0
1973	0.6		2019	0.6		2044	0.6		1973	0.6
1973	0		2019	0		2044	0		1973	0
1973	0		2019	0		2044	0		1973	0
1973	26.8		2019	6.1		2044	6.1		1973	6.1
1973	0.9		2019	-9.4		2044	-9.4		1973	-9
1973	0.4		2019	-10.1		2044	-10.1		1973	-10.1
1973	0		2019	0		2044	0		1973	0.5
1973	0		2019	0		2044	0		1973	15.1
1973	0		2019	0		2044	0		1973	0
1973	0		2019	0.1		2044	0.1		1973	0
1973	4.7		2019	4.7		2044	5.2		1973	4.7
1973	0.1		2019	0.1		2044	0.3		1973	3.4
1973	0		2019	-0.4		2044	-0.4		1973	-0.3
1973	0		2019	0		2044	1.6		1973	2.7
1973	0		2019	0		2044	0		1973	2.3
1973	0		2019	0.5		2044	0.1		1973	7.9
1973	0		2019	-0.1		2044	9.2		1973	-0.1
1973	0		2019	-0.2		2044	-0.2		1973	-0.2
1973	0		2019	0		2044	0		1973	0
1973	0		2019	0		2044	0		1973	0
1973	0		2019	0		2044	0.3		1973	0
1973	0		2019	0		2044	9.1		1973	0
1973	0		2019	-0.3		2044	4.8		1973	-0.3
1973	17.3		2019	17.3		2044	17.3		1973	17.3
1973	0.6		2019	0.6		2044	0.6		1973	0.6
1973	0		2019	0		2044	0		1973	0
1973	0		2019	-0.2		2044	-0.3		1973	-0.4
1973	2		2019	2		2044	2		1973	1.9
1973	20.3		2019	20.9		2044	20.5		1973	20.4
1973	2.8		2019	3		2044	2.7		1973	2.7
1973	0		2019	-0.7		2044	-0.7		1973	-0.9
1973	0		2019	0		2044	0		1973	0
1973	0.3		2019	0.2		2044	0.3		1973	0.2
1973	0		2019	0		2044	0		1973	0
1973	0		2019	0		2044	0		1973	0
1973	0		2019	0		2044	0		1973	0
1973	0		2019	-0.1		2044	-0.1		1973	-0.1
1973	0		2019	-0.2		2044	0.6		1973	-0.2
1973	0		2019	2.2		2044	24.4		1973	0
1973	0		2019	0		2044	15.7		1973	0
1973	0		2019	0		2044	0.3		1973	0
1973	0		2019	-0.3		2044	-0.1		1973	-0.3
1973	0		2019	0		2044	0		1973	0
1973	0		2019	0		2044	0		1973	0
1973	0		2019	0		2044	0		1973	0
1973	0		2019	2.3		2044	0		1973	0
1973	0		2019	0		2044	0.2		1973	0.1
1973	0		2019	0		2044	1.2		1973	0
1973	0		2019	-0.4		2044	-0.4		1973	1.6
1973	0		2019	-2.6		2044	-2.6		1973	-2.6
1973	0		2019	0		2044	2.8		1973	0
1973	0		2019	0		2044	0.1		1973	8.7
1973	0		2019	-0.1		2044	-0.1		1973	-0.1
1973	0		2019	-9.7		2044	-9.7		1973	-9.7
1973	0		2019	-1.5		2044	-1.5		1973	-1.5
1973	0		2019	0		2044	0		1973	0
1973	0		2019	0		2044	0		1973	0
1973	0		2019	-0.6		2044	-0.6		1973	-0.6
1973	0		2019	0		2044	0		1973	0
1973	0		2019	-0.2		2044	-0.2		1973	-0.2
1973	0		2019	-1.7		2044	-1.9		1973	-1.9
1973	1		2019	1.3		2044	1		1973	1
1973	13.3		2019	13.7		2044	13.4		1973	14.3
1973	0		2019	8.5		2044	0.1		1973	0.1
1973	0		2019	0.1		2044	0.3		1973	0
1973	0		2019	3.5		2044	0		1973	0
1973	0		2019	10.7		2044	0		1973	0
1973	0		2019	7.2		2044	0		1973	0
1973	0		2019	5.1		2044	0		1973	0.2
1973	0.1		2019	0.2		2044	0.1		1973	0.1
1973	0		2019	3.8		2044	0.6		1973	0
1973	0		2019	0.3		2044	0		1973	0
1973	0		2019	0		2044	0		1973	0
1973	0		2019	0		2044	0		1973	0
1973	0		2019	0		2044	0		1973	0
1973	0		2019	0		2044	0		1973	0
1973	0		2019	0.9		2044	0		1973	0
1973	0		2019	0		2044	0		1973	0
1973	0		2019	0		2044	0		1973	0
1973	0		2019	0		2044	0		1973	0
1973	0		2019	0		2044	0		1973	0
1973	0		2019	0		2044	0.1		1973	0
1973	0		2019	0		2044	0.2		1973	0
1973	0		2019	0		2044	0.1		1973	0
1973	0		2019	0		2044	0		1973	0
1973	0		2019	-0.8		2044	-0.8		1973	-0.8
1973	0		2019	-0.2		2044	-0.2		1973	-0.2
1973	0		2019	-0.1		2044	-0.1		1973	-0.1
1973	0		2019	0		2044	0		1973	0
1973	0		2019	0		2044	0		1973	0
1973	0		2019	0.1		2044	0		1973	0
1973	0		2019	0		2044	0		1973	0
1973	0		2019	0.2		2044	0		1973	0
1973	0		2019	3.2		2044	0		1973	0
1973	0		2019	0.1		2044	0		1973	0
1973	0		2019	2.4		2044	0		1973	0
1973	0		2019	0		2044	0		1973	0
1973	0		2019	3.2		2044	0		1973	0
1973	0		2019	0		2044	0		1973	0
1973	0		2019	-0.1		2044	-0.1		1973	-0.1
1973	0		2019	-2.2		2044	-2.2		1973	-2.2
1973	0		2019	0		2044	0		1973	0
1973	0		2019	0		2044	0		1973	0
1973	0		2019	-0.4		2044	-0.4		1973	-0.4
1973	0		2019	0		2044	0		1973	0
1973	0		2019	0		2044	0		1973	0.1
1973	0		2019	0		2044	0		1973	0
1973	0		2019	0		2044	0		1973	0
1973	0		2019	0		2044	0		1973	0
1973	0		2019	0		2044	0		1973	0
1973	0		2019	0		2044	0		1973	0
1973	0		2019	-0.1		2044	-0.1		1973	-0.1
1973	0		2019	-1.1		2044	-1.1		1973	-1.1
1973	0		2019	0		2044	0		1973	0
1973	0		2019	0.1		2044	0.1		1973	0
1973	0		2019	0		2044	0		1973	0
1973	0		2019	2.4		2044	0		1973	0
1973	0		2019	4.5		2044	0		1973	0
1973	0		2019	0		2044	0		1973	0
1973	0		2019	0		2044	0		1973	0
1973	0		2019	0		2044	0		1973	0
1973	0		2019	-0.3		2044	-0.3		1973	-0.3
1973	0		2019	0		2044	0		1973	0
1973	0		2019	0		2044	0		1973	0
1973	0		2019	0		2044	0		1973	0
1973	0		2019	0		2044	0		1973	0
1973	0		2019	-0.2		2044	-0.2		1973	-0.2
1973	0		2019	-0.1		2044	-0.1		1973	-0.1
1973	0		2019	0		2044	0		1973	0
1973	0		2019	0		2044	0		1973	0
1973	0		2019	0		2044	0		1973	0
1973	0		2019	0		2044	0		1973	0
1973	0		2019	0		2044	0		1973	0
1973	0		2019	-0.2		2044	-0.2		1973	-0.2
1973	0		2019	0		2044	0		1973	0
1973	0		2019	0		2044	0		1973	0
1973	0		2019	0		2044	0		1973	0
1973	0		2019	0		2044	0		1973	0
1973	0		2019	0		2044	0		1973	0
1973	0		2019	0		2044	0		1973	0
1973	0		2019	0		2044	0		1973	0
1973	0		2019	-0.1		2044	-0.1		1973	-0.1
1973	0		2019	0		2044	0		1973	0
1973	0		2019	0		2044	0		1973	0
1973	0		2019	0		2044	0		1973	0
1973	0		2019	0		2044	0		1973	0
1973	0		2019	0		2044	0		1973	0
1973	0		2019	0		2044	0		1973	0
1973	0		2019	0		2044	0		1973	0
1973	0		2019	0		2044	0		1973	0
1973	0		2019	0		2044	0		1973	0
1973	0		2019	0		2044	0		1973	0
1973	0		2019	0		2044	0		1973	0
1973	0		2019	0		2044	0		1973	0
1973	0		2019	0		2044	0		1973	0
1973	0		2019	0		2044	0		1973	0
1973	1.9		2019	1.9		2044	1.9		1973	1.9
1973	0		2019	0.3		2044	0		1973	0
1973	0		2019	0		2044	0		1973	0
1973	6.6		2019	6.6		2044	6.6		1973	6.6
1973	0		2019	0		2044	0		1973	0
1973	17.4		2019	17.1		2044	17.1		1973	17.1
1973	0		2019	0		2044	0		1973	0
1973	0		2019	2.7		2044	0		1973	0
1973	0		2019	1.9		2044	0		1973	0
1973	0		2019	8		2044	0		1973	0
1973	0		2019	6.1		2044	0		1973	0
1973	0		2019	1.7		2044	0		1973	0
1973	0		2019	3.4		2044	0.2		1973	0
1973	0		2019	0		2044	0		1973	0
1973	0		2019	0		2044	0		1973	0
1973	0		2019	0.3		2044	0		1973	0
1973	0		2019	0.8		2044	0		1973	0
1973	0		2019	-0.1		2044	-0.1		1973	-0.1
1973	6.4		2019	6.4		2044	6.4		1973	6.4
1973	0		2019	0		2044	0		1973	0
1973	0		2019	-0.1		2044	-0.1		1973	-0.1
1973	0		2019	0		2044	0		1973	0
1973	0		2019	0		2044	0		1973	0
1973	0		2019	0		2044	0		1973	0
1973	0		2019	0		2044	0		1973	0
1973	0		2019	0		2044	0		1973	0
1973	0		2019	0		2044	0		1973	0
1973	0.3		2019	0.7		2044	0.3		1973	0.3
1973	0		2019	0		2044	0		1973	0
1973	0		2019	0		2044	0		1973	0
1973	0		2019	0		2044	0		1973	0
1973	0		2019	-1.5		2044	-1.5		1973	-1.5
1973	0		2019	0		2044	0		1973	0
1973	0		2019	0.1		2044	0		1973	0
1973	0		2019	0		2044	0		1973	0
1973	0		2019	0		2044	0		1973	0
1973	0		2019	0		2044	0		1973	0
1973	0		2019	0		2044	0		1973	0
1973	0		2019	0		2044	0		1973	0
1973	0		2019	-0.4		2044	-0.4		1973	-0.4
1973	0		2019	0.9		2044	-1.1		1973	-1.1
1973	0		2019	-10.6		2044	-10.6		1973	-10.5
1973	0		2019	-0.3		2044	-0.3		1973	0.2
1973	2.7		2019	2.7		2044	2.7		1973	2.7
1973	19.3		2019	19.3		2044	19.3		1973	19.3
1973	0		2019	0		2044	0		1973	0
1973	0		2019	0		2044	0		1973	0
1973	0		2019	0		2044	0		1973	0
1973	0		2019	0		2044	0		1973	0
1973	0		2019	0		2044	0		1973	0
1973	0		2019	0		2044	0		1973	0
1973	0		2019	0		2044	0		1973	0
1973	0		2019	0		2044	0		1973	0
1973	0		2019	0		2044	1.4		1973	0.1
1973	0		2019	0		2044	2.7		1973	0
1973	0		2019	0		2044	0.2		1973	0
1973	0		2019	0		2044	0		1973	0.2
1973	0		2019	-3.6		2044	-3		1973	-3.6
1973	0		2019	-0.9		2044	-0.8		1973	-0.9
1973	0.3		2019	-17.5		2044	4.9		1973	-17.5
1973	0		2019	-2.3		2044	-2.3		1973	-2.3
1973	0		2019	-1.1		2044	-1.1		1973	-1.1
1973	0		2019	0		2044	0.8		1973	0
1973	0		2019	0		2044	0		1973	0
1973	0		2019	0		2044	0		1973	0
1973	0		2019	0		2044	0		1973	0
1973	0		2019	0		2044	0		1973	0
1973	0		2019	0		2044	0		1973	0
1973	0		2019	0		2044	0		1973	0
1973	0		2019	-14.5		2044	-14.5		1973	-14.5
1973	0		2019	-13.6		2044	-13.6		1973	-13.6
1973	0		2019	-0.4		2044	-0.4		1973	-0.4
1973	1.8		2019	1.8		2044	1.8		1973	1.8
1973	1.1		2019	0.8		2044	0.8		1973	0.8
1973	11.4		2019	11.4		2044	12		1973	11.4
1973	0		2019	0		2044	0		1973	0.4
1973	0		2019	-3.4		2044	-3.6		1973	-3.6
1973	0		2019	0		2044	0		1973	0
1973	0		2019	-0.1		2044	-0.1		1973	-0.1
1973	0		2019	0		2044	0		1973	0
1973	1.2		2019	1.2		2044	1.2		1973	1.3
1973	0		2019	-9.1		2044	-9.1		1973	-4.4
1973	0		2019	0		2044	0		1973	30.7
1973	0		2019	0		2044	0		1973	17.4
1973	0		2019	0		2044	0		1973	0.4
1973	0		2019	0		2044	0		1973	0.1
1973	0		2019	-5		2044	-5		1973	-5
1973	0		2019	1.3		2044	-0.1		1973	-0.1
1973	0		2019	0.1		2044	0		1973	0
1973	0		2019	0		2044	0		1973	0
1973	1.3		2019	7.6		2044	1.3		1973	1.3
1973	0		2019	0		2044	0.1		1973	0
1973	1.5		2019	1.5		2044	1.5		1973	1.5
1973	0		2019	-4		2044	-3.8		1973	-4
1973	0		2019	0		2044	0		1973	0
1973	9.6		2019	9.6		2044	9.6		1973	9.6
1973	0		2019	-2.4		2044	-1.1		1973	-2.4
1973	0		2019	-1.3		2044	21.9		1973	-2.1
1973	0		2019	0.2		2044	19.6		1973	-7.8
1973	0		2019	0		2044	0		1973	0
1973	0		2019	1.7		2044	16.3		1973	0.1
1973	0.1		2019	48.9		2044	6.4		1973	-9.4
1973	0		2019	33.4		2044	0.1		1973	0
1973	0		2019	5.9		2044	9.3		1973	0
1973	0		2019	0.1		2044	0		1973	1.7
1973	0		2019	0		2044	0		1973	1
1973	0		2019	0		2044	0		1973	5
1973	5.6		2019	5.6		2044	5.6		1973	5.6
1973	11.5		2019	11.5		2044	11.5		1973	11.6
1973	11.4		2019	11.4		2044	11.4		1973	15.2
1973	0.1		2019	0.1		2044	0.1		1973	13.9
1973	0		2019	0		2044	0		1973	6.3
1973	0		2019	0		2044	0		1973	0
1973	0		2019	0		2044	0		1973	0
1973	0.3		2019	0.3		2044	0.3		1973	4.6
1973	37.5		2019	37.5		2044	43.9		1973	46.2
1973	0		2019	15.9		2044	3		1973	0
1973	21		2019	22.1		2044	31.9		1973	21
1973	62.9		2019	62.9		2044	62.9		1973	63.1
1973	8.5		2019	8.5		2044	8.5		1973	9.1
1973	0		2019	0		2044	0		1973	0
1973	1.3		2019	1.3		2044	1.3		1973	1.3
1973	0		2019	0.3		2044	0		1973	0
1973	0.6		2019	1.9		2044	0.6		1973	1
1973	26.5		2019	26.5		2044	26.5		1973	28.5
1973	29		2019	29		2044	29		1973	29
1973	9.4		2019	9.4		2044	9.4		1973	10.3
1973	5.6		2019	3.1		2044	3.1		1973	24.2
1973	18.6		2019	18.6		2044	20.1		1973	18.6
1973	0		2019	0		2044	0		1973	0
1973	0		2019	0		2044	0		1973	0.1
1973	0		2019	0		2044	6.1		1973	0
1973	0		2019	0		2044	0.9		1973	0
1973	0		2019	0		2044	0		1973	0.1
1973	0		2019	0		2044	0		1973	3.5
1973	0.7		2019	0.7		2044	0.7		1973	1.1
1973	1.7		2019	1.7		2044	1.7		1973	1.7
1973	0		2019	-4.5		2044	-4.5		1973	-4.5
1973	0		2019	-40.5		2045	-40.5		1973	-40.5
1974	0		2020	-112.3		2045	-114.6		1974	-109
1974	0		2020	-77.4		2045	-77.4		1974	-77.3
1974	13.5		2020	2.2		2045	2.2		1974	2.2
1974	0		2020	-4		2045	-4		1974	-4
1974	0.4		2020	0.4		2045	0.4		1974	1.6
1974	0		2020	-4.6		2045	-4.7		1974	-4.7
1974	0		2020	-0.1		2045	-0.1		1974	-0.1
1974	0.9		2020	0.9		2045	0.9		1974	0.9
1974	5.3		2020	5.3		2045	5.3		1974	5.3
1974	53.8		2020	53.8		2045	53.8		1974	53.8
1974	8.6		2020	8.6		2045	8.6		1974	8.6
1974	0		2020	0		2045	0		1974	0
1974	0		2020	0		2045	0		1974	0
1974	0		2020	0		2045	0		1974	0
1974	0		2020	0		2045	0		1974	0
1974	0		2020	-0.5		2045	-0.4		1974	-0.5
1974	0		2020	-4.4		2045	-5.1		1974	-5.1
1974	0		2020	0.9		2045	-1.7		1974	-4
1974	0		2020	-0.4		2045	1.3		1974	-0.4
1974	0		2020	-1		2045	-1.2		1974	-1.6
1974	0		2020	1		2045	0		1974	0
1974	0		2020	0		2045	0		1974	0
1974	0		2020	2		2045	0		1974	0
1974	0		2020	2.6		2045	0		1974	0
1974	0		2020	-2.8		2045	-2.9		1974	-2.9
1974	1.4		2020	1		2045	1		1974	1
1974	2.3		2020	2.3		2045	2.3		1974	2.3
1974	0		2020	-1.6		2045	-8		1974	-8
1974	0		2020	-22.8		2045	-22.8		1974	-22.8
1974	9.2		2020	9.2		2045	9.2		1974	9.2
1974	10.6		2020	10.6		2045	10.6		1974	10.6
1974	58.6		2020	58.6		2045	58.6		1974	58.6
1974	2.8		2020	2		2045	2		1974	2
1974	0		2020	-11.5		2045	-11.5		1974	-11.5
1974	3.5		2020	3.5		2045	3.5		1974	3.5
1974	0		2020	10.2		2045	-0.4		1974	-0.4
1974	0		2020	1.4		2045	0		1974	0
1974	0		2020	-4.6		2045	-4.6		1974	-4.6
1974	0		2020	13.7		2045	0		1974	0
1974	7.4		2020	26.7		2045	7.4		1974	7.4
1974	0.6		2020	2		2045	0.6		1974	0.6
1974	0		2020	0.5		2045	-0.8		1974	-0.8
1974	0		2020	0		2045	0		1974	0
1974	0		2020	0		2045	0		1974	7.8
1974	0		2020	-0.1		2045	-0.1		1974	6.4
1974	0		2020	0		2045	0		1974	4.8
1974	0.3		2020	-5.1		2045	-5.1		1974	-4.3
1974	0		2020	-1.7		2045	-1.7		1974	-1.7
1974	0		2020	-0.6		2045	0.3		1974	-0.6
1974	0		2020	-20.7		2045	-20.7		1974	-20.7
1974	12.5		2020	12.3		2045	12.8		1974	12.3
1974	15		2020	15.2		2045	20.1		1974	15
1974	0		2020	0		2045	9.7		1974	0
1974	0		2020	0.2		2045	9.8		1974	0.5
1974	0		2020	-0.7		2045	1.4		1974	0.4
1974	0		2020	0		2045	0		1974	0
1974	5		2020	21.7		2045	5		1974	5
1974	0		2020	0		2045	0		1974	0
1974	6.2		2020	8.8		2045	6.2		1974	6.2
1974	14.8		2020	15.1		2045	14.8		1974	14.9
1974	0		2020	0		2045	0		1974	3.3
1974	0		2020	0		2045	0		1974	0
1974	0		2020	0		2045	0		1974	0
1974	0		2020	-1		2045	-1		1974	-1
1974	0		2020	0		2045	0		1974	0
1974	0		2020	-0.1		2045	-0.1		1974	-0.1
1974	0		2020	0		2045	0		1974	0
1974	0		2020	0.2		2045	0		1974	0
1974	0		2020	3.4		2045	0		1974	0
1974	0		2020	0		2045	0.3		1974	0
1974	0.1		2020	0.1		2045	0.1		1974	0.1
1974	0		2020	0		2045	0		1974	0
1974	0		2020	0		2045	0		1974	0
1974	0		2020	0		2045	0.1		1974	0
1974	0		2020	0.6		2045	0		1974	0
1974	0		2020	0		2045	0		1974	0
1974	15.9		2020	15.9		2045	15.9		1974	15.9
1974	2.2		2020	3		2045	2.2		1974	2.2
1974	0		2020	3.4		2045	0		1974	0
1974	0		2020	2.5		2045	0		1974	0
1974	0		2020	0		2045	0		1974	0
1974	0		2020	0		2045	0		1974	0
1974	1.3		2020	1.3		2045	1.3		1974	1.3
1974	0		2020	0		2045	0		1974	0
1974	0.3		2020	0.3		2045	0.3		1974	0.3
1974	6		2020	9.2		2045	6		1974	6
1974	0		2020	1.3		2045	0		1974	0
1974	0		2020	-2.1		2045	-2.1		1974	-2.1
1974	0		2020	-0.2		2045	-0.2		1974	-0.2
1974	0		2020	-0.1		2045	-0.1		1974	-0.1
1974	0		2020	-3.4		2045	-3.4		1974	6.6
1974	0		2020	-19.8		2045	-19.8		1974	-19.7
1974	0		2020	0		2045	0		1974	0
1974	0		2020	0		2045	0		1974	0
1974	0		2020	0		2045	0		1974	0
1974	0		2020	-0.2		2045	-0.2		1974	-0.2
1974	0		2020	0.6		2045	-0.2		1974	-0.2
1974	0		2020	1		2045	-0.1		1974	-0.1
1974	0		2020	0.4		2045	10.1		1974	0
1974	0		2020	-0.1		2045	-0.1		1974	-0.1
1974	0		2020	0		2045	0		1974	0
1974	0		2020	0		2045	0		1974	0
1974	0		2020	-1.4		2045	-1.4		1974	-1.4
1974	0		2020	-1.7		2045	-1.7		1974	-1.7
1974	0		2020	0		2045	0		1974	0
1974	0		2020	0		2045	0.2		1974	0.1
1974	6.6		2020	4.9		2045	5.2		1974	4.9
1974	23.1		2020	23.1		2045	23.6		1974	23.1
1974	1.2		2020	0.9		2045	1.4		1974	0.9
1974	13.7		2020	5.2		2045	5.2		1974	5.2
1974	8.3		2020	6		2045	6		1974	6
1974	1.9		2020	-9.9		2045	-9.7		1974	-9.9
1974	0		2020	-2.6		2045	0.8		1974	-1.7
1974	0		2020	-0.4		2045	0.1		1974	-0.4
1974	0.3		2020	-1.3		2045	0.5		1974	-1.3
1974	0.6		2020	0.6		2045	2.9		1974	0.6
1974	2.6		2020	2.6		2045	3.1		1974	2.6
1974	8.3		2020	8.4		2045	8.3		1974	8.3
1974	40.3		2020	41.5		2045	40.3		1974	40.3
1974	25.5		2020	25.5		2045	32.8		1974	25.5
1974	0		2020	0		2045	11.4		1974	0
1974	0		2020	0.1		2045	1		1974	0
1974	0		2020	0.1		2045	0.5		1974	0
1974	0		2020	0		2045	0		1974	0.1
1974	0		2020	0		2045	2.7		1974	0
1974	0		2020	0		2045	1		1974	0.8
1974	0		2020	0		2045	0.6		1974	0.2
1974	0		2020	0		2045	8.4		1974	0.1
1974	0		2020	0		2045	14.3		1974	0
1974	0		2020	0		2045	0		1974	0
1974	0.6		2020	0.6		2045	0.6		1974	0.6
1974	0.1		2020	0.1		2045	0.2		1974	0.1
1974	11.1		2020	15		2045	12		1974	11.1
1974	0		2020	0.2		2045	0.7		1974	0
1974	0		2020	0.2		2045	0		1974	0
1974	0		2020	0		2045	0		1974	0
1974	0.3		2020	0.6		2045	0.3		1974	0.3
1974	0.2		2020	0.2		2045	0.2		1974	0.2
1974	0		2020	0		2045	0		1974	0
1974	0		2020	0		2045	0		1974	0
1974	0		2020	0		2045	0		1974	0
1974	0		2020	0		2045	0		1974	0
1974	0		2020	0		2045	0		1974	0
1974	0		2020	0		2045	0		1974	0
1974	0		2020	0		2045	0		1974	0
1974	0		2020	3.3		2045	0		1974	0
1974	0		2020	18.8		2045	0		1974	0
1974	0		2020	16.6		2045	0		1974	0
1974	0		2020	0.6		2045	0		1974	0
1974	0		2020	0		2045	0		1974	0
1974	0		2020	-0.2		2045	-0.2		1974	-0.2
1974	0		2020	0		2045	0		1974	0
1974	0		2020	-2.2		2045	-2.3		1974	-2.4
1974	0		2020	49.9		2045	0.1		1974	0.1
1974	0		2020	27.9		2045	-0.1		1974	-0.1
1974	0		2020	-0.8		2045	-0.8		1974	-0.8
1974	0		2020	-1.3		2045	-1.7		1974	-1.7
1974	0		2020	1.1		2045	-1.5		1974	-1.5
1974	0		2020	-4.6		2045	-4.6		1974	-4.5
1974	0		2020	0		2045	0		1974	0
1974	0		2020	-0.1		2045	-0.1		1974	-0.1
1974	0		2020	0		2045	0		1974	0
1974	0		2020	0		2045	0		1974	0
1974	0		2020	0		2045	0		1974	0
1974	0		2020	0		2045	0		1974	0
1974	0		2020	0		2045	0		1974	0
1974	0		2020	0		2045	0		1974	0
1974	0		2020	0		2045	0		1974	0.1
1974	0		2020	0		2045	0		1974	0
1974	0		2020	0		2045	0		1974	0
1974	0		2020	0		2045	0		1974	0
1974	0		2020	0		2045	0		1974	0
1974	0		2020	0		2045	0		1974	0
1974	0		2020	0		2045	0		1974	0
1974	0.3		2020	0.3		2045	0.3		1974	0.3
1974	0.2		2020	0.2		2045	0.2		1974	0.2
1974	0		2020	0		2045	0		1974	0
1974	0		2020	0		2045	0		1974	0
1974	0		2020	-0.3		2045	-0.3		1974	-0.3
1974	0		2020	-0.7		2045	-0.6		1974	-0.7
1974	0		2020	0		2045	0		1974	0
1974	0		2020	0		2045	0		1974	0
1974	0		2020	0		2045	0		1974	0
1974	0		2020	0		2045	0.1		1974	0
1974	0		2020	0		2045	0		1974	0
1974	0		2020	0		2045	0		1974	0
1974	0		2020	0		2045	0		1974	0
1974	0		2020	0		2045	0		1974	0
1974	0		2020	0		2045	0		1974	0
1974	0		2020	0		2045	0		1974	0
1974	0		2020	0		2045	0		1974	0
1974	0		2020	0		2045	0		1974	0
1974	0		2020	-0.5		2045	-0.5		1974	-0.5
1974	0		2020	-0.9		2045	-0.9		1974	-0.7
1974	0		2020	-0.3		2045	-0.3		1974	-0.1
1974	0		2020	-0.6		2045	-0.6		1974	-0.6
1974	0		2020	0		2045	0		1974	0
1974	0		2020	0		2045	0		1974	0
1974	0		2020	0		2045	0		1974	0
1974	0		2020	0		2045	0		1974	0
1974	0		2020	0		2045	0		1974	0
1974	0		2020	0		2045	0		1974	0
1974	15.5		2020	15.5		2045	15.5		1974	15.5
1974	0		2020	0		2045	0		1974	0
1974	0		2020	0		2045	0		1974	0
1974	0		2020	0		2045	0		1974	0
1974	0		2020	0		2045	0		1974	0
1974	0		2020	0		2045	0		1974	0
1974	0.1		2020	0.1		2045	0.1		1974	0.1
1974	0		2020	0		2045	0		1974	0
1974	0		2020	0		2045	0		1974	0
1974	0		2020	0.1		2045	0		1974	0
1974	0		2020	0		2045	0		1974	0
1974	0		2020	0		2045	0		1974	0
1974	0		2020	0.1		2045	0		1974	0
1974	0		2020	0		2045	0		1974	0
1974	0		2020	0		2045	0		1974	0
1974	0		2020	0		2045	0		1974	0
1974	0		2020	0		2045	0		1974	0
1974	0		2020	1.2		2045	0		1974	0
1974	0		2020	0		2045	0		1974	0
1974	0		2020	4.7		2045	0		1974	0
1974	0		2020	0.2		2045	0		1974	0.1
1974	0		2020	3.2		2045	0		1974	0
1974	0		2020	10.9		2045	0		1974	0
1974	0		2020	7.2		2045	0		1974	0
1974	0		2020	16.5		2045	0		1974	0
1974	0		2020	0.2		2045	0.3		1974	0
1974	0		2020	0		2045	11.8		1974	0
1974	0		2020	1.1		2045	0.3		1974	0
1974	0		2020	5.9		2045	0		1974	0
1974	0		2020	0		2045	0		1974	0
1974	0		2020	0		2045	0		1974	0
1974	0		2020	0		2045	0		1974	0
1974	0		2020	0		2045	0		1974	0
1974	0		2020	0		2045	0		1974	0
1974	0		2020	0.3		2045	0		1974	0
1974	0		2020	0		2045	0		1974	0
1974	0		2020	0		2045	0		1974	0
1974	0		2020	0.1		2045	0		1974	0
1974	0		2020	6		2045	0		1974	0
1974	0		2020	0.2		2045	0		1974	0
1974	0		2020	0.3		2045	0		1974	0
1974	0		2020	0		2045	0		1974	0
1974	0		2020	0		2045	0		1974	0
1974	0		2020	0		2045	0		1974	0.1
1974	0		2020	0		2045	0		1974	0
1974	0		2020	0		2045	0		1974	0
1974	0		2020	0		2045	0		1974	0
1974	0		2020	-0.3		2045	-0.3		1974	-0.3
1974	0		2020	0		2045	0		1974	0
1974	0		2020	0.6		2045	0		1974	0
1974	0		2020	0		2045	0		1974	0
1974	0		2020	0		2045	0		1974	0
1974	0		2020	0		2045	0		1974	0
1974	0		2020	0.1		2045	0		1974	0
1974	0		2020	0		2045	0		1974	0
1974	0		2020	0		2045	0		1974	0
1974	0		2020	0		2045	0		1974	0.1
1974	0		2020	0.1		2045	0		1974	0
1974	0		2020	0.1		2045	0		1974	0
1974	0		2020	0		2045	0		1974	0
1974	0		2020	0		2045	0		1974	0
1974	0		2020	0		2045	0		1974	0
1974	0		2020	0		2045	0		1974	0
1974	0		2020	0		2045	0.1		1974	0
1974	0		2020	0		2045	0		1974	0
1974	0		2020	0		2045	0		1974	0
1974	0		2020	0		2045	0.1		1974	0
1974	0		2020	1.4		2045	0.2		1974	0.7
1974	0		2020	0.1		2045	0		1974	0
1974	0		2020	0		2045	0		1974	0
1974	0		2020	0		2045	0		1974	0
1974	0		2020	0		2045	0		1974	0
1974	0		2020	0.4		2045	0		1974	0
1974	0		2020	0		2045	0		1974	0
1974	0		2020	0		2045	0		1974	0
1974	0		2020	0		2045	0		1974	0
1974	0		2020	0.1		2045	0		1974	0
1974	0		2020	0		2045	0		1974	0
1974	0		2020	0		2045	0		1974	0.5
1974	0		2020	0		2045	0		1974	0
1974	0		2020	0		2045	0		1974	0.1
1974	0		2020	0		2045	0		1974	0.1
1974	0		2020	0		2045	0		1974	4.1
1974	0		2020	0		2045	0		1974	0
1974	0		2020	0		2045	0		1974	0
1974	0		2020	0		2045	0		1974	0
1974	0		2020	0		2045	0		1974	0
1974	0		2020	0		2045	0		1974	0
1974	0		2020	0		2045	0.4		1974	0
1974	0		2020	-0.3		2045	0.1		1974	-0.4
1974	0		2020	-0.2		2045	0		1974	-0.2
1974	0		2020	0		2045	0		1974	0
1974	0		2020	0.6		2045	0		1974	0
1974	0		2020	3.3		2045	8.8		1974	0
1974	0		2020	0		2045	0.3		1974	0
1974	0		2020	0		2045	0.3		1974	0
1974	0		2020	0		2045	4.7		1974	0
1974	0		2020	0		2045	0		1974	0
1974	0		2020	0		2045	0		1974	0
1974	0		2020	0		2045	0		1974	0
1974	0		2020	0		2045	0		1974	0
1974	0		2020	0		2045	0		1974	0
1974	0		2020	0		2045	0		1974	0
1974	0		2020	0		2045	0		1974	0
1974	0		2020	0		2045	0		1974	0
1974	0		2020	0		2045	0		1974	0
1974	0		2020	0		2045	0		1974	0
1974	0		2020	-1.4		2045	-1.4		1974	-1.4
1974	0		2020	0		2045	0		1974	0
1974	0		2020	-0.1		2045	-0.1		1974	-0.1
1974	0		2020	9.1		2045	-0.3		1974	-0.3
1974	0		2020	15.8		2045	0		1974	0
1974	0		2020	1.4		2045	0		1974	0
1974	0		2020	0		2045	0		1974	0
1974	0		2020	0		2045	0		1974	0
1974	5.3		2020	5.3		2045	5.3		1974	5.3
1974	1.6		2020	-10.7		2045	-10.6		1974	-10.7
1974	3.3		2020	3.3		2045	3.3		1974	3.3
1974	3.3		2020	-3.8		2045	-4.6		1974	-4.6
1974	0		2020	-10.5		2045	-11.7		1974	-11.7
1974	0		2020	-0.5		2045	-1.6		1974	-1.6
1974	0		2020	-11		2045	-23.1		1974	-23.1
1974	0		2020	-15		2045	-17.2		1974	-12.7
1974	2.7		2020	-0.8		2045	5.5		1974	21.6
1974	4.5		2020	4.5		2045	14.5		1974	4.5
1974	21.4		2020	25		2045	21.4		1974	21.4
1974	42.8		2020	42.8		2045	48.8		1974	43.1
1974	1		2020	3.5		2045	7.4		1974	11.4
1974	0		2020	19.1		2045	15.3		1974	5.2
1974	0		2020	0		2045	7.5		1974	1
1974	0		2020	6.2		2045	15.8		1974	0
1974	0		2020	0		2045	27.2		1974	0
1974	2.8		2020	11.3		2045	2.8		1974	2.8
1974	0		2020	0.1		2045	0		1974	0
1974	0		2020	-1.3		2045	-4		1974	-4
1974	0		2020	-1.8		2045	-1.8		1974	-1.8
1974	0		2020	0		2045	0		1974	0
1974	0		2020	-0.8		2045	-0.8		1974	-0.8
1974	0.3		2020	0.3		2045	0.3		1974	0.3
1974	1.3		2020	1.3		2045	1.4		1974	1.3
1974	24.4		2020	24.4		2045	31.9		1974	24.4
1974	0		2020	-0.9		2045	-0.9		1974	-0.9
1974	0		2020	0		2045	3.2		1974	0
1974	0		2020	0		2045	172.9		1974	0
1974	0		2020	0		2045	8.6		1974	0
1974	0		2020	0		2045	0		1974	0
1974	0		2020	0		2045	0		1974	0
1974	0		2020	0		2045	0		1974	0
1974	0		2020	-1.6		2045	-1.6		1974	-1.6
1974	0		2020	0		2045	8.3		1974	0
1974	0.2		2020	-6.7		2045	-2.6		1974	-5.7
1974	2.7		2020	1.5		2045	4.4		1974	3.2
1974	8.8		2020	6.8		2045	11.8		1974	6.8
1974	4.2		2020	3.2		2045	3.5		1974	3.2
1974	0		2020	0		2045	0		1974	0
1974	0		2020	0		2045	5.5		1974	0
1974	0		2020	0		2045	0		1974	3.9
1974	0		2020	0		2045	0		1974	0
1974	27.6		2020	27.6		2045	31.2		1974	27.6
1974	16.9		2020	19.4		2045	16.8		1974	16.8
1974	9.3		2020	25.6		2045	1.9		1974	-2.6
1974	0		2020	28.8		2045	-2.8		1974	-5.1
1974	0		2020	-1.2		2046	19.3		1974	-1.5
1975	0		2021	0		2046	0		1975	0
1975	0		2021	0		2046	3.5		1975	0
1975	0		2021	0		2046	0		1975	0
1975	0.5		2021	6.7		2046	1.1		1975	0.5
1975	33.5		2021	33.5		2046	33.5		1975	33.5
1975	2.7		2021	2.7		2046	2.7		1975	2.7
1975	0		2021	-1.7		2046	-1.7		1975	-1.7
1975	0		2021	23.7		2046	0.8		1975	0
1975	0		2021	13.2		2046	1.7		1975	0
1975	0		2021	1.3		2046	15.1		1975	0.6
1975	0		2021	0		2046	0.2		1975	12.8
1975	0		2021	0		2046	0.9		1975	87.7
1975	0		2021	4.1		2046	0.1		1975	46.8
1975	0		2021	0		2046	0.1		1975	0
1975	0		2021	0		2046	0		1975	0
1975	9		2021	9		2046	9		1975	10.4
1975	15.7		2021	18.4		2046	15.7		1975	15.7
1975	28.2		2021	30		2046	28.2		1975	28.2
1975	3.1		2021	3.1		2046	3.1		1975	3.1
1975	0		2021	0		2046	7.6		1975	0
1975	12.3		2021	12.5		2046	46		1975	12.3
1975	0.5		2021	1.1		2046	16.8		1975	0.4
1975	8		2021	8		2046	12.5		1975	8
1975	28.7		2021	24.7		2046	28.7		1975	24.7
1975	0		2021	0		2046	0.7		1975	0
1975	2.3		2021	2.3		2046	8.1		1975	2.3
1975	0		2021	0		2046	2.9		1975	0
1975	0		2021	0		2046	0.1		1975	0
1975	3.4		2021	3.4		2046	3.4		1975	3.4
1975	0		2021	1.2		2046	0		1975	0
1975	0		2021	0.5		2046	0		1975	0
1975	0		2021	0		2046	4.7		1975	0
1975	0		2021	6.8		2046	7.2		1975	0
1975	0		2021	0		2046	0.1		1975	0
1975	22.1		2021	26.2		2046	22.1		1975	22.1
1975	7.3		2021	7.3		2046	8.4		1975	7.3
1975	0		2021	0		2046	31.4		1975	0
1975	2.8		2021	2.8		2046	14.6		1975	2.8
1975	24.8		2021	24.8		2046	24.8		1975	24.8
1975	0		2021	-0.3		2046	55.9		1975	-0.3
1975	0		2021	0		2046	0		1975	0
1975	0		2021	0		2046	0		1975	0
1975	0		2021	0		2046	0		1975	0
1975	0		2021	0		2046	0		1975	0
1975	0		2021	0		2046	0		1975	0
1975	0		2021	0		2046	0		1975	0.7
1975	0		2021	0		2046	1.7		1975	0.6
1975	0		2021	0		2046	0		1975	0
1975	0		2021	0		2046	1		1975	0
1975	0		2021	0		2046	0		1975	0
1975	0		2021	0		2046	0		1975	0
1975	0		2021	0		2046	0		1975	0
1975	0		2021	0		2046	0		1975	0
1975	0		2021	0		2046	0.6		1975	6.6
1975	0		2021	0		2046	0.6		1975	0
1975	0		2021	0.3		2046	-0.3		1975	-0.3
1975	2.7		2021	2.7		2046	2.7		1975	2.7
1975	1		2021	1		2046	29		1975	1
1975	0		2021	0		2046	13.2		1975	0
1975	0		2021	0		2046	17.8		1975	0
1975	0		2021	0		2046	25.8		1975	0
1975	0		2021	0		2046	0.5		1975	0
1975	0		2021	0		2046	0		1975	0
1975	0		2021	0		2046	0		1975	0
1975	0		2021	-0.1		2046	-0.1		1975	-0.1
1975	0		2021	0		2046	0		1975	0
1975	0		2021	0		2046	0		1975	0
1975	0		2021	0		2046	0		1975	0
1975	0		2021	0		2046	0		1975	0
1975	0		2021	0		2046	0		1975	0
1975	0		2021	0		2046	0		1975	0
1975	0		2021	0		2046	0		1975	0
1975	14.7		2021	14.7		2046	14.7		1975	14.7
1975	6.3		2021	6.3		2046	6.3		1975	6.3
1975	0		2021	0		2046	0		1975	0.2
1975	2.6		2021	2.6		2046	2.6		1975	9.2
1975	0		2021	-50.3		2046	-50.3		1975	-42.5
1975	0		2021	1.3		2046	-0.2		1975	8.6
1975	0		2021	-83.8		2046	-85.8		1975	-84.8
1975	9.5		2021	-16.2		2046	-16.3		1975	7
1975	0		2021	9.6		2046	-0.1		1975	0.5
1975	0		2021	0		2046	0		1975	0
1975	0		2021	-0.3		2046	-0.3		1975	-0.3
1975	0		2021	-0.2		2046	-0.2		1975	1
1975	0		2021	-1.2		2046	-1.2		1975	-1.2
1975	0		2021	2.4		2046	0		1975	0
1975	0		2021	-0.6		2046	-0.6		1975	-0.6
1975	7.3		2021	7.3		2046	7.3		1975	7.3
1975	0.2		2021	2.3		2046	0.2		1975	0.2
1975	0		2021	-0.4		2046	-0.8		1975	-0.8
1975	0		2021	0		2046	0		1975	0
1975	0		2021	-18.9		2046	-18.9		1975	-18.9
1975	0.8		2021	0.5		2046	-3.2		1975	-3.2
1975	0		2021	-13.3		2046	-13.4		1975	-13.5
1975	20.1		2021	18.7		2046	18.7		1975	18.7
1975	0.2		2021	0		2046	-0.8		1975	-0.8
1975	0		2021	2.7		2046	-0.1		1975	-0.1
1975	0		2021	10.5		2046	0		1975	0
1975	0		2021	0		2046	0		1975	0.1
1975	0.5		2021	1.4		2046	0.5		1975	0.5
1975	0		2021	3.8		2046	0		1975	0
1975	0		2021	1.1		2046	0		1975	0
1975	20.2		2021	20.2		2046	20.9		1975	20.2
1975	0		2021	0		2046	0		1975	0
1975	0		2021	3.8		2046	1.2		1975	0
1975	0		2021	12.8		2046	0		1975	0
1975	1.6		2021	1.6		2046	1.6		1975	1.6
1975	2.8		2021	2.8		2046	2.8		1975	2.8
1975	8.6		2021	8.6		2046	8.6		1975	8.6
1975	0		2021	2.5		2046	0.8		1975	-0.7
1975	0		2021	0.5		2046	0.5		1975	0
1975	0		2021	0		2046	0.1		1975	0
1975	0.2		2021	1		2046	0.2		1975	0.2
1975	63		2021	63		2046	63		1975	64.3
1975	1.3		2021	1.3		2046	1.5		1975	1.3
1975	0		2021	0.1		2046	0		1975	0
1975	0		2021	0		2046	0.2		1975	0
1975	0		2021	0		2046	0		1975	0
1975	0		2021	0.5		2046	0		1975	0
1975	0		2021	0.8		2046	0		1975	0.9
1975	0		2021	5.9		2046	0		1975	6
1975	0		2021	1.1		2046	0		1975	1.1
1975	0		2021	-0.1		2046	-0.1		1975	6.1
1975	0		2021	-0.1		2046	-0.1		1975	0
1975	0		2021	12.2		2046	0		1975	0
1975	0		2021	3.9		2046	9.2		1975	0
1975	0		2021	1.8		2046	0.4		1975	0
1975	0		2021	0.8		2046	0		1975	0
1975	0		2021	0.1		2046	0		1975	0
1975	0.4		2021	0.6		2046	0.4		1975	0.4
1975	0		2021	2.6		2046	0		1975	0
1975	0		2021	13		2046	0.7		1975	0
1975	4.2		2021	9.5		2046	4.6		1975	4.2
1975	0		2021	-2.4		2046	-2.1		1975	-3.3
1975	10.7		2021	10.7		2046	14.2		1975	10.7
1975	0		2021	0		2046	0		1975	0
1975	0		2021	3.5		2046	0.1		1975	0
1975	0		2021	0		2046	18.6		1975	0
1975	0.5		2021	0.5		2046	0.6		1975	0.5
1975	2.5		2021	2.5		2046	2.6		1975	2.5
1975	20.8		2021	22.6		2046	20.8		1975	20.8
1975	3.7		2021	3.7		2046	3.7		1975	3.7
1975	5.7		2021	5.7		2046	5.7		1975	5.7
1975	0		2021	-0.2		2046	-0.2		1975	-0.2
1975	52.3		2021	50.2		2046	50.2		1975	50.2
1975	0		2021	0.4		2046	0		1975	0
1975	0		2021	0		2046	0		1975	0
1975	0		2021	0.1		2046	0		1975	0
1975	0		2021	0.1		2046	0		1975	0
1975	3.6		2021	4		2046	5.7		1975	3.6
1975	0		2021	3.3		2046	0		1975	0
1975	0		2021	0.2		2046	0		1975	0
1975	0		2021	0		2046	0		1975	0
1975	0		2021	0		2046	0		1975	0
1975	0		2021	-0.7		2046	-0.7		1975	-0.7
1975	0		2021	-1.1		2046	-1.1		1975	-1.1
1975	0		2021	0		2046	0		1975	0
1975	0		2021	0		2046	0		1975	0
1975	0		2021	0		2046	0		1975	0
1975	0		2021	-0.1		2046	-0.1		1975	-0.1
1975	0		2021	0		2046	0		1975	0
1975	0		2021	2.4		2046	0		1975	0
1975	0		2021	0.3		2046	0		1975	0
1975	0		2021	0		2046	0		1975	0
1975	0		2021	0		2046	0		1975	0
1975	0		2021	0		2046	0		1975	0
1975	0		2021	0		2046	0		1975	0
1975	0		2021	0		2046	0		1975	0
1975	0		2021	0		2046	0		1975	0
1975	0		2021	0		2046	0		1975	0
1975	0		2021	5.6		2046	0		1975	0
1975	0		2021	0.4		2046	0.1		1975	0
1975	0		2021	0		2046	0		1975	0
[truncated: 8,959 more rows]
