# Supplementary material for: Assessing rice yield responses to climate change scenarios using a crop simulation model
Source: PeerJ. 2026 Mar 12;14:e20965. doi: 10.7717/peerj.20965 (PMC12989151; doi:10.7717/peerj.20965)
Supplement: Supplemental Information 30 [file peerj-14-20965-s030.xlsx]

## Sheet: Sayfa1
HADGEM REFERENCE YEAR	HADGEM REFERENCE prec		HADGEM FUTURE YEAR	HADGEM FUTURE 2016-2040 prec		HADGEM FUTURE YEAR	HADGEM FUTURE 2041-2070 prec		HADGEM FUTURE YEAR	HADGEM FUTURE 2071-2098 prec
1971	0		2016	0		2041	1.9		2071	0
1971	0		2016	0		2041	0.6		2071	43.3
1971	0		2016	0		2041	0		2071	0
1971	0.1		2016	0.1		2041	0		2071	0.1
1971	0		2016	0		2041	0		2071	0
1971	0		2016	1.7		2041	0		2071	26
1971	0		2016	8.8		2041	0		2071	7.8
1971	0		2016	1.9		2041	0		2071	0
1971	0		2016	1.5		2041	0		2071	0
1971	0		2016	0.1		2041	22.4		2071	0
1971	0		2016	2.5		2041	0		2071	0
1971	0		2016	-0.8		2041	0		2071	-0.3
1971	0		2016	0		2041	0		2071	0.3
1971	4.9		2016	4.9		2041	0		2071	4.9
1971	3.6		2016	3.6		2041	0		2071	4
1971	1.2		2016	1.2		2041	0		2071	1.2
1971	0		2016	0.7		2041	0		2071	0
1971	0		2016	37.1		2041	0		2071	-0.1
1971	0		2016	47.6		2041	0		2071	-0.8
1971	52.6		2016	52.4		2041	0		2071	56.2
1971	2		2016	-2.3		2041	1		2071	-2.5
1971	0.8		2016	8.1		2041	3.7		2071	0.8
1971	34.3		2016	34.3		2041	15.9		2071	34.4
1971	0		2016	-2.8		2041	14		2071	-4.2
1971	0		2016	1.1		2041	0.2		2071	0
1971	0		2016	0.7		2041	0.1		2071	0
1971	0		2016	0.3		2041	0		2071	0
1971	0		2016	11.4		2041	0.1		2071	0
1971	0		2016	0		2041	0		2071	0
1971	0		2016	0		2041	0		2071	5.2
1971	0.1		2016	0.1		2041	0		2071	0.6
1971	27.5		2016	27.5		2041	0		2071	27.5
1971	1.5		2016	1.5		2041	0		2071	1.5
1971	10.9		2016	-10.6		2041	0		2071	-10.3
1971	0.2		2016	8.3		2041	0		2071	-0.8
1971	0		2016	0.8		2041	0		2071	-1.4
1971	0.4		2016	-3		2041	0		2071	-3
1971	0		2016	-3		2041	0		2071	-3
1971	0		2016	0		2041	0		2071	0
1971	0		2016	-4.2		2041	0		2071	-4.2
1971	0.5		2016	-4.1		2041	0		2071	-4.1
1971	3.8		2016	-32.5		2041	0		2071	-32.5
1971	0.4		2016	0.4		2041	0		2071	0.4
1971	0		2016	0		2041	0		2071	0
1971	0		2016	37.6		2041	0		2071	-0.4
1971	0		2016	16		2041	8.8		2071	-2.2
1971	0		2016	-1.2		2041	0		2071	-1.5
1971	14		2016	14		2041	1.6		2071	14
1971	0		2016	-5.5		2041	0		2071	-5.5
1971	0		2016	-18.2		2041	0		2071	-19.4
1971	0		2016	3.5		2041	0		2071	0
1971	12.7		2016	12.7		2041	0		2071	12.7
1971	0		2016	-1.8		2041	9.8		2071	-0.2
1971	5.5		2016	5.3		2041	0		2071	5.3
1971	63.3		2016	53.5		2041	0		2071	53.5
1971	5		2016	0.7		2041	0		2071	4.4
1971	0		2016	-0.4		2041	0		2071	-0.4
1971	0		2016	0		2041	0		2071	0
1971	0		2016	0		2041	0.3		2071	0
1971	0		2016	0		2041	0		2071	1.2
1971	0		2016	2.6		2041	0		2071	0
1971	1.3		2016	6.3		2041	0		2071	17.3
1971	3.1		2016	3.1		2041	0		2071	3.7
1971	12.1		2016	12.1		2041	2.3		2071	12.1
1971	0		2016	0		2041	4.6		2071	0
1971	0		2016	0.7		2041	0.5		2071	0
1971	0		2016	10.4		2041	0.2		2071	0
1971	0		2016	4.7		2041	0		2071	0
1971	0		2016	0		2041	23.5		2071	0
1971	2.5		2016	5.1		2041	24.3		2071	2.5
1971	0		2016	11.4		2041	0.7		2071	0
1971	0		2016	0.8		2041	2.5		2071	0
1971	0		2016	0		2041	0		2071	0
1971	0		2016	0		2041	0		2071	0
1971	0		2016	0		2041	0		2071	0
1971	0		2016	0		2041	0		2071	0
1971	0		2016	0		2041	0.5		2071	6.7
1971	0		2016	-4		2041	3.9		2071	1.7
1971	0		2016	0		2041	0.2		2071	0.5
1971	0		2016	0		2041	0		2071	0
1971	26.5		2016	26.5		2041	0		2071	26.5
1971	30.7		2016	31.8		2041	0		2071	30.7
1971	0		2016	0		2041	0		2071	0
1971	0		2016	0		2041	0		2071	0
1971	0		2016	0		2041	0		2071	0
1971	0		2016	0		2041	22.8		2071	0
1971	0		2016	0		2041	4.6		2071	0
1971	0		2016	0		2041	0.4		2071	0
1971	0		2016	7		2041	0		2071	0
1971	0		2016	0.9		2041	4.4		2071	0
1971	0		2016	13.2		2041	5.1		2071	0
1971	0		2016	17.1		2041	0.1		2071	-0.4
1971	0		2016	-25.3		2041	0		2071	-25.3
1971	0		2016	-0.1		2041	0		2071	-0.1
1971	0		2016	-2.6		2041	0		2071	-2.6
1971	2.5		2016	2.5		2041	0		2071	2.5
1971	0		2016	0		2041	0		2071	0
1971	0		2016	-0.1		2041	0		2071	-0.1
1971	0		2016	0		2041	9.5		2071	1.1
1971	0		2016	-10.5		2041	1.2		2071	-9
1971	0		2016	-1.1		2041	16.4		2071	1
1971	0		2016	-3		2041	0		2071	0.3
1971	0		2016	-1.3		2041	1.2		2071	-1.3
1971	0		2016	-2.2		2041	4.6		2071	-2.2
1971	0		2016	0		2041	0.6		2071	0
1971	0		2016	0		2041	0		2071	0.4
1971	0		2016	0		2041	2.7		2071	0.1
1971	0		2016	0		2041	0.4		2071	0
1971	0		2016	0.6		2041	1.9		2071	0
1971	0		2016	0.3		2041	0		2071	0
1971	0		2016	2.6		2041	0.1		2071	0
1971	0		2016	13.6		2041	0		2071	-4.7
1971	0		2016	14.8		2041	0.8		2071	-12.4
1971	0		2016	15.7		2041	1.8		2071	-8.8
1971	0		2016	9.2		2041	9.8		2071	-0.5
1971	0		2016	-1.9		2041	1.2		2071	2.7
1971	0		2016	-1.5		2041	0		2071	14.5
1971	0		2016	-1.2		2041	3.9		2071	1.2
1971	0		2016	-0.2		2041	4.5		2071	46.2
1971	0		2016	-3.8		2041	3.7		2071	6.7
1971	0		2016	-2.4		2041	15.1		2071	-1.7
1971	0		2016	-10.2		2041	2.2		2071	-8
1971	0		2016	-1.5		2041	1.1		2071	1.8
1971	0		2016	-1.3		2041	1.2		2071	0.7
1971	8.2		2016	6.1		2041	0.5		2071	6.6
1971	0		2016	0		2041	0.9		2071	3.3
1971	0		2016	0		2041	29.7		2071	4.2
1971	0		2016	-18		2041	4.1		2071	-18
1971	0		2016	-0.5		2041	2.7		2071	-0.5
1971	0		2016	-0.8		2041	1.1		2071	-0.8
1971	0		2016	-0.2		2041	0.5		2071	-0.2
1971	0		2016	0		2041	0.2		2071	0
1971	0		2016	-12		2041	1.4		2071	-12
1971	0		2016	-15.7		2041	2.2		2071	-15.7
1971	0		2016	-0.8		2041	17.8		2071	-0.5
1971	0		2016	-0.5		2041	5.1		2071	1.8
1971	0		2016	-1.8		2041	8.3		2071	-1.5
1971	0		2016	-0.1		2041	3.1		2071	-0.2
1971	0		2016	0		2041	1.5		2071	0
1971	0		2016	-3.7		2041	0.4		2071	-3.7
1971	0		2016	-1.9		2041	0.5		2071	-1.9
1971	0		2016	0		2041	0		2071	0.7
1971	0		2016	0		2041	0		2071	0
1971	0		2016	0		2041	4.7		2071	5.3
1971	0		2016	0.1		2041	0.5		2071	13.9
1971	0		2016	0.9		2041	5.8		2071	5.9
1971	0		2016	17.8		2041	1.1		2071	0
1971	0		2016	27.3		2041	4.1		2071	0
1971	0		2016	4.9		2041	4.7		2071	0
1971	0		2016	1.7		2041	16.5		2071	0
1971	0		2016	3.1		2041	0.1		2071	0
1971	0.1		2016	73.7		2041	1.4		2071	0.1
1971	0		2016	-0.2		2041	12.7		2071	-0.2
1971	0		2016	5		2041	23.1		2071	-4.4
1971	0		2016	-28.4		2041	4.6		2071	-30.4
1971	0		2016	-4.5		2041	10		2071	-6.6
1971	0		2016	0.5		2041	2.7		2071	-0.3
1971	0		2016	3.3		2041	4.3		2071	25.2
1971	0		2016	13.5		2041	15.1		2071	-1.7
1971	0		2016	5.3		2041	1		2071	1
1971	0		2016	6.3		2041	1.9		2071	-0.1
1971	0		2016	-18.3		2041	51.1		2071	-19
1971	0		2016	23.6		2041	4.4		2071	-0.9
1971	0		2016	27.2		2041	1.4		2071	9
1971	0		2016	5.1		2041	0		2071	16.6
1971	0		2016	0.2		2041	0		2071	0.4
1971	0		2016	0		2041	0		2071	0
1971	0		2016	6.3		2041	1.2		2071	0
1971	0		2016	13.7		2041	0		2071	0
1971	0		2016	5.3		2041	0		2071	0
1971	0		2016	0.3		2041	0		2071	0
1971	0		2016	0		2041	0		2071	0
1971	0		2016	0		2041	0		2071	1.2
1971	0		2016	0		2041	0		2071	1.1
1971	0		2016	0		2041	0		2071	0
1971	0		2016	0		2041	0.1		2071	0
1971	0		2016	0		2041	0		2071	0
1971	0		2016	0		2041	0		2071	0
1971	0		2016	0		2041	0		2071	0
1971	0		2016	0		2041	0		2071	0
1971	0		2016	0		2041	0		2071	0
1971	0		2016	0		2041	0		2071	0
1971	0		2016	0		2041	0		2071	0
1971	0		2016	0		2041	0		2071	0
1971	0		2016	0		2041	0		2071	0
1971	0		2016	0		2041	0		2071	0
1971	0		2016	0		2041	0		2071	0
1971	0		2016	0		2041	0		2071	0
1971	0		2016	0		2041	0		2071	0
1971	0		2016	0		2041	0		2071	0
1971	0		2016	0		2041	0		2071	0
1971	0		2016	0		2041	0		2071	0.2
1971	0		2016	0		2041	0		2071	0
1971	0		2016	0		2041	0		2071	0
1971	0		2016	0		2041	0		2071	0
1971	0		2016	0		2041	0		2071	0
1971	0		2016	0		2041	0		2071	0
1971	0		2016	0		2041	0		2071	0
1971	0		2016	0		2041	2.8		2071	1.6
1971	0		2016	0		2041	0		2071	0
1971	0		2016	0		2041	0		2071	0.3
1971	0		2016	-0.2		2041	0		2071	-0.2
1971	0		2016	0		2041	0		2071	0
1971	0		2016	0		2041	0		2071	0
1971	0		2016	0		2041	0		2071	0
1971	25.9		2016	25.9		2041	0		2071	25.9
1971	0		2016	0		2041	0		2071	0
1971	0		2016	0		2041	0		2071	0
1971	0		2016	0.5		2041	0		2071	0
1971	0		2016	0.1		2041	0		2071	0
1971	0		2016	0		2041	0		2071	0
1971	0		2016	0		2041	0		2071	0
1971	0		2016	0		2041	0		2071	0
1971	0		2016	-1.4		2041	0		2071	-1.4
1971	0		2016	0.1		2041	0		2071	0
1971	0		2016	0		2041	6.1		2071	0
1971	0		2016	0		2041	0		2071	0
1971	0		2016	0		2041	0		2071	0
1971	0		2016	0		2041	0		2071	0
1971	0		2016	0		2041	0		2071	0
1971	0		2016	0.2		2041	0		2071	0
1971	0		2016	0		2041	0		2071	0
1971	0		2016	0		2041	0		2071	0
1971	0		2016	0		2041	0		2071	0
1971	0		2016	0		2041	0		2071	0
1971	0		2016	0		2041	0		2071	0
1971	0		2016	0		2041	0		2071	0
1971	0		2016	0		2041	0		2071	0
1971	0		2016	0		2041	0		2071	0
1971	0		2016	0		2041	0		2071	0
1971	0		2016	0		2041	0		2071	0
1971	0		2016	0		2041	0		2071	0
1971	0		2016	0		2041	0		2071	0
1971	0		2016	0		2041	0		2071	0
1971	0		2016	0		2041	0		2071	0
1971	0		2016	0		2041	0		2071	0.9
1971	0		2016	0		2041	0		2071	0.4
1971	0		2016	0		2041	0		2071	21.2
1971	0.2		2016	0.2		2041	0		2071	18.9
1971	0		2016	0		2041	0		2071	3.9
1971	0		2016	0		2041	0		2071	8.7
1971	0		2016	0		2041	0		2071	7.2
1971	0		2016	0		2041	0		2071	5.4
1971	0		2016	0.7		2041	0		2071	3.5
1971	0		2016	4.5		2041	0		2071	23.6
1971	0		2016	0		2041	0		2071	5
1971	0		2016	0		2041	0		2071	0
1971	0		2016	0		2041	0		2071	0
1971	0		2016	0		2041	0		2071	0
1971	0		2016	7.5		2041	0		2071	0
1971	0		2016	14.3		2041	0		2071	0
1971	0		2016	30.3		2041	0		2071	0
1971	0		2016	22.8		2041	0		2071	1.1
1971	0		2016	3.9		2041	11.3		2071	2.2
1971	0		2016	0.8		2041	3.6		2071	11.2
1971	0		2016	0		2041	8.7		2071	5.4
1971	0		2016	0		2041	7		2071	0
1971	0		2016	0		2041	0.7		2071	4.1
1971	0		2016	5		2041	2.5		2071	0.4
1971	0		2016	10.2		2041	4.3		2071	0
1971	0		2016	13.5		2041	9.2		2071	0
1971	0		2016	12.4		2041	2		2071	0
1971	0		2016	3.4		2041	0		2071	0
1971	0		2016	5.1		2041	0		2071	0
1971	0		2016	11		2041	0		2071	0
1971	0		2016	8.2		2041	0		2071	0
1971	0		2016	3.3		2041	0		2071	-2.1
1971	0		2016	-4.7		2041	0		2071	-4.7
1971	0		2016	-2.6		2041	0		2071	6.8
1971	11.7		2016	11.7		2041	0		2071	20.2
1971	0		2016	0		2041	0		2071	2.6
1971	0		2016	0		2041	0		2071	8.8
1971	0		2016	-2.2		2041	0		2071	-2.2
1971	0		2016	0		2041	0		2071	0
1971	0		2016	0		2041	0		2071	10.2
1971	5.3		2016	10.3		2041	0		2071	21.7
1971	0		2016	5		2041	9.3		2071	37.6
1971	0		2016	-3.6		2041	3		2071	3.9
1971	0		2016	58.4		2041	0		2071	7.3
1971	0		2016	-6.4		2041	0		2071	-4.5
1971	0		2016	5.4		2041	0		2071	1.8
1971	0.4		2016	3		2041	0		2071	1.9
1971	11.2		2016	37.5		2041	0		2071	13.2
1971	0		2016	23.4		2041	0		2071	2.2
1971	0		2016	0		2041	0		2071	0
1971	0		2016	-0.1		2041	0		2071	8.9
1971	0		2016	0		2041	0		2071	1.1
1971	0		2016	-0.4		2041	0		2071	0.5
1971	0		2016	-15.3		2041	0		2071	-15.3
1971	0		2016	-3.3		2041	13.4		2071	-3.3
1971	0		2016	-2.5		2041	0		2071	-2.5
1971	0		2016	0.1		2041	1		2071	-6.2
1971	0		2016	5.6		2041	74.8		2071	-1.2
1971	0		2016	-1.9		2041	0.3		2071	-1.9
1971	0		2016	-4.5		2041	19.4		2071	-4.5
1971	0		2016	-27.5		2041	0		2071	-27.5
1971	7.9		2016	2.4		2041	2		2071	10
1971	0		2016	0		2041	0.3		2071	39.8
1971	0		2016	-2		2041	0		2071	2.9
1971	0		2016	-21.9		2041	0		2071	-21.3
1971	0		2016	-6.7		2041	0		2071	-2.3
1971	0		2016	9.6		2041	0		2071	1.8
1971	0		2016	0.5		2041	0		2071	4
1971	0		2016	0		2041	0		2071	3
1971	0		2016	-1.8		2041	0		2071	1.9
1971	0		2016	-37.5		2041	0		2071	-35.2
1971	0		2016	-7		2041	0		2071	-7
1971	13.9		2016	13.9		2041	0		2071	13.9
1971	0		2016	0		2041	0		2071	0
1971	9.4		2016	9.4		2041	0		2071	9.4
1971	0		2016	0		2041	0		2071	0
1971	0		2016	0		2041	0		2071	0
1971	0		2016	-2		2041	0		2071	-2
1971	0.5		2016	0.1		2041	0		2071	0.1
1971	0		2016	-12.7		2041	0		2071	-12.7
1971	0		2016	-13.4		2041	0		2071	-13.4
1971	0		2016	-21.2		2041	0		2071	-21.2
1971	0		2016	0.6		2041	0		2071	0
1971	0		2016	0		2041	0		2071	0
1971	0		2016	0		2041	0		2071	0
1971	0		2016	0		2041	17.3		2071	0
1971	0		2016	0		2041	0		2071	0
1971	0		2016	0		2041	0		2071	0
1971	34		2016	34		2041	0		2071	34
1971	5.3		2016	6		2041	0		2071	5.3
1971	36.1		2016	57.6		2041	0		2071	36.1
1971	28.4		2016	28.4		2041	0		2071	28.4
1971	10.2		2016	10.2		2041	0		2071	10.2
1971	0		2016	0		2041	0		2071	0
1971	0		2016	0		2041	0		2071	0
1971	0		2016	0		2041	0		2071	0
1971	0		2016	0		2041	21.5		2071	0
1971	0		2016	-7.2		2041	20.4		2071	-7.2
1971	1.5		2016	-7.4		2041	15.3		2071	-7.4
1971	2.8		2016	2.8		2041	0		2071	2.8
1971	19.1		2016	19.1		2041	0		2071	19.1
1971	0.6		2016	0.6		2041	0		2071	0.6
1971	0		2016	0		2041	0		2071	0
1971	0		2016	0.3		2041	0		2071	0
1971	0		2016	0		2041	0		2071	0
1971	0		2016	0		2041	1.6		2071	0
1971	0		2016	0		2041	0		2071	0
1971	0		2016	0		2041	0		2071	0
1971	0		2016	17.9		2041	0		2071	0
1971	0		2016	1.7		2041	0		2071	0
1971	0		2016	51.9		2041	0		2071	0
1971	0		2016	0		2041	0		2071	0
1971	0		2016	0		2041	0		2071	0
1971	6.2		2016	6.2		2041	0		2071	6.2
1971	0		2016	-0.6		2041	0		2071	-1
1971	0		2016	4.6		2041	0		2071	0
1971	0		2016	33.4		2041	0		2071	0
1971	0		2016	36.4		2041	0		2071	0
1971	0.2		2016	0.2		2041	0		2071	0.2
1971	0		2016	0		2041	0		2071	0
1971	0		2016	1		2041	0		2071	15.6
1971	0		2016	0		2041	0		2071	3.6
1971	0		2016	0.4		2041	0		2071	5.2
1971	0		2016	0		2041	0		2071	0
1971	0		2016	0		2041	0		2071	0
1972	0		2017	0		2042	0		2072	0
1972	0		2017	0.7		2042	0		2072	0.4
1972	0		2017	5.1		2042	0		2072	0
1972	0		2017	0		2042	0		2072	0
1972	0		2017	0		2042	0		2072	0
1972	0		2017	0		2042	0		2072	0
1972	0		2017	0		2042	0		2072	0
1972	0		2017	0		2042	0		2072	12.3
1972	0		2017	0		2042	0.1		2072	0
1972	4.7		2017	4.7		2042	0		2072	5.4
1972	16.9		2017	16.9		2042	0		2072	16.9
1972	0		2017	0		2042	0		2072	0
1972	0		2017	0		2042	0		2072	29.4
1972	0		2017	0		2042	0		2072	71.2
1972	0		2017	0		2042	0		2072	0.5
1972	0		2017	0		2042	0		2072	1.2
1972	0		2017	0		2042	0		2072	1.5
1972	0		2017	0		2042	0		2072	0
1972	0		2017	0		2042	0		2072	0
1972	0		2017	0		2042	0		2072	8
1972	0		2017	-0.7		2042	0.3		2072	-0.7
1972	0		2017	0		2042	15.4		2072	10.8
1972	0		2017	0		2042	4.7		2072	0
1972	0		2017	0		2042	0		2072	0
1972	0		2017	0		2042	0		2072	0
1972	0		2017	0		2042	0		2072	0
1972	0		2017	0		2042	0		2072	0
1972	0		2017	0		2042	0		2072	0
1972	0.4		2017	0.4		2042	0		2072	0.4
1972	0		2017	0		2042	0		2072	0
1972	0		2017	0		2042	0		2072	0
1972	0		2017	0		2042	0		2072	2.2
1972	5.2		2017	5.2		2042	0		2072	5.2
1972	2.6		2017	2.6		2042	0		2072	2.6
1972	33.2		2017	33.2		2042	0.1		2072	34
1972	0		2017	0		2042	0		2072	18.5
1972	1.2		2017	1.2		2042	0		2072	1.2
1972	0		2017	0		2042	0		2072	4
1972	0		2017	-1.7		2042	0		2072	8.5
1972	0		2017	-142.8		2042	0		2072	-144
1972	0		2017	-26.1		2042	0		2072	-25.9
1972	0		2017	-2.1		2042	0		2072	-2.1
1972	0		2017	0		2042	0		2072	0
1972	0		2017	-4.4		2042	0		2072	1.5
1972	0		2017	-7.3		2042	0		2072	-7.3
1972	0		2017	-2.6		2042	5.3		2072	-2.6
1972	4.7		2017	2.8		2042	13.1		2072	2.8
1972	0		2017	0		2042	4.9		2072	0
1972	4.8		2017	4.8		2042	0.5		2072	4.8
1972	0		2017	0		2042	0.9		2072	0
1972	5.4		2017	5.1		2042	7.3		2072	5.1
1972	11.5		2017	11.5		2042	0		2072	11.5
1972	1.7		2017	1.7		2042	0		2072	1.7
1972	0		2017	0		2042	0		2072	0
1972	0		2017	-0.6		2042	0		2072	-0.6
1972	1.7		2017	1.7		2042	0		2072	1.7
1972	0.6		2017	0.6		2042	0		2072	0.6
1972	2.2		2017	-2.7		2042	0.8		2072	-2.7
1972	0		2017	-8.3		2042	0.2		2072	-8.3
1972	0		2017	-1.3		2042	0		2072	-1.3
1972	3.7		2017	-2.3		2042	0		2072	-2.3
1972	1.9		2017	1.9		2042	0		2072	1.9
1972	0		2017	0		2042	0		2072	0
1972	0		2017	0		2042	0		2072	8.2
1972	0		2017	0		2042	0		2072	37.3
1972	0		2017	0		2042	0		2072	0
1972	0		2017	0		2042	0		2072	0
1972	0		2017	0		2042	0		2072	0
1972	0		2017	0		2042	0		2072	2.4
1972	0		2017	0		2042	0		2072	22.5
1972	0		2017	-0.3		2042	0		2072	1.4
1972	0		2017	0		2042	0		2072	15.6
1972	0		2017	0		2042	0		2072	0.5
1972	13.8		2017	12		2042	0		2072	12
1972	0		2017	12.6		2042	0		2072	6.3
1972	0		2017	5.1		2042	0		2072	0
1972	1.2		2017	-0.1		2042	0		2072	1
1972	0		2017	0		2042	0		2072	0
1972	6.7		2017	6.7		2042	0		2072	6.7
1972	0		2017	0		2042	0		2072	0
1972	0		2017	0		2042	0		2072	0
1972	0		2017	0		2042	0		2072	0
1972	0		2017	0		2042	1.9		2072	0
1972	0		2017	0		2042	0		2072	0
1972	0		2017	0		2042	0		2072	0
1972	0.6		2017	0.6		2042	0		2072	0.6
1972	0		2017	0.6		2042	0		2072	0
1972	0		2017	0		2042	0.1		2072	0
1972	0.7		2017	0.7		2042	0.9		2072	1.6
1972	0		2017	0		2042	0		2072	8.1
1972	0.3		2017	0.3		2042	3.2		2072	0.3
1972	0		2017	0		2042	0		2072	0
1972	0		2017	-2.5		2042	0		2072	-2.5
1972	18.9		2017	18.9		2042	0		2072	18.9
1972	0		2017	0		2042	0		2072	0
1972	0		2017	0		2042	0		2072	0
1972	0		2017	0		2042	0		2072	0
1972	0		2017	-3.2		2042	0		2072	-3.2
1972	0		2017	0		2042	0		2072	0
1972	0		2017	0		2042	0		2072	0
1972	0		2017	-1.4		2042	0		2072	-1.4
1972	0.2		2017	-1.3		2042	31.7		2072	-1.3
1972	7.9		2017	6.7		2042	0		2072	6.7
1972	2.2		2017	2.2		2042	0		2072	10.7
1972	17.7		2017	25.7		2042	0		2072	43
1972	19.6		2017	19.6		2042	0		2072	28.7
1972	15.9		2017	24.9		2042	0		2072	35.6
1972	10		2017	11.6		2042	14.4		2072	13.2
1972	0		2017	0		2042	2.7		2072	0
1972	0		2017	0		2042	1.2		2072	5.8
1972	0		2017	-0.5		2042	0		2072	-0.5
1972	0		2017	-1.4		2042	4		2072	-1.4
1972	0.1		2017	0.1		2042	0.5		2072	12.6
1972	0.2		2017	0.2		2042	1.8		2072	6.1
1972	0		2017	0		2042	4.8		2072	0
1972	0		2017	0		2042	0.8		2072	0
1972	0		2017	0		2042	0.9		2072	3
1972	0		2017	0.1		2042	6.7		2072	0
1972	0		2017	0		2042	0		2072	0
1972	0		2017	-0.1		2042	0		2072	-0.1
1972	0		2017	-0.6		2042	0		2072	2.8
1972	0		2017	0		2042	0		2072	25
1972	0		2017	0		2042	0.7		2072	0.9
1972	0		2017	1		2042	1.2		2072	4.2
1972	0		2017	22		2042	0.4		2072	1.2
1972	0		2017	0.4		2042	0		2072	8.4
1972	0		2017	6.6		2042	0		2072	0.7
1972	0		2017	9.8		2042	0		2072	-1.2
1972	0		2017	8.7		2042	8.1		2072	-0.1
1972	0		2017	-3		2042	0		2072	-3.3
1972	0		2017	-1.3		2042	0		2072	-2.7
1972	0		2017	2		2042	0		2072	0
1972	0		2017	7.7		2042	0		2072	0
1972	0		2017	0		2042	0		2072	0
1972	0.4		2017	0.4		2042	7.9		2072	11.2
1972	0		2017	0.4		2042	2.5		2072	10.3
1972	0		2017	0		2042	28.3		2072	3.4
1972	0		2017	0.9		2042	5.1		2072	4.9
1972	0.6		2017	0.6		2042	7.8		2072	8.8
1972	3.8		2017	0.4		2042	1		2072	8.9
1972	0		2017	0		2042	0		2072	15.5
1972	0		2017	7.2		2042	0		2072	5.1
1972	0		2017	6.3		2042	1.6		2072	0
1972	0		2017	17.8		2042	5.2		2072	0.8
1972	0.1		2017	-13		2042	0.5		2072	-16.8
1972	0		2017	-17.6		2042	0		2072	-18.5
1972	0		2017	-7		2042	0		2072	-6.1
1972	0		2017	-2.1		2042	0		2072	-4.1
1972	0		2017	71.2		2042	0		2072	-4.7
1972	0		2017	11.5		2042	0		2072	-0.5
1972	0		2017	33.2		2042	0.3		2072	0.9
1972	0		2017	7.7		2042	0		2072	-7.5
1972	0		2017	-9.2		2042	0		2072	-14.6
1972	0.2		2017	11.7		2042	0		2072	3.1
1972	0		2017	-3.8		2042	0		2072	-13.8
1972	0		2017	1.1		2042	0		2072	-1.9
1972	0		2017	3.4		2042	0		2072	0
1972	0		2017	13.7		2042	0.1		2072	1.2
1972	0		2017	5		2042	0		2072	-2.4
1972	0		2017	4.8		2042	0		2072	2.6
1972	1.7		2017	5.4		2042	0		2072	2.2
1972	0		2017	10.7		2042	0		2072	0
1972	0		2017	8.1		2042	0.1		2072	0
1972	0		2017	0		2042	0		2072	0.1
1972	0		2017	1.5		2042	0		2072	18.2
1972	0		2017	-1.1		2042	0		2072	21.1
1972	0		2017	0		2042	0		2072	15.7
1972	0		2017	-0.7		2042	0		2072	1.7
1972	0		2017	0		2042	0		2072	2.2
1972	0		2017	1.5		2042	0		2072	0
1972	0		2017	4.1		2042	0		2072	0
1972	0		2017	1.2		2042	0		2072	0
1972	0		2017	2.1		2042	0		2072	0
1972	0		2017	0		2042	0		2072	13.5
1972	0		2017	0		2042	0		2072	14.9
1972	0		2017	0		2042	0		2072	4.7
1972	0		2017	0		2042	0		2072	0
1972	0		2017	8.2		2042	0.1		2072	0
1972	0		2017	2.8		2042	0		2072	0
1972	0		2017	4.7		2042	0		2072	0
1972	0		2017	-0.5		2042	0		2072	-0.4
1972	0		2017	-0.1		2042	0.1		2072	0.1
1972	0		2017	0		2042	0		2072	0.1
1972	0		2017	0		2042	0		2072	0
1972	0		2017	0		2042	0		2072	0
1972	0		2017	0		2042	0		2072	0
1972	0		2017	0		2042	0		2072	0
1972	0		2017	0		2042	0		2072	0
1972	0		2017	0		2042	0		2072	0
1972	0		2017	0		2042	0		2072	0
1972	0		2017	0		2042	0		2072	0
1972	0		2017	0		2042	0		2072	0
1972	0		2017	0		2042	0		2072	0
1972	0		2017	0		2042	0		2072	0
1972	0		2017	0		2042	0		2072	0
1972	0		2017	0		2042	0		2072	0
1972	0		2017	0		2042	0		2072	0
1972	0		2017	0		2042	0		2072	0
1972	0		2017	0		2042	0		2072	0
1972	0		2017	0		2042	0		2072	0
1972	0		2017	0		2042	0		2072	0
1972	5.3		2017	5.3		2042	0		2072	5.3
1972	0		2017	0		2042	0		2072	0
1972	0		2017	0		2042	0		2072	0
1972	0		2017	0		2042	0		2072	0
1972	0		2017	0		2042	0		2072	0
1972	0		2017	0.9		2042	0		2072	0
1972	0		2017	0		2042	0		2072	0
1972	0		2017	0		2042	0		2072	0
1972	0		2017	0		2042	0		2072	0
1972	0		2017	0		2042	0		2072	0
1972	0		2017	0		2042	0		2072	0
1972	0		2017	0		2042	0		2072	0
1972	0		2017	0		2042	0		2072	0
1972	1.2		2017	1.2		2042	0		2072	1.2
1972	0		2017	0		2042	0		2072	0
1972	0		2017	0		2042	0		2072	0
1972	0		2017	0		2042	0		2072	0
1972	0		2017	0		2042	0.1		2072	0
1972	0		2017	-1.6		2042	0		2072	-1.6
1972	0		2017	0		2042	0		2072	0
1972	0		2017	0		2042	0		2072	0
1972	0		2017	0		2042	0		2072	0
1972	0		2017	0		2042	0		2072	0
1972	0		2017	0		2042	0		2072	0
1972	0		2017	-0.3		2042	0		2072	-0.3
1972	0		2017	0		2042	0		2072	0.1
1972	0		2017	-6.5		2042	0		2072	-6.5
1972	0		2017	-6.1		2042	0		2072	-6.1
1972	0		2017	-6.1		2042	0		2072	-6.5
1972	0		2017	-7.9		2042	0		2072	-7.9
1972	0		2017	-2.9		2042	0		2072	-2.9
1972	0		2017	0		2042	0		2072	1.9
1972	0		2017	0		2042	0		2072	9.8
1972	0		2017	0		2042	0		2072	0
1972	0		2017	-3		2042	0		2072	-3
1972	0		2017	-1.9		2042	0		2072	-1.9
1972	0		2017	2.6		2042	0		2072	0
1972	0		2017	0		2042	0		2072	0
1972	0		2017	0		2042	0		2072	0
1972	0		2017	0		2042	0		2072	0
1972	0		2017	0		2042	0		2072	0
1972	0		2017	0		2042	0		2072	0
1972	0		2017	0		2042	0		2072	0
1972	0		2017	0		2042	0		2072	0
1972	0		2017	0		2042	0		2072	0
1972	0		2017	0		2042	0		2072	0
1972	0		2017	3.4		2042	0		2072	0
1972	0		2017	0		2042	0		2072	0
1972	0		2017	0		2042	0		2072	0
1972	0		2017	0		2042	0		2072	0
1972	0		2017	0		2042	0		2072	0
1972	0		2017	0		2042	0		2072	0
1972	0		2017	0		2042	0		2072	0
1972	0		2017	0		2042	0		2072	1.6
1972	0		2017	2.6		2042	0		2072	12.7
1972	0		2017	0		2042	0		2072	6.8
1972	0		2017	0.1		2042	0		2072	10.9
1972	0		2017	-0.5		2042	0		2072	22.4
1972	0		2017	-24.8		2042	0		2072	-27.5
1972	0		2017	1.5		2042	2.5		2072	-2
1972	0		2017	5.8		2042	0		2072	0
1972	0		2017	9.9		2042	0		2072	-0.4
1972	0		2017	-2.9		2042	0		2072	-4.6
1972	0		2017	4		2042	0		2072	-1.9
1972	0		2017	0.3		2042	0		2072	0
1972	0		2017	5.5		2042	0		2072	0
1972	0		2017	0		2042	0		2072	0
1972	0		2017	3.6		2042	0		2072	0
1972	0		2017	27.3		2042	0		2072	0
1972	0		2017	0.8		2042	6.4		2072	0
1972	0		2017	3.9		2042	1.7		2072	13.7
1972	0		2017	0		2042	2.5		2072	8.6
1972	0		2017	0		2042	0		2072	6.7
1972	0		2017	0		2042	0		2072	0
1972	0		2017	0		2042	0		2072	7.5
1972	3.1		2017	3		2042	0		2072	47.8
1972	0		2017	8.5		2042	0		2072	61.1
1972	0		2017	16		2042	0		2072	-0.7
1972	0		2017	8		2042	0		2072	1.1
1972	0		2017	-8.3		2042	0		2072	-10.6
1972	0		2017	2.8		2042	1		2072	17.6
1972	0		2017	1.6		2042	1		2072	1.9
1972	0		2017	1.7		2042	3.7		2072	1.7
1972	0		2017	-3.7		2042	1		2072	-2.8
1972	0		2017	-6.3		2042	0		2072	-4.7
1972	0		2017	0.1		2042	0		2072	0.5
1972	0		2017	-13.1		2042	0		2072	-9.6
1972	0		2017	18.1		2042	1.1		2072	13.4
1972	0		2017	14.6		2042	1.6		2072	9.7
1972	0		2017	11		2042	0		2072	4.9
1972	0		2017	-8.8		2042	0		2072	-5.6
1972	0		2017	2.3		2042	0		2072	2.3
1972	0		2017	1		2042	5.9		2072	-1.2
1972	0		2017	-3		2042	7.2		2072	-3
1972	0		2017	-22.4		2042	0		2072	-42.2
1972	0		2017	1.3		2042	0		2072	-0.8
1972	0		2017	2.8		2042	0		2072	-0.9
1972	0		2017	9		2042	0		2072	29.8
1972	0		2017	0		2042	157.8		2072	39.5
1972	0		2017	0.3		2042	14.1		2072	2.3
1972	0		2017	-0.1		2042	41.6		2072	3
1972	0		2017	0		2042	3.8		2072	3.8
1972	0		2017	1.4		2042	17.2		2072	0.3
1972	0		2017	0.9		2042	0.1		2072	0.9
1972	0		2017	-2.4		2042	0		2072	44.7
1972	0		2017	-2.2		2042	0		2072	-2.4
1972	0		2017	-18.6		2042	3.4		2072	1.9
1972	0		2017	7.4		2042	0		2072	2.8
1972	0		2017	8.6		2042	0		2072	41.9
1972	0		2017	-0.2		2042	0		2072	29.5
1972	0		2017	-3.8		2042	0		2072	-2.7
1972	0		2017	-1.7		2042	0		2072	19.3
1972	0		2017	0.3		2042	0		2072	0
1972	0		2017	0		2042	0		2072	5.3
1972	0		2017	121.8		2042	0		2072	0
1972	0		2017	34.8		2042	0		2072	0
1972	0		2017	0.2		2042	0		2072	0
1972	0		2017	0		2042	2.3		2072	0
1972	3		2017	-54.3		2042	0		2072	-77.6
1972	0		2017	14.3		2042	0		2072	-0.1
1972	19.6		2017	19.6		2042	0		2072	19.6
1972	55.6		2017	56.4		2042	0		2072	55.6
1972	0		2017	72.7		2042	0		2072	0
1972	0		2017	86.3		2042	0		2072	0
1972	0		2017	64.1		2042	0		2072	0
1972	0		2017	3.1		2042	0		2072	0
1972	0		2017	6.3		2042	0		2072	0
1972	0		2017	0		2042	0		2072	0
1972	0		2017	-0.8		2042	0		2072	-0.8
1972	0.6		2017	4.2		2042	0		2072	0.6
1972	2.8		2017	5.7		2042	0.7		2072	2.8
1972	0		2017	1.7		2042	1		2072	0
1972	0		2017	0		2042	0		2072	0
1972	0		2017	-4.4		2042	0		2072	-4.4
1972	2		2017	2		2042	0		2072	2
1972	0		2017	-41.3		2042	0		2072	-41.3
1972	0		2017	-0.6		2042	0		2072	3.7
1972	0		2017	0		2042	0		2072	0
1972	0		2017	0		2042	0		2072	0
1972	0		2017	0		2042	0		2072	0
1972	13.8		2017	13.8		2042	0		2072	13.8
1972	0		2017	0		2042	0		2072	0
1972	0		2017	0		2042	0		2072	0
1972	0		2017	0		2042	0		2072	0
1972	0		2017	0		2042	0		2072	0.1
1972	0		2017	0		2042	0		2072	0
1972	0		2017	0		2042	0		2072	0
1972	0		2017	0		2042	0		2072	0.1
1972	0		2017	0		2042	0		2072	0
1972	0		2017	0		2042	0		2072	0.1
1972	39.2		2017	39.2		2042	0		2072	39.3
1972	15.2		2017	15.8		2042	0		2072	15.2
1972	0		2017	0.2		2042	0		2072	0
1972	0		2017	3.7		2042	0		2072	0
1972	0		2017	0		2042	0		2072	0
1972	0		2017	0		2042	0		2072	0
1972	0		2017	0		2042	0		2072	0
1972	0		2017	-16.1		2042	0		2072	-16.1
1972	0		2017	-2.9		2042	0		2072	-2.9
1973	0		2018	-39.8		2043	0		2073	-40.9
1973	0		2018	6.6		2043	0		2073	-0.5
1973	0		2018	-29.2		2043	0		2073	-39.2
1973	0		2018	0.1		2043	0		2073	1.1
1973	0		2018	4.6		2043	0		2073	-0.8
1973	0		2018	-25.3		2043	0		2073	-25.1
1973	0		2018	-29.8		2043	1.6		2073	-27.3
1973	0		2018	7.4		2043	8.5		2073	-1.2
1973	0		2018	18.2		2043	0		2073	-4.3
1973	0		2018	0		2043	6.1		2073	0
1973	0		2018	0		2043	0		2073	0
1973	0		2018	0		2043	0		2073	1.9
1973	0		2018	0		2043	0		2073	1.4
1973	9.1		2018	9.1		2043	0		2073	12.4
1973	0		2018	0		2043	0		2073	0
1973	0		2018	0		2043	0		2073	0
1973	0		2018	-1.6		2043	0		2073	0.8
1973	0		2018	0		2043	0		2073	0
1973	0		2018	0		2043	0		2073	0
1973	0		2018	0		2043	0		2073	0
1973	7.5		2018	7.5		2043	0		2073	7.5
1973	2.4		2018	2.4		2043	0		2073	2.4
1973	0		2018	-0.4		2043	0		2073	-0.4
1973	0		2018	0		2043	0		2073	0
1973	0		2018	-1.1		2043	0		2073	-1.6
1973	0		2018	2.9		2043	0		2073	-5.4
1973	0.1		2018	0		2043	0		2073	1
1973	0		2018	-40.5		2043	0		2073	-40.5
1973	0		2018	-0.6		2043	0		2073	-0.6
1973	0		2018	-12.2		2043	21.9		2073	-12.2
1973	0		2018	0		2043	0		2073	46.8
1973	0		2018	0		2043	0		2073	0.2
1973	0.7		2018	-26.1		2043	0		2073	-19.1
1973	10.3		2018	10.3		2043	0		2073	10.3
1973	0		2018	0		2043	0		2073	0
1973	0		2018	0		2043	0		2073	0
1973	0		2018	0		2043	2.3		2073	2.3
1973	0		2018	0		2043	10.6		2073	0
1973	0		2018	0		2043	0		2073	0
1973	0		2018	0		2043	9.3		2073	2.5
1973	0		2018	0		2043	10.3		2073	16.6
1973	0		2018	0		2043	0		2073	0.9
1973	0		2018	-0.2		2043	0		2073	-0.2
1973	19.8		2018	18.3		2043	0		2073	18.3
1973	12		2018	12		2043	0		2073	12
1973	45.3		2018	45.3		2043	0		2073	45.3
1973	14		2018	-22.1		2043	0		2073	-5.1
1973	0.2		2018	-8.8		2043	0		2073	-8.8
1973	0		2018	0		2043	0		2073	0
1973	0		2018	-5.8		2043	0		2073	-5.8
1973	0		2018	-6.1		2043	0		2073	-6.1
1973	0		2018	-9.2		2043	0		2073	-9.2
1973	0		2018	0		2043	0		2073	0
1973	0		2018	0		2043	0		2073	0
1973	0		2018	0		2043	0		2073	0
1973	0		2018	0		2043	0		2073	19.3
1973	0		2018	0		2043	0		2073	5
1973	0		2018	0		2043	0		2073	6.8
1973	0		2018	0		2043	0		2073	1.9
1973	0		2018	0		2043	0		2073	0.2
1973	0		2018	8.4		2043	1		2073	1.9
1973	0		2018	0		2043	0		2073	0
1973	0		2018	0		2043	0		2073	0
1973	0		2018	-14.2		2043	0		2073	-14.2
1973	9.8		2018	9.8		2043	0		2073	9.8
1973	0		2018	0		2043	0		2073	0
1973	0.4		2018	0.4		2043	0		2073	0.4
1973	2		2018	2		2043	0		2073	2
1973	0		2018	0		2043	0		2073	0
1973	0		2018	0		2043	0		2073	0.8
1973	0		2018	-5.3		2043	0		2073	-5.3
1973	0		2018	0		2043	20.7		2073	0
1973	0		2018	0		2043	0		2073	0
1973	0.8		2018	0.8		2043	0		2073	0.8
1973	7.6		2018	2.7		2043	0		2073	2.7
1973	4.5		2018	4.5		2043	0		2073	6.2
1973	0		2018	-8.5		2043	5.5		2073	6.2
1973	0		2018	-0.9		2043	18.4		2073	-0.9
1973	0		2018	3		2043	1.6		2073	0.2
1973	0		2018	0		2043	6.1		2073	0
1973	0		2018	0.4		2043	0.8		2073	0
1973	0		2018	5		2043	0.1		2073	0
1973	0		2018	-1.5		2043	2.3		2073	-2.7
1973	0		2018	-2.8		2043	0		2073	-5.3
1973	0		2018	-1.4		2043	5.9		2073	-3.6
1973	0		2018	-1.8		2043	2.8		2073	-2.2
1973	0		2018	0		2043	1.9		2073	0
1973	0		2018	-10.8		2043	1		2073	-10.8
1973	0		2018	-1.5		2043	2.6		2073	-1.5
1973	0.7		2018	-1.2		2043	21.9		2073	-1.2
1973	0		2018	-2.2		2043	1.6		2073	-2.2
1973	0		2018	-3.6		2043	0.5		2073	-3.6
1973	0		2018	-0.1		2043	0.9		2073	-0.1
1973	0		2018	-3.6		2043	0		2073	-3.6
1973	0		2018	1.4		2043	0		2073	0
1973	0		2018	3.1		2043	0		2073	0
1973	0		2018	0		2043	0		2073	0
1973	0		2018	0		2043	0		2073	0
1973	2.2		2018	2.2		2043	5		2073	2.2
1973	12.2		2018	15.6		2043	9.8		2073	12.2
1973	0		2018	-3.8		2043	9.1		2073	-3.8
1973	0		2018	0		2043	2		2073	0
1973	0		2018	-1.2		2043	0.6		2073	-1.2
1973	0		2018	-9.4		2043	5.3		2073	-9.4
1973	0		2018	-18.5		2043	5.7		2073	-18.5
1973	5.7		2018	-43.3		2043	0.3		2073	-43.3
1973	1		2018	0.3		2043	2.7		2073	23.7
1973	0		2018	0		2043	0		2073	0
1973	3.7		2018	3.7		2043	0		2073	9
1973	0		2018	0		2043	0		2073	0
1973	0		2018	0		2043	0		2073	0
1973	0		2018	-0.4		2043	0		2073	-0.4
1973	0		2018	0		2043	0.5		2073	0
1973	0		2018	5.4		2043	1.1		2073	0
1973	0		2018	-4.7		2043	2.1		2073	-4.7
1973	0		2018	0		2043	0		2073	0.1
1973	0		2018	0		2043	0		2073	0
1973	1.1		2018	-5.7		2043	3.4		2073	-9.2
1973	7.5		2018	7.3		2043	0		2073	12.6
1973	1.7		2018	10.1		2043	0		2073	1.7
1973	12.3		2018	24.2		2043	0		2073	12.3
1973	21		2018	41.9		2043	0		2073	20.9
1973	0		2018	23.2		2043	0		2073	0
1973	0		2018	11.8		2043	0		2073	-6
1973	0		2018	3.5		2043	0		2073	-5.5
1973	0		2018	-2.3		2043	0		2073	-4.9
1973	1		2018	-14.2		2043	0		2073	-14.2
1973	0		2018	-19.5		2043	0		2073	-19.5
1973	0		2018	0.6		2043	0.6		2073	0
1973	0		2018	-0.3		2043	2.3		2073	-0.3
1973	0		2018	3.2		2043	32.2		2073	0
1973	0		2018	-4.5		2043	30		2073	-4.5
1973	0		2018	-5.3		2043	49.8		2073	-4.9
1973	0		2018	-8.3		2043	2.3		2073	-10.2
1973	0		2018	4.7		2043	0.7		2073	-1.4
1973	0		2018	1.3		2043	0		2073	0
1973	0		2018	0		2043	0		2073	0
1973	0		2018	0		2043	0		2073	0
1973	0		2018	0		2043	2.6		2073	0
1973	0		2018	0		2043	18		2073	0
1973	0		2018	0		2043	6.6		2073	0
1973	0		2018	0.1		2043	3.2		2073	1.1
1973	0		2018	0		2043	0		2073	11.9
1973	0		2018	1.4		2043	0		2073	10.4
1973	0		2018	0		2043	0		2073	67
1973	0		2018	3		2043	0		2073	0.2
1973	0		2018	1.8		2043	0.4		2073	-5.4
1973	0		2018	17.4		2043	0		2073	-1.7
1973	0.8		2018	8		2043	0		2073	-2.8
1973	0		2018	-6.5		2043	0		2073	-0.2
1973	1.4		2018	1.9		2043	1.8		2073	2.9
1973	0		2018	6		2043	2.9		2073	12.6
1973	0		2018	10.6		2043	0		2073	-2.1
1973	0		2018	11.9		2043	0		2073	-0.1
1973	0		2018	-7.6		2043	0		2073	-9.2
1973	0		2018	-23.8		2043	0		2073	-20.7
1973	0		2018	-63		2043	1.5		2073	-64.5
1973	0		2018	-10.9		2043	0		2073	5.7
1973	0.7		2018	-23		2043	0.9		2073	-4.9
1973	29.5		2018	29.2		2043	0		2073	29.7
1973	1.8		2018	6.3		2043	0		2073	7.2
1973	0		2018	12.2		2043	1		2073	0
1973	0		2018	-3.7		2043	0.7		2073	-5.2
1973	0		2018	0.3		2043	41.3		2073	-0.1
1973	0		2018	-0.3		2043	10.2		2073	25.3
1973	0		2018	0		2043	4.5		2073	10.3
1973	0		2018	0		2043	4		2073	2.7
1973	0		2018	0		2043	20		2073	3.6
1973	0		2018	0		2043	17.1		2073	3.7
1973	12.8		2018	13		2043	6.6		2073	14.3
1973	0		2018	-0.2		2043	0		2073	-0.2
1973	1.8		2018	1.8		2043	0		2073	1.8
1973	0.2		2018	0.2		2043	0		2073	0.2
1973	0		2018	0		2043	0		2073	3.7
1973	0		2018	0		2043	0		2073	5.2
1973	0		2018	0		2043	0		2073	0
1973	0		2018	-0.1		2043	0		2073	-0.1
1973	0		2018	0		2043	0		2073	0
1973	0		2018	0		2043	0		2073	0
1973	0		2018	0		2043	0		2073	0
1973	0.7		2018	0.7		2043	0		2073	0.7
1973	0		2018	0		2043	0		2073	0
1973	0		2018	0		2043	0		2073	0
1973	0		2018	0		2043	0		2073	0
1973	0.2		2018	0.2		2043	0		2073	0.2
1973	2.8		2018	2.9		2043	0		2073	2.8
1973	0		2018	0		2043	0		2073	0
1973	0		2018	0		2043	0		2073	0
1973	0		2018	0		2043	0		2073	0
1973	0		2018	0		2043	0		2073	0
1973	0		2018	0		2043	0		2073	0
1973	0		2018	0		2043	0		2073	0
1973	0		2018	0		2043	0		2073	0
1973	0		2018	0		2043	0		2073	0
1973	0		2018	0		2043	0		2073	0
1973	0		2018	0		2043	3.4		2073	0
1973	0		2018	0		2043	1.6		2073	0
1973	0		2018	0		2043	0		2073	0
1973	0		2018	0		2043	1.8		2073	0
1973	0		2018	0		2043	0		2073	0
1973	0		2018	0		2043	0		2073	0
1973	0		2018	0		2043	0		2073	0
1973	0		2018	0		2043	4.1		2073	0
1973	0		2018	0		2043	0		2073	0
1973	0		2018	0		2043	0		2073	0
1973	0		2018	0		2043	0		2073	0
1973	0		2018	0		2043	0		2073	0
1973	0		2018	0		2043	0		2073	0
1973	0		2018	0		2043	0		2073	0
1973	0		2018	0		2043	0		2073	0
1973	0		2018	0		2043	0		2073	0
1973	0		2018	0		2043	0		2073	0
1973	0		2018	0		2043	0		2073	0
1973	0		2018	1.7		2043	0		2073	0
1973	0		2018	0.3		2043	0		2073	0
1973	0		2018	0		2043	0		2073	0
1973	0		2018	0		2043	0		2073	0
1973	0		2018	0		2043	0		2073	0
1973	0		2018	0		2043	0		2073	0
1973	0		2018	0		2043	0		2073	0
1973	0		2018	0		2043	0		2073	0
1973	0		2018	0		2043	0		2073	0
1973	0		2018	0		2043	0		2073	0
1973	0		2018	0		2043	0		2073	0
1973	0		2018	0		2043	4.5		2073	0
1973	0		2018	0		2043	1		2073	0
1973	0		2018	0		2043	0		2073	0
1973	0		2018	0		2043	0		2073	0
1973	0		2018	0		2043	2.8		2073	0
1973	0		2018	0		2043	0		2073	0
1973	0		2018	0		2043	8		2073	0
1973	0		2018	0		2043	5.7		2073	0
1973	0		2018	-1.4		2043	0		2073	-1.4
1973	0		2018	0		2043	2		2073	0
1973	0		2018	0		2043	6.6		2073	0
1973	0		2018	0		2043	1.4		2073	0
1973	0.2		2018	0.2		2043	0		2073	1.5
1973	0		2018	0		2043	0		2073	0
1973	0		2018	0		2043	0.8		2073	0
1973	0		2018	0		2043	0		2073	0
1973	0		2018	0		2043	0		2073	0
1973	0		2018	1.2		2043	0		2073	0
1973	0		2018	0		2043	0		2073	0
1973	0		2018	0		2043	3.6		2073	2.1
1973	0		2018	0		2043	11.5		2073	6
1973	0		2018	0.2		2043	14.6		2073	8.4
1973	0		2018	0		2043	7.7		2073	0
1973	0		2018	4.7		2043	5.8		2073	0
1973	0		2018	4.8		2043	17.7		2073	0
1973	0		2018	0		2043	0.6		2073	0
1973	0		2018	0		2043	0		2073	0
1973	0		2018	0		2043	0		2073	0
1973	1.3		2018	1.3		2043	0		2073	1.3
1973	2.5		2018	2.5		2043	0		2073	7.1
1973	0		2018	0		2043	0.9		2073	1.6
1973	0		2018	0		2043	1.6		2073	0
1973	0		2018	0		2043	15.1		2073	4.2
1973	0		2018	0		2043	0		2073	1
1973	0		2018	0		2043	0		2073	0
1973	0		2018	0		2043	0		2073	0
1973	0		2018	0		2043	0		2073	0
1973	0		2018	0		2043	0.9		2073	0
1973	0		2018	0		2043	3.6		2073	8.4
1973	1		2018	1		2043	1.6		2073	3.3
1973	0		2018	0		2043	2.7		2073	19.9
1973	0		2018	0		2043	0		2073	15.9
1973	0		2018	-0.9		2043	0		2073	3.9
1973	0		2018	5		2043	0		2073	0
1973	0		2018	-2		2043	0		2073	-2
1973	0		2018	0.7		2043	22.9		2073	0
1973	0		2018	0.1		2043	3.1		2073	1.9
1973	0		2018	2.4		2043	1.1		2073	2.6
1973	0		2018	-1.7		2043	0.9		2073	-3.5
1973	0		2018	-4.9		2043	0		2073	-4.9
1973	0		2018	-16.5		2043	1		2073	-16.5
1973	0		2018	-7.6		2043	0		2073	-7.6
1973	0		2018	-3.5		2043	1.2		2073	-1.5
1973	0		2018	-8.2		2043	5.4		2073	4.9
1973	0		2018	-5		2043	7.4		2073	-5.7
1973	0		2018	38.2		2043	4.8		2073	-2.5
1973	0		2018	0.1		2043	0.7		2073	-1.8
1973	0		2018	1.2		2043	2.4		2073	-2.6
1973	0		2018	0		2043	21.7		2073	0
1973	0		2018	-3.6		2043	30.8		2073	-9.4
1973	0		2018	3.9		2043	0.6		2073	0
1973	0		2018	0		2043	8.9		2073	0
1973	7.2		2018	7.2		2043	12.6		2073	7.2
1973	1.9		2018	1.9		2043	6.3		2073	1.9
1973	25.5		2018	25.5		2043	0		2073	25.5
1973	8.1		2018	8.1		2043	1.1		2073	8.1
1973	7.7		2018	7.7		2043	0		2073	7.7
1973	0		2018	8.6		2043	2.4		2073	0
1973	0		2018	5.4		2043	0		2073	-0.5
1973	0		2018	-1		2043	6.4		2073	-1
1973	0		2018	-1.4		2043	2.8		2073	-2.1
1973	0.1		2018	-3.2		2043	6.7		2073	-3.2
1973	0		2018	-1		2043	0.3		2073	16.6
1973	0		2018	-0.6		2043	2.9		2073	-1.1
1973	0.7		2018	3		2043	0		2073	-0.7
1973	0		2018	15.3		2043	0		2073	-2.1
1973	0		2018	8.7		2043	0		2073	0
1973	0		2018	-0.4		2043	0		2073	0
1973	0.3		2018	-0.3		2043	0		2073	-0.2
1973	0		2018	-4.2		2043	0		2073	-2.5
1973	0		2018	0		2043	0		2073	5.9
1973	0		2018	0		2043	0		2073	0
1973	0		2018	0		2043	0		2073	4.7
1973	0		2018	0		2043	0		2073	2.7
1973	0		2018	0		2043	2.2		2073	3.8
1973	0		2018	0		2043	0		2073	6.6
1973	0		2018	0		2043	0		2073	0.9
1973	0		2018	0		2043	0		2073	25.3
1973	0		2018	0		2043	0		2073	0
1973	9.2		2018	9.2		2043	0		2073	9.2
1973	0		2018	-0.4		2043	0		2073	-0.4
1973	0		2018	0		2043	0		2073	0
1973	0		2018	0		2043	0		2073	0
1973	0		2018	0		2043	0		2073	0
1973	0		2018	0		2043	0		2073	0
1973	0		2018	0		2043	0		2073	0
1973	0		2018	0		2043	0		2073	0
1973	0		2018	-0.1		2043	0		2073	-0.1
1973	0		2018	0		2043	0		2073	2.2
1973	0		2018	0		2043	0		2073	1.2
1973	2.2		2018	2.2		2043	5.8		2073	2.2
1973	0.2		2018	0.2		2043	17.6		2073	0.2
1973	7.2		2018	7.2		2043	56.1		2073	7.2
1973	0		2018	0		2043	0		2073	0
1973	0		2018	-1		2043	0		2073	-1
1973	0		2018	0		2043	1		2073	0
1973	0		2018	0		2043	0		2073	0
1973	0		2018	0		2043	2.8		2073	0
1973	0		2018	0		2043	39.1		2073	0
1973	0		2018	-4.9		2043	13.6		2073	-4.9
1973	0		2018	-42.9		2043	7.2		2073	-42.9
1973	0		2018	0		2043	0		2073	0
1973	0		2018	0		2043	0		2073	0
1973	0		2018	0		2043	11.9		2073	0
1973	0		2018	0		2043	0		2073	0
1973	0		2018	0.1		2043	17.9		2073	0
1973	0		2018	0		2043	0		2073	1.5
1973	0		2018	0		2043	0		2073	0
1973	0		2018	0		2043	0		2073	0
1973	0		2018	0		2043	0		2073	0
1973	0		2018	-1.1		2043	0		2073	-1.1
1973	0		2018	-0.8		2043	0		2073	-0.8
1973	0		2018	-65.8		2043	0		2073	-65.8
1973	0		2018	0		2043	0		2073	0
1973	0		2018	0		2043	0		2073	0
1973	0		2018	0		2043	0		2073	0
1973	0		2018	0		2043	0		2073	0
1973	0		2018	0		2043	0		2073	0
1973	0		2018	0		2043	5.4		2073	0
1973	0		2018	-1.2		2043	56.2		2073	-1.2
1973	0		2018	0		2043	103.7		2073	0
1973	0		2018	0		2043	3.1		2073	0
1973	0		2018	0		2043	5.3		2073	0
1973	0		2018	-5.9		2043	0		2073	-5.9
1973	0		2018	-12.1		2043	0		2073	-12.2
1973	0		2018	12		2043	0		2073	-1.5
1974	0		2019	-1.1		2044	0		2074	-1.2
1974	0		2019	-0.6		2044	0		2074	-0.8
1974	0		2019	69.5		2044	0		2074	-0.2
1974	0		2019	-0.2		2044	3		2074	-1
1974	0		2019	21.6		2044	0		2074	0
1974	0		2019	0		2044	0		2074	0
1974	0		2019	0.9		2044	0		2074	0
1974	0		2019	0.7		2044	0		2074	0
1974	0		2019	2.9		2044	1.7		2074	0
1974	0		2019	0		2044	1.3		2074	0
1974	0		2019	2.5		2044	0		2074	0
1974	0		2019	14		2044	1.4		2074	0
1974	0		2019	0.8		2044	0.3		2074	1.9
1974	0		2019	0		2044	0		2074	0
1974	0		2019	30.1		2044	0		2074	0
1974	0		2019	23.9		2044	0		2074	2.7
1974	0		2019	0.7		2044	0		2074	0.2
1974	0		2019	0		2044	0		2074	0
1974	0		2019	0		2044	0		2074	0.5
1974	0		2019	0		2044	0		2074	0
1974	0		2019	0		2044	0		2074	18.1
1974	0		2019	0		2044	0		2074	0
1974	0		2019	2.9		2044	0		2074	0
1974	0		2019	0		2044	0		2074	0.2
1974	0		2019	0.4		2044	0		2074	0
1974	0		2019	0		2044	0		2074	3.6
1974	0.6		2019	0.6		2044	2		2074	39
1974	0.5		2019	0.5		2044	0.3		2074	0.6
1974	0.2		2019	0.2		2044	13.1		2074	0.2
1974	7.1		2019	7.1		2044	0		2074	7.1
1974	0		2019	0		2044	2.2		2074	0
1974	0		2019	2.4		2044	0.2		2074	0
1974	0		2019	0		2044	0		2074	0
1974	0		2019	0		2044	0		2074	0
1974	0		2019	0		2044	0.4		2074	0
1974	0		2019	0		2044	2.7		2074	0
1974	0		2019	3		2044	0		2074	0
1974	0		2019	2.5		2044	1.2		2074	0
1974	0		2019	0.3		2044	0.1		2074	0
1974	0		2019	2.1		2044	2.4		2074	0
1974	0		2019	0		2044	0		2074	0
1974	0		2019	-5.6		2044	0		2074	-5.6
1974	0		2019	0		2044	0		2074	0
1974	2.1		2019	2.1		2044	0		2074	2.1
1974	0		2019	0		2044	0		2074	0
1974	0		2019	0		2044	0		2074	0
1974	0		2019	0		2044	0		2074	0
1974	0.1		2019	0.1		2044	0		2074	0.1
1974	0.3		2019	0.3		2044	0		2074	0.3
1974	0		2019	0		2044	0		2074	0
1974	0		2019	0		2044	0		2074	0
1974	1.4		2019	1.4		2044	0		2074	1.4
1974	0.5		2019	0.5		2044	2		2074	0.5
1974	0		2019	-3.1		2044	0		2074	-3.1
1974	12		2019	12.6		2044	0		2074	12
1974	14.3		2019	14.3		2044	0		2074	14.3
1974	4		2019	4		2044	0.1		2074	4
1974	0		2019	0		2044	2.6		2074	0
1974	0		2019	0		2044	0		2074	0
1974	0		2019	0		2044	0		2074	2.4
1974	7.2		2019	7.2		2044	0		2074	17.1
1974	0		2019	7.4		2044	0		2074	4
1974	0		2019	16.1		2044	0		2074	15.3
1974	0		2019	11.1		2044	0		2074	10.3
1974	0		2019	5.3		2044	0		2074	-3.4
1974	0		2019	-6		2044	0		2074	-7
1974	25.9		2019	25.9		2044	0		2074	25.9
1974	0.1		2019	0.1		2044	0		2074	0.1
1974	0		2019	0		2044	0		2074	0
1974	0		2019	0.4		2044	0		2074	0
1974	0		2019	7.6		2044	0		2074	-1.5
1974	0		2019	-7.8		2044	0		2074	-7.8
1974	0.4		2019	-4.3		2044	0		2074	-4.3
1974	0		2019	-1.6		2044	0		2074	-1.6
1974	0		2019	-1.4		2044	0		2074	-1.4
1974	0		2019	-0.3		2044	0		2074	-0.3
1974	0		2019	-11.1		2044	0		2074	-10.7
1974	0		2019	0		2044	0		2074	19.6
1974	0		2019	9.7		2044	0		2074	7.1
1974	0		2019	0		2044	0		2074	0
1974	0		2019	0		2044	0.5		2074	0
1974	0.2		2019	0.2		2044	0		2074	4.7
1974	0		2019	8.5		2044	0		2074	0
1974	0		2019	2.1		2044	5.1		2074	0
1974	0		2019	0		2044	0		2074	0
1974	0		2019	0		2044	0		2074	0
1974	0		2019	0		2044	0		2074	0
1974	0		2019	0		2044	0		2074	2.5
1974	0		2019	0		2044	0		2074	0
1974	0		2019	0		2044	0		2074	0
1974	0		2019	0		2044	0		2074	0
1974	0.1		2019	0		2044	0		2074	0
1974	0		2019	0.6		2044	0		2074	10.5
1974	0.6		2019	2.9		2044	0		2074	5.6
1974	0		2019	5.5		2044	0.5		2074	5.2
1974	0		2019	0		2044	1.3		2074	0
1974	0		2019	0		2044	8.7		2074	0
1974	0		2019	0		2044	0		2074	0
1974	0		2019	0		2044	0		2074	0
1974	0		2019	0		2044	0		2074	0
1974	0		2019	0		2044	0		2074	0
1974	0		2019	0		2044	0		2074	0
1974	0		2019	0		2044	0		2074	0
1974	0		2019	0		2044	0		2074	0
1974	0		2019	0		2044	0		2074	0
1974	0		2019	-4.4		2044	24.5		2074	-5
1974	0.1		2019	0.3		2044	47.6		2074	2.5
1974	0		2019	0.4		2044	37.8		2074	0
1974	0		2019	0		2044	0		2074	9.9
1974	5.4		2019	5.4		2044	0.4		2074	19.4
1974	0		2019	0.1		2044	0.3		2074	0.9
1974	0		2019	33.7		2044	17.2		2074	1.6
1974	0		2019	-11.7		2044	1.6		2074	-8.6
1974	0		2019	-8.9		2044	0.1		2074	-3.3
1974	0		2019	-2.3		2044	0		2074	-2.3
1974	0		2019	-10.9		2044	0		2074	-10.9
1974	0		2019	-3.1		2044	0.6		2074	-3.1
1974	6.7		2019	5.7		2044	0		2074	5.7
1974	0		2019	5.4		2044	0		2074	0
1974	0		2019	5.7		2044	0		2074	0
1974	0		2019	9.1		2044	0		2074	2.4
1974	0		2019	26.7		2044	0		2074	-4.1
1974	0		2019	19.6		2044	0		2074	-0.4
1974	0		2019	0.3		2044	0		2074	0
1974	0		2019	3.4		2044	7.1		2074	-0.1
1974	0		2019	4.5		2044	0		2074	-0.4
1974	0		2019	4.7		2044	0		2074	-0.1
1974	0		2019	-1		2044	0		2074	3.5
1974	0		2019	2.5		2044	0		2074	23.7
1974	0		2019	1		2044	0.2		2074	6.5
1974	0		2019	4.6		2044	0		2074	5.5
1974	0		2019	-0.6		2044	0.2		2074	0.8
1974	0		2019	2		2044	0.6		2074	8
1974	0		2019	3.2		2044	0		2074	-1.1
1974	0		2019	-6.8		2044	0.2		2074	-2.2
1974	0.3		2019	-7.1		2044	0		2074	-3.3
1974	0		2019	-12.5		2044	0		2074	-12.5
1974	14.6		2019	7.9		2044	0		2074	5.6
1974	0		2019	2.6		2044	0		2074	0
1974	0		2019	-0.3		2044	0		2074	-0.3
1974	0		2019	0		2044	0		2074	0
1974	0		2019	-6.2		2044	0.2		2074	-6.2
1974	0		2019	-5.8		2044	6.8		2074	-5.8
1974	0		2019	-3.7		2044	2.7		2074	-3.7
1974	0		2019	-2.9		2044	17.5		2074	-2.9
1974	0		2019	0		2044	2.3		2074	0
1974	0		2019	2.2		2044	0.4		2074	0
1974	0		2019	0		2044	0		2074	0
1974	0		2019	0.8		2044	0		2074	0
1974	0.1		2019	1.2		2044	0		2074	0.1
1974	3.6		2019	1.3		2044	0		2074	5
1974	0		2019	-19.2		2044	0		2074	-10.3
1974	0		2019	8.8		2044	0		2074	1.4
1974	0		2019	13.9		2044	0		2074	3.9
1974	0		2019	17.7		2044	0		2074	4.4
1974	0		2019	-11		2044	0.1		2074	-13.2
1974	0		2019	-0.6		2044	0.4		2074	-1.3
1974	0		2019	0.4		2044	0		2074	5.2
1974	0		2019	-0.4		2044	0		2074	8.3
1974	0		2019	19.3		2044	0		2074	-2.8
1974	0		2019	-9.2		2044	0.3		2074	-8.2
1974	15.5		2019	6.6		2044	0		2074	7.3
1974	0.4		2019	1		2044	4.3		2074	0.4
1974	0		2019	0.1		2044	1.8		2074	0.8
1974	0		2019	0		2044	9.7		2074	4.3
1974	1.6		2019	1.6		2044	34.4		2074	20
1974	0		2019	0		2044	0		2074	0
1974	0		2019	0		2044	0		2074	3.4
1974	0		2019	0		2044	0		2074	0
1974	0		2019	0		2044	0		2074	0.4
1974	0		2019	0		2044	0.7		2074	10.7
1974	0		2019	0		2044	3		2074	10.4
1974	0		2019	-1		2044	0		2074	29.6
1974	0		2019	-4.1		2044	1.4		2074	-4.1
1974	0		2019	0		2044	0.1		2074	0
1974	0		2019	-1.5		2044	0		2074	-1.5
1974	0		2019	0		2044	0		2074	0
1974	0		2019	0		2044	0		2074	0
1974	0		2019	-0.8		2044	0		2074	-0.8
1974	0		2019	0		2044	0		2074	0
1974	0		2019	0		2044	0		2074	0
1974	0		2019	-1.4		2044	0		2074	-1.4
1974	0		2019	0		2044	0		2074	0
1974	0		2019	0		2044	0		2074	0
1974	0		2019	0		2044	0		2074	0
1974	0		2019	0		2044	0		2074	0
1974	0		2019	0		2044	0		2074	0
1974	0		2019	0		2044	6.3		2074	0
1974	0		2019	0		2044	10.4		2074	0
1974	0		2019	0		2044	0.7		2074	0
1974	0		2019	0		2044	1.3		2074	0
1974	0		2019	0		2044	0		2074	0
1974	0		2019	0		2044	1		2074	0
1974	0		2019	0		2044	0		2074	0
1974	0		2019	0		2044	0.4		2074	0
1974	0		2019	0		2044	0		2074	0
1974	0		2019	0		2044	0		2074	0
1974	0		2019	0		2044	0		2074	0
1974	0		2019	0		2044	0		2074	0
1974	0		2019	0		2044	3.3		2074	0
1974	0		2019	0		2044	0		2074	0
1974	0		2019	0		2044	0		2074	0
1974	0		2019	0		2044	0		2074	0
1974	0		2019	0		2044	0		2074	0
1974	0		2019	0		2044	0.2		2074	0
1974	0		2019	0		2044	0		2074	0
1974	0		2019	0		2044	0		2074	0
1974	0		2019	0		2044	0		2074	0
1974	0		2019	0		2044	0		2074	0
1974	0		2019	0		2044	0		2074	0
1974	0		2019	0		2044	0		2074	0
1974	0		2019	0		2044	0		2074	0
1974	0		2019	0		2044	0		2074	0
1974	0		2019	0		2044	0		2074	0
1974	0		2019	0		2044	0		2074	0
1974	0		2019	0		2044	0		2074	0
1974	0		2019	0		2044	0		2074	0
1974	0		2019	0		2044	0		2074	0
1974	0		2019	0		2044	0		2074	0
1974	0		2019	0		2044	0		2074	0
1974	0		2019	0		2044	0		2074	0
1974	0		2019	0		2044	0		2074	0
1974	0		2019	0		2044	0		2074	0
1974	0		2019	9.1		2044	0		2074	0
1974	0		2019	0		2044	0		2074	0
1974	0		2019	0		2044	0		2074	0
1974	0		2019	2.2		2044	0		2074	0
1974	0		2019	0		2044	0		2074	0
1974	0		2019	2.6		2044	0		2074	0
1974	0		2019	0.2		2044	0		2074	0
1974	0		2019	0		2044	0		2074	0
1974	0		2019	0		2044	0		2074	0
1974	0		2019	0		2044	0		2074	0
1974	0		2019	0		2044	0		2074	0
1974	0		2019	0		2044	0		2074	0
1974	0		2019	-4.8		2044	0		2074	-4.8
1974	0		2019	-0.2		2044	0		2074	-0.2
1974	0		2019	0		2044	0		2074	0
1974	0		2019	0		2044	0		2074	0
1974	0		2019	0		2044	0		2074	0
1974	0		2019	0		2044	0		2074	0
1974	0		2019	0		2044	0		2074	0
1974	0		2019	0		2044	0		2074	0.2
1974	0		2019	0		2044	0		2074	1
1974	0		2019	0		2044	0		2074	5.6
1974	0		2019	-6.2		2044	0		2074	0.1
1974	0		2019	-4.4		2044	0		2074	1.7
1974	0		2019	-9.6		2044	0		2074	-6.6
1974	0		2019	-5.2		2044	0		2074	-3.5
1974	0		2019	-9.2		2044	0		2074	19.9
1974	0		2019	-4.8		2044	0		2074	-2.5
1974	0		2019	-4.5		2044	0		2074	-4.5
1974	0		2019	-13.1		2044	0		2074	-13.1
1974	0		2019	-9.2		2044	0		2074	-9.2
1974	0		2019	-1.2		2044	0		2074	-1.7
1974	0		2019	0		2044	0		2074	0
1974	0		2019	0		2044	1.2		2074	0
1974	0		2019	2.5		2044	0		2074	0
1974	0		2019	-15.1		2044	0		2074	-18.4
1974	0		2019	-28.6		2044	0		2074	-28.6
1974	0		2019	-6.3		2044	0		2074	-6.3
1974	0		2019	-1		2044	4.7		2074	-1
1974	0		2019	-4.5		2044	0		2074	-4.5
1974	0		2019	0.2		2044	0.1		2074	3.2
1974	0		2019	0		2044	1.9		2074	5.8
1974	0		2019	0		2044	0		2074	2.1
1974	0		2019	0		2044	0		2074	3.2
1974	0		2019	-2.8		2044	0		2074	1.2
1974	0		2019	-1		2044	0		2074	3.3
1974	0		2019	0		2044	0		2074	2.4
1974	0		2019	-67.5		2044	6.4		2074	-63.5
1974	0		2019	8.4		2044	10.3		2074	2.6
1974	0		2019	-17		2044	0		2074	-17.4
1974	0		2019	-29.3		2044	1		2074	-33.6
1974	0		2019	2		2044	5.5		2074	-4.6
1974	0.7		2019	11.8		2044	2.2		2074	0.7
1974	0		2019	16.5		2044	0		2074	1.9
1974	0		2019	4.8		2044	0		2074	0
1974	1.2		2019	1.2		2044	1.9		2074	1.2
1974	0		2019	0		2044	2.9		2074	0
1974	0		2019	0		2044	1.4		2074	0
1974	3.1		2019	0.3		2044	0.6		2074	0.3
1974	0		2019	-3.2		2044	0		2074	-3.2
1974	0		2019	5.4		2044	0		2074	1
1974	0		2019	0.4		2044	0		2074	1.4
1974	0		2019	0		2044	0		2074	0
1974	0		2019	0		2044	0		2074	3
1974	0		2019	0		2044	0		2074	2.5
1974	0		2019	0		2044	0		2074	2.4
1974	0		2019	-4.6		2044	0		2074	-3.5
1974	0		2019	3.5		2044	36.7		2074	0
1974	0		2019	-0.1		2044	2.8		2074	-0.1
1974	0		2019	-4		2044	21.9		2074	-4
1974	0		2019	0		2044	6.2		2074	0
1974	0		2019	0		2044	1.4		2074	0
1974	0		2019	3.2		2044	0		2074	0
1974	0		2019	3.5		2044	0.6		2074	0
1974	0		2019	3.3		2044	0.8		2074	2.8
1974	0		2019	0		2044	0.1		2074	4.9
1974	0		2019	-1.3		2044	2		2074	-1.3
1974	0.1		2019	-11		2044	0		2074	-15.5
1974	0		2019	-5.6		2044	0		2074	-5.7
1974	0		2019	-2.1		2044	1.1		2074	-2.3
1974	0		2019	8.1		2044	0		2074	0.5
1974	0		2019	-0.1		2044	0		2074	0.5
1974	0		2019	0		2044	0.6		2074	0
1974	0		2019	0		2044	0.6		2074	1.2
1974	0		2019	0		2044	0		2074	2.1
1974	0		2019	0		2044	0		2074	8.8
1974	0		2019	0		2044	0		2074	7.2
1974	0		2019	0		2044	1.9		2074	7.4
1974	0		2019	0		2044	0		2074	1.8
1974	17.6		2019	17.6		2044	0		2074	20.4
1974	0.5		2019	0.5		2044	13.6		2074	11.9
1974	0.5		2019	0.5		2044	0		2074	1.4
1974	13.6		2019	13.6		2044	0		2074	15.1
1974	0		2019	0		2044	0		2074	12.7
1974	0		2019	0		2044	0		2074	49.2
1974	0		2019	0		2044	0		2074	2.1
1974	0		2019	0		2044	2.1		2074	0.5
1974	0		2019	0		2044	0		2074	0
1974	0		2019	0		2044	0		2074	0
1974	7.2		2019	7.2		2044	0		2074	7.2
1974	0		2019	0		2044	0		2074	0
1974	0		2019	0		2044	0		2074	0
1974	0		2019	0		2044	0		2074	0
1974	0		2019	0		2044	0		2074	0
1974	0		2019	0		2044	0		2074	18.7
1974	1.8		2019	1.9		2044	0		2074	33.9
1974	7.1		2019	7.1		2044	0		2074	27.8
1974	1.5		2019	1.5		2044	0		2074	1.5
1974	10.5		2019	10.5		2044	0		2074	10.5
1974	0		2019	0		2044	0.4		2074	0
1974	0		2019	0		2044	0		2074	0.5
1974	0		2019	0		2044	6.4		2074	0
1974	0		2019	0		2044	0		2074	0
1974	0		2019	0		2044	0		2074	0
1974	19		2019	19		2044	0		2074	19
1974	0		2019	0		2044	0		2074	0
1974	0		2019	0		2044	0.4		2074	0
1974	0		2019	0.7		2044	0.9		2074	0
1974	0		2019	0		2044	3.9		2074	0
1974	9.6		2019	9.6		2044	0		2074	9.6
1974	0		2019	36.5		2044	0		2074	0
1974	0		2019	0		2044	0		2074	0
1974	0.3		2019	0.3		2044	4.7		2074	0.3
1974	25.6		2019	29.5		2044	1		2074	25.6
1974	0.5		2019	0.5		2044	0		2074	0.5
1974	0		2019	0		2044	0		2074	0
1974	0		2019	0		2044	0		2074	0
1974	0		2019	0		2044	0		2074	0
1974	0		2019	0		2044	0.9		2074	0
1974	0		2019	0		2044	0		2074	0
1974	0		2019	0		2044	0.3		2074	0
1974	0		2019	0		2044	0		2074	0
1974	0		2019	-5.1		2044	0		2074	-5.1
1974	0		2019	0		2044	0		2074	0
1974	0		2019	0		2044	0		2074	0
1974	0		2019	0		2044	0		2074	0
1974	0		2019	0		2044	0		2074	0
1975	0		2020	0		2045	0		2075	0
1975	0		2020	-1.4		2045	0.2		2075	-1.4
1975	0		2020	-1.9		2045	0		2075	-1.9
1975	0		2020	0		2045	0		2075	0
1975	0		2020	0		2045	0		2075	0
1975	0		2020	0		2045	0		2075	0
1975	0		2020	0		2045	0		2075	0
1975	0		2020	0		2045	26.9		2075	7.2
1975	0		2020	0		2045	0		2075	18.4
1975	0		2020	4.2		2045	0.9		2075	1.5
1975	0		2020	0		2045	39.6		2075	0
1975	0		2020	0		2045	0		2075	0
1975	0		2020	-0.2		2045	5.4		2075	-0.2
1975	0		2020	-12.3		2045	6.3		2075	-12.3
1975	0		2020	-2.9		2045	0		2075	-2.9
1975	0		2020	-4.9		2045	7.4		2075	-4.9
1975	2.4		2020	-18.2		2045	2.4		2075	-18.2
1975	0.5		2020	-3		2045	0		2075	-4.5
1975	1.5		2020	1.5		2045	0		2075	1.5
1975	18.4		2020	18.4		2045	0.5		2075	18.4
1975	6.2		2020	6.2		2045	0.1		2075	6.2
1975	0		2020	0		2045	0		2075	0
1975	0		2020	0		2045	0		2075	0
1975	0		2020	0		2045	0		2075	0
1975	0		2020	0		2045	0		2075	0
1975	0		2020	-0.3		2045	0		2075	-0.3
1975	0		2020	-8		2045	0		2075	-8
1975	0.6		2020	0.6		2045	0		2075	0.6
1975	0		2020	0		2045	4.4		2075	0
1975	0		2020	0		2045	5.2		2075	4.4
1975	0		2020	0		2045	10.4		2075	0
1975	0		2020	0		2045	0.1		2075	0
1975	0		2020	0		2045	0		2075	0
1975	0		2020	-0.8		2045	0		2075	-0.8
1975	0		2020	0		2045	0		2075	0
1975	0		2020	0		2045	0		2075	0
1975	0		2020	0		2045	0		2075	6.1
1975	0		2020	0		2045	4.7		2075	0
1975	0		2020	0		2045	0		2075	0
1975	0		2020	0		2045	0		2075	0
1975	0		2020	0		2045	0		2075	3
1975	0		2020	0		2045	0		2075	0
1975	0		2020	-1.4		2045	0		2075	-1.4
1975	0		2020	0		2045	0		2075	0
1975	0		2020	0		2045	0		2075	0
1975	0		2020	-1.3		2045	0		2075	-1.3
1975	0		2020	0		2045	0		2075	0
1975	0		2020	0		2045	0		2075	0
1975	0		2020	0		2045	0		2075	0
1975	0		2020	-0.3		2045	1.7		2075	-0.3
1975	0		2020	-6.5		2045	22.2		2075	-6.5
1975	0		2020	1.5		2045	8.5		2075	0
1975	0		2020	0		2045	0.5		2075	0
1975	0		2020	0		2045	0.1		2075	0
1975	9.1		2020	9.1		2045	0.7		2075	9.1
1975	28.6		2020	28.6		2045	8.4		2075	28.6
1975	0.9		2020	0.9		2045	11.9		2075	0.9
1975	2		2020	2.2		2045	64.5		2075	2
1975	0		2020	3.9		2045	5.8		2075	0
1975	0		2020	0		2045	1		2075	10.8
1975	4		2020	4		2045	0		2075	4
1975	2.8		2020	2.8		2045	0		2075	2.8
1975	38		2020	38		2045	0		2075	38
1975	3.7		2020	9.9		2045	0		2075	3.7
1975	0		2020	0		2045	0.5		2075	0
1975	0		2020	1.3		2045	0		2075	0
1975	0		2020	-0.7		2045	0		2075	-0.7
1975	0		2020	-2.5		2045	0		2075	-2.5
1975	0		2020	0		2045	0		2075	0
1975	0		2020	0		2045	0		2075	0.6
1975	0		2020	0		2045	1		2075	0
1975	0.6		2020	0.6		2045	3.8		2075	0.6
1975	0		2020	0.5		2045	0.3		2075	0
1975	0		2020	-2.1		2045	0		2075	-3.4
1975	26.8		2020	27.3		2045	0		2075	26.8
1975	0.9		2020	2.7		2045	0		2075	0.9
1975	0.4		2020	1.2		2045	0		2075	0.4
1975	0		2020	14.9		2045	0		2075	0
1975	0		2020	8.2		2045	0		2075	0
1975	0		2020	-36.1		2045	0		2075	-38.9
1975	0		2020	6.2		2045	0		2075	8.2
1975	4.7		2020	15.7		2045	0		2075	4.7
1975	0.1		2020	7.2		2045	0.1		2075	21.1
1975	0		2020	0.4		2045	0		2075	0
1975	0		2020	18.1		2045	0		2075	0
1975	0		2020	-0.5		2045	0		2075	-0.6
1975	0		2020	-3.9		2045	0		2075	-2.9
1975	0		2020	-2		2045	0		2075	-2
1975	0		2020	-2.5		2045	0		2075	-4
1975	0		2020	29.1		2045	0		2075	-0.1
1975	0		2020	-6.1		2045	0		2075	-1
1975	0		2020	1.9		2045	0		2075	4.2
1975	0		2020	0.6		2045	0		2075	0
1975	17.3		2020	27.7		2045	0		2075	17.3
1975	0.6		2020	0.8		2045	0		2075	4.4
1975	0		2020	-10.1		2045	0		2075	-11.1
1975	0		2020	2.4		2045	0		2075	0
1975	2		2020	23		2045	1.6		2075	2
1975	20.3		2020	22.2		2045	0.9		2075	20
1975	2.8		2020	2.8		2045	3.7		2075	2.6
1975	0		2020	-1.8		2045	0		2075	-3.1
1975	0		2020	-9.9		2045	0		2075	-9.9
1975	0.3		2020	0.3		2045	0		2075	0.3
1975	0		2020	-0.4		2045	1.9		2075	-0.4
1975	0		2020	-1.1		2045	4.8		2075	-1.1
1975	0		2020	0		2045	0		2075	0
1975	0		2020	0		2045	0		2075	0
1975	0		2020	-1.2		2045	0		2075	-1.2
1975	0		2020	-0.1		2045	0		2075	4.7
1975	0		2020	-4.8		2045	0		2075	3.5
1975	0		2020	2.6		2045	0		2075	9.1
1975	0		2020	7		2045	0		2075	4.4
1975	0		2020	0.7		2045	0		2075	8.8
1975	0		2020	5		2045	0		2075	7.8
1975	0		2020	4.8		2045	25.7		2075	0
1975	0		2020	4.6		2045	0		2075	0
1975	0		2020	0.6		2045	0		2075	0
1975	0		2020	0		2045	0		2075	0
1975	0		2020	10.2		2045	0		2075	0
1975	0		2020	14.5		2045	0		2075	0
1975	0		2020	45		2045	0		2075	-0.9
1975	0		2020	39.3		2045	0		2075	0
1975	0		2020	0.4		2045	0		2075	0
1975	0		2020	2.2		2045	11.1		2075	0.2
1975	0		2020	0.1		2045	5.8		2075	0
1975	0		2020	0		2045	6.7		2075	25.8
1975	0		2020	0		2045	1.1		2075	1.2
1975	0		2020	4.5		2045	11.9		2075	9.8
1975	0		2020	2.5		2045	11.7		2075	0.9
1975	0		2020	13.1		2045	5.7		2075	1.3
1975	0		2020	-4.4		2045	2		2075	-5.2
1975	1		2020	-5.6		2045	6.9		2075	-9.2
1975	13.3		2020	4		2045	5.7		2075	11.6
1975	0		2020	-0.9		2045	0.9		2075	5.4
1975	0		2020	-4.7		2045	1.3		2075	-1.9
1975	0		2020	-9.4		2045	2		2075	-9.4
1975	0		2020	-15.3		2045	0		2075	-15.5
1975	0		2020	-0.9		2045	0		2075	-0.9
1975	0		2020	-10.2		2045	0		2075	-10.2
1975	0.1		2020	0.1		2045	0		2075	-1.5
1975	0		2020	-18.6		2045	0		2075	-28.4
1975	0		2020	-16.1		2045	0		2075	-27.7
1975	0		2020	1.4		2045	0		2075	1.7
1975	0		2020	17.4		2045	0		2075	-1.8
1975	0		2020	7.9		2045	0		2075	-1.8
1975	0		2020	1.4		2045	0		2075	12.6
1975	0		2020	1.7		2045	0		2075	5
1975	0		2020	-7.7		2045	0		2075	-15
1975	0		2020	2.8		2045	0		2075	-5.5
1975	0		2020	22		2045	0		2075	-5.3
1975	0		2020	4.2		2045	0		2075	0
1975	0		2020	0.8		2045	0		2075	0
1975	0		2020	5.6		2045	0		2075	0.1
1975	0		2020	3.3		2045	0		2075	0
1975	0		2020	12.1		2045	0		2075	0
1975	0		2020	4.4		2045	0		2075	0.5
1975	0		2020	5.2		2045	0		2075	44.3
1975	0		2020	3.6		2045	0		2075	13.2
1975	0		2020	10		2045	0		2075	23.1
1975	0		2020	6.1		2045	0		2075	2.8
1975	0		2020	14.3		2045	0		2075	4
1975	0		2020	8.4		2045	0		2075	0
1975	0		2020	6		2045	0		2075	0
1975	0		2020	2.2		2045	0		2075	0.3
1975	0		2020	-12.2		2045	0		2075	2.8
1975	0		2020	-0.4		2045	0		2075	7.6
1975	0		2020	13.4		2045	0		2075	5.7
1975	0		2020	0		2045	10.1		2075	22.2
1975	0		2020	-0.5		2045	0.6		2075	2.1
1975	0		2020	-3.2		2045	0		2075	-1.9
1975	0		2020	0		2045	0		2075	0
1975	0		2020	0		2045	0		2075	0
1975	0		2020	0		2045	0		2075	0
1975	0		2020	0		2045	0		2075	0
1975	0		2020	0		2045	0		2075	0.5
1975	0		2020	0		2045	0		2075	0.4
1975	0		2020	0		2045	0		2075	0
1975	0		2020	0		2045	0		2075	0
1975	0		2020	0		2045	0		2075	0
1975	0		2020	0		2045	0		2075	0
1975	0		2020	0		2045	0		2075	0
1975	0		2020	-0.1		2045	0		2075	-0.1
1975	0		2020	0		2045	0		2075	0
1975	0		2020	-0.9		2045	0		2075	-0.9
1975	0		2020	0		2045	1.6		2075	0
1975	0		2020	-6.9		2045	0		2075	-0.7
1975	0		2020	0		2045	0		2075	7.8
1975	0		2020	0		2045	0		2075	4.3
1975	0		2020	0		2045	0		2075	1.9
1975	0		2020	0		2045	0		2075	0
1975	0		2020	0		2045	0		2075	0
1975	0		2020	0.8		2045	0		2075	0
1975	0		2020	0		2045	0		2075	0
1975	0		2020	0.8		2045	0		2075	0.2
1975	0		2020	0		2045	0		2075	0
1975	0		2020	0		2045	0		2075	0
1975	0		2020	0		2045	0		2075	0
1975	0		2020	0		2045	0		2075	0
1975	0		2020	0		2045	0		2075	0
1975	0		2020	0		2045	0		2075	0
1975	0		2020	0		2045	0		2075	0
1975	0		2020	0		2045	0		2075	0
1975	0		2020	0		2045	0		2075	0
1975	0		2020	0.2		2045	0		2075	0
1975	0		2020	0		2045	0		2075	0
1975	0		2020	0		2045	0		2075	0
1975	0		2020	0		2045	0		2075	0
1975	0		2020	0		2045	0		2075	0
1975	0		2020	0		2045	0		2075	0
1975	0		2020	0		2045	0		2075	0
1975	0		2020	0		2045	0		2075	0
1975	0		2020	0		2045	0		2075	0
1975	0		2020	0		2045	0		2075	0
1975	0		2020	0		2045	0		2075	0
1975	0		2020	0		2045	0		2075	0
1975	0		2020	0		2045	0		2075	0
1975	0		2020	0		2045	0		2075	0
1975	0		2020	-1.2		2045	0		2075	-1.2
1975	0		2020	-12.2		2045	0		2075	-12.2
1975	0		2020	0		2045	0		2075	0
1975	0		2020	0		2045	0		2075	0
1975	0		2020	0		2045	0		2075	0
1975	0		2020	0		2045	0		2075	0
1975	0		2020	0.1		2045	0		2075	0
1975	1.9		2020	1.9		2045	0		2075	1.9
1975	0		2020	0		2045	0		2075	0
1975	0		2020	0		2045	0		2075	0
1975	6.6		2020	6.6		2045	0		2075	6.6
1975	0		2020	0		2045	0		2075	0
1975	17.4		2020	17.4		2045	0.6		2075	17.4
1975	0		2020	0		2045	0		2075	0
1975	0		2020	0		2045	0		2075	0
1975	0		2020	0		2045	0		2075	0
1975	0		2020	0		2045	0		2075	0
1975	0		2020	0		2045	0		2075	0
1975	0		2020	1.5		2045	0		2075	0
1975	0		2020	2.5		2045	0		2075	0
1975	0		2020	-1.6		2045	0		2075	-1.6
1975	0		2020	6.6		2045	0		2075	0
1975	0		2020	1.2		2045	0		2075	0
1975	0		2020	-0.8		2045	0		2075	-0.8
1975	6.4		2020	5.7		2045	0		2075	5.7
1975	0		2020	-14.4		2045	0		2075	-14.4
1975	0		2020	0		2045	0		2075	0
1975	0		2020	0		2045	0		2075	0
1975	0		2020	0		2045	0		2075	5
1975	0		2020	0		2045	0		2075	0
1975	0		2020	0		2045	0		2075	0
1975	0		2020	1.3		2045	0		2075	0
1975	0		2020	0		2045	0		2075	0
1975	0.3		2020	0.3		2045	0		2075	0.3
1975	0		2020	0		2045	0		2075	0
1975	0		2020	0		2045	0		2075	0
1975	0		2020	0		2045	0		2075	0
1975	0		2020	0		2045	0		2075	0
1975	0		2020	0		2045	0		2075	0
1975	0		2020	2		2045	0		2075	0
1975	0		2020	2.7		2045	0		2075	0
1975	0		2020	-1.4		2045	0		2075	-5.6
1975	0		2020	-8.5		2045	0		2075	-10
1975	0		2020	-8.5		2045	0		2075	-8.5
1975	0		2020	-6.9		2045	0		2075	-7.8
1975	0		2020	0		2045	1.6		2075	0
1975	0		2020	0		2045	6.2		2075	0
1975	0		2020	0		2045	22.6		2075	0
1975	0		2020	0		2045	15.9		2075	0
1975	2.7		2020	-8.1		2045	0		2075	-8.1
1975	19.3		2020	19.3		2045	0		2075	19.3
1975	0		2020	0		2045	0		2075	2.2
1975	0		2020	-7		2045	0		2075	5
1975	0		2020	-8.8		2045	0		2075	3.5
1975	0		2020	-20.4		2045	0		2075	-20.4
1975	0		2020	-1.9		2045	0		2075	-1.9
1975	0		2020	-37.8		2045	0		2075	-38.1
1975	0		2020	-9.9		2045	0		2075	-13.2
1975	0		2020	5.5		2045	23.6		2075	-0.6
1975	0		2020	3.6		2045	24		2075	0
1975	0		2020	2		2045	8.2		2075	0
1975	0		2020	13.3		2045	0		2075	0
1975	0		2020	3.4		2045	0		2075	8.8
1975	0		2020	0		2045	0		2075	14.1
1975	0		2020	7.7		2045	0		2075	20.6
1975	0.3		2020	0.3		2045	0		2075	4
1975	0		2020	0		2045	0		2075	0
1975	0		2020	0		2045	0		2075	3.1
1975	0		2020	-13.8		2045	0		2075	-9.1
1975	0		2020	-12.4		2045	24.3		2075	-8.2
1975	0		2020	-11.2		2045	9.2		2075	-11.2
1975	0		2020	-4.2		2045	8.1		2075	-4.2
1975	0		2020	0		2045	0		2075	0
1975	0		2020	0		2045	0		2075	0
1975	0		2020	-0.1		2045	0		2075	0.5
1975	0		2020	-0.5		2045	0.1		2075	13.8
1975	0		2020	-2.3		2045	8.2		2075	-2.3
1975	0		2020	-0.3		2045	54.5		2075	-0.3
1975	1.8		2020	-3.4		2045	0		2075	-3.4
1975	1.1		2020	-3		2045	0		2075	-3
1975	11.4		2020	10.5		2045	0		2075	10.5
1975	0		2020	0		2045	53.4		2075	0
1975	0		2020	0		2045	9.4		2075	0
1975	0		2020	27.8		2045	48.6		2075	0
1975	0		2020	4.4		2045	0		2075	-1.1
1975	1.2		2020	-2.1		2045	0		2075	-2.6
1975	0		2020	-14		2045	0		2075	-16.2
1975	0		2020	1.9		2045	0		2075	0
1975	0		2020	2		2045	0		2075	-1.3
1975	0		2020	0		2045	0		2075	-0.9
1975	0		2020	2		2045	0		2075	0
1975	0		2020	7.6		2045	0		2075	35.7
1975	0		2020	0		2045	0		2075	0
1975	0		2020	0		2045	0		2075	0
1975	0		2020	0		2045	0		2075	0
1975	1.3		2020	1.3		2045	0		2075	1.3
1975	0		2020	0		2045	0		2075	2.3
1975	1.5		2020	1.5		2045	0		2075	1.5
1975	0		2020	0		2045	0		2075	0
1975	0		2020	0		2045	0		2075	0
1975	9.6		2020	9.6		2045	0		2075	9.6
1975	0		2020	0		2045	0		2075	0
1975	0		2020	0		2045	0		2075	5.6
1975	0		2020	0		2045	0		2075	0
1975	0		2020	0		2045	0		2075	0.5
1975	0		2020	64.6		2045	0		2075	12.7
1975	0.1		2020	0.1		2045	0		2075	2.1
1975	0		2020	0		2045	0		2075	4.6
1975	0		2020	0		2045	0		2075	0.6
1975	0		2020	0		2045	0		2075	0
1975	0		2020	0		2045	0		2075	0
1975	0		2020	0		2045	0		2075	0
1975	5.6		2020	5.6		2045	0		2075	5.6
1975	11.5		2020	11.5		2045	0		2075	11.5
1975	11.4		2020	-6.6		2045	4.7		2075	-6.6
1975	0.1		2020	-3.4		2045	0		2075	-3.4
1975	0		2020	-10.6		2045	0		2075	-11.5
1975	0		2020	0.8		2045	0		2075	3.3
1975	0		2020	-2		2045	0		2075	-1
1975	0.3		2020	0.3		2045	0.5		2075	0.3
1975	37.5		2020	37.5		2045	0		2075	37.5
1975	0		2020	-2.8		2045	0		2075	-2.8
1975	21		2020	20.2		2045	0.1		2075	20.2
1975	62.9		2020	62.9		2045	0		2075	62.9
1975	8.5		2020	8.5		2045	0		2075	8.5
1975	0		2020	0		2045	0		2075	0
1975	1.3		2020	-5.1		2045	0		2075	-5.1
1975	0		2020	-31.2		2045	0		2075	-31.9
1975	0.6		2020	22.6		2045	0		2075	-2.2
1975	26.5		2020	50.4		2045	0		2075	26.5
1975	29		2020	29		2045	0		2075	29
1975	9.4		2020	11		2045	0		2075	9.4
1975	5.6		2020	6.7		2045	0		2075	5.6
1975	18.6		2020	20.8		2045	0		2075	18.5
1975	0		2020	0.3		2045	0		2075	-0.6
1975	0		2020	45.5		2045	0		2075	0
1975	0		2020	0		2045	0		2075	0
1975	0		2020	0		2045	0		2075	0
1975	0		2020	0		2045	0		2075	19.7
1975	0		2020	5.9		2045	0		2075	21.9
1975	0.7		2020	0.7		2045	0		2075	0.7
1975	1.7		2020	1.7		2045	0		2075	1.7
1975	0		2020	0		2045	0		2075	0
1976	0		2021	2.2		2046	0		2076	1
1976	0		2021	0		2046	0		2076	6.4
1976	13.5		2021	13.5		2046	0		2076	21
1976	0		2021	0		2046	0		2076	28.2
1976	0.4		2021	2.8		2046	0		2076	7.2
1976	0		2021	1.2		2046	0		2076	2.4
1976	0		2021	0		2046	0		2076	0
1976	0.9		2021	2.4		2046	1		2076	0.9
1976	5.3		2021	5.3		2046	0		2076	5.3
1976	53.8		2021	53.8		2046	0		2076	53.8
1976	8.6		2021	8.6		2046	0		2076	8.6
1976	0		2021	0		2046	0		2076	0
1976	0		2021	-0.3		2046	0		2076	-0.3
1976	0		2021	0		2046	0		2076	0
1976	0		2021	0		2046	44.6		2076	0
1976	0		2021	0		2046	1.6		2076	28.4
1976	0		2021	0		2046	2.3		2076	44.5
1976	0		2021	0		2046	0.8		2076	5.6
1976	0		2021	0		2046	0		2076	0
1976	0		2021	0		2046	0		2076	0
1976	0		2021	0		2046	0		2076	0
1976	0		2021	3.4		2046	0		2076	0
1976	0		2021	0		2046	0		2076	0
1976	0		2021	-3.6		2046	0		2076	-3.6
1976	0		2021	0		2046	0		2076	0
1976	1.4		2021	5.2		2046	0		2076	1.4
1976	2.3		2021	2.3		2046	31.1		2076	2.4
1976	0		2021	-32.1		2046	0		2076	-33.3
1976	0		2021	-3.9		2046	0		2076	-5.5
1976	9.2		2021	9.2		2046	0		2076	9.2
1976	58.6		2021	58.6		2046	0		2076	58.6
1976	2.8		2021	2.8		2046	0		2076	2.8
1976	0		2021	0		2046	0		2076	0
1976	3.5		2021	3.5		2046	0		2076	9.9
1976	0		2021	-0.6		2046	0.3		2076	-5.5
1976	0		2021	0		2046	0		2076	0
1976	0		2021	0		2046	0		2076	0.7
1976	0		2021	0.7		2046	0		2076	1.5
1976	7.4		2021	7.4		2046	0		2076	7.4
1976	0.6		2021	0.6		2046	0		2076	1.1
1976	0		2021	0		2046	0		2076	1.1
1976	0		2021	0		2046	0		2076	0
1976	0		2021	0		2046	0		2076	0
1976	0		2021	0		2046	0		2076	0
1976	0		2021	0		2046	0		2076	0
1976	0.3		2021	0.3		2046	0		2076	0.3
1976	0		2021	0		2046	0		2076	0
1976	0		2021	0		2046	0		2076	0
1976	0		2021	0		2046	0		2076	0
1976	12.5		2021	12.5		2046	0		2076	12.5
1976	15		2021	15		2046	3.2		2076	15
1976	0		2021	0		2046	0		2076	2.1
1976	0		2021	0		2046	1		2076	1.3
1976	0		2021	-0.5		2046	39.7		2076	15.5
1976	0		2021	-0.1		2046	1.6		2076	12.9
1976	5		2021	5		2046	16.3		2076	6
1976	0		2021	0		2046	11.4		2076	0
1976	6.2		2021	6.2		2046	0		2076	6.2
1976	0		2021	0		2046	0		2076	0
1976	0		2021	0		2046	0		2076	0
1976	14.8		2021	14.8		2046	3.6		2076	14.8
1976	0		2021	9.7		2046	6.2		2076	0
1976	0		2021	0		2046	14.3		2076	0
1976	0		2021	-2.5		2046	0		2076	-2.5
1976	0		2021	-0.3		2046	0		2076	-0.3
1976	0		2021	0		2046	1.3		2076	0
1976	0		2021	2.4		2046	0		2076	0
1976	0		2021	2		2046	0		2076	0
1976	0		2021	107.5		2046	0		2076	0
1976	0		2021	2.8		2046	1		2076	2.8
1976	0		2021	4.9		2046	0		2076	2.8
1976	0.1		2021	5.3		2046	0		2076	0.1
1976	0		2021	10.8		2046	0		2076	0
1976	0		2021	0		2046	0		2076	0
1976	0		2021	51.8		2046	0		2076	0
1976	0		2021	-1.4		2046	0		2076	5.2
1976	0		2021	-13.4		2046	4.3		2076	-15.1
1976	15.9		2021	1.6		2046	0		2076	3.9
1976	2.2		2021	-13.9		2046	0		2076	-14.9
1976	0		2021	0		2046	0		2076	0
1976	0		2021	-1.7		2046	3.2		2076	16.2
1976	0		2021	-0.6		2046	1.3		2076	6.7
1976	0		2021	0		2046	1.2		2076	6.4
1976	1.3		2021	1.3		2046	1.7		2076	1.3
1976	0		2021	0		2046	6.6		2076	0
1976	0.3		2021	-19.1		2046	0.4		2076	-19.1
1976	6		2021	6		2046	0		2076	6
1976	0		2021	0		2046	0		2076	7.1
1976	0		2021	0		2046	0		2076	0
1976	0		2021	0		2046	0		2076	0
1976	0		2021	-0.5		2046	0		2076	-0.5
1976	0		2021	0		2046	0		2076	0
1976	0		2021	0		2046	0		2076	-0.4
1976	0		2021	-0.9		2046	0.7		2076	-1.9
1976	0		2021	0		2046	9.4		2076	0
1976	0		2021	0		2046	0		2076	0
1976	0		2021	0		2046	0		2076	4.2
1976	0		2021	0		2046	0		2076	9.7
1976	0		2021	14.4		2046	0		2076	0
1976	0		2021	-0.4		2046	0		2076	-0.4
1976	0		2021	0.2		2046	0		2076	-1.1
1976	0		2021	17.7		2046	6.2		2076	-2.8
1976	0		2021	0.4		2046	0		2076	0.5
1976	0		2021	9		2046	0		2076	18.9
1976	0		2021	68.7		2046	0		2076	-0.6
1976	0		2021	25.7		2046	0		2076	1.4
1976	6.6		2021	5.1		2046	0		2076	5.9
1976	23.1		2021	20.7		2046	0		2076	26.6
1976	1.2		2021	0.6		2046	0		2076	7.9
1976	13.7		2021	13.9		2046	0		2076	13.7
1976	8.3		2021	12.9		2046	0		2076	6.5
1976	1.9		2021	0.8		2046	0		2076	-2.5
1976	0		2021	7.5		2046	0		2076	9.4
1976	0		2021	10.3		2046	0		2076	4.5
1976	0.3		2021	25.8		2046	0.1		2076	3.4
1976	0.6		2021	5.8		2046	0		2076	0.8
1976	2.6		2021	4.5		2046	0		2076	2.6
1976	8.3		2021	10.3		2046	0		2076	8.3
1976	40.3		2021	40.2		2046	0		2076	49.3
1976	25.5		2021	29.1		2046	0		2076	25.7
1976	0		2021	2.2		2046	0		2076	0.6
1976	0		2021	3.7		2046	0		2076	0
1976	0		2021	-0.3		2046	0		2076	-0.5
1976	0		2021	-4.2		2046	0		2076	-6
1976	0		2021	-15		2046	0		2076	-14.9
1976	0		2021	-30.4		2046	0		2076	-30.5
1976	0		2021	2.7		2046	0		2076	1.5
1976	0		2021	-1.3		2046	0		2076	16.4
1976	0		2021	-0.7		2046	0.9		2076	5.8
1976	0		2021	-0.5		2046	16.8		2076	-0.5
1976	0.6		2021	0.6		2046	11		2076	0.6
1976	0.1		2021	24.5		2046	5		2076	0.1
1976	11.1		2021	14.4		2046	0		2076	18.3
1976	0		2021	0		2046	0		2076	4
1976	0		2021	-0.7		2046	0		2076	1.4
1976	0		2021	0		2046	0		2076	1
1976	0.3		2021	0.1		2046	0		2076	5.8
1976	0.2		2021	0.2		2046	0		2076	12
1976	0		2021	0		2046	0		2076	1.4
1976	0		2021	-1.6		2046	0.1		2076	12.3
1976	0		2021	-8.9		2046	0.1		2076	-1.5
1976	0		2021	-0.7		2046	0		2076	0.1
1976	0		2021	0		2046	0		2076	9.1
1976	0		2021	-14.2		2046	0		2076	2.2
1976	0		2021	-6.7		2046	0		2076	-6.7
1976	0		2021	-13.9		2046	0.6		2076	-13.9
1976	0		2021	-3.2		2046	0.3		2076	-3.2
1976	0		2021	-7.8		2046	0.2		2076	-7.8
1976	0		2021	-2.9		2046	5.1		2076	-2.9
1976	0		2021	-2.6		2046	1.2		2076	-1.6
1976	0		2021	-0.4		2046	0.6		2076	13.3
1976	0		2021	-6.2		2046	9.3		2076	-5.6
1976	0		2021	-2.9		2046	18.6		2076	5.8
1976	0		2021	-4.5		2046	23		2076	-4.2
1976	0		2021	-19.4		2046	0.9		2076	-15
1976	0		2021	-67.2		2046	0		2076	-61.5
1976	0		2021	8.5		2046	0		2076	1.3
1976	0		2021	0		2046	0		2076	2.6
1976	0		2021	0		2046	0		2076	7.2
1976	0		2021	-2.6		2046	0		2076	-2.6
1976	0		2021	-3		2046	0		2076	-3
1976	0		2021	0		2046	0		2076	0
1976	0		2021	0		2046	0		2076	0
1976	0		2021	0		2046	0		2076	0
1976	0		2021	10.1		2046	0		2076	0
1976	0		2021	4.1		2046	0		2076	0
1976	0		2021	36.1		2046	0		2076	0
1976	0		2021	6.5		2046	0		2076	0
1976	0		2021	1.8		2046	0		2076	0
1976	0		2021	3.8		2046	0		2076	0
1976	0		2021	0		2046	0		2076	0
1976	0		2021	0		2046	0		2076	0
1976	0		2021	0		2046	0		2076	0
1976	0.3		2021	0.3		2046	0		2076	0.3
1976	0.2		2021	0.2		2046	0		2076	0.2
1976	0		2021	0.1		2046	0		2076	0
1976	0		2021	0		2046	0		2076	0
1976	0		2021	0		2046	0		2076	0
1976	0		2021	0		2046	0.1		2076	0
1976	0		2021	0.2		2046	0		2076	0
1976	0		2021	0		2046	0		2076	0
1976	0		2021	0		2046	0		2076	0
1976	0		2021	0		2046	0		2076	0
1976	0		2021	0		2046	0		2076	0
1976	0		2021	0		2046	0		2076	0
1976	0		2021	0		2046	0		2076	1.7
1976	0		2021	0		2046	0		2076	0
1976	0		2021	0		2046	0		2076	0
1976	0		2021	0		2046	0		2076	0
1976	0		2021	0		2046	0		2076	0
1976	0		2021	0		2046	0		2076	0
1976	0		2021	0		2046	0		2076	0
1976	0		2021	0		2046	0		2076	0
1976	0		2021	0		2046	0		2076	0.2
1976	0		2021	0		2046	0		2076	3.2
1976	0		2021	0		2046	0		2076	0
1976	0		2021	2		2046	0.4		2076	0
1976	0		2021	0		2046	0		2076	0
1976	0		2021	0		2046	0		2076	0
[truncated: 8,801 more rows]
