# Supplementary material for: Assessing rice yield responses to climate change scenarios using a crop simulation model
Source: PeerJ. 2026 Mar 12;14:e20965. doi: 10.7717/peerj.20965 (PMC12989151; doi:10.7717/peerj.20965)
Supplement: Supplemental Information 31 [file peerj-14-20965-s031.xlsx]

## Sheet: Sayfa1
	GFDL REFERENCE YEAR	GFDL REFERENCE Tmax		GFDL FUTURE YEAR	GFDL FUTURE 2016-2040 Tmax		GFDL FUTURE YEAR	GFDL FUTURE 2041-2070 Tmax		GFDL FUTURE YEAR	GFDL FUTURE 2071-2098 Tmax
	1970	16.4		2016	24.7		2041	14.9		2071	16.9
	1970	23.8		2016	32.9		2041	22.9		2071	28.4
	1970	20.9		2016	28.4		2041	20.8		2071	23.1
	1970	22		2016	27.5		2041	21.1		2071	23.5
	1970	26.5		2016	31.2		2041	24.9		2071	24.7
	1970	25.8		2016	28.4		2041	24.7		2071	27.5
	1970	24.4		2016	25		2041	21.6		2071	24.4
	1970	25.2		2016	32.6		2041	26.1		2071	30.6
	1970	22.4		2016	27.2		2041	17.1		2071	25.9
	1970	19.3		2016	27.4		2041	18.8		2071	21.8
	1970	16.4		2016	23.6		2041	18.5		2071	22.2
	1970	15.3		2016	19.2		2041	13.9		2071	14.2
	1970	17.9		2016	24.5		2041	18.6		2071	18.5
	1970	19.3		2016	25.7		2041	18.2		2071	19.9
	1970	14		2016	21.6		2041	14.7		2071	17.4
	1970	15.2		2016	18.9		2041	14.3		2071	18.4
	1970	14.6		2016	18.4		2041	16.5		2071	17.3
	1970	15.6		2016	17.8		2041	15.6		2071	16.2
	1970	17.7		2016	19.7		2041	15.9		2071	19.6
	1970	17.8		2016	23.2		2041	16.3		2071	23.4
	1970	20.2		2016	27		2041	21.1		2071	23.9
	1970	20		2016	25.8		2041	21.2		2071	24.1
	1970	20.2		2016	20.9		2041	17.5		2071	18.6
	1970	18.3		2016	19.4		2041	13.6		2071	19.6
	1970	17.2		2016	21.1		2041	17.7		2071	17.9
	1970	18.6		2016	24.1		2041	20.9		2071	22.4
	1970	17		2016	20		2041	18.8		2071	21.3
	1970	19.6		2016	21.1		2041	18.8		2071	21.2
	1970	18.7		2016	26.6		2041	26.4		2071	26
	1970	19.1		2016	25		2041	26.4		2071	23.1
	1970	19.4		2016	22.5		2041	24		2071	23.2
	1970	19.7		2016	22.8		2041	27.8		2071	30.3
	1970	19.2		2016	17.9		2041	26.8		2071	26
	1970	12.4		2016	9.3		2041	18		2071	10.4
	1970	10.3		2016	4.5		2041	16		2071	5.9
	1970	12		2016	10.3		2041	18.6		2071	9.3
	1970	17.6		2016	18		2041	26.8		2071	15.4
	1970	15.6		2016	19.7		2041	27		2071	16.3
	1970	16		2016	16.9		2041	17.1		2071	15.9
	1970	16.1		2016	19.4		2041	14.1		2071	19.7
	1970	11.5		2016	12.9		2041	7.2		2071	9.7
	1970	12.7		2016	14.7		2041	7.2		2071	13.1
	1970	10.7		2016	14.7		2041	7.9		2071	11.4
	1970	11.3		2016	16.8		2041	4.4		2071	13
	1970	13		2016	19		2041	13.3		2071	13.7
	1970	13.8		2016	14.1		2041	13.9		2071	15.4
	1970	12.3		2016	14.4		2041	11.3		2071	17.4
	1970	14.7		2016	18.3		2041	12.6		2071	23.3
	1970	18.7		2016	18.9		2041	15.3		2071	26.3
	1970	17		2016	17.9		2041	13.3		2071	23.8
	1970	13.1		2016	10.2		2041	6.1		2071	18.3
	1970	20		2016	15.6		2041	9.1		2071	21.3
	1970	14		2016	7.8		2041	0.2		2071	14.9
	1970	17.9		2016	12		2041	5.7		2071	23.7
	1970	17.9		2016	17.1		2041	9.2		2071	20.9
	1970	18.6		2016	24.2		2041	15.1		2071	25.6
	1970	22.6		2016	32		2041	18.9		2071	35.6
	1970	17.7		2016	29.3		2041	23.3		2071	32.8
	1970	11.8		2016	23		2041	17.4		2071	25.6
	1970	17		2016	20.8		2041	15.1		2071	26.5
	1970	19.8		2016	21.8		2041	16.2		2071	20.6
	1970	22		2016	16.9		2041	13.3		2071	16.1
	1970	18.7		2016	9.9		2041	8.2		2071	18.4
	1970	19.7		2016	15.1		2041	7.8		2071	18
	1970	21.7		2016	22.8		2041	15.8		2071	27.6
	1970	20.6		2016	23.7		2041	14.5		2071	22.5
	1970	19.2		2016	26.1		2041	14.3		2071	16.6
	1970	17.8		2016	25.3		2041	12.6		2071	13.9
	1970	25.9		2016	25		2041	16.1		2071	23.1
	1970	20.1		2016	19.7		2041	17.2		2071	19.8
	1970	18.3		2016	21.5		2041	21.4		2071	18.5
	1970	13.2		2016	13.5		2041	13.6		2071	16.2
	1970	12.3		2016	14.4		2041	11.3		2071	20.3
	1970	15.5		2016	20.4		2041	17.3		2071	27.5
	1970	17.8		2016	11.2		2041	15.9		2071	25.6
	1970	20.3		2016	18.8		2041	18.5		2071	20.3
	1970	19.4		2016	18.5		2041	19.2		2071	23
	1970	21		2016	14.9		2041	21.8		2071	18.3
	1970	21.8		2016	8.2		2041	17.4		2071	12.6
	1970	22.3		2016	16.2		2041	17.7		2071	16.5
	1970	24.8		2016	28.2		2041	27.9		2071	21.1
	1970	25.2		2016	37.5		2041	27.6		2071	22.6
	1970	25.6		2016	36.5		2041	25.4		2071	21.3
	1970	25.2		2016	27.4		2041	23.6		2071	22.8
	1970	19.2		2016	27.7		2041	19.5		2071	21.5
	1970	18		2016	30		2041	16.9		2071	22.7
	1970	19.6		2016	29.7		2041	20.1		2071	18.9
	1970	23.4		2016	36.6		2041	30.4		2071	24.9
	1970	24.2		2016	37.3		2041	34.1		2071	26
	1970	18.6		2016	30		2041	26.4		2071	21.9
	1970	20.3		2016	29.4		2041	22.9		2071	20.1
	1970	22.2		2016	22.7		2041	19.2		2071	17.4
	1970	18		2016	20.6		2041	19.3		2071	23.3
	1970	21.4		2016	20.9		2041	15.7		2071	12.2
	1970	22.8		2016	12.4		2041	13		2071	10
	1970	22.7		2016	13.7		2041	9.8		2071	10.2
	1970	23.3		2016	17.8		2041	7.8		2071	12.4
	1970	22.6		2016	13.1		2041	11.6		2071	16.9
	1970	23.5		2016	20.3		2041	18.6		2071	20.6
	1970	25.1		2016	24.1		2041	26.2		2071	26.8
	1970	27		2016	27.2		2041	35.1		2071	25.4
	1970	22.2		2016	23.5		2041	32.2		2071	26.1
	1970	22.4		2016	20.4		2041	21.1		2071	24.6
	1970	19.1		2016	15.1		2041	17.6		2071	25.6
	1970	15.4		2016	21.7		2041	17.4		2071	22.5
	1970	15.9		2016	24.6		2041	18.4		2071	24.4
	1970	13.5		2016	22.3		2041	19.6		2071	28.2
	1970	19.5		2016	27.1		2041	23.5		2071	24.9
	1970	19.1		2016	27.3		2041	27		2071	20.9
	1970	17.7		2016	24.4		2041	29.8		2071	20.8
	1970	22		2016	23.6		2041	32.8		2071	23.1
	1970	21.1		2016	30.4		2041	31		2071	27.4
	1970	19.4		2016	31.9		2041	27.9		2071	37.4
	1970	22.3		2016	23.3		2041	25.9		2071	37.4
	1970	20.8		2016	17		2041	27.2		2071	33.9
	1970	22.4		2016	25.9		2041	29.1		2071	36.9
	1970	26.7		2016	32		2041	36.3		2071	43.9
	1970	29.6		2016	40.4		2041	40.6		2071	44.5
	1970	30.7		2016	44		2041	41.1		2071	45
	1970	29.3		2016	41.7		2041	45.7		2071	39.6
	1970	32		2016	43.5		2041	45.2		2071	44.6
	1970	34.4		2016	48.7		2041	49.8		2071	47.1
	1970	34.8		2016	46.8		2041	51.1		2071	51.3
	1970	34.7		2016	40.4		2041	48.8		2071	50.8
	1970	36.7		2016	41.3		2041	49.5		2071	46.3
	1970	37.6		2016	40.2		2041	47.3		2071	45.5
	1970	35.2		2016	42.4		2041	52.9		2071	47
	1970	32.7		2016	40.7		2041	44		2071	39.4
	1970	31.5		2016	34.2		2041	31.4		2071	33.6
	1970	28.4		2016	35.4		2041	33		2071	36.1
	1970	25.6		2016	30.4		2041	32.8		2071	32.3
	1970	27.6		2016	34.8		2041	38.6		2071	34.7
	1970	28.6		2016	36.9		2041	35.9		2071	45.7
	1970	26.1		2016	29.8		2041	26.2		2071	35.1
	1970	26.4		2016	21.8		2041	21.9		2071	37.4
	1970	26.3		2016	17.9		2041	17.3		2071	20.3
	1970	25.5		2016	28.2		2041	28.2		2071	34.5
	1970	25		2016	30.8		2041	23.4		2071	33.4
	1970	25		2016	33.7		2041	23.6		2071	33.2
	1970	27.3		2016	37.7		2041	23.1		2071	28.8
	1970	29.2		2016	37		2041	31.3		2071	33.5
	1970	28.4		2016	31.8		2041	28.5		2071	26.7
	1970	29.3		2016	31.7		2041	28		2071	31.1
	1970	31.7		2016	34.8		2041	31.1		2071	34.4
	1970	30.7		2016	32.1		2041	31.2		2071	34.5
	1970	30		2016	32.2		2041	30.3		2071	32.5
	1970	32.3		2016	34.2		2041	31.4		2071	38.4
	1970	31.2		2016	29		2041	36.5		2071	35.8
	1970	31.4		2016	28.1		2041	37		2071	36.9
	1970	32.8		2016	33.4		2041	43.9		2071	42.8
	1970	26.8		2016	28.3		2041	35.1		2071	34.7
	1970	27		2016	24.7		2041	27.9		2071	28
	1970	26.4		2016	20.9		2041	28.5		2071	20.5
	1970	26		2016	19.8		2041	19.5		2071	24.9
	1970	29		2016	28.6		2041	27		2071	33.5
	1970	28.7		2016	26.7		2041	31.4		2071	32.9
	1970	30.7		2016	28.6		2041	40.8		2071	40.6
	1970	29.6		2016	29.6		2041	43.7		2071	43.2
	1970	29		2016	30.3		2041	43		2071	40.1
	1970	30.2		2016	34.1		2041	47.3		2071	42.5
	1970	28.6		2016	33.9		2041	43.5		2071	43.1
	1970	32.7		2016	40.8		2041	47.7		2071	49.3
	1970	34.4		2016	40.2		2041	47.4		2071	52.6
	1970	33		2016	33.3		2041	40.2		2071	47.9
	1970	30.6		2016	28.9		2041	36.2		2071	42.8
	1970	34.4		2016	31.3		2041	39.4		2071	44.4
	1970	36.9		2016	36.2		2041	44.3		2071	48.5
	1970	40.7		2016	41.2		2041	46.6		2071	52.5
	1970	38.1		2016	37.3		2041	42.3		2071	51.4
	1970	36.1		2016	35.9		2041	39.7		2071	39.5
	1970	33.9		2016	34		2041	41.2		2071	38.9
	1970	33.4		2016	33.1		2041	39.8		2071	40.8
	1970	33.5		2016	35.6		2041	40		2071	42.6
	1970	33.8		2016	39.1		2041	44.6		2071	48.3
	1970	32.1		2016	35.5		2041	39.1		2071	41.3
	1970	32.8		2016	38.3		2041	42.7		2071	42.8
	1970	32.4		2016	37.5		2041	41.3		2071	43
	1970	34.1		2016	43.2		2041	43.8		2071	48.4
	1970	33.4		2016	39.2		2041	43.2		2071	47.9
	1970	31.8		2016	33.2		2041	41.1		2071	44
	1970	32.8		2016	32.1		2041	43.4		2071	46.7
	1970	32		2016	33.1		2041	43		2071	42.8
	1970	32.6		2016	34.7		2041	44.8		2071	43.7
	1970	32.8		2016	33.1		2041	44.3		2071	43.5
	1970	31		2016	31.2		2041	37.1		2071	35.9
	1970	31		2016	33		2041	33.7		2071	36.8
	1970	33.5		2016	36.5		2041	36.4		2071	43.3
	1970	36.3		2016	36.8		2041	37.8		2071	38
	1970	34.3		2016	31.8		2041	41.1		2071	34.8
	1970	32.7		2016	33.7		2041	43.4		2071	35.3
	1970	31.9		2016	39.1		2041	45.7		2071	39.1
	1970	31.3		2016	39		2041	45.6		2071	42.8
	1970	32		2016	39.7		2041	43.8		2071	47.5
	1970	32.1		2016	30.3		2041	40		2071	41.2
	1970	33.4		2016	28.6		2041	40.3		2071	37.9
	1970	34		2016	33.3		2041	42.3		2071	35
	1970	33.9		2016	33.4		2041	41.6		2071	33.4
	1970	32.8		2016	34.1		2041	41.1		2071	35.2
	1970	33.6		2016	29.8		2041	36		2071	33.8
	1970	33.3		2016	31.3		2041	36.3		2071	32.2
	1970	32.9		2016	34.4		2041	37.8		2071	33
	1970	32.8		2016	39.2		2041	41.8		2071	33.1
	1970	32		2016	38.3		2041	40.3		2071	35.3
	1970	32.8		2016	41.2		2041	40.5		2071	41.8
	1970	31.9		2016	36.2		2041	36.1		2071	34.8
	1970	32.5		2016	37.5		2041	34.9		2071	35.3
	1970	33.2		2016	38		2041	37		2071	39.3
	1970	30.2		2016	34.6		2041	37.3		2071	36.1
	1970	32.6		2016	35.3		2041	38.9		2071	39.8
	1970	32.3		2016	31.7		2041	37.4		2071	40.1
	1970	33.2		2016	32.1		2041	36.6		2071	40.8
	1970	32.8		2016	29.7		2041	33.9		2071	40.7
	1970	32.7		2016	28.6		2041	32.1		2071	35.7
	1970	33.7		2016	32.5		2041	36.2		2071	38.4
	1970	32.4		2016	33.6		2041	38.3		2071	39.7
	1970	32.8		2016	38.9		2041	39.4		2071	42.3
	1970	31.5		2016	33.1		2041	38.7		2071	39.5
	1970	32.6		2016	30.3		2041	45		2071	38.9
	1970	33		2016	31		2041	41.4		2071	39.7
	1970	32.9		2016	28.6		2041	37.2		2071	34.8
	1970	34		2016	29.2		2041	33.3		2071	36.4
	1970	32.7		2016	26.2		2041	29.6		2071	35
	1970	33.2		2016	29.6		2041	32.3		2071	35.4
	1970	32.6		2016	33.4		2041	32.8		2071	31.3
	1970	33.8		2016	35.2		2041	31.4		2071	30.2
	1970	34.4		2016	36.3		2041	34.5		2071	39.2
	1970	36.4		2016	36.3		2041	36.3		2071	43.9
	1970	35		2016	39.9		2041	39.5		2071	43.8
	1970	34.4		2016	36.6		2041	37.3		2071	43.4
	1970	34.3		2016	37.1		2041	38.5		2071	42.9
	1970	36.7		2016	35.6		2041	35.3		2071	42.1
	1970	35.2		2016	36.6		2041	34.9		2071	35.6
	1970	34		2016	35.6		2041	36.1		2071	31.1
	1970	33.8		2016	34.6		2041	36.9		2071	35.7
	1970	33.7		2016	36.5		2041	38.2		2071	38.1
	1970	34.1		2016	38.6		2041	41.7		2071	40.3
	1970	36.2		2016	40.1		2041	42.7		2071	44.9
	1970	37.1		2016	40		2041	40.8		2071	42.4
	1970	35.1		2016	37		2041	34		2071	40.9
	1970	36.3		2016	37.6		2041	37.3		2071	41.6
	1970	33.7		2016	35.1		2041	34.9		2071	36.6
	1970	33.1		2016	34.4		2041	35.7		2071	38.5
	1970	31.7		2016	34.3		2041	33.3		2071	37.5
	1970	32.6		2016	34.7		2041	33		2071	40.6
	1970	33.3		2016	31.8		2041	37.8		2071	43.3
	1970	33.6		2016	29.1		2041	33.5		2071	37.9
	1970	33		2016	30.3		2041	38.2		2071	39
	1970	33.6		2016	31		2041	40.8		2071	38.5
	1970	32.9		2016	28.1		2041	37		2071	32.8
	1970	32.2		2016	31.1		2041	34.2		2071	36.8
	1970	30.1		2016	33.2		2041	32		2071	37.6
	1970	31.7		2016	32.8		2041	34.9		2071	38
	1970	33		2016	35.1		2041	37.3		2071	42.1
	1970	32.4		2016	31.1		2041	35.1		2071	40.4
	1970	32.4		2016	35.2		2041	35.6		2071	42.1
	1970	32.9		2016	34.1		2041	33.4		2071	40.9
	1970	33.2		2016	36.8		2041	33.9		2071	39.6
	1970	32.7		2016	36.3		2041	33.2		2071	36.9
	1970	35.4		2016	42.1		2041	34.9		2071	41.9
	1970	37.7		2016	45.6		2041	35.7		2071	44.5
	1970	35.7		2016	47.5		2041	39.5		2071	48.2
	1970	32.9		2016	41.2		2041	36.2		2071	44.4
	1970	32.3		2016	42.4		2041	38.7		2071	42.8
	1970	34.1		2016	40.2		2041	41.2		2071	45.2
	1970	37.2		2016	42.4		2041	42.4		2071	50.1
	1970	33		2016	34.6		2041	35.6		2071	43.6
	1970	33.9		2016	33.1		2041	34.5		2071	42.4
	1970	31.8		2016	38		2041	38.9		2071	45.3
	1970	30.8		2016	34.1		2041	35.3		2071	41.2
	1970	31.3		2016	38.6		2041	36.4		2071	40.7
	1970	32.3		2016	39.3		2041	36.7		2071	41.2
	1970	31.8		2016	35.9		2041	34		2071	39.5
	1970	32		2016	36.2		2041	33.3		2071	42
	1970	30.6		2016	32		2041	31.7		2071	41
	1970	31.8		2016	33.3		2041	35.1		2071	37.5
	1970	30.2		2016	32.4		2041	33.9		2071	37.7
	1970	31.8		2016	36.9		2041	38.4		2071	37.6
	1970	30		2016	27.8		2041	33.8		2071	28.4
	1970	29.5		2016	27.1		2041	33		2071	31.4
	1970	22.5		2016	29.7		2041	27.7		2071	24.1
	1970	22		2016	25.6		2041	30.2		2071	24.7
	1970	27.9		2016	32.2		2041	39.9		2071	32.5
	1970	30		2016	39.5		2041	40.6		2071	32.3
	1970	32.7		2016	42.8		2041	39.6		2071	37
	1970	31		2016	37.2		2041	33		2071	35.1
	1970	30		2016	24.7		2041	25.9		2071	29.1
	1970	30.7		2016	26.8		2041	36.5		2071	35.9
	1970	33.9		2016	39.1		2041	49.2		2071	42.8
	1970	32		2016	34.1		2041	48.3		2071	37.3
	1970	30.7		2016	35.5		2041	46.3		2071	36.2
	1970	29.6		2016	24.6		2041	35.6		2071	29.6
	1970	29.3		2016	26.5		2041	31.8		2071	30.6
	1970	28.4		2016	22.7		2041	28.4		2071	26.8
	1970	31.4		2016	25.1		2041	28.6		2071	27.6
	1970	26.7		2016	18.8		2041	25		2071	23.3
	1970	27.1		2016	19.8		2041	27.2		2071	27
	1970	27.2		2016	25.6		2041	29.5		2071	26.1
	1970	22.6		2016	16.5		2041	20.1		2071	21.4
	1970	24.1		2016	16.5		2041	19.9		2071	21.5
	1970	24.3		2016	20		2041	21.2		2071	22.9
	1970	26.1		2016	18.1		2041	17.2		2071	21.4
	1970	25.3		2016	25.8		2041	22.9		2071	27.8
	1970	26.7		2016	25.9		2041	26.8		2071	29.2
	1970	28.2		2016	31.5		2041	30.8		2071	33.3
	1970	29		2016	32.3		2041	32		2071	38.2
	1970	26.2		2016	19.1		2041	26.7		2071	25.7
	1970	24		2016	21.9		2041	28.7		2071	22.7
	1970	23.7		2016	21.4		2041	32.6		2071	27.5
	1970	24		2016	26.4		2041	32		2071	30.1
	1970	24.8		2016	25.6		2041	34		2071	30.1
	1970	25.3		2016	26.7		2041	35.6		2071	31.5
	1970	24.2		2016	24.1		2041	34.1		2071	31
	1970	25.2		2016	23.2		2041	33.9		2071	30.5
	1970	24.4		2016	25.4		2041	38.1		2071	33.3
	1970	24.4		2016	22.2		2041	34.1		2071	31.3
	1970	24.6		2016	23.9		2041	34.7		2071	31.8
	1970	23.8		2016	24.4		2041	36.4		2071	31.7
	1970	22.5		2016	26.9		2041	37.3		2071	34.9
	1970	23.3		2016	26.4		2041	36.1		2071	35.6
	1970	20.3		2016	25.5		2041	31.1		2071	32.9
	1970	20.9		2016	23.2		2041	30.4		2071	31.3
	1970	20.6		2016	25.3		2041	31.5		2071	33.7
	1970	21		2016	25.6		2041	29.8		2071	33.9
	1970	17.5		2016	19.5		2041	26.8		2071	29.3
	1970	19.5		2016	21.3		2041	24.4		2071	29
	1970	14		2016	16.6		2041	13		2071	20.3
	1970	19.3		2016	24.3		2041	24.4		2071	26.1
	1970	19.7		2016	25.4		2041	27.1		2071	28.2
	1970	20.8		2016	25.9		2041	26.7		2071	31.1
	1970	22		2016	27.7		2041	28.1		2071	25
	1970	19.9		2016	21.9		2041	26.4		2071	26.2
	1970	22.2		2016	18.9		2041	28.3		2071	27.2
	1970	18.9		2016	20.4		2041	23.5		2071	19.6
	1970	21.1		2016	19.4		2041	22.8		2071	26.3
	1970	19		2016	18.2		2041	20.4		2071	20.7
	1970	21.2		2016	18		2041	19.4		2071	22.3
	1970	20.4		2016	19.4		2041	20.1		2071	22.7
	1970	21.5		2016	24.6		2041	25.1		2071	26.4
	1970	17.9		2016	20.1		2041	18.1		2071	27.3
	1970	16.2		2016	20.6		2041	14.5		2071	24.3
	1970	15.9		2016	13.7		2041	11.9		2071	23.7
	1970	14.4		2016	7.2		2041	9.5		2071	23.6
	1970	16.5		2016	9.1		2041	13.6		2071	26.5
	1970	13.4		2016	10.6		2041	13.1		2071	21.1
	1970	13.7		2016	9.8		2041	14		2071	20.7
	1970	16.7		2016	17.1		2041	20.7		2071	26
	1970	17.7		2016	16.3		2041	21		2071	25.4
	1970	11.4		2016	8		2041	15		2071	17.3
	1970	10.4		2016	7.5		2041	14.3		2071	14.4
	1970	12.8		2016	12.5		2041	20.7		2071	20.1
	1970	9.5		2016	7.6		2041	16.4		2071	13.4
	1970	10.8		2016	7.4		2041	16.2		2071	11.5
	1970	14		2016	12.4		2041	19.7		2071	14.5
	1970	16.1		2016	18.7		2041	24.8		2071	18.3
	1970	15		2016	17.5		2041	22.2		2071	17.6
	1970	9.8		2016	10.9		2041	12.5		2071	8.9
	1970	16.7		2016	17.3		2041	16.3		2071	15.1
	1970	16.6		2016	16.2		2041	20.4		2071	14
	1970	15.6		2016	17.2		2041	18.9		2071	13.8
	1970	14.2		2016	16.2		2041	17.2		2071	14.4
	1970	11.4		2016	11.6		2041	11.7		2071	12.8
	1970	17.8		2016	22.5		2041	17.9		2071	24.1
	1970	18.3		2016	18.5		2041	24.5		2071	23.2
	1970	18.2		2016	12.6		2041	19.6		2071	20.4
	1970	17.7		2016	13.2		2041	21.5		2071	22.5
	1971	17.1		2017	14.5		2042	20.4		2072	18.7
	1971	16		2017	16.6		2042	16		2072	18.4
	1971	16.2		2017	18.2		2042	15.7		2072	19.3
	1971	14		2017	12		2042	6.4		2072	17.2
	1971	10.2		2017	8.3		2042	7.6		2072	12.7
	1971	14.8		2017	13.7		2042	17.5		2072	20
	1971	16		2017	18.7		2042	20.1		2072	21.6
	1971	17.7		2017	20.5		2042	21.7		2072	20
	1971	17		2017	21.4		2042	21.9		2072	21.9
	1971	16		2017	19.3		2042	19.1		2072	14.8
	1971	18.5		2017	22.3		2042	21.2		2072	19.4
	1971	17		2017	21.3		2042	18.7		2072	18.6
	1971	13.3		2017	16.3		2042	13.9		2072	14.8
	1971	10.7		2017	12		2042	12.6		2072	14.6
	1971	9.6		2017	12.1		2042	11.1		2072	14.8
	1971	8.6		2017	7.6		2042	8.1		2072	11.1
	1971	12.8		2017	9.2		2042	13.6		2072	16.9
	1971	11.9		2017	6.5		2042	11.4		2072	16.9
	1971	13.2		2017	11.2		2042	15		2072	16.2
	1971	11		2017	7.7		2042	11.9		2072	11.5
	1971	8.1		2017	9.3		2042	9.7		2072	8.8
	1971	13.6		2017	14.8		2042	15.8		2072	15.7
	1971	16.8		2017	20.9		2042	19		2072	21.9
	1971	15.6		2017	16.7		2042	16		2072	20.4
	1971	12.2		2017	14.8		2042	12.9		2072	16.6
	1971	11.8		2017	14.5		2042	13.9		2072	19.4
	1971	15.5		2017	17.5		2042	12.5		2072	23
	1971	15.6		2017	12.9		2042	6.7		2072	17.8
	1971	16.3		2017	19.5		2042	11.7		2072	20.9
	1971	18.8		2017	20.2		2042	14.5		2072	25
	1971	17.5		2017	14.5		2042	12.2		2072	20.4
	1971	14.9		2017	11.8		2042	14.4		2072	16.5
	1971	9.7		2017	2.4		2042	13.2		2072	16.9
	1971	7.8		2017	2.6		2042	7.5		2072	14.2
	1971	9.4		2017	2.3		2042	3.3		2072	13.9
	1971	8.2		2017	0.1		2042	5.9		2072	14
	1971	9.8		2017	4.7		2042	7.3		2072	16.8
	1971	10.5		2017	-2.3		2042	6		2072	15.6
	1971	10.5		2017	-0.7		2042	8.6		2072	15.6
	1971	14.1		2017	9.3		2042	13.7		2072	17
	1971	15.8		2017	11.1		2042	17.2		2072	15.3
	1971	17.1		2017	13.9		2042	20.3		2072	15.1
	1971	16.1		2017	9.1		2042	22.8		2072	11.7
	1971	15.7		2017	19.3		2042	26.9		2072	13.3
	1971	12.8		2017	10.4		2042	21.8		2072	8.5
	1971	10.8		2017	18.2		2042	27.2		2072	16.8
	1971	9.8		2017	15.3		2042	22		2072	11.7
	1971	16		2017	19.6		2042	23.3		2072	10.2
	1971	16.2		2017	19.3		2042	18.1		2072	4.5
	1971	16		2017	16.7		2042	14.9		2072	2.4
	1971	17.2		2017	18.2		2042	13.4		2072	4.5
	1971	18.9		2017	16.4		2042	11.5		2072	6.9
	1971	17.3		2017	14.1		2042	11		2072	6.2
	1971	16.3		2017	7.2		2042	15.2		2072	4.2
	1971	17.3		2017	11.2		2042	15		2072	11.2
	1971	17.7		2017	23.7		2042	21.6		2072	19.1
	1971	18.4		2017	25.8		2042	20.8		2072	24.3
	1971	15.5		2017	22.3		2042	18.8		2072	25.4
	1971	15		2017	20.4		2042	22.1		2072	23.2
	1971	17.7		2017	23.1		2042	22.6		2072	24.2
	1971	19.1		2017	16.8		2042	16.9		2072	23.4
	1971	19.8		2017	14.8		2042	17.9		2072	23.9
	1971	21.6		2017	15.4		2042	22.6		2072	25.1
	1971	16.3		2017	10.1		2042	14.7		2072	14.6
	1971	18.6		2017	17.5		2042	16.1		2072	15.8
	1971	17.9		2017	14.9		2042	15.8		2072	17.8
	1971	16.2		2017	17.2		2042	10.3		2072	14.4
	1971	21.5		2017	29.9		2042	25.6		2072	27.7
	1971	22.7		2017	37.9		2042	29		2072	29.9
	1971	22.7		2017	35.6		2042	28.4		2072	25.5
	1971	22.7		2017	33.5		2042	28.9		2072	25.3
	1971	21.9		2017	35.1		2042	34.2		2072	30
	1971	14.8		2017	26		2042	24.4		2072	18.2
	1971	17.6		2017	28.1		2042	25		2072	19.1
	1971	16.3		2017	24.3		2042	22.2		2072	17
	1971	18.6		2017	22.1		2042	24.9		2072	17.9
	1971	20.3		2017	27.9		2042	28		2072	26.6
	1971	22		2017	29.8		2042	26.8		2072	33.3
	1971	21.9		2017	27.8		2042	26.5		2072	32.8
	1971	21.3		2017	27.9		2042	26		2072	32.6
	1971	22.7		2017	18.8		2042	29.4		2072	37.1
	1971	21.7		2017	14.3		2042	27.7		2072	33.3
	1971	19.2		2017	13.2		2042	20.5		2072	20.2
	1971	17.7		2017	13.1		2042	19.2		2072	15.2
	1971	18.9		2017	18.8		2042	25.9		2072	18.7
	1971	16.6		2017	20.3		2042	27.2		2072	19.9
	1971	20.2		2017	27.3		2042	31.5		2072	28.2
	1971	21.7		2017	25		2042	17.5		2072	20.8
	1971	21.2		2017	22.2		2042	10.2		2072	15.9
	1971	23.2		2017	28.4		2042	15.7		2072	19.1
	1971	26		2017	31		2042	28		2072	35
	1971	26.7		2017	27.4		2042	25.6		2072	31.7
	1971	22.9		2017	25.5		2042	21.1		2072	34
	1971	22.3		2017	25.5		2042	18.6		2072	35
	1971	22		2017	24.2		2042	18.3		2072	21.1
	1971	23.8		2017	25.3		2042	22.4		2072	18.6
	1971	28.6		2017	20.7		2042	25.7		2072	20.9
	1971	28.6		2017	30.2		2042	28.8		2072	28.9
	1971	31		2017	32		2042	29.5		2072	31.5
	1971	26.1		2017	30.1		2042	23.2		2072	26.9
	1971	21.6		2017	22.1		2042	20.2		2072	21.7
	1971	22.2		2017	22.3		2042	26.5		2072	23.1
	1971	25.6		2017	23.3		2042	25.2		2072	21.9
	1971	29.6		2017	35.5		2042	29		2072	32.2
	1971	32.6		2017	37.7		2042	29.3		2072	34.1
	1971	25.2		2017	36.3		2042	24.6		2072	35.9
	1971	20.4		2017	34.7		2042	20.1		2072	30.8
	1971	24.6		2017	26		2042	20.2		2072	32.4
	1971	30		2017	41.7		2042	35.1		2072	46.7
	1971	28		2017	34.7		2042	27.1		2072	41.9
	1971	26.4		2017	33.3		2042	25.5		2072	45.1
	1971	26.4		2017	22.7		2042	19.2		2072	39.5
	1971	24.9		2017	30.6		2042	23.9		2072	44.9
	1971	24.3		2017	28.1		2042	26		2072	45.6
	1971	24.3		2017	25.3		2042	26		2072	34.8
	1971	23.2		2017	27.2		2042	25.8		2072	35.8
	1971	28.2		2017	34.9		2042	27.6		2072	40.8
	1971	24.7		2017	28.3		2042	23.9		2072	39.2
	1971	22.7		2017	23.5		2042	28.3		2072	40.5
	1971	28.8		2017	36.7		2042	43.5		2072	45.4
	1971	23.7		2017	28.6		2042	39.1		2072	37.3
	1971	17.2		2017	23.6		2042	31.8		2072	22.5
	1971	22		2017	26.6		2042	23.1		2072	25.1
	1971	24.1		2017	18.6		2042	24.5		2072	22.2
	1971	24		2017	22.3		2042	40		2072	26.9
	1971	22.8		2017	21.1		2042	36.7		2072	27.2
	1971	24.4		2017	26.2		2042	45.7		2072	30.4
	1971	23.1		2017	25		2042	42.5		2072	30.6
	1971	25		2017	23.2		2042	44.2		2072	31
	1971	24.6		2017	22.1		2042	34.8		2072	28.8
	1971	25.4		2017	27		2042	26.8		2072	29.5
	1971	24.6		2017	28		2042	24.1		2072	30.3
	1971	25.4		2017	32.4		2042	32.8		2072	34.8
	1971	23.8		2017	31.8		2042	26.2		2072	36
	1971	26.2		2017	25.5		2042	31		2072	36
	1971	31.8		2017	30.5		2042	34		2072	33.9
	1971	33.6		2017	30.3		2042	40.6		2072	39.5
	1971	30.8		2017	28.5		2042	40.6		2072	33.2
	1971	32.4		2017	31.9		2042	42.4		2072	33.8
	1971	32.6		2017	32.1		2042	35.7		2072	31.5
	1971	33.1		2017	33.9		2042	37.5		2072	31.3
	1971	32.6		2017	37.8		2042	41.2		2072	36
	1971	33.2		2017	46.9		2042	44.7		2072	40.7
	1971	35.4		2017	39.3		2042	37.7		2072	40.3
	1971	33.6		2017	31.7		2042	35		2072	41.3
	1971	30		2017	34.3		2042	32.5		2072	29.1
	1971	32.6		2017	33.6		2042	33.1		2072	34
	1971	30.8		2017	33		2042	32.7		2072	33.5
	1971	28.8		2017	31.1		2042	25.4		2072	30.4
	1971	26.6		2017	34.5		2042	22.3		2072	26.8
	1971	29.3		2017	36.1		2042	27.6		2072	28.9
	1971	27.2		2017	34.2		2042	24.2		2072	27.3
	1971	27		2017	27		2042	23.6		2072	30.7
	1971	28.4		2017	21.7		2042	18.3		2072	27.3
	1971	31.2		2017	23.9		2042	21.2		2072	34
	1971	34.7		2017	34		2042	29		2072	38
	1971	36		2017	43.9		2042	36.5		2072	42.5
	1971	34.4		2017	45.8		2042	40.8		2072	39.8
	1971	32.2		2017	39.7		2042	33.6		2072	33.8
	1971	34.9		2017	45		2042	37.5		2072	40.2
	1971	24		2017	35.5		2042	24.9		2072	29
	1971	26.8		2017	32.8		2042	28.6		2072	27.6
	1971	26.8		2017	27.5		2042	30.7		2072	27.7
	1971	29.4		2017	37.8		2042	36.7		2072	33.3
	1971	30.7		2017	36.7		2042	31.6		2072	29.8
	1971	32		2017	36.9		2042	28.8		2072	33.1
	1971	33.7		2017	42.6		2042	35		2072	38.6
	1971	35.7		2017	32.4		2042	37.6		2072	42.2
	1971	35.6		2017	32.3		2042	35.6		2072	39.8
	1971	33		2017	25.6		2042	31.6		2072	34.5
	1971	32		2017	29.1		2042	32.6		2072	34
	1971	29.7		2017	28		2042	28.9		2072	33.4
	1971	30		2017	30.8		2042	31.1		2072	34.8
	1971	29.5		2017	33.6		2042	30.5		2072	33.5
	1971	32.6		2017	35.9		2042	32.7		2072	39.7
	1971	33.5		2017	35.1		2042	31.8		2072	38.8
	1971	33.5		2017	30.3		2042	24.8		2072	31.4
	1971	33		2017	32.8		2042	20.3		2072	32.3
	1971	31.6		2017	30.5		2042	21.4		2072	32.7
	1971	31.6		2017	30.2		2042	22.5		2072	32.3
	1971	31		2017	31.1		2042	25.3		2072	36.7
	1971	30.8		2017	29.8		2042	27.6		2072	32.2
	1971	32.2		2017	34.2		2042	32.1		2072	36.2
	1971	33.7		2017	39.7		2042	32.8		2072	38.7
	1971	31.9		2017	39.2		2042	33		2072	32.2
	1971	32		2017	37.4		2042	32		2072	31.6
	1971	28.2		2017	35.9		2042	28.8		2072	28.9
	1971	31.2		2017	41.6		2042	31.4		2072	34.7
	1971	31.7		2017	42.6		2042	33		2072	35
	1971	32.2		2017	43		2042	32.6		2072	35.6
	1971	31.9		2017	39		2042	35.6		2072	37.7
	1971	32.6		2017	40.6		2042	34.3		2072	36.3
	1971	32.1		2017	37.3		2042	33		2072	33.7
	1971	33		2017	39.5		2042	37.5		2072	39.3
	1971	34		2017	44.8		2042	43		2072	50.1
	1971	33.7		2017	46.5		2042	44.1		2072	49.7
	1971	32.6		2017	40		2042	38.8		2072	45.3
	1971	31.4		2017	35.3		2042	33.9		2072	35
	1971	30.8		2017	33.9		2042	37.1		2072	36.6
	1971	31		2017	31.9		2042	33.9		2072	34.2
	1971	31.9		2017	31.6		2042	35.5		2072	37.4
	1971	32		2017	32.8		2042	37.6		2072	38.3
	1971	31.6		2017	34.5		2042	37.7		2072	38.1
	1971	32		2017	36.8		2042	37.9		2072	37.2
	1971	32.6		2017	35.3		2042	37.8		2072	35.8
	1971	33.2		2017	36.8		2042	37.5		2072	38.1
	1971	32.2		2017	31.9		2042	32.7		2072	42.3
	1971	32.7		2017	32.9		2042	34.6		2072	43.6
	1971	33		2017	37.4		2042	36.7		2072	44.9
	1971	33.4		2017	33.1		2042	32.7		2072	39.2
	1971	32.9		2017	35.3		2042	29.2		2072	40.2
	1971	33		2017	35.7		2042	31.5		2072	36.6
	1971	34.9		2017	35.8		2042	32.1		2072	35.8
	1971	35.6		2017	32.7		2042	35.2		2072	38.9
	1971	34.4		2017	28.5		2042	29		2072	33.8
	1971	35		2017	30.7		2042	27.3		2072	35.4
	1971	35.4		2017	31.7		2042	29.9		2072	38.8
	1971	34		2017	28.4		2042	30.7		2072	39.7
	1971	34.6		2017	25.1		2042	32		2072	40.8
	1971	32		2017	32.7		2042	33.2		2072	39.7
	1971	33.4		2017	34.7		2042	33.6		2072	42.6
	1971	33.8		2017	33.9		2042	32.8		2072	40.5
	1971	34.6		2017	30		2042	31.1		2072	35.5
	1971	35.1		2017	32.8		2042	36.3		2072	39.1
	1971	34.7		2017	31.4		2042	34.8		2072	39
	1971	34.3		2017	32.3		2042	34		2072	37.7
	1971	34.6		2017	30.9		2042	31.7		2072	36.7
	1971	34.2		2017	30.6		2042	31.6		2072	34.5
	1971	34.3		2017	31.2		2042	30.1		2072	33.3
	1971	34.7		2017	31.4		2042	34.2		2072	37.1
	1971	34.6		2017	35.3		2042	36.8		2072	42.2
	1971	35.3		2017	36.7		2042	36.9		2072	43
	1971	35		2017	35.4		2042	35.3		2072	40.3
	1971	34.7		2017	37.3		2042	38.8		2072	40.3
	1971	33.8		2017	34.2		2042	40.7		2072	40.2
	1971	33		2017	34.8		2042	40.2		2072	39.2
	1971	31.9		2017	22.1		2042	34.4		2072	34.8
	1971	32.8		2017	29.9		2042	37.5		2072	37.9
	1971	31.2		2017	32.1		2042	38.4		2072	39.1
	1971	32.3		2017	34.4		2042	38.6		2072	43.8
	1971	33.4		2017	37.2		2042	37.9		2072	44.3
	1971	33.5		2017	36.2		2042	34.8		2072	44.3
	1971	32.9		2017	36.2		2042	30.7		2072	47.2
	1971	32.4		2017	33.4		2042	36.7		2072	44.7
	1971	32		2017	36.3		2042	40.7		2072	47.7
	1971	33.7		2017	37.3		2042	37.6		2072	45.3
	1971	35		2017	37.8		2042	42.2		2072	46.8
	1971	32.8		2017	31.7		2042	32.2		2072	38.2
	1971	32.9		2017	29.8		2042	35.9		2072	40.5
	1971	34		2017	35.4		2042	38		2072	43.3
	1971	33.7		2017	34.6		2042	34.2		2072	43.7
	1971	35.1		2017	33.3		2042	38		2072	45.9
	1971	34.7		2017	34.1		2042	35.1		2072	43.1
	1971	34		2017	30.4		2042	29.7		2072	39.5
	1971	31.9		2017	27.9		2042	38.4		2072	38.3
	1971	32.2		2017	29		2042	39.4		2072	40.6
	1971	30		2017	30.9		2042	36.7		2072	34.2
	1971	31.2		2017	31.3		2042	31.6		2072	31.3
	1971	32		2017	35.5		2042	30.3		2072	35.6
	1971	36.3		2017	38.1		2042	35.5		2072	38.9
	1971	40.5		2017	42.3		2042	42.7		2072	43.9
	1971	39.2		2017	40		2042	43		2072	38.7
	1971	34.7		2017	31.4		2042	32.6		2072	35
	1971	33.6		2017	32.1		2042	28		2072	32.4
	1971	34.4		2017	41.3		2042	29.7		2072	32.7
	1971	34.6		2017	43.1		2042	31.7		2072	32.5
	1971	31.9		2017	46.9		2042	36		2072	33.7
	1971	31.6		2017	40		2042	39.3		2072	34.3
	1971	30.9		2017	36.9		2042	38.2		2072	29.2
	1971	31.3		2017	39.8		2042	41.4		2072	34
	1971	32.8		2017	37.8		2042	43.1		2072	36.9
	1971	32.8		2017	38		2042	40.6		2072	37.5
	1971	33.1		2017	39.4		2042	36.9		2072	34.9
	1971	34.6		2017	41.3		2042	38.3		2072	40.4
	1971	31.7		2017	39.3		2042	34.1		2072	35.6
	1971	31		2017	37		2042	29.1		2072	29.8
	1971	30.9		2017	38		2042	28.6		2072	31
	1971	30.9		2017	35.8		2042	29.4		2072	30.7
	1971	30		2017	35.2		2042	31.8		2072	31.5
	1971	31.7		2017	32.2		2042	32.2		2072	31.8
	1971	32.6		2017	36.9		2042	35.2		2072	37
	1971	33.7		2017	34.8		2042	36.6		2072	35.6
	1971	34.9		2017	30.5		2042	35		2072	36.4
	1971	33.8		2017	27.2		2042	31.8		2072	33
	1971	34.6		2017	27.3		2042	30.7		2072	30.7
	1971	32.2		2017	26.9		2042	31.4		2072	30.1
	1971	31.2		2017	22.6		2042	29		2072	27.6
	1971	32.8		2017	25.9		2042	31.7		2072	32.1
	1971	33.5		2017	28.1		2042	34.2		2072	34.4
	1971	30.6		2017	30.2		2042	29.3		2072	30.4
	1971	22.4		2017	27.1		2042	29.1		2072	25.6
	1971	25.3		2017	30.2		2042	35		2072	31.2
	1971	22.8		2017	26.4		2042	32.2		2072	29.4
	1971	23.3		2017	24.7		2042	27		2072	27.3
	1971	24.4		2017	29		2042	25.6		2072	31.2
	1971	26.7		2017	27.9		2042	29.7		2072	31
	1971	29.6		2017	29.7		2042	28.8		2072	32.6
	1971	28.6		2017	34.6		2042	31.6		2072	37.2
	1971	33		2017	36.5		2042	39.9		2072	40.5
	1971	26.3		2017	26.8		2042	22		2072	30
	1971	24.7		2017	20.8		2042	20.6		2072	23.3
	1971	24.8		2017	25.2		2042	26.4		2072	24.3
	1971	25		2017	25		2042	24.1		2072	23.8
	1971	25.6		2017	26.7		2042	26.5		2072	23.5
	1971	26.4		2017	29.4		2042	32.7		2072	25.8
	1971	27.6		2017	29		2042	33.8		2072	28.3
	1971	24.2		2017	35.1		2042	34.2		2072	30.2
	1971	25.9		2017	31.6		2042	31.4		2072	28
	1971	19.6		2017	19.4		2042	24.2		2072	19.4
	1971	22.2		2017	26.4		2042	29.2		2072	23.7
	1971	23.5		2017	21.7		2042	27.5		2072	21.2
	1971	23.7		2017	33.2		2042	33.1		2072	26.7
	1971	21.8		2017	30.8		2042	29.5		2072	19.8
	1971	24.4		2017	34.1		2042	32.9		2072	21.5
	1971	26.2		2017	33.9		2042	30.5		2072	23.2
	1971	26.7		2017	33.4		2042	35.1		2072	26.2
	1971	25.5		2017	30		2042	32.5		2072	25.4
	1971	18.2		2017	18.9		2042	22.4		2072	17.3
	1971	20.3		2017	27.3		2042	24		2072	23
	1971	21.7		2017	26.8		2042	22.3		2072	20.8
	1971	23.7		2017	27.1		2042	26.1		2072	26.1
	1971	23.5		2017	22.4		2042	26.1		2072	25.7
	1971	23.8		2017	18.4		2042	26.4		2072	24.4
	1971	22.7		2017	15.2		2042	23.3		2072	20.3
	1971	23.2		2017	18		2042	22.8		2072	20.2
	1971	23.4		2017	16.5		2042	23.1		2072	19.5
	1971	24		2017	20.3		2042	25		2072	24.7
	1971	25.3		2017	28.1		2042	30.6		2072	27.2
	1971	21		2017	27.2		2042	26.5		2072	25.3
	1971	20.3		2017	28.5		2042	28.5		2072	23.5
	1971	19.5		2017	25.4		2042	28.6		2072	23.6
	1971	19.3		2017	24.1		2042	29.1		2072	23.3
	1971	15		2017	20.6		2042	24.3		2072	16.4
	1971	16.6		2017	25.8		2042	25.6		2072	18.9
	1971	18.6		2017	26.9		2042	22.3		2072	17.6
	1971	19		2017	23.5		2042	21.4		2072	19
	1971	19.6		2017	23		2042	21.9		2072	21.3
	1971	15.8		2017	17.8		2042	17.9		2072	18.8
	1971	20.4		2017	21.4		2042	21.4		2072	23.8
	1971	20.6		2017	20.4		2042	19.6		2072	23.9
	1971	21.2		2017	20.8		2042	21		2072	22.3
	1971	20.6		2017	21.2		2042	25.7		2072	23
	1971	20.7		2017	17.3		2042	19.9		2072	18.7
	1971	21.4		2017	23.2		2042	22.1		2072	23.1
	1971	19.9		2017	18.7		2042	26.1		2072	20
	1971	22.1		2017	23.1		2042	31		2072	24.1
	1971	21.6		2017	20.2		2042	26.7		2072	21.3
	1971	20.6		2017	15.6		2042	22.6		2072	20.8
	1971	20.1		2017	16.9		2042	20.2		2072	18.9
	1971	21		2017	18.9		2042	20		2072	18.7
	1971	21.3		2017	20.2		2042	23.8		2072	19.7
	1971	20.8		2017	20.7		2042	22.2		2072	20.4
	1971	20.8		2017	22.9		2042	21		2072	18.8
	1971	19.8		2017	23.4		2042	18.3		2072	17.1
	1971	18.7		2017	23.6		2042	20.2		2072	18.7
	1971	10.7		2017	14.9		2042	14.5		2072	11.6
	1971	14.4		2017	17.4		2042	18.9		2072	14.7
	1971	15.7		2017	13.4		2042	16.4		2072	13
	1971	16.7		2017	13		2042	12.9		2072	12.2
	1971	17.6		2017	11.9		2042	15.9		2072	17
	1971	16.8		2017	19.6		2042	20.1		2072	15.9
	1971	16.7		2017	14.3		2042	12.5		2072	11.5
	1971	15.6		2017	12.6		2042	13.7		2072	10.7
	1971	12.6		2017	8.2		2042	14		2072	4.2
	1971	14.4		2017	15		2042	12.4		2072	7
	1972	14		2018	14.8		2043	14.1		2073	7.3
	1972	14.7		2018	16.5		2043	15.8		2073	8.8
	1972	17.7		2018	23.1		2043	24.3		2073	17.6
	1972	19.8		2018	26.3		2043	29.8		2073	21.5
	1972	21.2		2018	24.7		2043	30.4		2073	26.1
	1972	22		2018	24.7		2043	32.3		2073	24.3
	1972	20.7		2018	22.4		2043	28.9		2073	21.5
	1972	18.4		2018	22.6		2043	25.8		2073	17.7
	1972	20.1		2018	27.3		2043	27.4		2073	21.1
	1972	19.8		2018	27.3		2043	25.4		2073	21.3
	1972	18.2		2018	22.9		2043	18.7		2073	18.6
	1972	16.9		2018	26.6		2043	22.2		2073	19.5
	1972	13.8		2018	23		2043	22.2		2073	15.5
	1972	8.6		2018	11.3		2043	14.8		2073	5.4
	1972	8.2		2018	14.9		2043	15.7		2073	7.8
	1972	8.4		2018	18.5		2043	17.4		2073	11.4
	1972	11		2018	20.3		2043	21.7		2073	15.4
	1972	11.1		2018	19.4		2043	15		2073	17.4
	1972	12.4		2018	20		2043	18.3		2073	15.2
	1972	17.2		2018	24		2043	18.1		2073	21.3
	1972	17.1		2018	24.5		2043	22		2073	17.4
	1972	15.1		2018	25.4		2043	19.1		2073	17.8
	1972	18.4		2018	22.7		2043	23.8		2073	23.2
	1972	19.4		2018	30.8		2043	22.9		2073	23.8
	1972	20		2018	30		2043	16.5		2073	21.9
	1972	18.3		2018	25.5		2043	16		2073	16.2
	1972	17.9		2018	30.6		2043	19.6		2073	24.2
	1972	13		2018	24.4		2043	10.4		2073	19.8
	1972	14.2		2018	21.5		2043	15.5		2073	17.7
	1972	11.7		2018	17.4		2043	8.3		2073	13.6
	1972	19.4		2018	24.2		2043	20.3		2073	23.4
	1972	15.6		2018	21.5		2043	22.1		2073	20.8
	1972	16.2		2018	20.7		2043	15.6		2073	17.2
	1972	16.3		2018	23.3		2043	19.6		2073	19
	1972	18.8		2018	28.2		2043	22.6		2073	21.4
	1972	20.4		2018	31.7		2043	23.7		2073	29.3
	1972	19.2		2018	30.5		2043	20.2		2073	29.6
	1972	18.4		2018	27.1		2043	15.2		2073	24.1
	1972	18.7		2018	23.8		2043	17.3		2073	23.1
	1972	18.7		2018	23.9		2043	18.8		2073	23.7
	1972	19.5		2018	22		2043	25.2		2073	22.2
	1972	18.6		2018	25.9		2043	27.6		2073	24.3
	1972	20.4		2018	27.5		2043	32.6		2073	27.6
	1972	22.3		2018	26.1		2043	30.7		2073	26.1
	1972	22.7		2018	31.4		2043	27		2073	26.7
	1972	16.8		2018	23.3		2043	16.6		2073	16.3
	1972	19.4		2018	14.1		2043	17.5		2073	21.6
	1972	23		2018	22.5		2043	20.6		2073	27.5
	1972	23.3		2018	27.7		2043	24.5		2073	25.5
	1972	22		2018	22.3		2043	29.3		2073	23.8
	1972	21.3		2018	19.4		2043	24.6		2073	19.2
	1972	22.6		2018	23.8		2043	20		2073	20.8
	1972	18.2		2018	20.6		2043	13.3		2073	12.5
	1972	18		2018	19.9		2043	12.4		2073	15.8
	1972	16.2		2018	18.4		2043	12.3		2073	14.3
	1972	10.9		2018	5.3		2043	3.9		2073	7.2
	1972	17.8		2018	9.7		2043	5.7		2073	15.1
	1972	18.2		2018	12		2043	11		2073	19.5
	1972	20.2		2018	10.7		2043	10.8		2073	21.7
	1972	22.2		2018	23.8		2043	22.9		2073	33.8
	1972	17		2018	20.8		2043	18.3		2073	24.6
	1972	14.2		2018	16.6		2043	11.5		2073	20.4
	1972	14.1		2018	18.5		2043	7.7		2073	19.7
	1972	14.8		2018	23.4		2043	10		2073	21
	1972	14.2		2018	25.4		2043	10.7		2073	24.1
	1972	10.8		2018	22.1		2043	10.6		2073	22.4
	1972	9.5		2018	23.7		2043	13.4		2073	21.9
	1972	16.7		2018	23.6		2043	23.6		2073	34
	1972	18.7		2018	21.9		2043	25.3		2073	34.3
	1972	22.1		2018	30.1		2043	28.9		2073	32.6
	1972	22		2018	29.8		2043	24.6		2073	31
	1972	15.2		2018	17.1		2043	19.8		2073	28.1
	1972	22.4		2018	25.4		2043	24.8		2073	31.1
	1972	26.3		2018	28.8		2043	25.6		2073	31.8
	1972	20.6		2018	24		2043	25		2073	29.2
	1972	21.3		2018	29.2		2043	29.7		2073	29.7
	1972	20.6		2018	28.2		2043	27.7		2073	29.1
	1972	20.3		2018	22.9		2043	25.8		2073	30
	1972	24.1		2018	27		2043	29.6		2073	35.8
	1972	20.6		2018	15		2043	18.5		2073	29.6
	1972	16.8		2018	7.9		2043	13.9		2073	19.4
	1972	17.3		2018	8.2		2043	12.5		2073	18.9
	1972	19.3		2018	15.6		2043	23.3		2073	25.2
	1972	19.9		2018	19.4		2043	34.3		2073	30.3
	1972	21.6		2018	8.9		2043	34.9		2073	28.1
	1972	26		2018	15.3		2043	40.7		2073	32.2
	1972	27.2		2018	15.1		2043	35.1		2073	22.9
	1972	26.2		2018	20.5		2043	33.7		2073	22.2
	1972	24.7		2018	14.7		2043	32		2073	26.1
	1972	23.9		2018	18		2043	28.3		2073	21.3
	1972	21.7		2018	14		2043	20.7		2073	18.6
	1972	21		2018	10.9		2043	19.3		2073	14.3
	1972	22.7		2018	19.5		2043	28.6		2073	20.3
	1972	22.2		2018	22.9		2043	33.7		2073	19.6
	1972	21.6		2018	15.7		2043	30.2		2073	13.9
	1972	23		2018	14.7		2043	19.1		2073	14.2
	1972	26.7		2018	12		2043	14.9		2073	12.7
	1972	19.1		2018	14.8		2043	17.4		2073	15.7
	1972	20.4		2018	12.7		2043	18.6		2073	16.2
	1972	23.5		2018	24.8		2043	21.9		2073	19.9
	1972	26.3		2018	28.2		2043	27.3		2073	22.4
	1972	27.2		2018	17.7		2043	26		2073	19.5
	1972	28.7		2018	25		2043	30.8		2073	28
	1972	30.2		2018	29.7		2043	29.2		2073	34.2
	1972	24.7		2018	29		2043	17.3		2073	24.7
	1972	22.3		2018	12.1		2043	21.1		2073	14.5
	1972	22		2018	15.3		2043	18.8		2073	19.1
	1972	21		2018	17.1		2043	15		2073	17.5
	1972	19.8		2018	17.4		2043	12.6		2073	16.7
	1972	19		2018	26		2043	23.9		2073	29.5
	1972	17.7		2018	20.7		2043	17.6		2073	30.1
	1972	22.2		2018	28.1		2043	25.5		2073	35.1
	1972	22.3		2018	25.3		2043	27.7		2073	37.6
	1972	23.6		2018	28		2043	24.6		2073	33.6
	1972	26.4		2018	21.6		2043	25.6		2073	29.3
	1972	29.6		2018	22.9		2043	31		2073	29.9
	1972	21.7		2018	19.2		2043	16.7		2073	23.1
	1972	23.2		2018	21		2043	20.4		2073	31.7
	1972	23		2018	27.4		2043	18.2		2073	33.3
	1972	24.6		2018	38.9		2043	31		2073	33.6
	1972	25.7		2018	33.6		2043	30.7		2073	28.7
	1972	23.5		2018	32.4		2043	28.7		2073	27.4
	1972	28.6		2018	37.1		2043	39.8		2073	35.4
	1972	28.4		2018	33.3		2043	31		2073	38.3
	1972	29.3		2018	29.5		2043	38.6		2073	45.3
	1972	28.3		2018	28.7		2043	36.9		2073	34.2
	1972	30.2		2018	33.9		2043	42.7		2073	40.9
	1972	35.1		2018	39.5		2043	42.1		2073	45.3
	1972	37.2		2018	36.7		2043	36.9		2073	46.7
	1972	36.4		2018	40.5		2043	40.4		2073	51.9
	1972	30		2018	39.2		2043	37.8		2073	43.9
	1972	29.2		2018	37.1		2043	37.4		2073	34.8
	1972	26.9		2018	32.4		2043	35.1		2073	32.1
	1972	26.2		2018	29.7		2043	35.6		2073	31.5
	1972	27.7		2018	32.8		2043	41.2		2073	35
	1972	25.3		2018	29.4		2043	36.1		2073	32.2
	1972	21.5		2018	23.7		2043	31.4		2073	29.6
	1972	24.4		2018	33.4		2043	31.3		2073	33.1
	1972	25.5		2018	38.8		2043	32.9		2073	27.1
	1972	28.7		2018	30.6		2043	31.5		2073	31.8
	1972	29.2		2018	32.6		2043	33.6		2073	30.9
	1972	31.6		2018	26		2043	29.2		2073	28.9
	1972	33.7		2018	31.2		2043	35.5		2073	34.2
	1972	34.2		2018	32.1		2043	40.7		2073	35.9
	1972	32.6		2018	25.7		2043	40.4		2073	31.4
	1972	32.8		2018	33.9		2043	48.5		2073	37
	1972	30.2		2018	33.5		2043	48.1		2073	35.6
	1972	27.7		2018	33.8		2043	46.6		2073	33.1
	1972	28.2		2018	34.1		2043	46.6		2073	35
	1972	27		2018	35		2043	48.9		2073	35.5
	1972	26.4		2018	30.9		2043	44		2073	33.1
	1972	25.7		2018	28.4		2043	34.5		2073	30.9
	1972	28.2		2018	31.6		2043	32.9		2073	30.3
	1972	27.8		2018	23.9		2043	25.1		2073	26.7
	1972	29.3		2018	27.5		2043	28.7		2073	28.4
	1972	32.2		2018	26.7		2043	32.2		2073	29.1
	1972	34.5		2018	32.5		2043	37.8		2073	35.2
	1972	35.1		2018	38.5		2043	45.8		2073	43.2
	1972	35.2		2018	39.8		2043	39.1		2073	42.7
	1972	34.4		2018	40		2043	39.3		2073	40.9
	1972	33.3		2018	39.5		2043	37		2073	36.1
	1972	30.6		2018	36.4		2043	35.2		2073	32.7
	1972	29.4		2018	33.9		2043	34.8		2073	31
	1972	26.1		2018	31.6		2043	37		2073	28.3
	1972	29.7		2018	31.4		2043	36.4		2073	26.2
	1972	30.8		2018	30.6		2043	35.2		2073	23.7
	1972	29.6		2018	27.1		2043	36.3		2073	21.5
	1972	27.9		2018	26.6		2043	36.4		2073	19.6
	1972	28.3		2018	32.4		2043	41.1		2073	23.5
	1972	28.2		2018	37.5		2043	38.3		2073	28.1
	1972	29.6		2018	41		2043	46.8		2073	37.6
	1972	29.2		2018	35.6		2043	39.5		2073	34.9
	1972	33		2018	40.7		2043	44.2		2073	39.6
	1972	34		2018	43.1		2043	42.2		2073	36.2
	1972	35.6		2018	41.1		2043	43.5		2073	32.9
	1972	37.7		2018	40.5		2043	47		2073	33.9
	1972	36.5		2018	38.3		2043	45.1		2073	34.2
	1972	32.2		2018	32.8		2043	45.2		2073	31.9
	1972	33.7		2018	31.2		2043	45.9		2073	33.3
	1972	34.5		2018	42.3		2043	48.8		2073	36.7
	1972	35		2018	40.6		2043	46.3		2073	35.2
	1972	34.4		2018	35.9		2043	41.3		2073	30.2
	1972	34		2018	35.6		2043	39.5		2073	32
	1972	34		2018	38		2043	40.4		2073	36.6
	1972	31.8		2018	35.3		2043	38.2		2073	35.3
	1972	31.3		2018	32.1		2043	37		2073	31
	1972	31.3		2018	32.9		2043	37		2073	34.4
	1972	32.2		2018	27.8		2043	36.4		2073	33.8
	1972	32.5		2018	31.7		2043	38.8		2073	38.2
	1972	33.8		2018	32.7		2043	38.9		2073	36.2
	1972	33.6		2018	37.9		2043	42.2		2073	40.7
	1972	33.6		2018	37.9		2043	42.9		2073	40.6
	1972	33.1		2018	37.9		2043	41.4		2073	40.1
	1972	31.7		2018	36.8		2043	43.3		2073	39.8
	1972	31.5		2018	36.1		2043	42.9		2073	39.6
	1972	32.6		2018	35.9		2043	43.6		2073	37.9
	1972	32.7		2018	33.4		2043	45.7		2073	37.5
	1972	35		2018	36		2043	47.1		2073	38.1
	1972	38.3		2018	42.1		2043	49.8		2073	46.9
	1972	37.3		2018	42.7		2043	47.6		2073	51.4
	1972	38.8		2018	40.7		2043	46.9		2073	46.8
	1972	37.8		2018	39.7		2043	47.6		2073	41.6
	1972	36.1		2018	31.7		2043	43.9		2073	35.1
	1972	37		2018	33.3		2043	43.9		2073	38.9
	1972	35.1		2018	38.1		2043	49.6		2073	41.7
	1972	35		2018	37.3		2043	47.9		2073	41.4
	1972	33.7		2018	37.3		2043	46.4		2073	43.5
	1972	35		2018	40.9		2043	46.9		2073	47.2
	1972	33.8		2018	38.3		2043	43.5		2073	42.4
	1972	33.2		2018	39.8		2043	44.1		2073	47.1
	1972	34.4		2018	40.3		2043	46.1		2073	45.9
	1972	33.2		2018	37.9		2043	45.1		2073	44
	1972	33.6		2018	36.2		2043	43		2073	40.1
	1972	34		2018	35.9		2043	41.8		2073	44
	1972	33.1		2018	34.4		2043	40.7		2073	46
	1972	33.5		2018	32		2043	39.1		2073	45.7
	1972	34.3		2018	34.1		2043	38.5		2073	41.7
	1972	34.5		2018	33.5		2043	38.8		2073	41.2
	1972	34.3		2018	39.6		2043	41.7		2073	47.9
	1972	33.8		2018	45.2		2043	37.8		2073	47.3
	1972	34.3		2018	41.7		2043	37.6		2073	43.5
	1972	35.6		2018	40.4		2043	39.3		2073	43.2
	1972	36.1		2018	36.8		2043	39.2		2073	38.4
	1972	36.6		2018	38.3		2043	38.4		2073	42.4
	1972	37.2		2018	48.4		2043	37.2		2073	45.9
	1972	34.8		2018	43.8		2043	36		2073	42.7
	1972	34		2018	45.5		2043	38.4		2073	42.7
	1972	33.5		2018	45.1		2043	42.2		2073	44.2
	1972	33.7		2018	39.8		2043	41.3		2073	42.6
	1972	32.8		2018	36.7		2043	40.5		2073	38.2
	1972	32.7		2018	33.7		2043	38.2		2073	39.3
	1972	33.2		2018	31.4		2043	40.6		2073	40
	1972	32.2		2018	34.2		2043	39.1		2073	40.2
	1972	33.3		2018	31.9		2043	40		2073	43.4
	1972	33.7		2018	33.4		2043	43.3		2073	45.5
	1972	34.1		2018	36.8		2043	49.2		2073	48.9
	1972	34.7		2018	36.6		2043	44.2		2073	46.5
	1972	35.8		2018	31.7		2043	41.2		2073	46.5
	1972	34.8		2018	33.6		2043	37.6		2073	42.5
	1972	33.8		2018	38		2043	38.6		2073	43
	1972	36		2018	41.4		2043	42.1		2073	44.8
	1972	34.2		2018	37.6		2043	36.6		2073	41.3
	1972	33.7		2018	38.1		2043	38.8		2073	43.1
	1972	32.4		2018	38.5		2043	39.5		2073	45.7
	1972	32.6		2018	40.3		2043	39.5		2073	46.7
	1972	33.2		2018	36.1		2043	34.8		2073	45.8
	1972	33.3		2018	32.8		2043	36.6		2073	46.3
	1972	33.2		2018	34.7		2043	39.9		2073	45.3
	1972	36.1		2018	37.1		2043	45.1		2073	44.3
	1972	36		2018	35.6		2043	44.3		2073	38.3
	1972	33.3		2018	31.3		2043	39		2073	33.9
	1972	33.1		2018	31.7		2043	38.7		2073	36.4
	1972	33.2		2018	30.1		2043	36.9		2073	38.6
	1972	32		2018	33.7		2043	37.9		2073	38.1
	1972	31.3		2018	36.1		2043	39.2		2073	40.9
	1972	33		2018	35.7		2043	40.4		2073	48.3
	1972	32.9		2018	31.9		2043	38.4		2073	49.2
	1972	32.6		2018	33		2043	39.5		2073	44.2
	1972	33.6		2018	37.8		2043	43.4		2073	41
	1972	34.2		2018	39.5		2043	37.6		2073	37.9
	1972	33.8		2018	35.4		2043	38.5		2073	38.2
	1972	33		2018	36		2043	37.9		2073	35.6
	1972	32.7		2018	38.4		2043	39.9		2073	34.6
	1972	33.2		2018	38		2043	34.1		2073	37.4
	1972	33.5		2018	39.1		2043	36.9		2073	39
	1972	32.6		2018	38		2043	38.1		2073	41.9
	1972	34.1		2018	40.8		2043	44.1		2073	45.3
	1972	38.5		2018	49.9		2043	52.4		2073	53.3
	1972	39.8		2018	49		2043	57.5		2073	55.9
	1972	40.2		2018	50.3		2043	60		2073	52.5
	1972	39.1		2018	47.5		2043	53.5		2073	41.3
	1972	36.3		2018	40.8		2043	49.1		2073	41
	1972	34.9		2018	37.1		2043	44.8		2073	37.2
	1972	34.2		2018	36.4		2043	41.9		2073	37.1
	1972	32.1		2018	33.3		2043	42.5		2073	35.6
	1972	33		2018	36.1		2043	46.1		2073	37.2
	1972	34.3		2018	36.2		2043	43		2073	40.5
	1972	34		2018	39.6		2043	43.1		2073	40.4
	1972	29.4		2018	30.3		2043	32.4		2073	36.8
	1972	30.5		2018	33.9		2043	30.6		2073	33.5
	1972	28.7		2018	33.2		2043	33.7		2073	35.1
	1972	27.2		2018	26.4		2043	30.8		2073	36.5
	1972	28.2		2018	29.4		2043	32		2073	38.4
	1972	28.8		2018	31.7		2043	33.2		2073	40
	1972	29.7		2018	31.8		2043	34.7		2073	42.3
	1972	27.8		2018	28.8		2043	31.9		2073	32.5
	1972	28.7		2018	31.9		2043	38.5		2073	34.7
	1972	29.3		2018	31.5		2043	37.4		2073	36.6
	1972	33		2018	33.2		2043	39.5		2073	39.7
	1972	31.9		2018	32.9		2043	38.9		2073	39.3
	1972	30.6		2018	31.1		2043	40.7		2073	39.1
	1972	32.6		2018	27.8		2043	41		2073	36.3
	1972	32.3		2018	29.4		2043	39.5		2073	35.5
	1972	33.2		2018	32		2043	41.9		2073	35.6
	1972	36.3		2018	36		2043	42.9		2073	35.2
	1972	36.7		2018	40.5		2043	42.6		2073	36.7
	1972	35.5		2018	36.9		2043	41.8		2073	32.9
	1972	29.8		2018	30.9		2043	33.2		2073	32.6
	1972	29		2018	25.6		2043	32.1		2073	25.3
	1972	29.7		2018	21.5		2043	31.5		2073	27
	1972	27.2		2018	22.5		2043	28.5		2073	23.1
	1972	27.3		2018	22.9		2043	25.1		2073	28.7
	1972	25.7		2018	21.3		2043	18.6		2073	25.3
	1972	24.4		2018	18.2		2043	15.1		2073	24.1
	1972	18.9		2018	15.9		2043	10.2		2073	20.5
	1972	22.6		2018	23.1		2043	17.9		2073	27.3
	1972	19.1		2018	25.3		2043	19.4		2073	30.3
	1972	18.2		2018	25.4		2043	23.3		2073	29.7
	1972	14.3		2018	17.7		2043	14.5		2073	20.6
	1972	17.7		2018	25.5		2043	22.4		2073	28.7
	1972	19.8		2018	28.2		2043	27.5		2073	31.4
	1972	22		2018	28.7		2043	28.3		2073	34
	1972	22.9		2018	28.2		2043	23.8		2073	33.6
	1972	26.2		2018	27.8		2043	29.5		2073	35.6
	1972	26.4		2018	24.9		2043	22.3		2073	30.1
	1972	25.7		2018	24.9		2043	22.3		2073	30.4
	1972	23.6		2018	21.8		2043	17.9		2073	25.2
	1972	18.9		2018	13.9		2043	17.9		2073	19.5
	1972	22.7		2018	22.4		2043	20.1		2073	22
	1972	16.1		2018	17.8		2043	16.6		2073	17.9
	1972	22.2		2018	24		2043	25.4		2073	27.4
	1972	22.4		2018	23.6		2043	27.4		2073	29.9
	1972	22.2		2018	22.8		2043	21.2		2073	29.5
	1972	18.4		2018	19.6		2043	18.5		2073	26.1
	1972	20.1		2018	17.2		2043	18.1		2073	24.6
	1972	20.1		2018	19.4		2043	19.8		2073	24.6
	1972	12.5		2018	11.8		2043	10.4		2073	15.8
	1972	12.3		2018	8.9		2043	10		2073	17.6
	1972	13.9		2018	12.7		2043	12.1		2073	22.5
	1972	16.3		2018	14.8		2043	18.3		2073	26.8
	1972	13.9		2018	7.6		2043	13.3		2073	20.5
	1972	16.2		2018	5.4		2043	18.7		2073	24.4
	1972	16.4		2018	13.6		2043	20.4		2073	27.7
	1972	16.3		2018	15.8		2043	20.4		2073	25.1
	1972	17		2018	15.8		2043	20.5		2073	28.7
	1972	15		2018	15.7		2043	14.8		2073	24
	1972	19.8		2018	15.6		2043	17.8		2073	25.2
	1972	21.6		2018	17.8		2043	16.2		2073	26.1
	1972	21		2018	17.8		2043	13.8		2073	24.7
	1972	20.8		2018	17.4		2043	16		2073	23.6
	1972	19.8		2018	16.3		2043	17.3		2073	21.7
	1972	16.8		2018	14.2		2043	17		2073	21.2
	1972	18.3		2018	11.1		2043	16.7		2073	21.4
	1972	19.3		2018	15.3		2043	15.9		2073	21.9
	1972	19.4		2018	17.1		2043	18		2073	21.5
	1972	19.5		2018	15.4		2043	16.6		2073	23.7
	1972	19.8		2018	15.1		2043	21.4		2073	24.4
	1972	16.2		2018	15.2		2043	14.7		2073	22.7
	1972	15.8		2018	12.2		2043	11.8		2073	20.1
	1972	13.4		2018	11.7		2043	9.8		2073	21.1
	1972	11.1		2018	12.9		2043	9.4		2073	16.8
	1972	10.6		2018	11.9		2043	13.1		2073	15.8
	1972	13.6		2018	17.4		2043	14.7		2073	19.5
	1972	15.5		2018	15.1		2043	14		2073	17
	1972	19.8		2018	18.6		2043	22.5		2073	20.2
	1972	15.3		2018	11.3		2043	15.3		2073	16
	1972	18.4		2018	14		2043	21.1		2073	25.4
	1972	19.3		2018	18.8		2043	27		2073	26.1
	1972	20.3		2018	22.9		2043	24.4		2073	28.7
	1972	18.2		2018	24.8		2043	23		2073	30.5
	1972	18.7		2018	26.3		2043	23.7		2073	33.3
	1972	19.6		2018	24.4		2043	26.2		2073	33.3
	1972	19.6		2018	27.7		2043	25.3		2073	32.4
	1972	18.7		2018	28.2		2043	24		2073	32.3
	1972	11.8		2018	22.5		2043	18.9		2073	26.4
	1972	17		2018	20.2		2044	18.7		2074	26.8
	1973	18.6		2019	18		2044	19.1		2074	25.5
	1973	18.8		2019	19.7		2044	20.9		2074	24.8
	1973	17.3		2019	16.1		2044	20.1		2074	20.5
	1973	17.3		2019	16.5		2044	20		2074	24.2
	1973	16.3		2019	12.8		2044	17		2074	21.5
	1973	14.2		2019	13.6		2044	21.2		2074	21
	1973	16.5		2019	12.7		2044	19.8		2074	21.1
	1973	14.4		2019	17		2044	19.3		2074	18.2
	1973	16.2		2019	14.6		2044	19.6		2074	22.3
	1973	15.7		2019	13.4		2044	14.7		2074	21
	1973	16.3		2019	14.5		2044	16.4		2074	20.5
	1973	14.7		2019	12.7		2044	15.3		2074	20.3
	1973	14		2019	11.3		2044	16.8		2074	19
	1973	12		2019	8.9		2044	14.4		2074	16.6
	1973	13.2		2019	7.5		2044	9.2		2074	11.2
	1973	8.8		2019	3.5		2044	9.4		2074	7.6
	1973	8.4		2019	6.3		2044	12.3		2074	6.2
	1973	14.3		2019	12.9		2044	18.8		2074	15.6
	1973	9		2019	7.3		2044	11.5		2074	11.6
	1973	9.2		2019	9.7		2044	12.2		2074	16.2
	1973	11.2		2019	15.6		2044	21.7		2074	22.4
	1973	8.8		2019	15.6		2044	21.7		2074	18.4
	1973	11.7		2019	13.1		2044	22.5		2074	16.4
	1973	13.6		2019	11.6		2044	20.1		2074	18.3
	1973	14.3		2019	17.1		2044	20.3		2074	19.2
	1973	13.6		2019	20.2		2044	22.3		2074	22.6
	1973	12.7		2019	20		2044	23.3		2074	24.6
	1973	16.7		2019	17.8		2044	26.1		2074	23.5
	1973	16.3		2019	18.9		2044	22.2		2074	15.1
	1973	17.1		2019	21		2044	26.5		2074	25.1
	1973	10.2		2019	11.4		2044	11.5		2074	14.5
	1973	15.1		2019	18.4		2044	15.6		2074	19.8
	1973	15.6		2019	16.5		2044	13.9		2074	21.2
	1973	16.6		2019	20.7		2044	16.5		2074	22.9
	1973	17		2019	16.5		2044	14.1		2074	19.5
	1973	16.3		2019	21.7		2044	18.2		2074	17.6
	1973	16.8		2019	26.2		2044	25.3		2074	24.7
	1973	18.3		2019	24.4		2044	26.4		2074	24.5
	1973	17.5		2019	27.2		2044	26		2074	27.5
	1973	19.3		2019	28.7		2044	30.2		2074	30.2
	1973	17.7		2019	19.9		2044	28.3		2074	29.1
	1973	19.5		2019	19.9		2044	29.8		2074	28.2
	1973	18.2		2019	17.4		2044	22.7		2074	21.8
	1973	18		2019	17.5		2044	24.7		2074	20.6
	1973	17.5		2019	17.6		2044	21.4		2074	22.7
	1973	19.4		2019	22.2		2044	27.4		2074	27.1
	1973	17.5		2019	21.8		2044	23.1		2074	25.3
	1973	20.4		2019	25.5		2044	25.4		2074	30.1
	1973	20.3		2019	28.3		2044	30		2074	31.7
	1973	21		2019	27.6		2044	29.4		2074	25.7
	1973	19.7		2019	25.1		2044	32.6		2074	23.2
	1973	17.9		2019	20.5		2044	31.3		2074	25.7
	1973	19.5		2019	25.3		2044	32.6		2074	21.3
	1973	19.7		2019	24.5		2044	27.5		2074	17.4
	1973	13.8		2019	21.4		2044	18.1		2074	17.9
	1973	13.9		2019	20.1		2044	20.3		2074	17.9
	1973	14.2		2019	19.5		2044	28.4		2074	21.5
	1973	16.7		2019	22.1		2044	30.8		2074	25.5
	1973	12.5		2019	18.8		2044	16.6		2074	23.3
	1973	17.7		2019	12.2		2044	15.5		2074	25.3
	1973	13.2		2019	8.9		2044	13		2074	14.5
	1973	13		2019	7.6		2044	14.7		2074	10.2
	1973	17.2		2019	12.5		2044	8.6		2074	11.2
	1973	19.7		2019	14.5		2044	10		2074	11
	1973	20.6		2019	15.9		2044	12.2		2074	12.4
	1973	21.1		2019	17.1		2044	10.2		2074	15.7
	1973	21.6		2019	21.4		2044	17.3		2074	19.5
	1973	21.2		2019	22.7		2044	28.5		2074	29
	1973	20.7		2019	17.1		2044	23		2074	27.8
	1973	22.7		2019	15.7		2044	22.9		2074	24
	1973	20.7		2019	16.2		2044	21.3		2074	20.3
	1973	24.4		2019	18		2044	15.6		2074	26.1
	1973	24.5		2019	21.4		2044	19.9		2074	30.7
	1973	22		2019	23.5		2044	20.5		2074	32.9
	1973	20		2019	24.1		2044	20.2		2074	33.9
	1973	18.4		2019	25.5		2044	20.7		2074	34.7
	1973	20		2019	25.4		2044	22.4		2074	27.2
	1973	23		2019	31.1		2044	22.4		2074	22.7
	1973	23.5		2019	26.2		2044	21.5		2074	17.5
	1973	18.8		2019	14.4		2044	11.9		2074	13.3
	1973	20.5		2019	13.6		2044	13.7		2074	15.8
	1973	23.5		2019	17.2		2044	18.7		2074	19.3
	1973	23		2019	21.5		2044	17.7		2074	19.1
	1973	23.6		2019	23.6		2044	20.8		2074	23.7
	1973	23.8		2019	23.7		2044	26.4		2074	26.5
	1973	21.8		2019	24.3		2044	21.9		2074	23.7
	1973	21.6		2019	22.6		2044	25.2		2074	20.3
	1973	25.2		2019	28.4		2044	35.5		2074	27.8
	1973	23		2019	34.2		2044	35.2		2074	28.4
	1973	23.6		2019	23.7		2044	23.9		2074	23
	1973	22		2019	27		2044	26.1		2074	33.1
	1973	26.2		2019	27.2		2044	23.3		2074	31.7
	1973	19.6		2019	20.9		2044	13.9		2074	18.9
	1973	20.8		2019	20.8		2044	17.5		2074	20.5
	1973	20.7		2019	19.3		2044	8.3		2074	14.9
	1973	20.4		2019	22.3		2044	11.3		2074	15.7
	1973	16.4		2019	12.5		2044	15.4		2074	15.6
	1973	18.4		2019	20		2044	23.6		2074	25.6
	1973	17.4		2019	18.1		2044	16.9		2074	26.6
	1973	18.7		2019	18.4		2044	17.1		2074	25.1
	1973	19.7		2019	22.4		2044	23		2074	31.4
	1973	19.6		2019	23.5		2044	27.6		2074	35.8
	1973	24.6		2019	30.8		2044	25.3		2074	34.2
	1973	25.6		2019	37		2044	24		2074	39.6
	1973	28.7		2019	29.8		2044	29.5		2074	38.9
	1973	24.2		2019	23.6		2044	25.1		2074	32.9
	1973	24.3		2019	20.9		2044	25.6		2074	26.8
	1973	28.2		2019	26.7		2044	29.6		2074	33.2
	1973	22.2		2019	18.3		2044	22.2		2074	28.6
	1973	22.2		2019	27.2		2044	20.7		2074	30.5
	1973	23.7		2019	26.5		2044	22.7		2074	32.5
	1973	26.1		2019	32.9		2044	30.5		2074	35.4
	1973	22.1		2019	28.8		2044	24.9		2074	23.4
	1973	23		2019	30.1		2044	29.7		2074	22.6
	1973	24.4		2019	33.3		2044	32.1		2074	30.5
	1973	24		2019	29.3		2044	28.5		2074	31.8
	1973	24		2019	35		2044	31.9		2074	35
	1973	24.7		2019	36.2		2044	27.6		2074	38.9
	1973	24.7		2019	32.5		2044	25.2		2074	37.2
	1973	24.4		2019	31.3		2044	30.5		2074	38.6
	1973	26.2		2019	28.7		2044	30.9		2074	27
	1973	24.6		2019	30.1		2044	26.5		2074	26.2
	1973	22.6		2019	28.1		2044	28.4		2074	26.6
	1973	23.8		2019	17		2044	19.7		2074	23.4
	1973	25.9		2019	22.8		2044	18.5		2074	27.6
	1973	30.2		2019	27.1		2044	19.8		2074	26.4
	1973	30.9		2019	30.1		2044	32.5		2074	36.7
	1973	31.5		2019	39.6		2044	36.4		2074	42.3
	1973	29.5		2019	39		2044	30.7		2074	38.4
	1973	29.8		2019	35.3		2044	23.5		2074	36.5
	1973	23.8		2019	19		2044	19.7		2074	30.2
	1973	20		2019	14.4		2044	15.4		2074	30
	1973	26.1		2019	20.4		2044	19.8		2074	33.2
	1973	27.7		2019	17.5		2044	21.7		2074	34.9
	1973	29.7		2019	26.7		2044	31.2		2074	41.3
	1973	27.8		2019	23.9		2044	22.8		2074	35.8
	1973	26.7		2019	21.4		2044	27.2		2074	35.9
	1973	27.7		2019	25.7		2044	29.5		2074	37.9
	1973	30.2		2019	30.4		2044	35.9		2074	43.3
	1973	34.2		2019	31.6		2044	43.2		2074	47.6
	1973	34.6		2019	26.4		2044	41.5		2074	45.2
	1973	27.2		2019	22.8		2044	29.6		2074	30.6
	1973	27		2019	27.6		2044	28.7		2074	34
	1973	27.3		2019	26.8		2044	28.9		2074	31.9
	1973	29.6		2019	26.6		2044	31.6		2074	30.8
	1973	31.6		2019	25.6		2044	36.3		2074	33.9
	1973	29.5		2019	25.2		2044	31.2		2074	34.2
	1973	29.5		2019	23.8		2044	29.7		2074	32.8
	1973	28.6		2019	27.1		2044	29.3		2074	33.7
	1973	28.2		2019	30.4		2044	30		2074	34.6
	1973	30.2		2019	31.1		2044	35.8		2074	32.1
	1973	29.6		2019	31.6		2044	28.2		2074	29.8
	1973	30.2		2019	35.3		2044	29.8		2074	32.6
	1973	30.4		2019	36		2044	24.5		2074	31.8
	1973	30.9		2019	35.4		2044	31.5		2074	36
	1973	28.2		2019	27.7		2044	33.6		2074	35.4
	1973	31.1		2019	27.2		2044	28.1		2074	30.8
	1973	30.6		2019	29.4		2044	30.6		2074	25.3
	1973	30.2		2019	35.1		2044	40.1		2074	31.9
	1973	31.7		2019	33.5		2044	31.1		2074	35.1
	1973	32.7		2019	35		2044	31.8		2074	34.7
	1973	32.8		2019	31.8		2044	30.3		2074	35.4
	1973	30.4		2019	26.3		2044	24.3		2074	33.6
	1973	31.7		2019	26.6		2044	28.5		2074	30.7
	1973	30		2019	26.7		2044	24.9		2074	26.5
	1973	29.7		2019	33.9		2044	33.7		2074	34.2
	1973	31.2		2019	29.3		2044	34.8		2074	34.2
	1973	32		2019	31.2		2044	37.4		2074	37.8
	1973	33.5		2019	33.5		2044	39.5		2074	40.5
	1973	36.7		2019	44.4		2044	42.5		2074	45.1
	1973	33.2		2019	41.6		2044	40.2		2074	39.8
	1973	31.6		2019	40.2		2044	37.5		2074	38
	1973	33.2		2019	43		2044	39.3		2074	45.4
	1973	31.1		2019	36.6		2044	35.1		2074	38.7
	1973	31.7		2019	30.6		2044	36.8		2074	34.8
	1973	32.3		2019	33.8		2044	36.8		2074	40.6
	1973	32.2		2019	40.4		2044	39.1		2074	42.8
	1973	34.6		2019	42		2044	43.3		2074	45.5
	1973	34.4		2019	45		2044	42.6		2074	47.4
	1973	33.3		2019	44.4		2044	42.1		2074	48.3
	1973	34.8		2019	40.3		2044	41.4		2074	46
	1973	35.3		2019	41.9		2044	43.6		2074	45.3
	1973	32.6		2019	36.3		2044	38		2074	40.5
	1973	33.3		2019	36.1		2044	35.9		2074	40.6
	1973	34.2		2019	37.4		2044	36		2074	42
	1973	34.9		2019	32.9		2044	35.3		2074	38.9
	1973	36.7		2019	31.8		2044	36.3		2074	41.8
	1973	35.4		2019	29.3		2044	32		2074	39.6
	1973	32.8		2019	28.8		2044	32.1		2074	36
	1973	31.7		2019	29.6		2044	33.6		2074	36.7
	1973	32		2019	31		2044	31.3		2074	39.2
	1973	32.1		2019	32.5		2044	28.6		2074	38.7
	1973	34		2019	33.3		2044	27.6		2074	39.2
	1973	36		2019	38		2044	39.1		2074	44
	1973	36.6		2019	44.3		2044	40.2		2074	48.5
	1973	35.7		2019	43.6		2044	36.9		2074	45.2
	1973	34.6		2019	42.3		2044	37.7		2074	40.8
	1973	33.6		2019	41.3		2044	41.4		2074	37.9
	1973	33.6		2019	38		2044	39.3		2074	37.1
	1973	34.7		2019	39.6		2044	40.4		2074	41.6
	1973	35.3		2019	42.2		2044	41.2		2074	45
	1973	35		2019	39.6		2044	38		2074	50.7
	1973	33.6		2019	39		2044	37.1		2074	50
	1973	33.2		2019	37.8		2044	35		2074	45.4
	1973	32.2		2019	42.1		2044	32.7		2074	40.7
	1973	33.4		2019	41.3		2044	34		2074	39
	1973	33		2019	42		2044	33.4		2074	36.4
	1973	33.6		2019	41.8		2044	40.5		2074	39.2
	1973	35.5		2019	40.1		2044	38.4		2074	40.6
	1973	36.2		2019	39.5		2044	38.3		2074	45.5
	1973	35.8		2019	42.1		2044	41.1		2074	46.5
	1973	34.8		2019	43.9		2044	42.2		2074	46.4
	1973	35.2		2019	43.7		2044	40.5		2074	47.2
	1973	36.3		2019	50		2044	46		2074	52.2
	1973	35.4		2019	47.7		2044	45		2074	48.7
	1973	34.7		2019	49.4		2044	46.6		2074	54.3
	1973	34.2		2019	42.1		2044	38		2074	52.7
	1973	33.1		2019	38.6		2044	33.3		2074	49.1
	1973	34.8		2019	41.4		2044	36.3		2074	50.8
	1973	35.4		2019	40.5		2044	36.4		2074	43.7
	1973	36.2		2019	41.2		2044	35.9		2074	44.2
	1973	33.7		2019	41.8		2044	38.1		2074	41
	1973	33.5		2019	44.9		2044	38.1		2074	38.5
	1973	33.3		2019	46.2		2044	40.4		2074	42.4
	1973	33.2		2019	44.4		2044	38.2		2074	37.7
	1973	33.2		2019	40.5		2044	34.6		2074	36.7
	1973	32		2019	36.9		2044	35.3		2074	36.3
	1973	33.1		2019	39.7		2044	34.9		2074	35.3
	1973	33.2		2019	42.3		2044	34.6		2074	35.4
	1973	33.6		2019	41.4		2044	34.9		2074	36
	1973	31.8		2019	39.9		2044	35.4		2074	37.1
	1973	31.7		2019	39.9		2044	33.1		2074	37.1
	1973	33.4		2019	38.3		2044	36.5		2074	42.1
	1973	32.7		2019	40.5		2044	40.7		2074	45.6
	1973	32.7		2019	37.9		2044	40		2074	45.5
	1973	33.7		2019	33.9		2044	40.8		2074	41.2
	1973	33.7		2019	36.5		2044	39.1		2074	35.5
	1973	33.5		2019	30.6		2044	38.5		2074	33.9
	1973	32.7		2019	30.9		2044	34.7		2074	34
	1973	32.6		2019	31		2044	32.8		2074	36.6
	1973	32.3		2019	28.9		2044	29.6		2074	32.7
	1973	31.4		2019	26.2		2044	29.9		2074	32
	1973	31.3		2019	28.4		2044	26.5		2074	30.2
	1973	32		2019	31		2044	26.2		2074	27.2
	1973	32.2		2019	30.4		2044	23.2		2074	26.7
	1973	33.6		2019	33.4		2044	31.9		2074	33.2
	1973	33.5		2019	35.5		2044	33.8		2074	35.9
	1973	34.4		2019	39.8		2044	33.5		2074	39.7
	1973	34		2019	45.3		2044	34.3		2074	42.1
	1973	31.2		2019	39.6		2044	35.5		2074	41.6
	1973	33.2		2019	38.9		2044	37.4		2074	43.6
	1973	37.2		2019	38		2044	35.2		2074	42.5
	1973	37.7		2019	38.4		2044	34.6		2074	42
	1973	34.6		2019	31.1		2044	31.8		2074	38.7
	1973	36		2019	33.6		2044	37.1		2074	39.9
	1973	35.8		2019	37		2044	36.5		2074	38.6
	1973	37.3		2019	40.9		2044	38.6		2074	41.3
	1973	35.2		2019	37.5		2044	34.7		2074	38.7
	1973	33.7		2019	33.3		2044	35.6		2074	34.7
	1973	33.3		2019	30.6		2044	36.5		2074	36
	1973	33.2		2019	33.1		2044	35.6		2074	36.6
	1973	32.4		2019	31.5		2044	36.6		2074	38.5
	1973	32.4		2019	33.7		2044	31.2		2074	34.9
	1973	32.6		2019	37.4		2044	33.2		2074	34.1
	1973	34.8		2019	46.3		2044	40.6		2074	43.1
	1973	35.4		2019	41.9		2044	34.9		2074	41.1
	1973	32.9		2019	34.4		2044	38		2074	36.3
	1973	31.5		2019	39.2		2044	35.9		2074	39.9
	1973	29.8		2019	35.4		2044	30.8		2074	39.1
	1973	31		2019	36.2		2044	31.8		2074	38.3
	1973	28		2019	33.3		2044	32.2		2074	35.5
	1973	29.6		2019	38.8		2044	35.1		2074	35.7
	1973	31.9		2019	40.3		2044	38.3		2074	40.3
	1973	33		2019	43.5		2044	39.2		2074	40.7
	1973	32.2		2019	45.9		2044	36.1		2074	42.1
	1973	32		2019	44.6		2044	33.6		2074	37.8
	1973	32.4		2019	44.4		2044	28.9		2074	33.3
	1973	34		2019	49.8		2044	32.3		2074	38
	1973	33.2		2019	42.4		2044	33.5		2074	36.4
	1973	35		2019	40.4		2044	36.7		2074	40
	1973	31.7		2019	35.1		2044	32.5		2074	31.5
	1973	31.3		2019	33.7		2044	33.8		2074	32.4
	1973	31.6		2019	30		2044	34.4		2074	28.6
	1973	31.5		2019	33.6		2044	41.1		2074	32.7
	1973	28.7		2019	31.5		2044	35.6		2074	32.2
	1973	31		2019	37.4		2044	35.5		2074	34.5
	1973	30.6		2019	27.2		2044	29.3		2074	31.6
	1973	29.6		2019	31.5		2044	25.4		2074	29.7
	1973	34.7		2019	31.8		2044	25.2		2074	29.2
	1973	36.8		2019	36.8		2044	30.7		2074	34
	1973	35.2		2019	46.2		2044	38.4		2074	42.2
	1973	35.6		2019	44.4		2044	37.4		2074	44.6
	1973	30.9		2019	43		2044	30.6		2074	37.5
	1973	34		2019	48.6		2044	41.6		2074	40.3
	1973	34		2019	49.4		2044	40.4		2074	38.9
	1973	32		2019	46.2		2044	34.7		2074	34.1
	1973	30.7		2019	46.7		2044	39.8		2074	38.2
	1973	29		2019	42.1		2044	33.4		2074	30.2
	1973	27.4		2019	40.3		2044	31.8		2074	28.1
	1973	23		2019	34.9		2044	30		2074	18.8
	1973	25.4		2019	40.4		2044	38.4		2074	29.2
	1973	25.2		2019	39.1		2044	33.6		2074	23.8
	1973	26.7		2019	38.6		2044	30.6		2074	27.4
	1973	25.6		2019	34.2		2044	23.7		2074	25.3
	1973	28.3		2019	31.6		2044	31.5		2074	25.4
	1973	24.7		2019	26.8		2044	29.6		2074	23.6
	1973	23.7		2019	25.7		2044	30.2		2074	26
	1973	23		2019	28.1		2044	34.4		2074	30.1
	1973	23.6		2019	29.3		2044	36.7		2074	28.9
	1973	26		2019	29.4		2044	37.9		2074	29.4
	1973	26.7		2019	28.3		2044	37		2074	30.2
	1973	26.1		2019	31.5		2044	38.3		2074	31
	1973	26.1		2019	27		2044	35.2		2074	25.9
	1973	24.7		2019	20.4		2044	32.3		2074	25.3
	1973	25.6		2019	22.8		2044	31.9		2074	26.7
	1973	20.4		2019	19.9		2044	26.1		2074	23.9
	1973	24.6		2019	20.3		2044	30.7		2074	25.7
	1973	21.8		2019	25.2		2044	27.4		2074	25.1
	1973	22.9		2019	29.4		2044	30.5		2074	27.8
	1973	23.8		2019	29.3		2044	29.4		2074	26.8
	1973	24.1		2019	27.7		2044	28.9		2074	24
	1973	19.8		2019	23.9		2044	29.8		2074	24.9
	1973	23.4		2019	25.3		2044	32		2074	28.7
	1973	23.5		2019	18.2		2044	25.1		2074	23.4
	1973	23.6		2019	19.4		2044	22.6		2074	22.9
	1973	23.6		2019	19		2044	22		2074	20.3
	1973	20.4		2019	11.4		2044	19.3		2074	20.1
	1973	20.3		2019	16.7		2044	17.4		2074	23.2
	1973	19.5		2019	14.3		2044	18.3		2074	21.5
	1973	18.3		2019	11.6		2044	18.4		2074	21.7
	1973	15.2		2019	9.3		2044	15.2		2074	19.5
	1973	20.7		2019	18.4		2044	20.2		2074	24.9
	1973	16.3		2019	12.1		2044	13.6		2074	20.1
	1973	14.4		2019	12.4		2044	12.2		2074	19.9
	1973	17		2019	12.7		2044	17		2074	21.8
	1973	18.7		2019	17.4		2044	21.5		2074	30.3
	1973	21.5		2019	22.6		2044	17.4		2074	25.5
	1973	19.1		2019	22.1		2044	19.4		2074	25.5
	1973	17.8		2019	21.1		2044	21.3		2074	26.2
	1973	16.7		2019	26.2		2044	25.7		2074	29.7
	1973	12.1		2019	16.7		2044	19.1		2074	20.1
	1973	14.8		2019	19.5		2044	25.8		2074	26.8
	1973	17.2		2019	19.9		2044	24.4		2074	27.1
	1973	11.5		2019	9.3		2044	16.9		2074	20.3
	1973	13.4		2019	6.6		2044	14		2074	21.4
	1973	20.6		2019	14.1		2044	21.3		2074	20.2
	1973	17.8		2019	15.3		2044	20.7		2074	19.8
	1973	15.4		2019	15.6		2044	15.8		2074	22.7
	1973	14.6		2019	14.4		2044	15.7		2074	19
	1973	17.5		2019	18.4		2044	17.9		2074	20.7
	1973	11.7		2019	14.8		2044	15.6		2074	11.6
	1973	10.6		2019	9.3		2044	11		2074	12.5
	1973	13.8		2019	15.6		2044	12.2		2074	15.5
	1973	13.9		2019	16.6		2044	6.1		2074	12.8
	1973	13.2		2019	15.7		2044	4.4		2074	12.6
	1973	13.4		2019	18.3		2044	6.7		2074	15.2
	1973	13.2		2019	20		2044	14		2074	19.1
	1973	16.7		2019	22.2		2044	17.1		2074	22.7
	1973	17.7		2019	20.2		2044	16.5		2074	23.1
	1973	15.2		2019	20.1		2044	16		2074	21.8
	1973	13.7		2019	15.3		2044	16.4		2074	20
	1973	10.2		2019	15.9		2044	15.2		2074	17.3
	1973	15		2019	13.9		2044	13.3		2074	14.8
	1973	16.1		2019	14.9		2044	17.1		2074	19.1
	1973	16.2		2019	16.6		2045	15.6		2075	19.2
	1974	14.1		2020	16.5		2045	16.6		2075	22.1
	1974	16		2020	26.7		2045	22.8		2075	26.4
	1974	13.4		2020	23.6		2045	22.4		2075	25.5
	1974	12.4		2020	15.9		2045	12.4		2075	17.5
	1974	16		2020	18.6		2045	18		2075	18.1
	1974	17.6		2020	18.6		2045	20.9		2075	16.8
	1974	13.5		2020	13.2		2045	9		2075	14.3
	1974	12		2020	10.8		2045	5.8		2075	9
	1974	11.6		2020	12.4		2045	7.6		2075	11.1
	1974	13.6		2020	15.3		2045	13		2075	13.1
	1974	14.1		2020	13.9		2045	11.9		2075	14.9
	1974	15		2020	15.2		2045	8.4		2075	14.9
	1974	16.6		2020	16		2045	13.5		2075	16.3
	1974	16		2020	16.3		2045	14.5		2075	19.1
	1974	15.7		2020	15		2045	16.5		2075	20.3
	1974	17.2		2020	15.1		2045	17.9		2075	22.1
	1974	16.1		2020	13.2		2045	15.2		2075	22.7
	1974	17.2		2020	16.8		2045	20.2		2075	25.7
	1974	16.3		2020	19		2045	22.6		2075	26.2
	1974	14.9		2020	16.4		2045	21		2075	23.4
	1974	17.1		2020	21.6		2045	20.9		2075	23.8
	1974	17.6		2020	16.5		2045	20.7		2075	23.6
	1974	16		2020	13.7		2045	18.5		2075	20.2
	1974	16.6		2020	15		2045	15.2		2075	20.8
	1974	11.2		2020	8.4		2045	12.1		2075	12.3
	1974	11.4		2020	11.5		2045	12.7		2075	14.6
	1974	15.2		2020	16.1		2045	21.9		2075	22.8
	1974	14.2		2020	10.2		2045	18.3		2075	21.4
	1974	12		2020	13.9		2045	17.7		2075	19.9
	1974	13.2		2020	9.1		2045	8.3		2075	17
	1974	11		2020	9.8		2045	12.4		2075	16.7
	1974	12.4		2020	14.6		2045	14.8		2075	20.2
	1974	14.4		2020	17.4		2045	19.8		2075	20
	1974	11.9		2020	10.6		2045	22.7		2075	21.5
	1974	16		2020	10.3		2045	23.6		2075	18.4
	1974	15.3		2020	9.1		2045	22.2		2075	15.7
	1974	13.9		2020	2.1		2045	12.3		2075	10.6
	1974	14.4		2020	6.9		2045	14.7		2075	13.3
	1974	11.8		2020	3.9		2045	6.3		2075	10.6
	1974	11.2		2020	7.5		2045	7.8		2075	9.9
	1974	7.2		2020	1.2		2045	2		2075	6.9
	1974	9.7		2020	4.7		2045	7.3		2075	7.9
	1974	13.2		2020	11.7		2045	15.6		2075	17.4
	1974	13.7		2020	13.2		2045	16.4		2075	18.4
	1974	12.9		2020	15.3		2045	15.2		2075	18.3
	1974	15.7		2020	17.2		2045	12.4		2075	21.9
	1974	18.6		2020	23.3		2045	14.4		2075	24.9
	1974	20.1		2020	28		2045	21.2		2075	28.2
	1974	19.3		2020	27.1		2045	18.2		2075	24.9
	1974	15.2		2020	21.6		2045	13.3		2075	19.4
	1974	13.2		2020	16.7		2045	10.4		2075	15.1
	1974	14.2		2020	15.6		2045	9.3		2075	8.5
	1974	14.4		2020	14.6		2045	14.6		2075	9.4
	1974	18.2		2020	16.8		2045	19.5		2075	14.5
	1974	17		2020	15.5		2045	16.6		2075	11.5
	1974	19.3		2020	9		2045	18.4		2075	14.7
	1974	16.8		2020	3.6		2045	17.8		2075	18.1
	1974	16		2020	2.9		2045	17.2		2075	18
	1974	9.8		2020	-5.3		2045	5.2		2075	5
	1974	15.7		2020	15.6		2045	15.3		2075	14.8
	1974	14.4		2020	4		2045	11		2075	12.8
	1974	18.2		2020	6.7		2045	21.9		2075	16.4
	1974	19		2020	12.9		2045	22.4		2075	19.6
	1974	20		2020	8.8		2045	12.9		2075	17.5
	1974	21		2020	7.7		2045	10		2075	21.4
	1974	22.4		2020	10.7		2045	19		2075	28
	1974	22.3		2020	13.3		2045	21.2		2075	27.4
	1974	23.6		2020	11.8		2045	19.3		2075	28.7
	1974	22.2		2020	9.3		2045	16.8		2075	23.6
	1974	18.8		2020	8.7		2045	17.5		2075	24.8
	1974	21.4		2020	15.3		2045	21.7		2075	34.2
	1974	20.4		2020	14.7		2045	19.6		2075	35.2
	1974	24.4		2020	17.7		2045	19.3		2075	39.1
	1974	27		2020	26.1		2045	25.5		2075	46
	1974	23.7		2020	23.8		2045	23.8		2075	39.7
	1974	17		2020	22.7		2045	16.7		2075	32.4
	1974	18.6		2020	20.8		2045	13.9		2075	28.9
	1974	20.6		2020	20.9		2045	14.5		2075	23.2
	1974	21.7		2020	9.5		2045	17.4		2075	19
	1974	21.4		2020	21		2045	24.6		2075	25.8
	1974	25.7		2020	26		2045	34.8		2075	33.5
	1974	29.6		2020	28.4		2045	39.1		2075	34.7
	1974	22		2020	22.2		2045	25.9		2075	25.3
	1974	20.4		2020	25.9		2045	26.7		2075	34.9
	1974	16.4		2020	18.8		2045	24.6		2075	23.2
	1974	14.4		2020	20.2		2045	21.5		2075	18.7
	1974	18.2		2020	28.8		2045	20.5		2075	17.5
	1974	19.7		2020	20.9		2045	21.2		2075	19.9
	1974	24.3		2020	25.5		2045	33.8		2075	29.4
	1974	25.8		2020	25.8		2045	40.3		2075	29.9
	1974	26.1		2020	28.6		2045	44.1		2075	33.6
	1974	32		2020	28.6		2045	47.6		2075	39.7
	1974	31.2		2020	28.8		2045	46.5		2075	38.4
	1974	31.4		2020	26.9		2045	36.1		2075	32.5
	1974	32.6		2020	35.7		2045	37.3		2075	39.7
	1974	33.3		2020	42.9		2045	45.1		2075	37.3
	1974	33.8		2020	37.4		2045	41.1		2075	36.4
	1974	33.7		2020	27.6		2045	36.1		2075	38.6
	1974	32		2020	23.9		2045	27.8		2075	36.8
	1974	29.3		2020	21.5		2045	20.9		2075	22.8
	1974	26.6		2020	30		2045	25.5		2075	33.9
	1974	25.7		2020	24.6		2045	21.5		2075	28.5
	1974	23.2		2020	29.1		2045	20.3		2075	33.5
	1974	26.3		2020	24.5		2045	17.3		2075	33.1
	1974	25.8		2020	27.7		2045	14.7		2075	22.2
	1974	29.4		2020	34.9		2045	23		2075	27.6
	1974	23		2020	32.3		2045	24		2075	16.2
	1974	19.3		2020	27		2045	23.1		2075	10.1
	1974	20.1		2020	25.1		2045	23.7		2075	13.2
	1974	19		2020	23.2		2045	27		2075	16.9
	1974	19		2020	19.1		2045	22.6		2075	16.7
	1974	21		2020	16.5		2045	17.1		2075	13.8
	1974	23.6		2020	18		2045	14.7		2075	16.3
	1974	23.7		2020	21.8		2045	19.5		2075	22.8
	1974	24.2		2020	20.8		2045	24.9		2075	22.6
	1974	21.6		2020	18.7		2045	12.9		2075	22.7
	1974	21		2020	23		2045	8.5		2075	25.9
	1974	21.2		2020	16.2		2045	10.1		2075	20.5
	1974	14.9		2020	10.6		2045	5.5		2075	14.3
	1974	21.8		2020	14.1		2045	14.9		2075	21.6
	1974	21.4		2020	14.9		2045	14.7		2075	21.9
	1974	27.4		2020	16.7		2045	20.6		2075	31.8
	1974	23.2		2020	15.5		2045	18.5		2075	24.9
	1974	23.6		2020	9		2045	10.9		2075	22
	1974	24.7		2020	11.9		2045	9.6		2075	19.3
	1974	25.2		2020	19.1		2045	17.1		2075	25.6
	1974	26.3		2020	30		2045	22.8		2075	34.3
	1974	28		2020	30.1		2045	22.6		2075	35.8
	1974	27.7		2020	33.8		2045	24.4		2075	34.5
	1974	27		2020	23		2045	19.4		2075	23.8
	1974	25.1		2020	24.3		2045	26.1		2075	27.5
	1974	22.4		2020	26.5		2045	22.1		2075	24.1
	1974	26		2020	25		2045	28.2		2075	28.6
	1974	28		2020	23.9		2045	28.5		2075	28.4
	1974	24		2020	20		2045	23.4		2075	27.9
	1974	21.5		2020	22.3		2045	23.5		2075	28.2
	1974	23.7		2020	23.5		2045	23.9		2075	29.2
	1974	23.7		2020	23.1		2045	22.3		2075	27.8
	1974	28.4		2020	28.5		2045	25.8		2075	30.8
	1974	26.5		2020	25.1		2045	27.4		2075	25.3
	1974	26.8		2020	21.3		2045	28.4		2075	22.2
	1974	26.6		2020	21.4		2045	26.3		2075	21.7
	1974	28		2020	24.4		2045	27.6		2075	25.4
	1974	28.4		2020	27		2045	28.4		2075	28.1
	1974	30.6		2020	34.3		2045	35.2		2075	30.9
	1974	32.1		2020	37.4		2045	40		2075	33.4
	1974	34.4		2020	28.3		2045	45.4		2075	35.3
	1974	35.7		2020	32		2045	48.8		2075	39
	1974	31.4		2020	31.7		2045	38.4		2075	32.7
	1974	29.3		2020	28.8		2045	27.9		2075	31.5
	1974	32.4		2020	41.3		2045	33.6		2075	33.5
	1974	34.4		2020	40.8		2045	31.1		2075	35.1
	1974	37.8		2020	39.1		2045	34.2		2075	39.9
	1974	36.4		2020	36		2045	35.5		2075	39.8
	1974	32.3		2020	32.1		2045	32.3		2075	39.7
	1974	29		2020	26.2		2045	31.4		2075	35.6
	1974	28.2		2020	24.6		2045	26.6		2075	32.7
	1974	28.5		2020	27.2		2045	27.8		2075	30.9
	1974	29		2020	27.6		2045	29.1		2075	30.8
	1974	30		2020	33.3		2045	32.4		2075	36.1
	1974	30.4		2020	32.1		2045	28.3		2075	26.8
	1974	33.4		2020	35.4		2045	31.4		2075	30.4
	1974	30.3		2020	35.1		2045	28.6		2075	29.5
	1974	31.6		2020	33.6		2045	29		2075	30.8
	1974	31.1		2020	32.2		2045	31.8		2075	33.5
	1974	29.8		2020	27.7		2045	29.9		2075	32.4
	1974	33.3		2020	30.5		2045	30.9		2075	34.3
	1974	33.8		2020	29.9		2045	33.6		2075	39.4
	1974	34.2		2020	27		2045	32.6		2075	40.8
	1974	36.7		2020	32.6		2045	33.2		2075	42.5
	1974	34		2020	28.7		2045	30.9		2075	39.3
	1974	32		2020	25.6		2045	30.3		2075	34.5
	1974	30.4		2020	29.8		2045	29.4		2075	31.6
	1974	29.6		2020	26.9		2045	25.6		2075	26.9
	1974	29.4		2020	28.2		2045	25.5		2075	26.5
	1974	28.9		2020	31		2045	26.6		2075	26.1
	1974	31		2020	30.5		2045	29.4		2075	29.5
	1974	32.7		2020	27.7		2045	28.2		2075	32.7
	1974	32.4		2020	35.6		2045	25.7		2075	31.9
	1974	32.6		2020	35.2		2045	35.6		2075	33.4
	1974	32.3		2020	32.9		2045	33.3		2075	31.6
	1974	33.4		2020	32.6		2045	33.4		2075	30.7
	1974	32.4		2020	29.7		2045	28.1		2075	29.6
	1974	31		2020	28.9		2045	23.3		2075	32.5
	1974	30.3		2020	27.3		2045	21.2		2075	32.7
	1974	33.6		2020	31.7		2045	30.6		2075	36.7
	1974	33.1		2020	34.3		2045	30.8		2075	35.7
	1974	32.8		2020	35.8		2045	32.6		2075	41.2
	1974	32.1		2020	39.5		2045	28.8		2075	39.9
	1974	31.2		2020	34.6		2045	29		2075	38.4
	1974	31.8		2020	39.2		2045	36.2		2075	41.6
	1974	34.3		2020	37.8		2045	36.6		2075	39.3
	1974	34.3		2020	38.9		2045	39		2075	40.3
	1974	34.7		2020	40.1		2045	40.8		2075	41.5
	1974	34		2020	34.2		2045	33.5		2075	34.5
	1974	34.2		2020	37.8		2045	33.6		2075	35.9
	1974	34.7		2020	45.1		2045	40.1		2075	38.4
	1974	35.3		2020	41.5		2045	38.5		2075	44.8
	1974	35.1		2020	44.9		2045	39		2075	43.5
	1974	34.8		2020	33.3		2045	25.8		2075	22.2
	1974	34.2		2020	29.6		2045	25.7		2075	21.5
	1974	33.4		2020	30.3		2045	27.3		2075	24.3
	1974	32.4		2020	31.6		2045	27.9		2075	28.6
	1974	34.2		2020	34.1		2045	31.7		2075	32.4
	1974	35.3		2020	36.8		2045	40.1		2075	41.8
	1974	36		2020	38.2		2045	37.5		2075	43.5
	1974	37.7		2020	37.4		2045	36.3		2075	42.3
	1974	34.6		2020	41.4		2045	33.2		2075	39.8
	1974	33		2020	34.7		2045	30.6		2075	36.9
	1974	33.2		2020	34.2		2045	30.4		2075	35.9
	1974	34.7		2020	35.3		2045	33.1		2075	41.1
	1974	33.6		2020	33.2		2045	31.7		2075	37.7
	1974	33.4		2020	31.8		2045	33.3		2075	41.9
	1974	33		2020	29.9		2045	31.2		2075	38.6
	1974	34.3		2020	29.7		2045	32.1		2075	41
	1974	34.4		2020	32.8		2045	28.8		2075	41.3
	1974	34.3		2020	35.1		2045	31		2075	39.5
	1974	34.2		2020	36		2045	31.4		2075	39.6
	1974	34.6		2020	34.2		2045	29.1		2075	36.8
	1974	33.6		2020	34		2045	31.4		2075	40.3
	1974	32.8		2020	32.6		2045	31.9		2075	37.8
	1974	32.5		2020	28.3		2045	34		2075	36.6
	1974	34		2020	31.6		2045	36.2		2075	38
	1974	34.7		2020	33		2045	36.9		2075	38.7
	1974	34.2		2020	29.8		2045	31.8		2075	41
	1974	33.4		2020	30.1		2045	31.9		2075	42.1
	1974	35.7		2020	33		2045	35.3		2075	45
	1974	34.4		2020	31.8		2045	33.6		2075	43.7
	1974	34		2020	35.4		2045	30		2075	45.9
	1974	35.3		2020	35.2		2045	31.6		2075	43.4
	1974	34.6		2020	32.4		2045	30.7		2075	43.2
	1974	33.6		2020	36.9		2045	36		2075	47.4
	1974	33.4		2020	38.1		2045	33.7		2075	50
	1974	32.6		2020	38.5		2045	33.2		2075	45.8
	1974	32.3		2020	36.9		2045	29		2075	43.6
	1974	32.6		2020	43		2045	35.3		2075	42.6
	1974	33.7		2020	41.6		2045	36.4		2075	43
	1974	34.2		2020	41.1		2045	40.2		2075	40.3
	1974	34		2020	39.3		2045	35.9		2075	41.5
	1974	34		2020	36.6		2045	36.8		2075	42.4
	1974	35.4		2020	41.2		2045	41.2		2075	46.5
	1974	36		2020	37.7		2045	40.7		2075	43.8
	1974	36.4		2020	37.4		2045	38.4		2075	41.6
	1974	36.2		2020	36.9		2045	32		2075	42.4
	1974	35		2020	41.2		2045	34.1		2075	37.5
	1974	35.7		2020	43.2		2045	39.6		2075	34.9
	1974	34.4		2020	41.9		2045	37.2		2075	39.5
	1974	32.6		2020	38.7		2045	36.2		2075	37.2
	1974	33.1		2020	39.4		2045	41.2		2075	41.5
	1974	35.6		2020	44.5		2045	46.4		2075	47.1
	1974	36.9		2020	43.7		2045	47.3		2075	50.8
	1974	34.3		2020	34.9		2045	43.1		2075	43.9
	1974	33.2		2020	39.2		2045	42.3		2075	42.9
	1974	32.1		2020	37.9		2045	37.3		2075	40.8
	1974	34.3		2020	41.5		2045	39.9		2075	46.8
	1974	33.8		2020	37.6		2045	37		2075	41.4
	1974	32.8		2020	34.6		2045	37		2075	38.8
	1974	34.2		2020	39.8		2045	36.3		2075	33.9
	1974	35		2020	36.9		2045	37.9		2075	41.9
	1974	35.7		2020	34.7		2045	39.4		2075	41
	1974	36.7		2020	40.1		2045	43.9		2075	48.2
	1974	35.6		2020	46.5		2045	44.7		2075	47.3
	1974	33.6		2020	46.5		2045	40.9		2075	40.7
	1974	30.6		2020	39.5		2045	33.1		2075	32.2
	1974	30.4		2020	36.2		2045	28.1		2075	28.5
	1974	32.8		2020	38.8		2045	33		2075	33.7
	1974	34.7		2020	36.7		2045	36.6		2075	31.4
	1974	32.6		2020	30.3		2045	37.6		2075	30.2
	1974	32.6		2020	30.5		2045	38.3		2075	30.5
	1974	31.7		2020	28.8		2045	35.3		2075	29.7
	1974	34		2020	33.6		2045	36.8		2075	34.4
	1974	34		2020	33.8		2045	32.5		2075	35.3
	1974	33.7		2020	29.9		2045	39.6		2075	35.4
	1974	33.1		2020	35.3		2045	45.3		2075	37.3
	1974	30.6		2020	36.7		2045	43.2		2075	40.8
	1974	28.6		2020	30.3		2045	34.5		2075	37.1
	1974	30.3		2020	36.3		2045	38.3		2075	41.4
	1974	30.6		2020	34.5		2045	35.2		2075	41.2
	1974	30.2		2020	27.5		2045	28.3		2075	35.7
	1974	29.3		2020	27.4		2045	27.7		2075	35.3
	1974	29.3		2020	29.2		2045	28.2		2075	36.7
	1974	30.4		2020	31.3		2045	33.5		2075	37.2
	1974	29		2020	25.9		2045	23.8		2075	28.1
	1974	28.8		2020	32.3		2045	32		2075	36.5
	1974	30.7		2020	33.2		2045	35.5		2075	40
	1974	29.4		2020	31		2045	32.7		2075	38
	1974	28		2020	27.7		2045	28.4		2075	36.1
	1974	27.4		2020	29.3		2045	27.3		2075	36.1
	1974	29.4		2020	29.3		2045	25.4		2075	37.1
	1974	31.7		2020	37.8		2045	29.9		2075	38.7
	1974	33		2020	34.4		2045	32.6		2075	39.5
	1974	34		2020	37.6		2045	35.3		2075	45.7
	1974	34.3		2020	36.4		2045	35.2		2075	46.4
	1974	34.4		2020	31.9		2045	35.4		2075	47.3
	1974	30.6		2020	30.1		2045	33.7		2075	39.4
	1974	27.7		2020	24.1		2045	30.2		2075	34.5
	1974	28.4		2020	29.6		2045	31.3		2075	29.3
	1974	28.2		2020	29.2		2045	32.2		2075	33.5
	1974	27		2020	32		2045	32		2075	31.6
	1974	25.8		2020	35.1		2045	34.3		2075	29.1
	1974	26.8		2020	39.3		2045	37.9		2075	31.8
	1974	27.7		2020	32.8		2045	38.1		2075	29
	1974	28.7		2020	32.6		2045	40.5		2075	34
	1974	27.1		2020	31.8		2045	37.3		2075	29.1
	1974	26.6		2020	33.8		2045	37.5		2075	28.5
	1974	26.8		2020	33.9		2045	36.2		2075	28.4
	1974	28		2020	34.8		2045	33.8		2075	33.9
	1974	28.1		2020	35.4		2045	38.4		2075	37.7
	1974	26.7		2020	26.7		2045	34.7		2075	29.4
	1974	27.1		2020	25.2		2045	34.6		2075	29.2
	1974	27		2020	22		2045	34		2075	25.8
	1974	26		2020	25.5		2045	34.7		2075	23.2
	1974	25.8		2020	24.7		2045	37.1		2075	30.7
	1974	26.1		2020	24.7		2045	36.1		2075	27.4
	1974	24.4		2020	25.3		2045	31.9		2075	22.6
	1974	24.4		2020	27.5		2045	34.9		2075	28.5
	1974	24.3		2020	27.2		2045	35.3		2075	34.3
	1974	15.1		2020	19.5		2045	25.1		2075	23.5
	1974	20.4		2020	26.3		2045	29.9		2075	27.9
	1974	14.6		2020	18.8		2045	24		2075	19.1
	1974	20.8		2020	24.9		2045	32.8		2075	26.8
	1974	23.8		2020	33.2		2045	36.7		2075	32.2
	1974	25		2020	27.5		2045	37		2075	29.8
	1974	25.6		2020	25.5		2045	31.4		2075	25.4
	1974	25.6		2020	29.2		2045	35.6		2075	28.2
	1974	21.6		2020	26.6		2045	27.5		2075	27.7
	1974	16.2		2020	17.8		2045	24.4		2075	21.2
	1974	16		2020	12.8		2045	20.3		2075	15.7
	1974	20		2020	19.5		2045	27.8		2075	20.5
	1974	19.1		2020	17.2		2045	25.9		2075	19.2
	1974	18.4		2020	17.5		2045	20.7		2075	14.2
	1974	16.7		2020	16.5		2045	24.3		2075	17.7
	1974	14.4		2020	9.2		2045	22		2075	12.4
	1974	12.6		2020	13.8		2045	19.8		2075	13
	1974	19.4		2020	16.7		2045	28.8		2075	18.8
	1974	19.2		2020	21.4		2045	31.6		2075	19.5
	1974	17.1		2020	15		2045	28.3		2075	21.2
	1974	17.2		2020	11		2045	22.8		2075	16.2
	1974	17.9		2020	19.1		2045	29.4		2075	23
	1974	17.7		2020	25.7		2045	31.2		2075	23.7
	1974	12.6		2020	21.6		2045	22		2075	15.4
	1974	16		2020	18.7		2045	21.3		2075	14.9
	1974	12		2020	14.3		2045	20		2075	12.7
	1974	13.6		2020	22		2045	22.1		2075	15.9
	1974	15.2		2020	19		2045	23.9		2075	17.3
	1974	16.7		2020	14.1		2045	25.2		2075	15.6
	1974	16		2020	18.8		2045	25.3		2075	19.8
	1974	17.4		2020	19		2045	27.8		2075	20.5
	1974	18		2020	16.1		2045	26.1		2075	19.4
	1974	19.6		2020	18.6		2045	28.6		2075	18.4
	1974	14.2		2020	15.6		2045	26		2075	13.8
	1974	17.6		2020	21.2		2045	34		2075	21.7
	1974	11.3		2020	21.6		2045	29		2075	16.4
	1974	12.5		2020	22.5		2045	28.4		2075	19.1
	1974	13.7		2020	20.7		2045	27.6		2075	18.1
	1974	9.2		2020	17.1		2045	23.6		2075	10.8
	1974	12.2		2020	24.2		2045	31		2075	20.5
	1974	14.2		2020	18.5		2045	25.3		2075	19.4
	1974	17		2020	24.2		2045	31.6		2075	26.6
	1974	14.2		2020	20.2		2045	30.1		2075	25.9
	1974	9.2		2020	14.9		2045	18.6		2075	17.5
	1974	10.4		2020	16.3		2045	20.8		2075	21.6
	1974	19.2		2020	25.9		2045	30.8		2075	27.3
	1974	17.2		2020	22.1		2045	26.4		2075	20.9
	1974	17		2020	27.8		2046	29.8		2076	24.4
	1975	17.4		2021	23.5		2046	31.1		2076	25.4
	1975	17.4		2021	25.2		2046	31		2076	31
	1975	17.4		2021	21.4		2046	27		2076	26.2
	1975	12.8		2021	19.6		2046	26		2076	25.4
	1975	17.8		2021	22.2		2046	28.5		2076	27.3
	1975	11.2		2021	13.3		2046	20.3		2076	25
	1975	14.6		2021	18		2046	22.3		2076	28.4
	1975	16.6		2021	22.5		2046	26		2076	27.6
	1975	16.2		2021	22.7		2046	28.8		2076	28.6
	1975	17.3		2021	19.4		2046	27.8		2076	29
	1975	17		2021	12.9		2046	25.6		2076	27.3
	1975	12.2		2021	13		2046	24.4		2076	25.8
	1975	14		2021	10.7		2046	19.7		2076	26.5
	1975	16.8		2021	20.6		2046	24.2		2076	29.1
	1975	17.4		2021	16.2		2046	17.9		2076	25.2
	1975	12		2021	11.5		2046	19		2076	21
	1975	13.6		2021	6.2		2046	16.6		2076	21.8
	1975	14.2		2021	10.6		2046	17.6		2076	18.5
	1975	14.3		2021	14		2046	21.8		2076	24.3
	1975	8.2		2021	10.7		2046	20.3		2076	21.8
	1975	14.6		2021	16.6		2046	28.1		2076	27.7
	1975	11.3		2021	10.9		2046	21.3		2076	23.9
	1975	9.4		2021	14.3		2046	21		2076	19.6
	1975	16		2021	13.6		2046	21.9		2076	24.8
	1975	10.3		2021	13		2046	21.9		2076	21.1
	1975	18.2		2021	17.6		2046	24.7		2076	25.7
	1975	17.4		2021	21.1		2046	22		2076	25.9
	1975	18.8		2021	20.8		2046	22.9		2076	25.1
	1975	17.6		2021	18.4		2046	19.2		2076	25.5
	1975	16.3		2021	16.1		2046	17.3		2076	24.4
	1975	15.9		2021	13.6		2046	22.3		2076	22
	1975	15.6		2021	12.5		2046	18.5		2076	20.7
	1975	15.6		2021	11		2046	20		2076	18.5
	1975	11		2021	3.8		2046	15.2		2076	14.2
	1975	10		2021	7.3		2046	12.7		2076	14.3
	1975	13.6		2021	12.5		2046	22.1		2076	23.3
	1975	16.8		2021	21.7		2046	27.5		2076	28.2
	1975	10.2		2021	12.2		2046	22.1		2076	21.8
	1975	10.6		2021	21.6		2046	22.2		2076	21.4
	1975	9.6		2021	22		2046	20.9		2076	12.6
	1975	7.8		2021	22.8		2046	18.3		2076	12.8
	1975	10.7		2021	22.5		2046	19.5		2076	13.1
	1975	6.8		2021	16.5		2046	14.3		2076	11
	1975	13.8		2021	22.6		2046	24.3		2076	17.7
	1975	12.4		2021	18.3		2046	19		2076	16.3
	1975	15.7		2021	25.5		2046	24.1		2076	21.8
	1975	18.5		2021	33		2046	32.7		2076	25.7
	1975	17.4		2021	28.8		2046	30.4		2076	29.4
	1975	16.3		2021	24		2046	23.1		2076	22.7
	1975	16.2		2021	16.9		2046	15.6		2076	11.4
	1975	16.3		2021	23.2		2046	19.2		2076	21.5
	1975	15.7		2021	24		2046	20		2076	18.1
	1975	16.7		2021	25.7		2046	20.5		2076	18.9
	1975	17.7		2021	27.8		2046	21.6		2076	17.3
	1975	14.4		2021	27.9		2046	18.7		2076	18.2
	1975	15.6		2021	30.4		2046	27.8		2076	21.5
	1975	14.5		2021	25.5		2046	27.3		2076	19
	1975	18.8		2021	26.2		2046	28.6		2076	17.9
	1975	16.6		2021	23.7		2046	28.2		2076	15.5
	1975	11.8		2021	17		2046	24.2		2076	10.9
	1975	11.7		2021	21.3		2046	19.9		2076	11.4
	1975	13.6		2021	22.9		2046	25.6		2076	13.9
	1975	15.1		2021	22.9		2046	25.5		2076	11.9
	1975	13.6		2021	17.5		2046	27.3		2076	17.5
	1975	17.5		2021	21.3		2046	27.2		2076	16.2
	1975	18		2021	18.1		2046	22.5		2076	22.1
	1975	19.3		2021	15.1		2046	24.9		2076	23.9
	1975	19.3		2021	15.9		2046	24.1		2076	22.6
	1975	20		2021	19.8		2046	28.6		2076	25.7
	1975	20.6		2021	16.7		2046	27.4		2076	21.6
	1975	20.3		2021	31.6		2046	35.4		2076	28.3
	1975	12.8		2021	19.4		2046	28.4		2076	20.5
	1975	11		2021	12.4		2046	19		2076	22
	1975	15.7		2021	18.6		2046	23.3		2076	32.2
	1975	17.6		2021	19.3		2046	18.7		2076	31.6
	1975	19.2		2021	20.4		2046	14.7		2076	29.4
	1975	20.4		2021	22.2		2046	15.7		2076	25.6
	1975	20.6		2021	15.1		2046	11.7		2076	26.6
	1975	19.1		2021	17.6		2046	11.1		2076	29.2
	1975	18.2		2021	21.1		2046	14.1		2076	32.1
	1975	19.4		2021	21.4		2046	17.7		2076	33.2
	1975	19.3		2021	16.4		2046	13.4		2076	26.4
	1975	20.3		2021	18.3		2046	21.4		2076	25.2
	1975	24.2		2021	29		2046	23.2		2076	35
	1975	25		2021	30.9		2046	24.9		2076	28.5
	1975	25.7		2021	32.6		2046	29.2		2076	28.4
	1975	25		2021	30.8		2046	31.6		2076	26.6
	1975	23.2		2021	33.1		2046	34.4		2076	27
	1975	24		2021	32.4		2046	37.4		2076	33
	1975	26		2021	34.8		2046	36.4		2076	35.4
	1975	23		2021	32		2046	33		2076	33.6
	1975	22		2021	27.1		2046	28		2076	32.5
	1975	20.8		2021	23.8		2046	26.8		2076	31
	1975	20		2021	24.4		2046	23.7		2076	29.2
	1975	15.5		2021	25.8		2046	20		2076	25.7
	1975	19		2021	22.7		2046	24.2		2076	24.4
	1975	21.6		2021	24.8		2046	26.4		2076	25.9
	1975	21		2021	19.3		2046	26.6		2076	27.8
	1975	20.6		2021	21.6		2046	26		2076	26.7
	1975	21		2021	28.1		2046	26.4		2076	29
	1975	24.1		2021	24.5		2046	32.3		2076	31
	1975	18.1		2021	17.5		2046	23.4		2076	24.5
	1975	20.7		2021	22.2		2046	26.5		2076	28.4
	1975	20.6		2021	23.2		2046	24.7		2076	27.6
	1975	22.4		2021	27		2046	28		2076	27.2
	1975	18.4		2021	13.9		2046	26.9		2076	21.7
	1975	21.5		2021	18.5		2046	25.3		2076	22.3
	1975	19		2021	21.1		2046	25.5		2076	24.6
	1975	18		2021	20.5		2046	20.5		2076	26
	1975	21.6		2021	23.9		2046	20.8		2076	26.3
	1975	20.9		2021	20.6		2046	21.8		2076	21.9
	1975	21		2021	27.4		2046	30.2		2076	25.1
	1975	21		2021	27		2046	27.8		2076	29.1
	1975	18.6		2021	23.3		2046	24.6		2076	24.3
	1975	21		2021	21		2046	26.5		2076	30.9
	1975	23		2021	23.4		2046	24.1		2076	35.2
	1975	29.5		2021	33		2046	33.2		2076	42.8
	1975	31.6		2021	35.6		2046	37.1		2076	38.5
	1975	26.6		2021	33.3		2046	33.6		2076	35.9
	1975	23.9		2021	27.7		2046	22.8		2076	28.1
	1975	24.6		2021	16.1		2046	20		2076	25.4
	1975	29.7		2021	17		2046	23.5		2076	25.1
	1975	32.6		2021	34.6		2046	36.2		2076	37.6
	1975	33.7		2021	34.8		2046	33.7		2076	35.7
	1975	31.5		2021	30.6		2046	31.3		2076	28.6
	1975	27.3		2021	27.9		2046	27.1		2076	29.7
	1975	29.5		2021	28		2046	25.3		2076	29.4
	1975	30		2021	24.7		2046	30.2		2076	32.2
	1975	28		2021	25.9		2046	31.6		2076	28.3
	1975	30		2021	22.2		2046	31.4		2076	26.2
	1975	29		2021	27.8		2046	35.2		2076	33
	1975	26.8		2021	20.4		2046	26.5		2076	28.2
	1975	25.2		2021	16.6		2046	23.2		2076	27.5
	1975	21.1		2021	12.8		2046	19.2		2076	24.7
	1975	25.2		2021	27.1		2046	27.5		2076	32.3
	1975	27		2021	30.2		2046	30.6		2076	36.1
	1975	29		2021	35.4		2046	33.4		2076	43.3
	1975	33.8		2021	39.6		2046	38.3		2076	47.6
	1975	26.4		2021	33.4		2046	30.2		2076	41
	1975	23.8		2021	28.6		2046	29.6		2076	38.7
	1975	22.8		2021	26.3		2046	28.4		2076	34.4
	1975	24.3		2021	29		2046	29.6		2076	34.2
	1975	26.1		2021	28.8		2046	31.6		2076	32
	1975	22.6		2021	25.2		2046	29.1		2076	26.9
	1975	26		2021	29.4		2046	30.1		2076	35.6
	1975	25.8		2021	28.1		2046	27.3		2076	32.9
	1975	23		2021	27.4		2046	27.1		2076	29.5
	1975	25.7		2021	25.7		2046	29.3		2076	31
	1975	25.7		2021	27.5		2046	26.3		2076	29.3
	1975	25.6		2021	27.6		2046	25.9		2076	27.9
	1975	27.6		2021	21.6		2046	28.5		2076	26.6
	1975	29.2		2021	23.3		2046	32		2076	27.4
	1975	28		2021	23.1		2046	29.1		2076	23.9
	1975	27.2		2021	24.5		2046	26.5		2076	32.4
	1975	30.4		2021	31.4		2046	28.8		2076	42.6
	1975	32.4		2021	36.6		2046	34		2076	45.2
	1975	31.9		2021	37.2		2046	33.1		2076	41.4
	1975	31.7		2021	35.7		2046	32		2076	32.9
	1975	32.8		2021	35.9		2046	34.6		2076	40.9
	1975	31.6		2021	35.1		2046	30.4		2076	37.8
	1975	29		2021	34		2046	32		2076	36.5
	1975	29.2		2021	25.4		2046	32.1		2076	33.6
	1975	29		2021	32.8		2046	36.4		2076	33.1
	1975	29.9		2021	33.9		2046	34.2		2076	34.4
	1975	32		2021	39		2046	34.5		2076	39.6
	1975	34.8		2021	38.1		2046	31.3		2076	38.7
	1975	30		2021	33		2046	24.8		2076	33.1
	1975	29.6		2021	34.1		2046	27.6		2076	31.4
	1975	29		2021	33.4		2046	30.5		2076	35
	1975	30		2021	30.4		2046	27.8		2076	36.8
	1975	32.6		2021	31.5		2046	32.9		2076	41.4
	1975	32.2		2021	36.2		2046	33.4		2076	43.1
	1975	31.2		2021	36		2046	32.7		2076	44.4
[truncated: 8,959 more rows]
