# Supplementary material for: Assessing rice yield responses to climate change scenarios using a crop simulation model
Source: PeerJ. 2026 Mar 12;14:e20965. doi: 10.7717/peerj.20965 (PMC12989151; doi:10.7717/peerj.20965)
Supplement: Supplemental Information 33 [file peerj-14-20965-s033.xlsx]

## Sheet: Sayfa1
MPI REFERENCE YEAR	MPI REFERENCE Tmax		MPI FUTURE YEAR	MPI FUTURE 2016-2040 Tmax		MPI FUTURE YEAR	MPI FUTURE 2041-2070 Tmax		MPI FUTURE YEAR	MPI FUTURE 2071-2098 Tmax
1970	16.4		2016	13.3		2041	14.5		1970	17.5
1970	23.8		2016	19.9		2041	22.1		1970	20.5
1970	20.9		2016	15.5		2041	18.4		1970	23
1970	22		2016	20.2		2041	20.7		1970	23.8
1970	26.5		2016	29.7		2041	28.4		1970	28.8
1970	25.8		2016	30.7		2041	28.7		1970	29
1970	24.4		2016	23.8		2041	22.8		1970	23.8
1970	25.2		2016	22.6		2041	26.2		1970	24
1970	22.4		2016	21.8		2041	17.2		1970	20.5
1970	19.3		2016	18.3		2041	15.7		1970	15
1970	16.4		2016	16.4		2041	12		1970	13.6
1970	15.3		2016	14.3		2041	12		1970	16.5
1970	17.9		2016	16.8		2041	16.4		1970	20.8
1970	19.3		2016	14.3		2041	20.7		1970	20.9
1970	14		2016	8.3		2041	11.9		1970	12.3
1970	15.2		2016	10.7		2041	13.1		1970	15.4
1970	14.6		2016	16.7		2041	16.3		1970	20.4
1970	15.6		2016	14.2		2041	14.2		1970	17.4
1970	17.7		2016	16.3		2041	20.4		1970	19.6
1970	17.8		2016	17.7		2041	19.7		1970	20.1
1970	20.2		2016	20.5		2041	25.6		1970	24.3
1970	20		2016	24.5		2041	28		1970	26.4
1970	20.2		2016	24.1		2041	25.1		1970	30.2
1970	18.3		2016	22.4		2041	22		1970	29.2
1970	17.2		2016	21.7		2041	19.1		1970	28
1970	18.6		2016	19.5		2041	17.7		1970	26.3
1970	17		2016	17.2		2041	14.3		1970	24.7
1970	19.6		2016	22.1		2041	19.7		1970	30
1970	18.7		2016	20.2		2041	19.2		1970	28.7
1970	19.1		2016	22.6		2041	20.8		1970	29.4
1970	19.4		2016	25.7		2041	25.7		1970	31
1970	19.7		2016	25.8		2041	22.6		1970	29
1970	19.2		2016	22.7		2041	18		1970	27.2
1970	12.4		2016	12.6		2041	13.3		1970	18.8
1970	10.3		2016	8		2041	8.6		1970	16.6
1970	12		2016	11		2041	6		1970	19.4
1970	17.6		2016	20.1		2041	17.2		1970	27.3
1970	15.6		2016	14		2041	10.1		1970	21.8
1970	16		2016	15.9		2041	16.8		1970	25.3
1970	16.1		2016	13.9		2041	18.8		1970	22
1970	11.5		2016	11.4		2041	17.2		1970	24.3
1970	12.7		2016	7.6		2041	13.3		1970	16.6
1970	10.7		2016	6.9		2041	5.7		1970	14.3
1970	11.3		2016	8.9		2041	14.2		1970	18.9
1970	13		2016	15		2041	15.8		1970	23.6
1970	13.8		2016	18.1		2041	17.7		1970	26.6
1970	12.3		2016	17.2		2041	18.5		1970	28.3
1970	14.7		2016	18.3		2041	18.6		1970	29.9
1970	18.7		2016	29.7		2041	31.5		1970	31.1
1970	17		2016	18		2041	25.6		1970	24.1
1970	13.1		2016	13.5		2041	16.2		1970	23
1970	20		2016	22.6		2041	23.4		1970	26.9
1970	14		2016	8		2041	11.1		1970	15.2
1970	17.9		2016	15		2041	16.7		1970	19.5
1970	17.9		2016	20.2		2041	18.3		1970	27.5
1970	18.6		2016	11.8		2041	16.6		1970	17.9
1970	22.6		2016	19.1		2041	23.9		1970	26.2
1970	17.7		2016	21.6		2041	19.5		1970	22.3
1970	11.8		2016	15.3		2041	12.8		1970	15.6
1970	17		2016	21.6		2041	18.2		1970	16.1
1970	19.8		2016	29.9		2041	26.8		1970	25.9
1970	22		2016	33		2041	29.5		1970	24.9
1970	18.7		2016	25		2041	23.4		1970	26.6
1970	19.7		2016	24.6		2041	24.3		1970	29.5
1970	21.7		2016	25		2041	27.4		1970	39
1970	20.6		2016	24.6		2041	26.6		1970	35
1970	19.2		2016	23.1		2041	28.4		1970	27.4
1970	17.8		2016	20.5		2041	22.9		1970	20.3
1970	25.9		2016	30.1		2041	31		1970	32.5
1970	20.1		2016	17.9		2041	21.7		1970	24.2
1970	18.3		2016	18.5		2041	19.9		1970	31.6
1970	13.2		2016	9.4		2041	16		1970	23.3
1970	12.3		2016	5.7		2041	12.8		1970	12
1970	15.5		2016	12.8		2041	14.3		1970	16.2
1970	17.8		2016	17.5		2041	16.9		1970	13.6
1970	20.3		2016	20.3		2041	19.7		1970	21.3
1970	19.4		2016	24.8		2041	22.1		1970	25.2
1970	21		2016	21.2		2041	22.1		1970	26
1970	21.8		2016	13.8		2041	18.7		1970	28.6
1970	22.3		2016	13.8		2041	16.9		1970	22.7
1970	24.8		2016	21.3		2041	17.7		1970	22.8
1970	25.2		2016	30.5		2041	26.4		1970	30.9
1970	25.6		2016	29.3		2041	25.4		1970	28.4
1970	25.2		2016	33.7		2041	22		1970	22.9
1970	19.2		2016	20.7		2041	17.4		1970	18.7
1970	18		2016	14.7		2041	15.2		1970	18.1
1970	19.6		2016	15.5		2041	15.3		1970	21.8
1970	23.4		2016	28.6		2041	20.2		1970	31.2
1970	24.2		2016	30.1		2041	30.5		1970	33.3
1970	18.6		2016	15.4		2041	22.8		1970	20.5
1970	20.3		2016	30.3		2041	24.1		1970	33.8
1970	22.2		2016	24.5		2041	29.1		1970	36.7
1970	18		2016	22.8		2041	31.8		1970	33.4
1970	21.4		2016	36		2041	38.5		1970	32.7
1970	22.8		2016	26.8		2041	27.7		1970	29.3
1970	22.7		2016	25.5		2041	26.9		1970	23.1
1970	23.3		2016	25.5		2041	27		1970	28
1970	22.6		2016	27		2041	34.9		1970	38.8
1970	23.5		2016	18		2041	26.7		1970	34
1970	25.1		2016	18.5		2041	22.3		1970	37.4
1970	27		2016	22.1		2041	27.6		1970	40.8
1970	22.2		2016	13.7		2041	20.3		1970	32.6
1970	22.4		2016	11.7		2041	25.9		1970	31.7
1970	19.1		2016	7.5		2041	12.8		1970	31.2
1970	15.4		2016	8.5		2041	5		1970	17
1970	15.9		2016	16.1		2041	7.9		1970	9.5
1970	13.5		2016	13.7		2041	1.4		1970	5
1970	19.5		2016	8.1		2041	7.3		1970	11
1970	19.1		2016	12.4		2041	12.7		1970	14.9
1970	17.7		2016	22.6		2041	28.1		1970	25.8
1970	22		2016	20.6		2041	35.3		1970	28.1
1970	21.1		2016	19.6		2041	24.7		1970	22.2
1970	19.4		2016	20.1		2041	19.1		1970	21.4
1970	22.3		2016	26.2		2041	30.7		1970	26.2
1970	20.8		2016	26		2041	30.4		1970	23
1970	22.4		2016	29.8		2041	26.6		1970	21.5
1970	26.7		2016	39.7		2041	35.4		1970	34.5
1970	29.6		2016	37.7		2041	36.8		1970	35.5
1970	30.7		2016	35.2		2041	43.1		1970	32.2
1970	29.3		2016	34.4		2041	40.3		1970	32.1
1970	32		2016	38.1		2041	39.7		1970	41.1
1970	34.4		2016	40.8		2041	39.4		1970	34.8
1970	34.8		2016	34.5		2041	44.4		1970	38
1970	34.7		2016	38.7		2041	39.1		1970	43.3
1970	36.7		2016	39.9		2041	43.9		1970	48.4
1970	37.6		2016	38.9		2041	41.8		1970	40.5
1970	35.2		2016	29		2041	32.2		1970	35.2
1970	32.7		2016	30.8		2041	23.4		1970	29.9
1970	31.5		2016	32.5		2041	21.5		1970	25.1
1970	28.4		2016	36.4		2041	28.3		1970	35.6
1970	25.6		2016	8.6		2041	19.5		1970	20.5
1970	27.6		2016	14.1		2041	21.3		1970	29.6
1970	28.6		2016	15.7		2041	21		1970	29.7
1970	26.1		2016	17.4		2041	24.3		1970	22.1
1970	26.4		2016	12		2041	24.2		1970	20.2
1970	26.3		2016	12.1		2041	31.3		1970	24.4
1970	25.5		2016	14		2041	32.6		1970	24.1
1970	25		2016	13.4		2041	30.2		1970	23.3
1970	25		2016	22.3		2041	25.6		1970	24.8
1970	27.3		2016	26		2041	18.1		1970	29.5
1970	29.2		2016	16.3		2041	18.2		1970	28.1
1970	28.4		2016	13.6		2041	13.6		1970	25.6
1970	29.3		2016	22.8		2041	25.7		1970	33.9
1970	31.7		2016	29.4		2041	28.4		1970	34.2
1970	30.7		2016	23.9		2041	25.4		1970	32.7
1970	30		2016	28.9		2041	30.4		1970	41.6
1970	32.3		2016	28.6		2041	23.6		1970	38.2
1970	31.2		2016	34.2		2041	24.8		1970	41.1
1970	31.4		2016	38.4		2041	31.6		1970	46.5
1970	32.8		2016	41.4		2041	35.2		1970	51.2
1970	26.8		2016	36		2041	31.9		1970	38.9
1970	27		2016	29.9		2041	32.3		1970	31.4
1970	26.4		2016	29.8		2041	40.2		1970	32
1970	26		2016	33		2041	43.4		1970	34.6
1970	29		2016	33.8		2041	45.1		1970	38
1970	28.7		2016	31.7		2041	41.4		1970	32.2
1970	30.7		2016	40.3		2041	39.9		1970	32.2
1970	29.6		2016	37.9		2041	31.4		1970	32.4
1970	29		2016	39.3		2041	28.1		1970	36.8
1970	30.2		2016	36.5		2041	32.8		1970	35.3
1970	28.6		2016	27.6		2041	32.4		1970	32.9
1970	32.7		2016	33.5		2041	39.1		1970	40
1970	34.4		2016	42.2		2041	37.1		1970	42.4
1970	33		2016	37.8		2041	36.9		1970	43.2
1970	30.6		2016	27.6		2041	34.1		1970	41.3
1970	34.4		2016	34.3		2041	37.4		1970	45.7
1970	36.9		2016	42.1		2041	43.9		1970	52.9
1970	40.7		2016	39.6		2041	36.3		1970	41.6
1970	38.1		2016	39.7		2041	34.5		1970	34.8
1970	36.1		2016	39.5		2041	31.5		1970	31.3
1970	33.9		2016	38.4		2041	27.7		1970	29.3
1970	33.4		2016	29.1		2041	23.7		1970	27.6
1970	33.5		2016	29.4		2041	25.2		1970	32.1
1970	33.8		2016	31.3		2041	30.9		1970	40.6
1970	32.1		2016	28.3		2041	24.2		1970	42.7
1970	32.8		2016	30.1		2041	29.6		1970	46.2
1970	32.4		2016	27.3		2041	27.2		1970	37.2
1970	34.1		2016	30.7		2041	29		1970	40.6
1970	33.4		2016	31.2		2041	25.7		1970	31.4
1970	31.8		2016	36		2041	31.5		1970	28.3
1970	32.8		2016	38.1		2041	43.7		1970	31.4
1970	32		2016	33.3		2041	43.1		1970	31.3
1970	32.6		2016	32.8		2041	36.4		1970	31.4
1970	32.8		2016	32.7		2041	37.7		1970	36.9
1970	31		2016	34.7		2041	36.1		1970	46.7
1970	31		2016	38.2		2041	34.5		1970	49.4
1970	33.5		2016	37		2041	33.7		1970	40.6
1970	36.3		2016	44.9		2041	43.6		1970	42.5
1970	34.3		2016	44.1		2041	45		1970	42
1970	32.7		2016	41.2		2041	43.6		1970	36.5
1970	31.9		2016	38.2		2041	39.2		1970	34.3
1970	31.3		2016	37.7		2041	46.2		1970	38.1
1970	32		2016	30.6		2041	42.4		1970	38.1
1970	32.1		2016	26.5		2041	28.4		1970	31.5
1970	33.4		2016	27.7		2041	36.5		1970	34.2
1970	34		2016	43.3		2041	38		1970	38
1970	33.9		2016	46.8		2041	39.1		1970	39.2
1970	32.8		2016	47.4		2041	36.7		1970	34.6
1970	33.6		2016	39.6		2041	34.6		1970	34.7
1970	33.3		2016	36.2		2041	35.8		1970	36.4
1970	32.9		2016	32.8		2041	34.8		1970	33.6
1970	32.8		2016	32.3		2041	36.3		1970	37.7
1970	32		2016	33.6		2041	39.1		1970	41.3
1970	32.8		2016	40.6		2041	44.5		1970	42.8
1970	31.9		2016	33.7		2041	34.8		1970	35.7
1970	32.5		2016	29.9		2041	26.5		1970	32.2
1970	33.2		2016	33.3		2041	27.5		1970	34.5
1970	30.2		2016	30.2		2041	25.5		1970	35.5
1970	32.6		2016	33.8		2041	27.6		1970	42.3
1970	32.3		2016	30.9		2041	30.1		1970	40.2
1970	33.2		2016	33		2041	40.6		1970	47.4
1970	32.8		2016	32.3		2041	44.5		1970	49.1
1970	32.7		2016	31.3		2041	44.5		1970	48.8
1970	33.7		2016	40.1		2041	48.7		1970	55.7
1970	32.4		2016	34.5		2041	44		1970	49.5
1970	32.8		2016	38.8		2041	39.5		1970	45.2
1970	31.5		2016	38.4		2041	32.9		1970	42.3
1970	32.6		2016	40.4		2041	32		1970	42.5
1970	33		2016	39.8		2041	40.2		1970	48.6
1970	32.9		2016	41.3		2041	43		1970	49
1970	34		2016	42		2041	42.9		1970	45.7
1970	32.7		2016	41.3		2041	42.2		1970	46.1
1970	33.2		2016	38.4		2041	38		1970	45.3
1970	32.6		2016	35.3		2041	34		1970	40.5
1970	33.8		2016	39.7		2041	36.9		1970	42.6
1970	34.4		2016	43.4		2041	40.2		1970	49.3
1970	36.4		2016	41.2		2041	41.9		1970	56.4
1970	35		2016	42.3		2041	40.2		1970	48
1970	34.4		2016	40.5		2041	45.6		1970	49.2
1970	34.3		2016	43.7		2041	43.9		1970	47.3
1970	36.7		2016	48.3		2041	50.1		1970	43.4
1970	35.2		2016	48.4		2041	49.7		1970	47.9
1970	34		2016	49.1		2041	49.4		1970	43.3
1970	33.8		2016	50.1		2041	40.6		1970	44.3
1970	33.7		2016	48.6		2041	36.6		1970	42.1
1970	34.1		2016	49.4		2041	39.1		1970	43.1
1970	36.2		2016	52.9		2041	40.3		1970	52.4
1970	37.1		2016	48.9		2041	40.4		1970	49.3
1970	35.1		2016	43		2041	40		1970	44.9
1970	36.3		2016	44.5		2041	44		1970	50
1970	33.7		2016	46.4		2041	43.3		1970	47.3
1970	33.1		2016	40.7		2041	45.9		1970	52.2
1970	31.7		2016	34.5		2041	46.4		1970	51.2
1970	32.6		2016	33.7		2041	45.1		1970	49.3
1970	33.3		2016	33		2041	41.7		1970	51.5
1970	33.6		2016	34.5		2041	38.6		1970	51.7
1970	33		2016	31.6		2041	36.2		1970	51.9
1970	33.6		2016	31.7		2041	33.1		1970	51.6
1970	32.9		2016	32.5		2041	33.9		1970	48.9
1970	32.2		2016	35		2041	33.9		1970	44.8
1970	30.1		2016	36.6		2041	32.3		1970	36.6
1970	31.7		2016	38.4		2041	30.5		1970	35.4
1970	33		2016	41.6		2041	28.9		1970	39.2
1970	32.4		2016	28		2041	21.6		1970	32.7
1970	32.4		2016	23.5		2041	21.4		1970	37.1
1970	32.9		2016	22		2041	22.7		1970	30.3
1970	33.2		2016	26.5		2041	30.3		1970	30.9
1970	32.7		2016	35.6		2041	29.4		1970	30.3
1970	35.4		2016	38.7		2041	35.9		1970	28.4
1970	37.7		2016	45.6		2041	44.9		1970	39.1
1970	35.7		2016	39.1		2041	41.9		1970	41.5
1970	32.9		2016	33.7		2041	39.8		1970	35.8
1970	32.3		2016	31.6		2041	41.8		1970	34.8
1970	34.1		2016	35.3		2041	47.3		1970	37.5
1970	37.2		2016	39.9		2041	53.4		1970	39.4
1970	33		2016	37		2041	46.6		1970	35.3
1970	33.9		2016	42.5		2041	45		1970	40.2
1970	31.8		2016	40.5		2041	34.9		1970	37.5
1970	30.8		2016	41.3		2041	30.5		1970	35.5
1970	31.3		2016	38.7		2041	26.7		1970	33.9
1970	32.3		2016	32.7		2041	21.7		1970	30.3
1970	31.8		2016	22.9		2041	17.1		1970	26.8
1970	32		2016	21.1		2041	16.2		1970	27
1970	30.6		2016	14.3		2041	18.8		1970	27.4
1970	31.8		2016	21.9		2041	27.1		1970	37.1
1970	30.2		2016	26.4		2041	29.6		1970	37.6
1970	31.8		2016	30		2041	33.9		1970	37.7
1970	30		2016	26.1		2041	32.4		1970	40.8
1970	29.5		2016	31.3		2041	31.8		1970	36.9
1970	22.5		2016	32		2041	27.5		1970	31
1970	22		2016	31.9		2041	27.4		1970	30.6
1970	27.9		2016	37.3		2041	35.7		1970	39.2
1970	30		2016	37.7		2041	34.4		1970	40.2
1970	32.7		2016	39.8		2041	31.2		1970	41.2
1970	31		2016	42.1		2041	27.1		1970	43.6
1970	30		2016	39.6		2041	26.1		1970	40.6
1970	30.7		2016	35.2		2041	27.4		1970	37.6
1970	33.9		2016	36.8		2041	29.4		1970	35.8
1970	32		2016	32.6		2041	29.5		1970	29.6
1970	30.7		2016	20.5		2041	23.5		1970	29.4
1970	29.6		2016	23.9		2041	21		1970	22.1
1970	29.3		2016	22.2		2041	20.9		1970	19.8
1970	28.4		2016	30.3		2041	20.1		1970	23.7
1970	31.4		2016	37.5		2041	35.1		1970	34.3
1970	26.7		2016	37		2041	26		1970	26.9
1970	27.1		2016	32.8		2041	31.6		1970	29.8
1970	27.2		2016	37.2		2041	33.7		1970	31
1970	22.6		2016	30.4		2041	28.9		1970	26.5
1970	24.1		2016	34.3		2041	33.4		1970	30.9
1970	24.3		2016	32.1		2041	34.5		1970	30
1970	26.1		2016	26.9		2041	27.8		1970	24.9
1970	25.3		2016	22.5		2041	21.5		1970	17.7
1970	26.7		2016	24.4		2041	20.4		1970	19.4
1970	28.2		2016	28		2041	22.2		1970	26
1970	29		2016	26.9		2041	23.2		1970	24.9
1970	26.2		2016	21.4		2041	19.8		1970	23.6
1970	24		2016	24.2		2041	18.4		1970	24.7
1970	23.7		2016	29.6		2041	21.6		1970	24.5
1970	24		2016	28.4		2041	21.8		1970	24
1970	24.8		2016	25.7		2041	23.5		1970	21.7
1970	25.3		2016	24.4		2041	24.7		1970	20.9
1970	24.2		2016	15.7		2041	19.2		1970	14.9
1970	25.2		2016	18.2		2041	25.1		1970	19.9
1970	24.4		2016	18.9		2041	22.1		1970	16
1970	24.4		2016	15.8		2041	21		1970	15.7
1970	24.6		2016	17.9		2041	23.5		1970	20
1970	23.8		2016	16.9		2041	21		1970	19.7
1970	22.5		2016	17		2041	20.7		1970	20.2
1970	23.3		2016	21.2		2041	25.5		1970	18.3
1970	20.3		2016	19.8		2041	23.8		1970	22.5
1970	20.9		2016	21		2041	27.2		1970	25.2
1970	20.6		2016	20.5		2041	27.3		1970	23.6
1970	21		2016	21.1		2041	25.5		1970	24.5
1970	17.5		2016	20.2		2041	24.6		1970	23
1970	19.5		2016	25.9		2041	28.9		1970	23.5
1970	14		2016	17		2041	23.1		1970	21.7
1970	19.3		2016	24		2041	29.9		1970	29.1
1970	19.7		2016	23.1		2041	30.5		1970	30.5
1970	20.8		2016	28.4		2041	29.7		1970	31
1970	22		2016	30.4		2041	27.5		1970	24.5
1970	19.9		2016	28.6		2041	23.5		1970	26
1970	22.2		2016	31.4		2041	28.3		1970	26.9
1970	18.9		2016	27.5		2041	26.6		1970	20.7
1970	21.1		2016	25.9		2041	28.4		1970	23.3
1970	19		2016	22.1		2041	21.7		1970	23.1
1970	21.2		2016	23.2		2041	22.2		1970	23.5
1970	20.4		2016	23.5		2041	23.8		1970	26.7
1970	21.5		2016	24.6		2041	22.9		1970	27.9
1970	17.9		2016	23.8		2041	22.7		1970	25.2
1970	16.2		2016	18.7		2041	21.9		1970	24.1
1970	15.9		2016	18.5		2041	19.5		1970	24.8
1970	14.4		2016	13.8		2041	16.6		1970	21.1
1970	16.5		2016	16.2		2041	15.6		1970	19.9
1970	13.4		2016	12.2		2041	10.6		1970	14.6
1970	13.7		2016	13.7		2041	9.3		1970	12.7
1970	16.7		2016	14.9		2041	10.9		1970	16.9
1970	17.7		2016	14.9		2041	11.7		1970	17.2
1970	11.4		2016	8		2041	7.8		1970	11.4
1970	10.4		2016	9		2041	2.6		1970	10.6
1970	12.8		2016	12.8		2041	15.6		1970	16.6
1970	9.5		2016	6.6		2041	4.5		1970	7.7
1970	10.8		2016	9.9		2041	6.9		1970	11.4
1970	14		2016	11.5		2041	8.9		1970	12.9
1970	16.1		2016	15		2041	16.7		1970	19.7
1970	15		2016	12.4		2041	12.8		1970	19.3
1970	9.8		2016	3.1		2041	4		1970	7.1
1970	16.7		2016	12.7		2041	16		1970	17.3
1970	16.6		2016	15.8		2041	18.8		1970	19
1970	15.6		2016	10.8		2041	13.2		1970	12.6
1970	14.2		2016	9.9		2041	10.5		1970	10.9
1970	11.4		2016	9.2		2041	9.5		1970	10.4
1970	17.8		2016	12.7		2041	14.7		1970	16
1970	18.3		2016	15.1		2041	10.5		1970	13.8
1970	18.2		2016	12.9		2041	14.6		1970	11.5
1970	17.7		2016	10.5		2041	15		1970	13.4
1971	17.1		2017	17.9		2042	17.5		1971	18.2
1971	16		2017	17.2		2042	14.5		1971	17.2
1971	16.2		2017	13.4		2042	18.6		1971	16.6
1971	14		2017	9.2		2042	10		1971	11.7
1971	10.2		2017	8.9		2042	5.4		1971	6
1971	14.8		2017	11.3		2042	9.1		1971	5.1
1971	16		2017	17		2042	16.4		1971	11.2
1971	17.7		2017	17.6		2042	10.9		1971	9.1
1971	17		2017	20.1		2042	21		1971	12.1
1971	16		2017	18.6		2042	17.1		1971	12.8
1971	18.5		2017	21.6		2042	16		1971	12.3
1971	17		2017	21.2		2042	20.5		1971	14.7
1971	13.3		2017	19		2042	16.6		1971	12.1
1971	10.7		2017	15.9		2042	12.5		1971	4.8
1971	9.6		2017	9		2042	3.6		1971	10.6
1971	8.6		2017	12.3		2042	9.6		1971	8.8
1971	12.8		2017	15.7		2042	12		1971	19.5
1971	11.9		2017	14.8		2042	12.8		1971	14.4
1971	13.2		2017	13.4		2042	12.9		1971	13.8
1971	11		2017	15.4		2042	8.2		1971	11.9
1971	8.1		2017	11.3		2042	8.5		1971	9.3
1971	13.6		2017	21.7		2042	17.5		1971	18.8
1971	16.8		2017	19.1		2042	20.2		1971	17.8
1971	15.6		2017	19.9		2042	17.7		1971	19.8
1971	12.2		2017	10.7		2042	11		1971	8.3
1971	11.8		2017	16.5		2042	9		1971	11.5
1971	15.5		2017	14.2		2042	6.5		1971	11.3
1971	15.6		2017	21.2		2042	16.9		1971	21.2
1971	16.3		2017	13.4		2042	17.1		1971	15.7
1971	18.8		2017	15.3		2042	21.6		1971	21.6
1971	17.5		2017	14.6		2042	13.4		1971	17
1971	14.9		2017	11.7		2042	9.4		1971	13.8
1971	9.7		2017	2.9		2042	7.1		1971	6.7
1971	7.8		2017	5.5		2042	6.6		1971	3.2
1971	9.4		2017	10.7		2042	9.9		1971	7.5
1971	8.2		2017	11.3		2042	10.1		1971	4.6
1971	9.8		2017	11.9		2042	17.1		1971	5.3
1971	10.5		2017	18.4		2042	22.6		1971	15.1
1971	10.5		2017	21.6		2042	21.4		1971	18.4
1971	14.1		2017	24.4		2042	19.1		1971	20
1971	15.8		2017	26.5		2042	24.5		1971	22.7
1971	17.1		2017	32		2042	26.5		1971	26.1
1971	16.1		2017	25.4		2042	24.5		1971	22.4
1971	15.7		2017	27.6		2042	20.3		1971	19.9
1971	12.8		2017	19		2042	20.3		1971	19
1971	10.8		2017	12.3		2042	10.8		1971	14.1
1971	9.8		2017	14.4		2042	15.4		1971	18.3
1971	16		2017	19		2042	22.2		1971	23.2
1971	16.2		2017	10.3		2042	21.5		1971	19
1971	16		2017	6.9		2042	21.6		1971	16.3
1971	17.2		2017	15.2		2042	26.7		1971	20.5
1971	18.9		2017	16		2042	27.8		1971	24.8
1971	17.3		2017	15.3		2042	23.1		1971	25.8
1971	16.3		2017	9.5		2042	25.6		1971	23.2
1971	17.3		2017	7.9		2042	27		1971	23.9
1971	17.7		2017	9.9		2042	27.4		1971	27.1
1971	18.4		2017	19.4		2042	30.7		1971	29
1971	15.5		2017	19.7		2042	24.5		1971	27.8
1971	15		2017	18.5		2042	25.2		1971	26.1
1971	17.7		2017	15		2042	19.4		1971	25
1971	19.1		2017	16.7		2042	22.6		1971	25.9
1971	19.8		2017	15.6		2042	28.9		1971	23.4
1971	21.6		2017	19.1		2042	33.2		1971	18.5
1971	16.3		2017	15.8		2042	30.8		1971	13
1971	18.6		2017	17.7		2042	32.5		1971	14.9
1971	17.9		2017	19.9		2042	18.2		1971	14.4
1971	16.2		2017	22.6		2042	14.6		1971	14.7
1971	21.5		2017	31.1		2042	19.5		1971	21.2
1971	22.7		2017	29.8		2042	18.9		1971	22.3
1971	22.7		2017	28.5		2042	22.1		1971	22.9
1971	22.7		2017	23.8		2042	20.1		1971	19.4
1971	21.9		2017	22.8		2042	23.9		1971	21.9
1971	14.8		2017	12.6		2042	14.1		1971	13.2
1971	17.6		2017	13.3		2042	23		1971	15.4
1971	16.3		2017	19.9		2042	24.3		1971	14.9
1971	18.6		2017	16.5		2042	18.2		1971	12.5
1971	20.3		2017	17.7		2042	17		1971	16.8
1971	22		2017	23.6		2042	22.7		1971	19
1971	21.9		2017	17		2042	21.7		1971	17.1
1971	21.3		2017	19.2		2042	17.9		1971	15.3
1971	22.7		2017	24.3		2042	17.1		1971	20.1
1971	21.7		2017	15.4		2042	19.7		1971	21.1
1971	19.2		2017	11.1		2042	12.4		1971	16.7
1971	17.7		2017	4.5		2042	11.6		1971	10.1
1971	18.9		2017	17.1		2042	23.9		1971	29.3
1971	16.6		2017	18.3		2042	21.8		1971	27.3
1971	20.2		2017	23.9		2042	26.9		1971	20.3
1971	21.7		2017	32.2		2042	33		1971	28.9
1971	21.2		2017	33.5		2042	34.6		1971	28.4
1971	23.2		2017	36.4		2042	40.8		1971	23.7
1971	26		2017	34.1		2042	38.4		1971	28.2
1971	26.7		2017	30.4		2042	29		1971	30.6
1971	22.9		2017	25.4		2042	29.4		1971	25.1
1971	22.3		2017	22.6		2042	28.5		1971	24.9
1971	22		2017	19.8		2042	26.8		1971	18.9
1971	23.8		2017	21.7		2042	27.8		1971	22.6
1971	28.6		2017	21.7		2042	24.7		1971	22.5
1971	28.6		2017	29.1		2042	26.3		1971	23.3
1971	31		2017	30.7		2042	34.1		1971	29.6
1971	26.1		2017	23.2		2042	24.5		1971	28.5
1971	21.6		2017	10.1		2042	14.3		1971	17.2
1971	22.2		2017	6.8		2042	18.1		1971	19.2
1971	25.6		2017	19.5		2042	18.3		1971	28.9
1971	29.6		2017	29.8		2042	26		1971	35.6
1971	32.6		2017	26.7		2042	30		1971	28.8
1971	25.2		2017	15		2042	15.1		1971	15
1971	20.4		2017	20.8		2042	23.9		1971	12.2
1971	24.6		2017	28.5		2042	25.5		1971	23.8
1971	30		2017	31.5		2042	32.1		1971	31.2
1971	28		2017	27.6		2042	24.8		1971	28
1971	26.4		2017	33		2042	29.4		1971	34.8
1971	26.4		2017	33.3		2042	33.2		1971	31.6
1971	24.9		2017	30.4		2042	29.6		1971	26.1
1971	24.3		2017	25.4		2042	25.9		1971	28.6
1971	24.3		2017	26.2		2042	26.3		1971	31.4
1971	23.2		2017	18.2		2042	17.7		1971	26.4
1971	28.2		2017	20.9		2042	21.1		1971	24.2
1971	24.7		2017	17.4		2042	11.1		1971	21.3
1971	22.7		2017	30.7		2042	17		1971	21.2
1971	28.8		2017	33.6		2042	21.5		1971	36.9
1971	23.7		2017	33.2		2042	28.6		1971	40.6
1971	17.2		2017	33.2		2042	27.5		1971	23.1
1971	22		2017	37.4		2042	27.6		1971	21.4
1971	24.1		2017	38.3		2042	31.6		1971	21.1
1971	24		2017	39		2042	30.4		1971	27.4
1971	22.8		2017	31.3		2042	28.5		1971	22
1971	24.4		2017	30.5		2042	25.3		1971	33.7
1971	23.1		2017	19.4		2042	16.3		1971	23.8
1971	25		2017	16.6		2042	15.3		1971	13.1
1971	24.6		2017	19.2		2042	23.7		1971	17.6
1971	25.4		2017	25.5		2042	23.8		1971	22.4
1971	24.6		2017	28.1		2042	23.9		1971	23.2
1971	25.4		2017	22.5		2042	22.1		1971	25.2
1971	23.8		2017	23.9		2042	21		1971	20.5
1971	26.2		2017	37.9		2042	37		1971	29.3
1971	31.8		2017	50.8		2042	40.9		1971	32.4
1971	33.6		2017	48.7		2042	42.1		1971	31.2
1971	30.8		2017	47.5		2042	41.2		1971	31
1971	32.4		2017	44.5		2042	40.5		1971	27.2
1971	32.6		2017	47		2042	45.2		1971	34.8
1971	33.1		2017	43.1		2042	40.5		1971	40.9
1971	32.6		2017	42.2		2042	39.5		1971	37.8
1971	33.2		2017	39.9		2042	36.5		1971	39.8
1971	35.4		2017	36		2042	35.2		1971	40.2
1971	33.6		2017	25.4		2042	37.4		1971	37.9
1971	30		2017	22.2		2042	35.1		1971	35
1971	32.6		2017	35		2042	31.2		1971	42.7
1971	30.8		2017	31.6		2042	40.8		1971	47.7
1971	28.8		2017	25.6		2042	34		1971	41.9
1971	26.6		2017	24.9		2042	29.2		1971	37.5
1971	29.3		2017	29.4		2042	37.4		1971	39.6
1971	27.2		2017	28.8		2042	36.3		1971	29.9
1971	27		2017	27.5		2042	32.6		1971	29.8
1971	28.4		2017	27.4		2042	34.8		1971	35.1
1971	31.2		2017	29.7		2042	32.9		1971	31.1
1971	34.7		2017	32.1		2042	31.7		1971	31.5
1971	36		2017	35.1		2042	34.5		1971	33.8
1971	34.4		2017	39.2		2042	36.3		1971	40.9
1971	32.2		2017	37.9		2042	38		1971	43.1
1971	34.9		2017	34.7		2042	34.5		1971	38.3
1971	24		2017	22.4		2042	26.3		1971	31.7
1971	26.8		2017	24.5		2042	28.1		1971	29.2
1971	26.8		2017	27.1		2042	25.9		1971	32.4
1971	29.4		2017	29.5		2042	28.8		1971	34.3
1971	30.7		2017	33.5		2042	33.7		1971	40.3
1971	32		2017	28.5		2042	37.7		1971	39.2
1971	33.7		2017	31.7		2042	41.1		1971	45.9
1971	35.7		2017	36.3		2042	44.7		1971	51.5
1971	35.6		2017	43.1		2042	50.1		1971	59.1
1971	33		2017	37.6		2042	48.2		1971	56.7
1971	32		2017	35.2		2042	47.9		1971	54.9
1971	29.7		2017	26.7		2042	37.1		1971	47.6
1971	30		2017	34.5		2042	35.3		1971	42.4
1971	29.5		2017	40.1		2042	30.3		1971	36
1971	32.6		2017	40.3		2042	30.5		1971	31.7
1971	33.5		2017	48.6		2042	44.7		1971	46
1971	33.5		2017	47		2042	42.8		1971	44.9
1971	33		2017	43.2		2042	40.4		1971	40.7
1971	31.6		2017	41		2042	39		1971	37.7
1971	31.6		2017	39.6		2042	35.9		1971	37.2
1971	31		2017	38.3		2042	30		1971	36
1971	30.8		2017	37.1		2042	28.4		1971	40.4
1971	32.2		2017	36.1		2042	31.7		1971	39.5
1971	33.7		2017	44.3		2042	38.1		1971	44.3
1971	31.9		2017	43.8		2042	46.7		1971	39.3
1971	32		2017	40.7		2042	41.9		1971	36.9
1971	28.2		2017	24.5		2042	23		1971	26.2
1971	31.2		2017	30.8		2042	27.2		1971	33.4
1971	31.7		2017	29.5		2042	21.3		1971	32.1
1971	32.2		2017	24.1		2042	18.8		1971	29.9
1971	31.9		2017	27.4		2042	19.4		1971	29.6
1971	32.6		2017	31.1		2042	24.4		1971	39.5
1971	32.1		2017	32.1		2042	25.1		1971	37.5
1971	33		2017	30		2042	26.2		1971	38.7
1971	34		2017	36.5		2042	31		1971	46.2
1971	33.7		2017	20.8		2042	22.8		1971	34.9
1971	32.6		2017	28.4		2042	36.3		1971	41.8
1971	31.4		2017	28.7		2042	35.7		1971	39.8
1971	30.8		2017	19.3		2042	29.6		1971	28.2
1971	31		2017	25.7		2042	29.1		1971	24.6
1971	31.9		2017	28.2		2042	29		1971	27.2
1971	32		2017	36.6		2042	36.4		1971	37.7
1971	31.6		2017	31.3		2042	33.8		1971	36.7
1971	32		2017	34.6		2042	31.4		1971	32.4
1971	32.6		2017	34		2042	37		1971	31.7
1971	33.2		2017	36.1		2042	49.1		1971	32.6
1971	32.2		2017	34.8		2042	52.9		1971	37.1
1971	32.7		2017	37.6		2042	53.4		1971	38
1971	33		2017	35.8		2042	45.6		1971	38.6
1971	33.4		2017	40.4		2042	44.7		1971	39.5
1971	32.9		2017	38.9		2042	41.6		1971	37.6
1971	33		2017	42		2042	43		1971	34.4
1971	34.9		2017	49.8		2042	49		1971	39.1
1971	35.6		2017	48.8		2042	46.1		1971	38.4
1971	34.4		2017	48.1		2042	37.2		1971	34
1971	35		2017	49.5		2042	39.5		1971	35.5
1971	35.4		2017	44.9		2042	46.9		1971	33.3
1971	34		2017	37.1		2042	37.1		1971	28.1
1971	34.6		2017	36.1		2042	34.2		1971	38
1971	32		2017	28.8		2042	35.4		1971	41
1971	33.4		2017	29.5		2042	36.9		1971	41.8
1971	33.8		2017	33.8		2042	35.5		1971	39
1971	34.6		2017	37		2042	34.5		1971	39
1971	35.1		2017	36.8		2042	37.6		1971	41.4
1971	34.7		2017	32.6		2042	38.5		1971	42.7
1971	34.3		2017	31		2042	30.7		1971	41.5
1971	34.6		2017	28.5		2042	30.4		1971	37.8
1971	34.2		2017	28.7		2042	25.4		1971	27.3
1971	34.3		2017	29.4		2042	30.9		1971	32.6
1971	34.7		2017	35.6		2042	38.1		1971	42.7
1971	34.6		2017	40.1		2042	37.8		1971	47.3
1971	35.3		2017	32.6		2042	36.3		1971	41.9
1971	35		2017	26.8		2042	29.5		1971	33.4
1971	34.7		2017	26.7		2042	32.8		1971	37.4
1971	33.8		2017	32.8		2042	39.9		1971	45.3
1971	33		2017	21.8		2042	30.6		1971	37.7
1971	31.9		2017	26.4		2042	29.2		1971	41.1
1971	32.8		2017	28.2		2042	30.6		1971	45
1971	31.2		2017	24.8		2042	28		1971	36.8
1971	32.3		2017	27.7		2042	32.5		1971	34.1
1971	33.4		2017	32.2		2042	37.6		1971	39.3
1971	33.5		2017	34.3		2042	38.1		1971	43
1971	32.9		2017	39.6		2042	38.7		1971	47.1
1971	32.4		2017	35.9		2042	33.7		1971	38.9
1971	32		2017	32.6		2042	34.7		1971	36.3
1971	33.7		2017	28.6		2042	36.6		1971	34
1971	35		2017	34.2		2042	38.8		1971	35.1
1971	32.8		2017	35.9		2042	42		1971	42
1971	32.9		2017	38.8		2042	44.1		1971	38.3
1971	34		2017	32.2		2042	42		1971	34.8
1971	33.7		2017	28.3		2042	36.8		1971	31.2
1971	35.1		2017	23.6		2042	38.8		1971	34.2
1971	34.7		2017	27.1		2042	38.3		1971	39.8
1971	34		2017	26.7		2042	34		1971	35
1971	31.9		2017	27.3		2042	30.3		1971	32.8
1971	32.2		2017	21.5		2042	26.2		1971	28.9
1971	30		2017	26.2		2042	32.4		1971	32.4
1971	31.2		2017	35.7		2042	37.7		1971	32.8
1971	32		2017	36.5		2042	40.9		1971	32.2
1971	36.3		2017	43.8		2042	48		1971	45.4
1971	40.5		2017	41.5		2042	48		1971	44.8
1971	39.2		2017	40.8		2042	50.2		1971	43.2
1971	34.7		2017	39.4		2042	45.8		1971	39.3
1971	33.6		2017	37.4		2042	36.4		1971	37.4
1971	34.4		2017	31.8		2042	31.7		1971	33.9
1971	34.6		2017	31.4		2042	33.7		1971	37.7
1971	31.9		2017	40.3		2042	42.7		1971	35.8
1971	31.6		2017	44.3		2042	47.6		1971	35.9
1971	30.9		2017	39.2		2042	45		1971	33.8
1971	31.3		2017	37.8		2042	45.1		1971	34.3
1971	32.8		2017	39.3		2042	46		1971	38.2
1971	32.8		2017	34.3		2042	36.3		1971	42.1
1971	33.1		2017	28.6		2042	29.6		1971	40.2
1971	34.6		2017	24		2042	30.9		1971	44.3
1971	31.7		2017	16.1		2042	23.8		1971	38
1971	31		2017	18.6		2042	23.7		1971	38.4
1971	30.9		2017	22.6		2042	21.9		1971	39.8
1971	30.9		2017	25.3		2042	21.6		1971	40.5
1971	30		2017	31.3		2042	22.6		1971	43
1971	31.7		2017	39.6		2042	35		1971	44.5
1971	32.6		2017	41.5		2042	40.2		1971	45.2
1971	33.7		2017	38.2		2042	36.5		1971	43
1971	34.9		2017	38.1		2042	34.8		1971	44.2
1971	33.8		2017	34.3		2042	30.5		1971	40.4
1971	34.6		2017	35.5		2042	32.9		1971	44.9
1971	32.2		2017	30		2042	35.4		1971	43.8
1971	31.2		2017	32.9		2042	32.5		1971	40.9
1971	32.8		2017	36.2		2042	41.3		1971	41.4
1971	33.5		2017	37.2		2042	38.1		1971	39.6
1971	30.6		2017	36.4		2042	33.6		1971	39.3
1971	22.4		2017	30.3		2042	18.8		1971	30
1971	25.3		2017	34.3		2042	21.6		1971	27.9
1971	22.8		2017	31.4		2042	22.7		1971	28.3
1971	23.3		2017	25		2042	21.8		1971	26.9
1971	24.4		2017	22.3		2042	23.5		1971	26.4
1971	26.7		2017	19.2		2042	25		1971	27.6
1971	29.6		2017	28.7		2042	32.5		1971	31.4
1971	28.6		2017	27.5		2042	31.9		1971	26.9
1971	33		2017	27.1		2042	31		1971	31.2
1971	26.3		2017	25.3		2042	27.8		1971	27.8
1971	24.7		2017	22.6		2042	27.8		1971	24.3
1971	24.8		2017	24.4		2042	27.1		1971	28.3
1971	25		2017	21.5		2042	27.1		1971	29
1971	25.6		2017	19.6		2042	29.2		1971	30.8
1971	26.4		2017	19.2		2042	28.4		1971	28.9
1971	27.6		2017	22.4		2042	26.7		1971	30.6
1971	24.2		2017	14		2042	20.1		1971	24.3
1971	25.9		2017	15.6		2042	21.6		1971	28.2
1971	19.6		2017	13.2		2042	19.2		1971	24.9
1971	22.2		2017	22.9		2042	22.2		1971	32.9
1971	23.5		2017	25.7		2042	24.6		1971	34.4
1971	23.7		2017	25		2042	25.3		1971	33.5
1971	21.8		2017	25.3		2042	22.6		1971	32
1971	24.4		2017	32.3		2042	27.8		1971	34
1971	26.2		2017	37.1		2042	33.4		1971	35.8
1971	26.7		2017	36.7		2042	34.9		1971	37.3
1971	25.5		2017	37.3		2042	32.8		1971	37.3
1971	18.2		2017	21.4		2042	21		1971	27
1971	20.3		2017	25.8		2042	22.1		1971	28.4
1971	21.7		2017	28.9		2042	26.6		1971	33.7
1971	23.7		2017	26.9		2042	28		1971	29.2
1971	23.5		2017	26.5		2042	28.3		1971	29
1971	23.8		2017	24.8		2042	29.8		1971	28.9
1971	22.7		2017	23		2042	24.4		1971	22.9
1971	23.2		2017	25		2042	26		1971	24.1
1971	23.4		2017	27.8		2042	23.8		1971	24.9
1971	24		2017	26.1		2042	26.2		1971	26.5
1971	25.3		2017	24.5		2042	29		1971	26.4
1971	21		2017	26.8		2042	25		1971	25
1971	20.3		2017	31.1		2042	27.1		1971	26.8
1971	19.5		2017	29.4		2042	24.7		1971	25.3
1971	19.3		2017	27.5		2042	23.6		1971	25
1971	15		2017	19.7		2042	22.2		1971	17.4
1971	16.6		2017	19.8		2042	26		1971	21.6
1971	18.6		2017	24.3		2042	31.7		1971	25.9
1971	19		2017	23.5		2042	30.6		1971	24.5
1971	19.6		2017	20.1		2042	27.5		1971	24.1
1971	15.8		2017	16.2		2042	21.5		1971	22
1971	20.4		2017	20.2		2042	21.7		1971	26.6
1971	20.6		2017	16.4		2042	18.5		1971	22.1
1971	21.2		2017	20.2		2042	22.4		1971	21.8
1971	20.6		2017	19		2042	23.7		1971	23
1971	20.7		2017	22.8		2042	23.7		1971	22.9
1971	21.4		2017	22		2042	27.1		1971	27.9
1971	19.9		2017	21.7		2042	24.9		1971	22.8
1971	22.1		2017	21.3		2042	26.7		1971	23.7
1971	21.6		2017	18.7		2042	21.6		1971	17.5
1971	20.6		2017	19.3		2042	19.7		1971	15.5
1971	20.1		2017	19.2		2042	20.1		1971	19.7
1971	21		2017	23.4		2042	24.8		1971	23.3
1971	21.3		2017	27.5		2042	27.4		1971	25.7
1971	20.8		2017	26.3		2042	27.6		1971	22
1971	20.8		2017	27.4		2042	25.7		1971	22.1
1971	19.8		2017	26.8		2042	24		1971	26
1971	18.7		2017	22		2042	15.3		1971	20.1
1971	10.7		2017	12.8		2042	7.3		1971	11.6
1971	14.4		2017	19.1		2042	11.9		1971	16.2
1971	15.7		2017	14.1		2042	11.1		1971	15.9
1971	16.7		2017	22.3		2042	21.7		1971	22.8
1971	17.6		2017	18		2042	15		1971	15.9
1971	16.8		2017	16.5		2042	17.5		1971	21.5
1971	16.7		2017	16.6		2042	15.9		1971	23.1
1971	15.6		2017	13.7		2042	21.8		1971	23
1971	12.6		2017	9.6		2042	12.3		1971	9.9
1971	14.4		2017	17		2042	16.1		1971	16.5
1972	14		2018	12.1		2043	11.5		1972	9.1
1972	14.7		2018	16.7		2043	12.1		1972	11.6
1972	17.7		2018	20.2		2043	13.8		1972	15.6
1972	19.8		2018	24		2043	21.5		1972	21.5
1972	21.2		2018	27.8		2043	28.4		1972	24.9
1972	22		2018	33.2		2043	28.4		1972	27.6
1972	20.7		2018	24.5		2043	19.1		1972	18
1972	18.4		2018	22.2		2043	16.2		1972	15.6
1972	20.1		2018	28.1		2043	22.4		1972	19.9
1972	19.8		2018	29.2		2043	21.7		1972	17.8
1972	18.2		2018	23.1		2043	20.8		1972	20.3
1972	16.9		2018	22.2		2043	20.9		1972	19.3
1972	13.8		2018	21.5		2043	21.4		1972	14.9
1972	8.6		2018	9		2043	12.1		1972	6.4
1972	8.2		2018	10.2		2043	10.9		1972	10.8
1972	8.4		2018	12.5		2043	16.7		1972	11.9
1972	11		2018	18		2043	16.8		1972	18.1
1972	11.1		2018	17		2043	15.9		1972	19
1972	12.4		2018	20.1		2043	12		1972	14.1
1972	17.2		2018	18.8		2043	18.7		1972	22.8
1972	17.1		2018	21.9		2043	18.5		1972	20.1
1972	15.1		2018	25.1		2043	21		1972	23.5
1972	18.4		2018	25.4		2043	16.2		1972	23
1972	19.4		2018	29		2043	17.1		1972	24
1972	20		2018	24.3		2043	13		1972	21.1
1972	18.3		2018	21.8		2043	16.1		1972	18.1
1972	17.9		2018	19.2		2043	17.2		1972	15.8
1972	13		2018	15.3		2043	14.6		1972	12.6
1972	14.2		2018	14.8		2043	11.9		1972	11.6
1972	11.7		2018	13.2		2043	8.5		1972	9.1
1972	19.4		2018	24.8		2043	19		1972	19.2
1972	15.6		2018	14.8		2043	13.7		1972	12.7
1972	16.2		2018	12.7		2043	17.4		1972	11
1972	16.3		2018	14.2		2043	17.2		1972	14.8
1972	18.8		2018	17.7		2043	17.4		1972	18.8
1972	20.4		2018	18.9		2043	22.5		1972	22
1972	19.2		2018	14.9		2043	14.9		1972	16.8
1972	18.4		2018	20.4		2043	15.1		1972	18.8
1972	18.7		2018	18.7		2043	15.9		1972	20.2
1972	18.7		2018	20.7		2043	17.4		1972	15.2
1972	19.5		2018	24.3		2043	18.5		1972	17.2
1972	18.6		2018	23.4		2043	21		1972	16.1
1972	20.4		2018	24.1		2043	25.5		1972	20.4
1972	22.3		2018	24.5		2043	26.7		1972	22.8
1972	22.7		2018	21.8		2043	25.9		1972	18.6
1972	16.8		2018	24.6		2043	24.5		1972	19.2
1972	19.4		2018	25.4		2043	26.1		1972	19.9
1972	23		2018	26.3		2043	22.7		1972	26.5
1972	23.3		2018	26.8		2043	23.9		1972	26.3
1972	22		2018	27.5		2043	23.9		1972	25.3
1972	21.3		2018	21.3		2043	20.2		1972	23.5
1972	22.6		2018	26.8		2043	26.6		1972	21.9
1972	18.2		2018	26.1		2043	21.7		1972	24.9
1972	18		2018	20.7		2043	15.1		1972	19.8
1972	16.2		2018	20.3		2043	13.7		1972	18.9
1972	10.9		2018	19.7		2043	8.4		1972	17
1972	17.8		2018	22.2		2043	11.8		1972	22.1
1972	18.2		2018	18.8		2043	11.8		1972	24.4
1972	20.2		2018	19.1		2043	17.6		1972	27.7
1972	22.2		2018	22.1		2043	28.4		1972	29.6
1972	17		2018	18.7		2043	22.3		1972	27.6
1972	14.2		2018	14.8		2043	15.1		1972	20.6
1972	14.1		2018	18.1		2043	14.7		1972	23.5
1972	14.8		2018	12.9		2043	13		1972	21.7
1972	14.2		2018	10.7		2043	13.7		1972	21.8
1972	10.8		2018	8.2		2043	12.5		1972	21.1
1972	9.5		2018	8.5		2043	5.9		1972	23.3
1972	16.7		2018	20.1		2043	14		1972	24.9
1972	18.7		2018	28.9		2043	20		1972	28.4
1972	22.1		2018	23.8		2043	16.8		1972	19.3
1972	22		2018	20.2		2043	15.4		1972	23.1
1972	15.2		2018	7.8		2043	7.5		1972	9.2
1972	22.4		2018	19.7		2043	14		1972	14.7
1972	26.3		2018	23		2043	18.3		1972	19.9
1972	20.6		2018	13.7		2043	9.2		1972	9.5
1972	21.3		2018	14.9		2043	10.7		1972	7.2
1972	20.6		2018	11.1		2043	14.7		1972	13.1
1972	20.3		2018	14.4		2043	23.9		1972	20.3
1972	24.1		2018	21.7		2043	23.5		1972	26.2
1972	20.6		2018	16.3		2043	16		1972	19.6
1972	16.8		2018	19.6		2043	14.2		1972	19.7
1972	17.3		2018	20.7		2043	13.9		1972	18
1972	19.3		2018	24.2		2043	14.9		1972	25
1972	19.9		2018	26.9		2043	19.6		1972	26.8
1972	21.6		2018	25.2		2043	26.6		1972	25.4
1972	26		2018	24.9		2043	29.7		1972	26.7
1972	27.2		2018	22.3		2043	28.9		1972	25.8
1972	26.2		2018	18.7		2043	26.9		1972	24
1972	24.7		2018	22.7		2043	19.8		1972	24.3
1972	23.9		2018	26.5		2043	15.9		1972	30.2
1972	21.7		2018	20		2043	10.4		1972	27.5
1972	21		2018	21.9		2043	13.1		1972	26.5
1972	22.7		2018	22.4		2043	12.1		1972	20.2
1972	22.2		2018	24.6		2043	16.4		1972	15.5
1972	21.6		2018	15.2		2043	13.4		1972	14.9
1972	23		2018	11.7		2043	13.9		1972	8.5
1972	26.7		2018	23.7		2043	16.9		1972	18
1972	19.1		2018	31.1		2043	17.1		1972	24.8
1972	20.4		2018	25.5		2043	20.5		1972	23.2
1972	23.5		2018	27.2		2043	23.1		1972	22.4
1972	26.3		2018	40		2043	31.3		1972	32.2
1972	27.2		2018	40.9		2043	34		1972	33.6
1972	28.7		2018	34.2		2043	31		1972	38.8
1972	30.2		2018	35.4		2043	41.7		1972	45.8
1972	24.7		2018	26.9		2043	25.7		1972	39.7
1972	22.3		2018	28.9		2043	22.2		1972	36.2
1972	22		2018	21.4		2043	20		1972	32.3
1972	21		2018	18.5		2043	20.9		1972	25.3
1972	19.8		2018	20.7		2043	20.4		1972	22.2
1972	19		2018	16.1		2043	13		1972	19.2
1972	17.7		2018	9.4		2043	8.6		1972	9.1
1972	22.2		2018	9.5		2043	14.1		1972	13.9
1972	22.3		2018	7.4		2043	16.4		1972	16.8
1972	23.6		2018	8.9		2043	19.8		1972	10.4
1972	26.4		2018	12.8		2043	22.1		1972	14.5
1972	29.6		2018	22.8		2043	28.7		1972	20
1972	21.7		2018	12		2043	28		1972	16.2
1972	23.2		2018	14.5		2043	22.7		1972	17.5
1972	23		2018	18.1		2043	19.4		1972	21.9
1972	24.6		2018	26.3		2043	27.7		1972	29
1972	25.7		2018	25.7		2043	27.1		1972	32.5
1972	23.5		2018	28		2043	18.6		1972	22.5
1972	28.6		2018	29		2043	22.2		1972	26.5
1972	28.4		2018	38.4		2043	26.8		1972	31
1972	29.3		2018	39.8		2043	27.8		1972	28.6
1972	28.3		2018	41.3		2043	32		1972	38.9
1972	30.2		2018	41.8		2043	34.2		1972	39.7
1972	35.1		2018	49.7		2043	48.6		1972	54.3
1972	37.2		2018	51.3		2043	41.3		1972	52.9
1972	36.4		2018	46		2043	30.7		1972	48.9
1972	30		2018	36.1		2043	32.6		1972	36.9
1972	29.2		2018	40.3		2043	29.9		1972	31.5
1972	26.9		2018	36.5		2043	25		1972	27.2
1972	26.2		2018	32.9		2043	27.5		1972	30.3
1972	27.7		2018	35		2043	29.4		1972	37.3
1972	25.3		2018	31.1		2043	28.9		1972	25.4
1972	21.5		2018	24.2		2043	19.8		1972	18.4
1972	24.4		2018	32.5		2043	27.7		1972	25.5
1972	25.5		2018	35.2		2043	27.6		1972	31.1
1972	28.7		2018	33.8		2043	27.9		1972	27.8
1972	29.2		2018	23.4		2043	30.4		1972	22.4
1972	31.6		2018	23.5		2043	37.6		1972	32
1972	33.7		2018	34.4		2043	43.9		1972	44.8
1972	34.2		2018	35.5		2043	44.6		1972	49.8
1972	32.6		2018	37.4		2043	38.3		1972	53.9
1972	32.8		2018	32.1		2043	45.4		1972	55.4
1972	30.2		2018	34.5		2043	45.1		1972	51.5
1972	27.7		2018	27		2043	39.5		1972	45.2
1972	28.2		2018	30.4		2043	43.6		1972	46.4
1972	27		2018	35.5		2043	44.4		1972	41.8
1972	26.4		2018	33.9		2043	41.1		1972	34.8
1972	25.7		2018	27.7		2043	37.6		1972	25.6
1972	28.2		2018	26.2		2043	36.8		1972	25.9
1972	27.8		2018	18.3		2043	28.1		1972	24.6
1972	29.3		2018	22.8		2043	23.5		1972	22.9
1972	32.2		2018	19.9		2043	25		1972	24.8
1972	34.5		2018	29.8		2043	35.4		1972	45.5
1972	35.1		2018	29.7		2043	33.8		1972	43.2
1972	35.2		2018	35.6		2043	36.6		1972	42.4
1972	34.4		2018	36.6		2043	37.2		1972	46
1972	33.3		2018	38.5		2043	38.2		1972	42.2
1972	30.6		2018	35.5		2043	33.2		1972	37.3
1972	29.4		2018	34.5		2043	31.5		1972	34.3
1972	26.1		2018	33.2		2043	27.2		1972	29.8
1972	29.7		2018	31.6		2043	29.2		1972	28.8
1972	30.8		2018	32.1		2043	30.9		1972	28.7
1972	29.6		2018	33.1		2043	29.9		1972	29.4
1972	27.9		2018	26.5		2043	21		1972	23.4
1972	28.3		2018	29.4		2043	20		1972	28.6
1972	28.2		2018	30.5		2043	29		1972	29.8
1972	29.6		2018	27.4		2043	32.8		1972	36.9
1972	29.2		2018	32		2043	33.6		1972	40.2
1972	33		2018	36.4		2043	31.6		1972	38.6
1972	34		2018	38.2		2043	30.5		1972	36.7
1972	35.6		2018	41.9		2043	44.8		1972	42.6
1972	37.7		2018	49.1		2043	46.6		1972	51.2
1972	36.5		2018	44		2043	38		1972	42.9
1972	32.2		2018	33.7		2043	31.5		1972	34.2
1972	33.7		2018	31.3		2043	32.7		1972	32.8
1972	34.5		2018	37		2043	37.8		1972	43.3
1972	35		2018	44.6		2043	45		1972	44.3
1972	34.4		2018	32		2043	40.6		1972	38.2
1972	34		2018	27.3		2043	34.8		1972	34.8
1972	34		2018	38		2043	42.5		1972	41.7
1972	31.8		2018	39.7		2043	45.2		1972	48.6
1972	31.3		2018	36.7		2043	37.8		1972	42.7
1972	31.3		2018	29.9		2043	31.7		1972	29.8
1972	32.2		2018	30.7		2043	38.3		1972	31.7
1972	32.5		2018	27.9		2043	30.7		1972	34.7
1972	33.8		2018	22.3		2043	31.1		1972	37.2
1972	33.6		2018	36.3		2043	35		1972	38.2
1972	33.6		2018	40.2		2043	35.6		1972	41.2
1972	33.1		2018	41		2043	40		1972	38.9
1972	31.7		2018	39.6		2043	40.2		1972	33
1972	31.5		2018	36.2		2043	35.7		1972	34.1
1972	32.6		2018	34.4		2043	29.1		1972	44.9
1972	32.7		2018	38.1		2043	31		1972	47.7
1972	35		2018	48.6		2043	38.5		1972	54.6
1972	38.3		2018	51.5		2043	43.1		1972	60.1
1972	37.3		2018	41.7		2043	36.8		1972	52.1
1972	38.8		2018	32		2043	30.7		1972	36.8
1972	37.8		2018	27.5		2043	28.5		1972	34.4
1972	36.1		2018	21.9		2043	28.4		1972	30.9
1972	37		2018	25.4		2043	31.9		1972	32
1972	35.1		2018	27.4		2043	31.7		1972	32.3
1972	35		2018	28.9		2043	33.2		1972	27.5
1972	33.7		2018	35.2		2043	39.1		1972	33.4
1972	35		2018	40.7		2043	41		1972	37.8
1972	33.8		2018	37		2043	47.2		1972	41.1
1972	33.2		2018	29.7		2043	35.8		1972	42.7
1972	34.4		2018	37.3		2043	41		1972	51.8
1972	33.2		2018	40.4		2043	43		1972	52.4
1972	33.6		2018	31.2		2043	42.3		1972	41.7
1972	34		2018	31.3		2043	39.1		1972	33.7
1972	33.1		2018	32.8		2043	37.4		1972	31.9
1972	33.5		2018	31.8		2043	40.3		1972	30.1
1972	34.3		2018	29.4		2043	41.3		1972	30.7
1972	34.5		2018	33.2		2043	45.4		1972	40
1972	34.3		2018	33.7		2043	39.9		1972	36.8
1972	33.8		2018	30.6		2043	30.5		1972	34.1
1972	34.3		2018	30.8		2043	33.5		1972	39.4
1972	35.6		2018	36.8		2043	35.6		1972	44.7
1972	36.1		2018	36.7		2043	43.1		1972	43.4
1972	36.6		2018	34.8		2043	44		1972	43.6
1972	37.2		2018	43.3		2043	44.9		1972	47
1972	34.8		2018	38.7		2043	38.3		1972	47.3
1972	34		2018	43.5		2043	38		1972	47.1
1972	33.5		2018	42.2		2043	35		1972	41.4
1972	33.7		2018	38.3		2043	30		1972	32.2
1972	32.8		2018	41.3		2043	29.7		1972	35.6
1972	32.7		2018	39		2043	30.7		1972	34.1
1972	33.2		2018	32.9		2043	26.7		1972	31.6
1972	32.2		2018	32.3		2043	33.1		1972	33.3
1972	33.3		2018	30.8		2043	36.3		1972	36
1972	33.7		2018	30.1		2043	38.5		1972	37.1
1972	34.1		2018	28.8		2043	31.6		1972	34
1972	34.7		2018	34		2043	34.3		1972	39.9
1972	35.8		2018	40.1		2043	41.1		1972	45.2
1972	34.8		2018	37.6		2043	40.1		1972	39.5
1972	33.8		2018	34.7		2043	39.5		1972	36.9
1972	36		2018	36.3		2043	41.4		1972	42.4
1972	34.2		2018	36.6		2043	40.4		1972	41.2
1972	33.7		2018	32.6		2043	35.5		1972	39.7
1972	32.4		2018	31.8		2043	36.9		1972	34.8
1972	32.6		2018	35.9		2043	44.5		1972	36.3
1972	33.2		2018	40.4		2043	46.8		1972	38.4
1972	33.3		2018	36.2		2043	39.6		1972	33.7
1972	33.2		2018	32.4		2043	27.9		1972	27.4
1972	36.1		2018	36.5		2043	32.4		1972	36.1
1972	36		2018	37.5		2043	39		1972	46.9
1972	33.3		2018	34.6		2043	49		1972	47.5
1972	33.1		2018	30.6		2043	44.6		1972	41.4
1972	33.2		2018	25.4		2043	36.3		1972	39.4
1972	32		2018	32.1		2043	33.5		1972	43.8
1972	31.3		2018	32		2043	33.6		1972	42.8
1972	33		2018	29		2043	30.6		1972	39
1972	32.9		2018	26.4		2043	34.5		1972	34.1
1972	32.6		2018	29		2043	36.5		1972	34.9
1972	33.6		2018	30.3		2043	37.3		1972	36.6
1972	34.2		2018	27.9		2043	36.2		1972	31.3
1972	33.8		2018	25.3		2043	34.8		1972	30.3
1972	33		2018	23.8		2043	31.5		1972	27.6
1972	32.7		2018	26.3		2043	32.1		1972	29.2
1972	33.2		2018	31.3		2043	35		1972	33.1
1972	33.5		2018	37		2043	41.4		1972	40.8
1972	32.6		2018	34.6		2043	36.9		1972	43.7
1972	34.1		2018	36.1		2043	37.6		1972	42
1972	38.5		2018	42		2043	43.4		1972	45.6
1972	39.8		2018	39.5		2043	40.3		1972	46
1972	40.2		2018	43.2		2043	48.5		1972	52.8
1972	39.1		2018	35.5		2043	38.1		1972	44.9
1972	36.3		2018	35.3		2043	41.4		1972	42
1972	34.9		2018	31.9		2043	44.3		1972	41.3
1972	34.2		2018	26.9		2043	45.8		1972	38
1972	32.1		2018	30.2		2043	44.1		1972	39.1
1972	33		2018	39		2043	42.2		1972	45.9
1972	34.3		2018	44.2		2043	46.3		1972	50.6
1972	34		2018	44.6		2043	41.5		1972	46.3
1972	29.4		2018	34.7		2043	29.7		1972	33.8
1972	30.5		2018	34.3		2043	29.2		1972	37.9
1972	28.7		2018	27.3		2043	23.4		1972	31.4
1972	27.2		2018	25.6		2043	25.7		1972	35.1
1972	28.2		2018	34.6		2043	29.1		1972	40.2
1972	28.8		2018	33.5		2043	30.3		1972	37
1972	29.7		2018	33.9		2043	30.2		1972	41.4
1972	27.8		2018	32.9		2043	30.1		1972	38.7
1972	28.7		2018	35.9		2043	32.4		1972	34.2
1972	29.3		2018	41.5		2043	30.4		1972	28.2
1972	33		2018	49.4		2043	32.9		1972	37.9
1972	31.9		2018	46.8		2043	31		1972	39.9
1972	30.6		2018	42.1		2043	26.1		1972	38.1
1972	32.6		2018	44.4		2043	30.9		1972	43.1
1972	32.3		2018	36		2043	23		1972	35.7
1972	33.2		2018	33.1		2043	25.3		1972	34.3
1972	36.3		2018	38.4		2043	33.9		1972	34.9
1972	36.7		2018	40.7		2043	34.9		1972	29.5
1972	35.5		2018	37.5		2043	38.7		1972	29.7
1972	29.8		2018	34.2		2043	37		1972	26.1
1972	29		2018	36		2043	35.7		1972	29.2
1972	29.7		2018	41.3		2043	37.9		1972	35.8
1972	27.2		2018	32		2043	24.1		1972	32.5
1972	27.3		2018	30.3		2043	21.7		1972	28.4
1972	25.7		2018	31.6		2043	22.3		1972	29.1
1972	24.4		2018	28.8		2043	22.3		1972	25.5
1972	18.9		2018	22.7		2043	18.5		1972	17.3
1972	22.6		2018	25.6		2043	19.9		1972	18.1
1972	19.1		2018	22.6		2043	16.3		1972	18.5
1972	18.2		2018	18.8		2043	11.3		1972	18.1
1972	14.3		2018	18.6		2043	11.7		1972	15.5
1972	17.7		2018	20.8		2043	15.2		1972	18.7
1972	19.8		2018	21.9		2043	12.8		1972	23
1972	22		2018	23.8		2043	14.6		1972	24.2
1972	22.9		2018	25.3		2043	17.1		1972	21.9
1972	26.2		2018	25.6		2043	20.2		1972	20.5
1972	26.4		2018	27.1		2043	18.6		1972	28.3
1972	25.7		2018	29.7		2043	24.4		1972	34
1972	23.6		2018	31.8		2043	22.5		1972	29.4
1972	18.9		2018	26.1		2043	15.6		1972	16.5
1972	22.7		2018	33.7		2043	21.5		1972	24.5
1972	16.1		2018	22.8		2043	12		1972	16.6
1972	22.2		2018	28.6		2043	20		1972	24.8
1972	22.4		2018	27		2043	20		1972	23.6
1972	22.2		2018	28		2043	22.8		1972	26.8
1972	18.4		2018	24.9		2043	19.8		1972	20.8
1972	20.1		2018	24.8		2043	17.7		1972	21.7
1972	20.1		2018	23.3		2043	13.8		1972	22.2
1972	12.5		2018	15		2043	10.9		1972	16.5
1972	12.3		2018	18.1		2043	13		1972	17.6
1972	13.9		2018	17.2		2043	15		1972	22.3
1972	16.3		2018	19.3		2043	16.4		1972	20.3
1972	13.9		2018	17		2043	16.4		1972	19.3
1972	16.2		2018	16.2		2043	14.8		1972	16.3
1972	16.4		2018	19.3		2043	14.9		1972	19
1972	16.3		2018	19.3		2043	17.3		1972	21.9
1972	17		2018	22.1		2043	19.9		1972	21.6
1972	15		2018	18.9		2043	15.4		1972	17.6
1972	19.8		2018	26.6		2043	21.1		1972	25.9
1972	21.6		2018	30.6		2043	29.2		1972	31
1972	21		2018	25.2		2043	30.3		1972	32.1
1972	20.8		2018	22		2043	26.7		1972	32.1
1972	19.8		2018	17.1		2043	17.1		1972	23.4
1972	16.8		2018	19.9		2043	17.2		1972	19.6
1972	18.3		2018	25.3		2043	24.8		1972	25.3
1972	19.3		2018	23.2		2043	23.7		1972	24
1972	19.4		2018	24.6		2043	20.5		1972	26
1972	19.5		2018	19.8		2043	19.8		1972	23.7
1972	19.8		2018	22.4		2043	19.3		1972	33
1972	16.2		2018	16.5		2043	14.9		1972	23.8
1972	15.8		2018	15		2043	12.8		1972	21.4
1972	13.4		2018	10.3		2043	9.9		1972	16.3
1972	11.1		2018	11.8		2043	10.3		1972	16.7
1972	10.6		2018	12.4		2043	11.1		1972	17.7
1972	13.6		2018	16.9		2043	13.7		1972	19.1
1972	15.5		2018	20.2		2043	15.8		1972	22.9
1972	19.8		2018	21.8		2043	18.1		1972	20.7
1972	15.3		2018	20.4		2043	15.5		1972	22.7
1972	18.4		2018	21.7		2043	20.6		1972	21.8
1972	19.3		2018	23.1		2043	26.4		1972	23.3
1972	20.3		2018	26.8		2043	26.1		1972	25.8
1972	18.2		2018	23.7		2043	25		1972	22.2
1972	18.7		2018	20.4		2043	25.6		1972	19.2
1972	19.6		2018	20.7		2043	23.5		1972	17.4
1972	19.6		2018	17.5		2043	21.3		1972	20.1
1972	18.7		2018	15.2		2043	20.2		1972	22.9
1972	11.8		2018	14.4		2043	16.6		1972	14
1972	17		2018	19		2044	22.7		1972	23.7
1973	18.6		2019	19.3		2044	26.5		1973	21.1
1973	18.8		2019	18.4		2044	20.7		1973	17.2
1973	17.3		2019	22.6		2044	22.4		1973	19.9
1973	17.3		2019	10.2		2044	14.2		1973	13.7
1973	16.3		2019	16.7		2044	17.1		1973	19.9
1973	14.2		2019	15.7		2044	17.5		1973	19.5
1973	16.5		2019	22.2		2044	17		1973	19.1
1973	14.4		2019	13.4		2044	11.3		1973	15.2
1973	16.2		2019	17.8		2044	14.8		1973	16.3
1973	15.7		2019	16.3		2044	14.1		1973	14.7
1973	16.3		2019	20.4		2044	23.3		1973	18.6
1973	14.7		2019	14.3		2044	17.7		1973	14
1973	14		2019	11.9		2044	15.6		1973	10.3
1973	12		2019	17.6		2044	22		1973	11.9
1973	13.2		2019	18.2		2044	20.4		1973	14.4
1973	8.8		2019	7.6		2044	9.1		1973	4.9
1973	8.4		2019	8.2		2044	8.2		1973	5.8
1973	14.3		2019	15.2		2044	16.1		1973	13.6
1973	9		2019	12.3		2044	15.1		1973	8.6
1973	9.2		2019	9.9		2044	13.5		1973	10
1973	11.2		2019	8.9		2044	10.3		1973	8.1
1973	8.8		2019	7.4		2044	8.3		1973	6.9
1973	11.7		2019	14.3		2044	13.1		1973	12.5
1973	13.6		2019	17		2044	18		1973	18
1973	14.3		2019	15.6		2044	14.3		1973	12.8
1973	13.6		2019	17.7		2044	12.6		1973	10.5
1973	12.7		2019	12.9		2044	9.8		1973	8.2
1973	16.7		2019	16.9		2044	13.5		1973	16
1973	16.3		2019	18.1		2044	16.5		1973	21.5
1973	17.1		2019	14.1		2044	6		1973	18.9
1973	10.2		2019	5.4		2044	-2.3		1973	12.6
1973	15.1		2019	10		2044	6.6		1973	21
1973	15.6		2019	18.2		2044	16.8		1973	21.3
1973	16.6		2019	15.5		2044	17.5		1973	14.3
1973	17		2019	19.5		2044	18.6		1973	16.4
1973	16.3		2019	16.6		2044	18.4		1973	17.7
1973	16.8		2019	14.1		2044	16.5		1973	14.4
1973	18.3		2019	22.1		2044	26.7		1973	21.9
1973	17.5		2019	16.1		2044	23.7		1973	13.9
1973	19.3		2019	23.7		2044	25.6		1973	16.2
1973	17.7		2019	14.8		2044	19.8		1973	17
1973	19.5		2019	20.3		2044	24.8		1973	25.6
1973	18.2		2019	22.5		2044	25.3		1973	21.2
1973	18		2019	19.3		2044	19.9		1973	19.7
1973	17.5		2019	20.8		2044	23.9		1973	22.9
1973	19.4		2019	20.1		2044	23.8		1973	22
1973	17.5		2019	17.4		2044	25.8		1973	24.4
1973	20.4		2019	16.2		2044	25.1		1973	27
1973	20.3		2019	14.1		2044	20.7		1973	21.4
1973	21		2019	14.3		2044	18.4		1973	18.4
1973	19.7		2019	16.9		2044	18.5		1973	21
1973	17.9		2019	16.5		2044	15.1		1973	16.8
1973	19.5		2019	17.6		2044	19.7		1973	20.5
1973	19.7		2019	13.9		2044	19		1973	20
1973	13.8		2019	6.1		2044	11		1973	9.2
1973	13.9		2019	6		2044	11.7		1973	7
1973	14.2		2019	6.4		2044	17.3		1973	9.8
1973	16.7		2019	17.6		2044	27.4		1973	21.6
1973	12.5		2019	13.4		2044	18.2		1973	17.1
1973	17.7		2019	20.8		2044	25.6		1973	20.3
1973	13.2		2019	17		2044	15.1		1973	17.4
1973	13		2019	17.1		2044	14.6		1973	19
1973	17.2		2019	17.9		2044	20.8		1973	20.9
1973	19.7		2019	21.4		2044	25.8		1973	23
1973	20.6		2019	21.7		2044	25.2		1973	21.7
1973	21.1		2019	24.7		2044	29.2		1973	25.3
1973	21.6		2019	27.5		2044	23.4		1973	24.6
1973	21.2		2019	27.8		2044	22.5		1973	20.5
1973	20.7		2019	19		2044	18		1973	17.1
1973	22.7		2019	28.6		2044	20.4		1973	23.6
1973	20.7		2019	21.4		2044	18.7		1973	20.6
1973	24.4		2019	30.2		2044	23.6		1973	24.4
1973	24.5		2019	31.2		2044	34.3		1973	27.8
1973	22		2019	32.2		2044	32.2		1973	28.2
1973	20		2019	26.3		2044	30.5		1973	22.4
1973	18.4		2019	22.1		2044	29.2		1973	22.4
1973	20		2019	19.6		2044	26.5		1973	19.6
1973	23		2019	19.9		2044	26.7		1973	21.6
1973	23.5		2019	17.6		2044	24		1973	17.5
1973	18.8		2019	15.4		2044	21.7		1973	17.7
1973	20.5		2019	21.6		2044	28.1		1973	25.7
1973	23.5		2019	18.4		2044	31.4		1973	27.9
1973	23		2019	22.7		2044	34.3		1973	26.3
1973	23.6		2019	19.8		2044	21.4		1973	22.2
1973	23.8		2019	23.8		2044	30.2		1973	25.3
1973	21.8		2019	21.7		2044	24.6		1973	26.5
1973	21.6		2019	21.4		2044	22.7		1973	25.2
1973	25.2		2019	23.6		2044	19		1973	27.1
1973	23		2019	16.5		2044	15		1973	22.3
1973	23.6		2019	18.7		2044	14.5		1973	22.3
1973	22		2019	20.9		2044	19.1		1973	24.3
1973	26.2		2019	26.1		2044	22.7		1973	33.8
1973	19.6		2019	19.3		2044	19.8		1973	30.5
1973	20.8		2019	22		2044	24.7		1973	29
1973	20.7		2019	15.9		2044	25.4		1973	32.8
1973	20.4		2019	12.8		2044	19.6		1973	29.3
1973	16.4		2019	13.5		2044	19.4		1973	30.1
1973	18.4		2019	15.8		2044	20.8		1973	28.3
1973	17.4		2019	17.2		2044	16.6		1973	19.4
1973	18.7		2019	16.4		2044	12.2		1973	22.5
1973	19.7		2019	21		2044	16.9		1973	28.6
1973	19.6		2019	12.5		2044	15.8		1973	19.8
1973	24.6		2019	21.9		2044	29.9		1973	24.4
1973	25.6		2019	21.4		2044	16.8		1973	25.7
1973	28.7		2019	23		2044	19.8		1973	28.9
1973	24.2		2019	23.7		2044	22.9		1973	23
1973	24.3		2019	34.2		2044	30.9		1973	29.4
1973	28.2		2019	39.6		2044	38.1		1973	34.5
1973	22.2		2019	24.3		2044	19.1		1973	24.6
1973	22.2		2019	24.2		2044	19.1		1973	27.7
1973	23.7		2019	21.9		2044	18.1		1973	35.5
1973	26.1		2019	27.9		2044	23.8		1973	36.5
1973	22.1		2019	28.9		2044	26.2		1973	27.9
1973	23		2019	20.4		2044	22.8		1973	20.1
1973	24.4		2019	22.1		2044	18.9		1973	29
1973	24		2019	22.6		2044	15.3		1973	29
1973	24		2019	19.4		2044	8.2		1973	17.1
1973	24.7		2019	33.8		2044	24.7		1973	28.9
1973	24.7		2019	27.8		2044	28.4		1973	30
1973	24.4		2019	30.8		2044	32.6		1973	37.4
1973	26.2		2019	22.4		2044	20.4		1973	34.2
1973	24.6		2019	26.1		2044	22.5		1973	23.7
1973	22.6		2019	40.1		2044	31.5		1973	32
1973	23.8		2019	41.4		2044	37.2		1973	33.6
1973	25.9		2019	28.7		2044	30		1973	27.3
1973	30.2		2019	31.4		2044	28.6		1973	30.5
1973	30.9		2019	37.8		2044	25.1		1973	30.3
1973	31.5		2019	50.1		2044	40.6		1973	39.5
1973	29.5		2019	41.7		2044	34.8		1973	34.4
1973	29.8		2019	47.4		2044	36.6		1973	40.7
1973	23.8		2019	42.9		2044	36.4		1973	41.6
1973	20		2019	34.8		2044	28.7		1973	31.2
1973	26.1		2019	32.9		2044	23.9		1973	27.8
1973	27.7		2019	37.4		2044	29.4		1973	26.3
1973	29.7		2019	34.3		2044	25.7		1973	34.5
1973	27.8		2019	28.6		2044	22.6		1973	28.3
1973	26.7		2019	18.1		2044	15.9		1973	20
1973	27.7		2019	16		2044	12.4		1973	16.5
1973	30.2		2019	12.3		2044	11		1973	16
1973	34.2		2019	26.2		2044	18.2		1973	25
1973	34.6		2019	30.8		2044	21.8		1973	30.3
1973	27.2		2019	12.4		2044	15.6		1973	20
1973	27		2019	6.1		2044	9.7		1973	16.9
1973	27.3		2019	9.5		2044	13.4		1973	17.3
1973	29.6		2019	11.9		2044	19.2		1973	27.9
1973	31.6		2019	17		2044	28.7		1973	32.8
1973	29.5		2019	18.5		2044	27.7		1973	20.7
1973	29.5		2019	24		2044	29		1973	22.9
1973	28.6		2019	20.7		2044	26.4		1973	24.1
1973	28.2		2019	21.5		2044	30.9		1973	32.4
1973	30.2		2019	19.6		2044	30.1		1973	34.8
1973	29.6		2019	27.6		2044	30.5		1973	38.4
1973	30.2		2019	30.9		2044	35.3		1973	45.2
1973	30.4		2019	31.6		2044	35.6		1973	40.6
1973	30.9		2019	34.5		2044	44.5		1973	52.3
1973	28.2		2019	41.3		2044	45.9		1973	47.4
1973	31.1		2019	41.8		2044	45		1973	49.7
1973	30.6		2019	40.3		2044	42.7		1973	50.9
1973	30.2		2019	41.2		2044	42.5		1973	48
1973	31.7		2019	40.4		2044	37.2		1973	35.1
1973	32.7		2019	38.3		2044	34		1973	35.9
1973	32.8		2019	33.9		2044	29.8		1973	34.3
1973	30.4		2019	28.9		2044	35.4		1973	42
1973	31.7		2019	30.9		2044	30.4		1973	46.9
1973	30		2019	31.8		2044	34.3		1973	44.8
1973	29.7		2019	35.5		2044	38.1		1973	38.4
1973	31.2		2019	34.7		2044	36.7		1973	33.5
1973	32		2019	32.3		2044	34.2		1973	29.7
1973	33.5		2019	39		2044	44		1973	36
1973	36.7		2019	44.5		2044	52.9		1973	41.7
1973	33.2		2019	35.6		2044	43.5		1973	36.6
1973	31.6		2019	33.4		2044	40.6		1973	32.5
1973	33.2		2019	29.3		2044	34.4		1973	31.1
1973	31.1		2019	28.9		2044	31.1		1973	37.1
1973	31.7		2019	31.1		2044	34.5		1973	39.3
1973	32.3		2019	29.7		2044	37.8		1973	35.8
1973	32.2		2019	32.6		2044	39.2		1973	38.1
1973	34.6		2019	32.8		2044	38.5		1973	39.5
1973	34.4		2019	35.2		2044	37.6		1973	46.3
1973	33.3		2019	31.8		2044	30.6		1973	45.3
1973	34.8		2019	35.6		2044	36.7		1973	49.3
1973	35.3		2019	39.1		2044	41.9		1973	50.7
1973	32.6		2019	33.8		2044	41.6		1973	46.8
1973	33.3		2019	33.5		2044	41.5		1973	45.1
1973	34.2		2019	37.1		2044	40		1973	39
1973	34.9		2019	37.3		2044	39.7		1973	42.4
1973	36.7		2019	29.3		2044	35.5		1973	45.9
1973	35.4		2019	27.7		2044	30.2		1973	47.2
1973	32.8		2019	31.1		2044	37.1		1973	48.5
1973	31.7		2019	26.8		2044	35.8		1973	44.6
1973	32		2019	32.4		2044	41.1		1973	39.8
1973	32.1		2019	36.2		2044	42		1973	41.4
1973	34		2019	39		2044	44.8		1973	41
1973	36		2019	42.5		2044	42.8		1973	38.4
1973	36.6		2019	39.2		2044	41.6		1973	37.6
1973	35.7		2019	36.9		2044	33.3		1973	31.7
1973	34.6		2019	36.9		2044	30.8		1973	39.7
1973	33.6		2019	33.2		2044	31.9		1973	41.4
1973	33.6		2019	36.6		2044	31.4		1973	37.2
1973	34.7		2019	41.1		2044	38.6		1973	42.9
1973	35.3		2019	47		2044	48.4		1973	47.1
1973	35		2019	39.3		2044	44.1		1973	40.8
1973	33.6		2019	37.7		2044	46.1		1973	41.1
1973	33.2		2019	36.5		2044	48		1973	43.3
1973	32.2		2019	28.2		2044	31.9		1973	34.3
1973	33.4		2019	28.3		2044	27.4		1973	38.1
1973	33		2019	33		2044	33.8		1973	42.4
1973	33.6		2019	42.5		2044	40		1973	44.8
1973	35.5		2019	45.1		2044	48.4		1973	46.4
1973	36.2		2019	37.5		2044	42.8		1973	40.6
1973	35.8		2019	36.2		2044	42.2		1973	41.6
1973	34.8		2019	37.6		2044	42.4		1973	44.6
1973	35.2		2019	37.4		2044	40.3		1973	46.3
1973	36.3		2019	35		2044	35.6		1973	42.4
1973	35.4		2019	37.9		2044	42.3		1973	40.6
1973	34.7		2019	30.8		2044	40		1973	34.6
1973	34.2		2019	37.2		2044	42.7		1973	35.2
1973	33.1		2019	27.3		2044	42.2		1973	33.9
1973	34.8		2019	35.3		2044	45.9		1973	40.4
1973	35.4		2019	39.5		2044	46.4		1973	42.4
1973	36.2		2019	42.8		2044	49.3		1973	42.1
1973	33.7		2019	43.7		2044	47.2		1973	48.5
1973	33.5		2019	44.7		2044	45.3		1973	52.2
1973	33.3		2019	44.9		2044	36.9		1973	50.5
1973	33.2		2019	45.2		2044	36.4		1973	44.8
1973	33.2		2019	48		2044	43.8		1973	46.3
1973	32		2019	38.9		2044	43		1973	45.6
1973	33.1		2019	33.2		2044	35.1		1973	35.6
1973	33.2		2019	32.1		2044	31.9		1973	33.5
1973	33.6		2019	30.2		2044	35		1973	39
1973	31.8		2019	35.1		2044	30.6		1973	39.4
1973	31.7		2019	38.5		2044	33.4		1973	42.9
1973	33.4		2019	42		2044	37.7		1973	44.3
1973	32.7		2019	38.9		2044	36.1		1973	46.5
1973	32.7		2019	35.8		2044	35.3		1973	39.9
1973	33.7		2019	27.6		2044	30.7		1973	44.5
1973	33.7		2019	29.8		2044	29.3		1973	47.9
1973	33.5		2019	29.4		2044	29.8		1973	47.7
1973	32.7		2019	34.9		2044	32.8		1973	42
1973	32.6		2019	38.4		2044	33.3		1973	40.3
1973	32.3		2019	35.4		2044	34.6		1973	41.7
1973	31.4		2019	31.9		2044	28.6		1973	35.6
1973	31.3		2019	38.8		2044	31.8		1973	36.9
1973	32		2019	44.2		2044	37.9		1973	40.5
1973	32.2		2019	45.6		2044	34.6		1973	40.2
1973	33.6		2019	40.2		2044	34.1		1973	38.8
1973	33.5		2019	28.2		2044	30.6		1973	32.3
1973	34.4		2019	23.1		2044	30		1973	26.1
1973	34		2019	22.2		2044	27.1		1973	25.7
1973	31.2		2019	27.3		2044	26.9		1973	27.5
1973	33.2		2019	26.6		2044	25.3		1973	25.6
1973	37.2		2019	32.5		2044	26.7		1973	28.4
1973	37.7		2019	31.5		2044	33.3		1973	29.8
1973	34.6		2019	37.3		2044	33.7		1973	37.3
1973	36		2019	43.7		2044	32.6		1973	49.5
1973	35.8		2019	38.6		2044	37.4		1973	47.1
1973	37.3		2019	33.7		2044	36.9		1973	41.1
1973	35.2		2019	34.7		2044	35.2		1973	37.3
1973	33.7		2019	34.8		2044	34.5		1973	35.9
1973	33.3		2019	35		2044	37.6		1973	37.2
1973	33.2		2019	36.4		2044	38.8		1973	39.7
1973	32.4		2019	36.3		2044	38		1973	43.5
1973	32.4		2019	31		2044	33.4		1973	40.3
1973	32.6		2019	31.3		2044	36.8		1973	41.7
1973	34.8		2019	37		2044	40		1973	43.1
1973	35.4		2019	38		2044	50.4		1973	44.3
1973	32.9		2019	33.3		2044	47		1973	39.4
1973	31.5		2019	43.5		2044	48		1973	42
1973	29.8		2019	40.1		2044	37.4		1973	35.4
1973	31		2019	37		2044	35		1973	38
1973	28		2019	36.2		2044	40.5		1973	36.5
1973	29.6		2019	31.4		2044	36.5		1973	36.3
1973	31.9		2019	26.8		2044	39.2		1973	39.7
1973	33		2019	32.9		2044	42		1973	43.1
1973	32.2		2019	30.4		2044	37.8		1973	37.2
1973	32		2019	25.8		2044	28.1		1973	31.8
1973	32.4		2019	23.5		2044	28.4		1973	30.5
1973	34		2019	28.3		2044	35.8		1973	36
1973	33.2		2019	29.9		2044	33.5		1973	32.7
1973	35		2019	30.4		2044	32.2		1973	30.9
1973	31.7		2019	27.1		2044	27.6		1973	28.3
1973	31.3		2019	30.1		2044	29.1		1973	34.3
1973	31.6		2019	32.2		2044	26.5		1973	28.6
1973	31.5		2019	40.6		2044	31.9		1973	45.9
1973	28.7		2019	37.9		2044	30.5		1973	40.7
1973	31		2019	42.3		2044	31.5		1973	45.3
1973	30.6		2019	37.3		2044	35		1973	44.5
1973	29.6		2019	34.5		2044	31.1		1973	43.5
1973	34.7		2019	31.6		2044	33.2		1973	42.4
1973	36.8		2019	31.7		2044	37.3		1973	39.9
1973	35.2		2019	34		2044	34.4		1973	40
1973	35.6		2019	31.6		2044	32.8		1973	40.2
1973	30.9		2019	32.2		2044	32.4		1973	41.1
1973	34		2019	38.8		2044	36.2		1973	47.2
1973	34		2019	37.9		2044	37		1973	45.3
1973	32		2019	39		2044	35.9		1973	46.2
1973	30.7		2019	42.5		2044	40.6		1973	48.4
1973	29		2019	41.6		2044	36.4		1973	38.8
1973	27.4		2019	37.3		2044	35.3		1973	38.3
1973	23		2019	28.9		2044	31.5		1973	30.4
1973	25.4		2019	29.4		2044	31.4		1973	40
1973	25.2		2019	31.5		2044	30.7		1973	36
1973	26.7		2019	36.1		2044	34.2		1973	40.8
1973	25.6		2019	29.3		2044	26.1		1973	36.8
1973	28.3		2019	31.9		2044	35.5		1973	44
1973	24.7		2019	30.1		2044	33.3		1973	43.7
1973	23.7		2019	29.9		2044	32.9		1973	40.6
1973	23		2019	33.5		2044	35.3		1973	40.9
1973	23.6		2019	27		2044	30.5		1973	29.1
1973	26		2019	26.5		2044	31.8		1973	29.1
1973	26.7		2019	33.9		2044	33.3		1973	30.6
1973	26.1		2019	33.5		2044	35.3		1973	32.6
1973	26.1		2019	33.1		2044	33.4		1973	30.8
1973	24.7		2019	29.5		2044	26.9		1973	31
1973	25.6		2019	29.5		2044	29.2		1973	28.9
1973	20.4		2019	20.3		2044	18.7		1973	23.4
1973	24.6		2019	25.2		2044	26.2		1973	30.9
1973	21.8		2019	26.8		2044	27.7		1973	32.9
1973	22.9		2019	29.9		2044	30		1973	35.5
1973	23.8		2019	24.6		2044	27.5		1973	34.4
1973	24.1		2019	24		2044	28.5		1973	35.9
1973	19.8		2019	23.5		2044	25.8		1973	31.2
1973	23.4		2019	27.1		2044	29.1		1973	33.3
1973	23.5		2019	27.9		2044	30.1		1973	34.1
1973	23.6		2019	31.3		2044	32.2		1973	34.9
1973	23.6		2019	29.3		2044	28.4		1973	35.2
1973	20.4		2019	21.4		2044	23.2		1973	29
1973	20.3		2019	20.6		2044	23.4		1973	30.6
1973	19.5		2019	19		2044	19		1973	26.2
1973	18.3		2019	21.8		2044	22.2		1973	27.1
1973	15.2		2019	18.4		2044	20.6		1973	22.8
1973	20.7		2019	23.1		2044	23.6		1973	26.1
1973	16.3		2019	24.3		2044	20.7		1973	23.5
1973	14.4		2019	22.7		2044	10.5		1973	21.3
1973	17		2019	24.2		2044	16		1973	23.9
1973	18.7		2019	23.5		2044	20.3		1973	26.2
1973	21.5		2019	24.1		2044	21.6		1973	29.3
1973	19.1		2019	22.6		2044	19.2		1973	25.3
1973	17.8		2019	20		2044	17.1		1973	22.9
1973	16.7		2019	20.3		2044	13		1973	23.6
1973	12.1		2019	15.7		2044	10.3		1973	20.9
1973	14.8		2019	15.7		2044	13.5		1973	17.7
1973	17.2		2019	20.7		2044	20.4		1973	21.9
1973	11.5		2019	14		2044	15.1		1973	14.9
1973	13.4		2019	12.1		2044	13.8		1973	11.9
1973	20.6		2019	22.4		2044	24.3		1973	23.8
1973	17.8		2019	18.8		2044	19.1		1973	23.4
1973	15.4		2019	17.2		2044	18.6		1973	21
1973	14.6		2019	12.4		2044	15.3		1973	16
1973	17.5		2019	18.1		2044	20.3		1973	18.8
1973	11.7		2019	20.4		2044	25.4		1973	25
1973	10.6		2019	17		2044	21.2		1973	15.3
1973	13.8		2019	12.8		2044	15.9		1973	11.6
1973	13.9		2019	14.1		2044	18.3		1973	19.3
1973	13.2		2019	8.8		2044	10.3		1973	10
1973	13.4		2019	18.2		2044	16.6		1973	14
1973	13.2		2019	12.9		2044	18.1		1973	8.9
1973	16.7		2019	14.7		2044	15.3		1973	14.2
1973	17.7		2019	15.2		2044	18.6		1973	15.7
1973	15.2		2019	15.1		2044	19.1		1973	14.9
1973	13.7		2019	14.6		2044	17.6		1973	9.4
1973	10.2		2019	6.9		2044	9.7		1973	4.7
1973	15		2019	15.8		2044	12.6		1973	13.8
1973	16.1		2019	22.9		2044	20.5		1973	19
1973	16.2		2019	14.2		2045	18.2		1973	14.5
1974	14.1		2020	13.6		2045	13		1974	9.5
1974	16		2020	16.2		2045	14.3		1974	14.8
1974	13.4		2020	9.4		2045	17.5		1974	12.5
1974	12.4		2020	8.9		2045	16.7		1974	14.2
1974	16		2020	17.2		2045	20.6		1974	18.8
1974	17.6		2020	16		2045	21.5		1974	16.9
1974	13.5		2020	12.3		2045	14.4		1974	17.4
1974	12		2020	9.8		2045	7.4		1974	12.1
1974	11.6		2020	13.5		2045	15.8		1974	15.2
1974	13.6		2020	16.8		2045	13.8		1974	17.6
1974	14.1		2020	12.9		2045	14.8		1974	16.5
1974	15		2020	13.7		2045	18.6		1974	19.9
1974	16.6		2020	18.1		2045	21.9		1974	23.9
1974	16		2020	19.1		2045	22.2		1974	25.7
1974	15.7		2020	19.1		2045	19.8		1974	24.9
1974	17.2		2020	20		2045	19.6		1974	24.9
1974	16.1		2020	16.4		2045	18.9		1974	22.6
1974	17.2		2020	19.3		2045	19.3		1974	24.2
1974	16.3		2020	12.9		2045	19.4		1974	22.7
1974	14.9		2020	16.6		2045	18.9		1974	20.9
1974	17.1		2020	17.7		2045	19.7		1974	20.7
1974	17.6		2020	22.4		2045	25.1		1974	24.3
1974	16		2020	19.8		2045	24.6		1974	24.2
1974	16.6		2020	17.6		2045	25.1		1974	21.8
1974	11.2		2020	11.8		2045	18.6		1974	17.2
1974	11.4		2020	11.3		2045	14.5		1974	15.8
1974	15.2		2020	15.7		2045	18.8		1974	16.9
1974	14.2		2020	19.6		2045	21.4		1974	18.9
1974	12		2020	16.5		2045	20.5		1974	16.7
1974	13.2		2020	21.3		2045	21.4		1974	20.7
1974	11		2020	18.5		2045	18.4		1974	18.5
1974	12.4		2020	15.7		2045	18.4		1974	16.9
1974	14.4		2020	15.4		2045	21.7		1974	21.9
1974	11.9		2020	11.8		2045	19.5		1974	21.9
1974	16		2020	17.3		2045	21.7		1974	25
1974	15.3		2020	13.7		2045	14.1		1974	23.3
1974	13.9		2020	8.6		2045	15.2		1974	15.9
1974	14.4		2020	9.1		2045	15.5		1974	20.8
1974	11.8		2020	9		2045	8.3		1974	17.4
1974	11.2		2020	8.6		2045	12		1974	16.8
1974	7.2		2020	4.9		2045	9		1974	10.6
1974	9.7		2020	9.3		2045	17.7		1974	22
1974	13.2		2020	9.3		2045	16		1974	15.6
1974	13.7		2020	11.9		2045	15.2		1974	17
1974	12.9		2020	12.5		2045	15.9		1974	14.4
1974	15.7		2020	10.2		2045	15.7		1974	11.4
1974	18.6		2020	17.2		2045	22.5		1974	22.2
1974	20.1		2020	15.7		2045	21.6		1974	22.8
1974	19.3		2020	17.3		2045	21.4		1974	24.4
1974	15.2		2020	16.4		2045	17.6		1974	22
1974	13.2		2020	17		2045	14.9		1974	24
1974	14.2		2020	18.2		2045	17		1974	23.2
1974	14.4		2020	23.5		2045	15.4		1974	23.8
1974	18.2		2020	28.3		2045	19.8		1974	21.8
1974	17		2020	24.3		2045	17.6		1974	23.6
1974	19.3		2020	24.6		2045	24.5		1974	27
1974	16.8		2020	23.8		2045	23.1		1974	29.4
1974	16		2020	22		2045	19.4		1974	25.1
1974	9.8		2020	11.7		2045	11.1		1974	14.1
1974	15.7		2020	21.5		2045	18.6		1974	18.6
1974	14.4		2020	11.3		2045	14.6		1974	11.6
1974	18.2		2020	14.5		2045	18.6		1974	15.8
1974	19		2020	15.2		2045	23.3		1974	19.7
1974	20		2020	18.7		2045	27		1974	23.1
1974	21		2020	15.6		2045	24.6		1974	25.4
1974	22.4		2020	21.9		2045	32.4		1974	28.7
1974	22.3		2020	20.6		2045	31.2		1974	28.4
1974	23.6		2020	23.6		2045	33.2		1974	29.1
1974	22.2		2020	19.2		2045	31.4		1974	29.2
1974	18.8		2020	22.3		2045	23.8		1974	26.6
1974	21.4		2020	20.7		2045	23.3		1974	17.5
1974	20.4		2020	10.1		2045	15.7		1974	10.6
1974	24.4		2020	17.9		2045	20		1974	14.5
1974	27		2020	20.4		2045	19.3		1974	18.3
1974	23.7		2020	15.6		2045	17.8		1974	10.3
1974	17		2020	7		2045	13.5		1974	4.5
1974	18.6		2020	14.5		2045	20.5		1974	10.3
1974	20.6		2020	20.4		2045	31.6		1974	19.8
1974	21.7		2020	22.8		2045	34.9		1974	23.2
1974	21.4		2020	20		2045	25.9		1974	26.4
1974	25.7		2020	25.9		2045	27.7		1974	32.4
1974	29.6		2020	26.9		2045	30		1974	30.8
1974	22		2020	15.1		2045	24		1974	17.7
1974	20.4		2020	13.1		2045	22.9		1974	15.8
1974	16.4		2020	6.4		2045	15.8		1974	11.4
1974	14.4		2020	12.9		2045	23.6		1974	19.4
1974	18.2		2020	16.3		2045	19.7		1974	19.9
1974	19.7		2020	18.9		2045	28.1		1974	26.5
1974	24.3		2020	35.6		2045	32.4		1974	35.1
1974	25.8		2020	21.8		2045	26.9		1974	23.5
1974	26.1		2020	24.3		2045	33.2		1974	25.6
1974	32		2020	33.3		2045	44.3		1974	36
1974	31.2		2020	28.2		2045	40.1		1974	32.5
1974	31.4		2020	29.8		2045	46.6		1974	33.2
1974	32.6		2020	30.9		2045	44.8		1974	36.6
1974	33.3		2020	34.2		2045	37.3		1974	32.9
1974	33.8		2020	36.7		2045	38.1		1974	41.6
1974	33.7		2020	34.4		2045	37.3		1974	45.3
1974	32		2020	32.6		2045	36.4		1974	42.9
1974	29.3		2020	29.2		2045	29.7		1974	34.5
1974	26.6		2020	29.6		2045	29.3		1974	33.2
1974	25.7		2020	27.3		2045	26.1		1974	29.9
1974	23.2		2020	24.9		2045	33.7		1974	35.5
1974	26.3		2020	26.5		2045	31.4		1974	36.6
1974	25.8		2020	25.5		2045	30.2		1974	35.2
1974	29.4		2020	32.6		2045	27.5		1974	31.8
1974	23		2020	28.1		2045	24.6		1974	28.5
1974	19.3		2020	16.9		2045	14.4		1974	23.1
1974	20.1		2020	20.6		2045	17.7		1974	30.2
1974	19		2020	24.6		2045	25		1974	37.9
1974	19		2020	25.3		2045	23.5		1974	35.4
1974	21		2020	33.6		2045	25.6		1974	39.6
1974	23.6		2020	38		2045	26.4		1974	35.3
1974	23.7		2020	36.8		2045	24.6		1974	34.5
1974	24.2		2020	25.8		2045	22.3		1974	37.4
1974	21.6		2020	17.1		2045	14.8		1974	30.9
1974	21		2020	21.9		2045	22.1		1974	33.6
1974	21.2		2020	28.3		2045	24		1974	30.4
1974	14.9		2020	15.8		2045	11.6		1974	18
1974	21.8		2020	17.9		2045	12.6		1974	22.7
1974	21.4		2020	11.6		2045	11.1		1974	23
1974	27.4		2020	14.6		2045	17.7		1974	27.4
1974	23.2		2020	10.8		2045	13.5		1974	14
1974	23.6		2020	22.5		2045	25.6		1974	21
1974	24.7		2020	26.7		2045	23		1974	26.3
1974	25.2		2020	30.5		2045	26.9		1974	26.4
1974	26.3		2020	27.5		2045	26.4		1974	21.2
1974	28		2020	27.5		2045	19.6		1974	23.2
1974	27.7		2020	37.1		2045	23.5		1974	30.9
1974	27		2020	22.9		2045	24.9		1974	30.8
1974	25.1		2020	12.2		2045	14.2		1974	19.1
1974	22.4		2020	9.8		2045	9.8		1974	13.3
1974	26		2020	25		2045	17.1		1974	19.1
1974	28		2020	28.5		2045	24.1		1974	29.4
1974	24		2020	24.8		2045	27.8		1974	37.3
1974	21.5		2020	16.3		2045	25.7		1974	36.9
1974	23.7		2020	25.6		2045	32.8		1974	40
1974	23.7		2020	27.3		2045	37.3		1974	39.3
1974	28.4		2020	25.9		2045	38.8		1974	35.2
1974	26.5		2020	20.8		2045	31.4		1974	26.7
1974	26.8		2020	22.1		2045	23.6		1974	21.3
1974	26.6		2020	24.4		2045	22.3		1974	20.3
1974	28		2020	23.5		2045	31		1974	27.7
1974	28.4		2020	23.8		2045	33.8		1974	31
1974	30.6		2020	22.3		2045	40.1		1974	37
1974	32.1		2020	24.1		2045	38.1		1974	41.5
1974	34.4		2020	26.6		2045	39.7		1974	39.6
1974	35.7		2020	33.4		2045	42.2		1974	43.2
1974	31.4		2020	29.5		2045	30.4		1974	30.4
1974	29.3		2020	34.9		2045	29.8		1974	31.3
1974	32.4		2020	45.9		2045	45.9		1974	43.6
1974	34.4		2020	39.3		2045	39.2		1974	42.4
1974	37.8		2020	44.3		2045	45.1		1974	47.3
1974	36.4		2020	35.4		2045	45.1		1974	37.7
1974	32.3		2020	32.3		2045	45.5		1974	39.3
1974	29		2020	36.6		2045	47.7		1974	42.8
1974	28.2		2020	35.6		2045	45		1974	40.4
1974	28.5		2020	37.8		2045	44.4		1974	43.5
1974	29		2020	30.7		2045	46.5		1974	41.8
1974	30		2020	42.3		2045	49.8		1974	48.8
1974	30.4		2020	40.6		2045	54.7		1974	49.6
1974	33.4		2020	39.4		2045	52.4		1974	40.4
1974	30.3		2020	34.8		2045	44.1		1974	33
1974	31.6		2020	37.1		2045	39.7		1974	29.7
1974	31.1		2020	36.6		2045	30.5		1974	27.2
1974	29.8		2020	40.6		2045	30.7		1974	31.2
1974	33.3		2020	41.4		2045	34.2		1974	37.2
1974	33.8		2020	41		2045	28.3		1974	32.4
1974	34.2		2020	33.9		2045	35.4		1974	31
1974	36.7		2020	31.2		2045	34.2		1974	34.4
1974	34		2020	27.9		2045	34.8		1974	41.9
1974	32		2020	32.8		2045	40.1		1974	40.7
1974	30.4		2020	26.7		2045	39.2		1974	35.2
1974	29.6		2020	18.1		2045	28.6		1974	25.1
1974	29.4		2020	20.4		2045	24.9		1974	24.7
1974	28.9		2020	25.2		2045	27.8		1974	26.7
1974	31		2020	28.2		2045	31.8		1974	23.5
1974	32.7		2020	35.3		2045	39		1974	35.5
1974	32.4		2020	31.3		2045	41.5		1974	36.7
1974	32.6		2020	34		2045	39.8		1974	44.1
1974	32.3		2020	33		2045	42.4		1974	37.7
1974	33.4		2020	32.8		2045	43.2		1974	40.7
1974	32.4		2020	29.8		2045	40.6		1974	41.7
1974	31		2020	31.7		2045	35.5		1974	39.9
1974	30.3		2020	31.2		2045	30.1		1974	42.6
1974	33.6		2020	32.7		2045	35.4		1974	37.9
1974	33.1		2020	35.4		2045	38.7		1974	34.1
1974	32.8		2020	27.1		2045	35.8		1974	30.7
1974	32.1		2020	32.1		2045	35		1974	34.3
1974	31.2		2020	29.3		2045	31.9		1974	29.8
1974	31.8		2020	30.8		2045	35.8		1974	32.1
1974	34.3		2020	33		2045	42		1974	38.7
1974	34.3		2020	34.1		2045	45.5		1974	42.5
1974	34.7		2020	42.3		2045	48.6		1974	44.5
1974	34		2020	43.6		2045	48		1974	41.9
1974	34.2		2020	43.6		2045	48.1		1974	40.2
1974	34.7		2020	45.8		2045	50.4		1974	40.9
1974	35.3		2020	41.5		2045	43.2		1974	36.5
1974	35.1		2020	37.4		2045	41		1974	35.1
1974	34.8		2020	30.2		2045	29.7		1974	29.3
1974	34.2		2020	30.4		2045	32.6		1974	36.2
1974	33.4		2020	30.9		2045	31.3		1974	40.8
1974	32.4		2020	27.2		2045	30		1974	43.2
1974	34.2		2020	26.7		2045	31.4		1974	43.5
1974	35.3		2020	28.1		2045	32.4		1974	44.3
1974	36		2020	35.7		2045	40.7		1974	45.9
1974	37.7		2020	40.8		2045	47.3		1974	48.8
1974	34.6		2020	36.8		2045	43.8		1974	46.3
1974	33		2020	35		2045	42.6		1974	42.8
1974	33.2		2020	30.9		2045	41.1		1974	41.9
1974	34.7		2020	24.9		2045	34.7		1974	32.9
1974	33.6		2020	27.8		2045	32.2		1974	31.3
1974	33.4		2020	33.6		2045	31.3		1974	31.2
1974	33		2020	36.9		2045	33.9		1974	33
1974	34.3		2020	36.6		2045	30.3		1974	34.2
1974	34.4		2020	36.9		2045	29.5		1974	37.9
1974	34.3		2020	36.8		2045	27.8		1974	38.9
1974	34.2		2020	47.5		2045	32.9		1974	42.2
1974	34.6		2020	52.4		2045	34.2		1974	46.7
1974	33.6		2020	49.8		2045	31.6		1974	49.5
1974	32.8		2020	47.1		2045	31.3		1974	38.4
1974	32.5		2020	42.3		2045	35		1974	39.8
1974	34		2020	43.5		2045	44.1		1974	45
1974	34.7		2020	37.8		2045	39.3		1974	38.3
1974	34.2		2020	39.2		2045	35.5		1974	35.6
1974	33.4		2020	34.3		2045	30.7		1974	36.2
1974	35.7		2020	33		2045	28.9		1974	37.5
1974	34.4		2020	29		2045	27.1		1974	32.8
1974	34		2020	31.9		2045	22.9		1974	36.2
1974	35.3		2020	35		2045	32.3		1974	45.4
1974	34.6		2020	35.1		2045	34		1974	44.2
1974	33.6		2020	33.1		2045	31.8		1974	42.4
1974	33.4		2020	34.9		2045	32.7		1974	40.9
1974	32.6		2020	31.7		2045	35		1974	35.8
1974	32.3		2020	30.7		2045	35.7		1974	34.7
1974	32.6		2020	28.2		2045	37		1974	37.1
1974	33.7		2020	30.5		2045	41		1974	40.5
1974	34.2		2020	28.8		2045	37.6		1974	41.1
1974	34		2020	25.7		2045	37.3		1974	36.7
1974	34		2020	32.1		2045	40.5		1974	38.7
1974	35.4		2020	35.1		2045	38.8		1974	40.9
1974	36		2020	36.2		2045	38.8		1974	50.5
1974	36.4		2020	38.9		2045	35.3		1974	47.5
1974	36.2		2020	36		2045	35.3		1974	43.4
1974	35		2020	34.5		2045	37.8		1974	36.9
1974	35.7		2020	30.8		2045	31.3		1974	31.3
1974	34.4		2020	29.4		2045	31		1974	31.4
1974	32.6		2020	32.5		2045	35.8		1974	36.2
1974	33.1		2020	40.4		2045	43.4		1974	43.5
1974	35.6		2020	43.5		2045	48		1974	47.1
1974	36.9		2020	39.4		2045	45.9		1974	46.8
1974	34.3		2020	33.3		2045	42.8		1974	42.6
1974	33.2		2020	32.4		2045	42.2		1974	44.5
1974	32.1		2020	38.2		2045	41.3		1974	40.7
1974	34.3		2020	33.4		2045	37.8		1974	36.5
1974	33.8		2020	37.2		2045	36.1		1974	32.7
1974	32.8		2020	43.8		2045	38.6		1974	39.8
1974	34.2		2020	34.7		2045	40.1		1974	34.2
1974	35		2020	37.2		2045	42.6		1974	31.5
1974	35.7		2020	43.3		2045	46.2		1974	41
1974	36.7		2020	43.5		2045	42.5		1974	41
1974	35.6		2020	44.8		2045	41.6		1974	36.6
1974	33.6		2020	42		2045	42.1		1974	35.8
1974	30.6		2020	38.6		2045	39.5		1974	33.9
1974	30.4		2020	39.5		2045	44		1974	45.8
1974	32.8		2020	37		2045	42.7		1974	49.8
1974	34.7		2020	40.9		2045	37.6		1974	45.7
1974	32.6		2020	42.9		2045	39.3		1974	45.7
1974	32.6		2020	41.7		2045	38.6		1974	47.9
1974	31.7		2020	35		2045	31.1		1974	39.8
1974	34		2020	43.6		2045	37.4		1974	46.8
1974	34		2020	44		2045	37.2		1974	47.4
1974	33.7		2020	46.8		2045	39.7		1974	49.1
1974	33.1		2020	45.2		2045	41.3		1974	49.4
1974	30.6		2020	41.1		2045	37.4		1974	42.9
1974	28.6		2020	39.2		2045	35.2		1974	35.3
1974	30.3		2020	39.2		2045	38.7		1974	38.5
1974	30.6		2020	33.2		2045	39.5		1974	37.7
1974	30.2		2020	24.3		2045	34		1974	30.4
1974	29.3		2020	24.7		2045	29.5		1974	24.6
1974	29.3		2020	20		2045	30.1		1974	19.9
1974	30.4		2020	22.3		2045	26.1		1974	21.7
1974	29		2020	22.6		2045	23.3		1974	21.4
1974	28.8		2020	22		2045	21		1974	20.6
1974	30.7		2020	28		2045	26.1		1974	21
1974	29.4		2020	27.9		2045	23.5		1974	26.1
1974	28		2020	24.2		2045	27.3		1974	31.5
1974	27.4		2020	23.6		2045	28		1974	31.5
1974	29.4		2020	19.9		2045	33.1		1974	34.4
1974	31.7		2020	24.8		2045	36.8		1974	38.7
1974	33		2020	30.1		2045	31.4		1974	41.5
1974	34		2020	31.2		2045	34.7		1974	44.4
1974	34.3		2020	35.7		2045	39.3		1974	49.6
1974	34.4		2020	30.7		2045	36.3		1974	45
1974	30.6		2020	27.5		2045	37.8		1974	43.8
1974	27.7		2020	28		2045	25.3		1974	35.9
1974	28.4		2020	25.3		2045	33.4		1974	34.6
1974	28.2		2020	22.3		2045	28		1974	34.8
1974	27		2020	19.3		2045	25.6		1974	33.6
1974	25.8		2020	20.3		2045	28.3		1974	34
1974	26.8		2020	26		2045	35.1		1974	37.4
1974	27.7		2020	27.3		2045	36.5		1974	40
1974	28.7		2020	27.6		2045	32.3		1974	37.9
1974	27.1		2020	28.4		2045	30.8		1974	37.9
1974	26.6		2020	24.2		2045	30		1974	37.4
1974	26.8		2020	23.6		2045	33.2		1974	37.5
1974	28		2020	26.7		2045	32.4		1974	30.6
1974	28.1		2020	30		2045	34.5		1974	32.8
1974	26.7		2020	21.6		2045	30.8		1974	32.8
1974	27.1		2020	25		2045	33.2		1974	36.8
1974	27		2020	26.1		2045	31.4		1974	35.8
1974	26		2020	26.4		2045	30.8		1974	36.3
1974	25.8		2020	25.1		2045	30		1974	37.1
1974	26.1		2020	24.9		2045	28.5		1974	36.5
1974	24.4		2020	24		2045	29.8		1974	34.7
1974	24.4		2020	25.5		2045	26.8		1974	35.4
1974	24.3		2020	21.9		2045	29.3		1974	31.2
1974	15.1		2020	10.4		2045	19.3		1974	17.3
1974	20.4		2020	22.3		2045	26		1974	26.6
1974	14.6		2020	13.7		2045	18.2		1974	18
1974	20.8		2020	18.9		2045	25.1		1974	23.5
1974	23.8		2020	25.9		2045	32.7		1974	32.2
1974	25		2020	24.7		2045	32.8		1974	31.7
1974	25.6		2020	26		2045	36.8		1974	30.5
1974	25.6		2020	25.2		2045	33.3		1974	29.5
1974	21.6		2020	23		2045	25.4		1974	25.1
1974	16.2		2020	18.3		2045	18.4		1974	20.5
1974	16		2020	18.8		2045	21.2		1974	17.5
1974	20		2020	21.6		2045	23.8		1974	18.6
1974	19.1		2020	18		2045	19.4		1974	17.9
1974	18.4		2020	21.3		2045	21.4		1974	18.1
1974	16.7		2020	20.6		2045	16		1974	18.8
1974	14.4		2020	18.3		2045	13.9		1974	15.3
1974	12.6		2020	11.6		2045	10		1974	13.2
1974	19.4		2020	19.4		2045	18.6		1974	21.2
1974	19.2		2020	19.7		2045	14.2		1974	19.8
1974	17.1		2020	19.2		2045	16		1974	18.9
1974	17.2		2020	18.7		2045	14.2		1974	15.8
1974	17.9		2020	21.1		2045	19.3		1974	18.5
1974	17.7		2020	20.3		2045	20.8		1974	21.3
1974	12.6		2020	10.3		2045	8.2		1974	9.9
1974	16		2020	11.2		2045	12.4		1974	15.4
1974	12		2020	9.3		2045	11.3		1974	11.3
1974	13.6		2020	11.7		2045	15.8		1974	15.3
1974	15.2		2020	11.1		2045	10.4		1974	18.3
1974	16.7		2020	13.1		2045	16.2		1974	18.2
1974	16		2020	13.1		2045	14.7		1974	18.6
1974	17.4		2020	11.2		2045	11		1974	17.3
1974	18		2020	16.3		2045	16.6		1974	20.6
1974	19.6		2020	19.9		2045	17.6		1974	22.9
1974	14.2		2020	15.6		2045	8.9		1974	17.1
1974	17.6		2020	16.7		2045	10.1		1974	20.8
1974	11.3		2020	10.9		2045	8.7		1974	14.3
1974	12.5		2020	9.5		2045	11.2		1974	18.5
1974	13.7		2020	12.1		2045	12.1		1974	15.9
1974	9.2		2020	11.3		2045	13		1974	14.4
1974	12.2		2020	8.5		2045	6		1974	15.5
1974	14.2		2020	12.3		2045	11.9		1974	17.4
1974	17		2020	13.4		2045	10.4		1974	19.2
1974	14.2		2020	12.1		2045	13.5		1974	20
1974	9.2		2020	11.8		2045	7.7		1974	16.7
1974	10.4		2020	13.3		2045	10.3		1974	16.2
1974	19.2		2020	19.7		2045	15.4		1974	24.9
1974	17.2		2020	18		2045	12.7		1974	20.8
1974	17		2020	22.7		2046	18.5		1974	24.4
1975	17.4		2021	26.2		2046	20.9		1975	26.8
1975	17.4		2021	27.3		2046	20.3		1975	29.2
1975	17.4		2021	23.1		2046	16.5		1975	27.3
1975	12.8		2021	15.1		2046	11.9		1975	22.3
1975	17.8		2021	15.1		2046	18.8		1975	23.8
1975	11.2		2021	9.6		2046	12.9		1975	17.5
1975	14.6		2021	13		2046	15.7		1975	21
1975	16.6		2021	10.2		2046	11.9		1975	15.9
1975	16.2		2021	13.1		2046	12.7		1975	18.2
1975	17.3		2021	14.1		2046	16		1975	18.7
1975	17		2021	11.5		2046	15.9		1975	18.2
1975	12.2		2021	5.3		2046	11.2		1975	11.6
1975	14		2021	8.8		2046	16.6		1975	14.5
1975	16.8		2021	16.8		2046	20.2		1975	18.5
1975	17.4		2021	10.9		2046	22.2		1975	18.4
1975	12		2021	11.4		2046	12.2		1975	11.8
1975	13.6		2021	9.5		2046	12.6		1975	9.3
1975	14.2		2021	11.3		2046	12.2		1975	8.6
1975	14.3		2021	12.3		2046	11.4		1975	11.4
1975	8.2		2021	5.2		2046	5.8		1975	5.1
1975	14.6		2021	13.2		2046	14.4		1975	11.9
1975	11.3		2021	5.7		2046	7.3		1975	11.2
1975	9.4		2021	5.1		2046	8.8		1975	7.9
1975	16		2021	18.7		2046	15.9		1975	18.5
1975	10.3		2021	11.7		2046	11.4		1975	8.1
1975	18.2		2021	18.6		2046	14.6		1975	15.5
1975	17.4		2021	18.3		2046	15.2		1975	15
1975	18.8		2021	14.7		2046	17		1975	16.1
1975	17.6		2021	10.2		2046	17.1		1975	13.6
1975	16.3		2021	9.4		2046	16.6		1975	15.6
1975	15.9		2021	13.3		2046	17.7		1975	16.1
1975	15.6		2021	14.8		2046	14.2		1975	14.5
1975	15.6		2021	16		2046	17.3		1975	18.5
1975	11		2021	13.2		2046	10.1		1975	16.4
1975	10		2021	9.8		2046	10.5		1975	17.4
1975	13.6		2021	10.9		2046	11.5		1975	19.6
1975	16.8		2021	15.2		2046	15.3		1975	20.8
1975	10.2		2021	7.3		2046	3.8		1975	12.6
1975	10.6		2021	3		2046	5.2		1975	10.4
1975	9.6		2021	7.5		2046	9.2		1975	14.8
1975	7.8		2021	7.7		2046	8		1975	13.3
1975	10.7		2021	13.8		2046	16.2		1975	19.6
1975	6.8		2021	9.3		2046	8.8		1975	13.9
1975	13.8		2021	16.7		2046	18.9		1975	16.2
1975	12.4		2021	11.1		2046	14.5		1975	14.4
1975	15.7		2021	11.2		2046	14.1		1975	13
1975	18.5		2021	16.2		2046	14.3		1975	17.3
1975	17.4		2021	12.2		2046	17.6		1975	20.2
1975	16.3		2021	11.2		2046	16		1975	18.1
1975	16.2		2021	12.4		2046	15		1975	21
1975	16.3		2021	16.5		2046	17.6		1975	23.5
1975	15.7		2021	17		2046	17.7		1975	23
1975	16.7		2021	15.6		2046	17.7		1975	23.5
1975	17.7		2021	14		2046	16.9		1975	15.3
1975	14.4		2021	7.1		2046	14		1975	14.4
1975	15.6		2021	13.4		2046	19.9		1975	21.7
1975	14.5		2021	16		2046	18.5		1975	20.3
1975	18.8		2021	20.5		2046	19.9		1975	24.5
1975	16.6		2021	16.3		2046	20		1975	17.7
1975	11.8		2021	14.7		2046	13.4		1975	19.5
1975	11.7		2021	6.5		2046	6.6		1975	11.6
1975	13.6		2021	13		2046	11.5		1975	15.2
1975	15.1		2021	14.8		2046	12.7		1975	19.2
1975	13.6		2021	13		2046	10.8		1975	15
1975	17.5		2021	16.1		2046	18		1975	25
1975	18		2021	18.3		2046	20.2		1975	27.9
1975	19.3		2021	15.6		2046	22.4		1975	29.1
1975	19.3		2021	12.7		2046	19.6		1975	29.1
1975	20		2021	10.1		2046	15.5		1975	26.1
1975	20.6		2021	12.4		2046	17.8		1975	26.7
1975	20.3		2021	10.4		2046	14.3		1975	20.4
1975	12.8		2021	2.8		2046	9		1975	13.1
1975	11		2021	6		2046	12		1975	15.8
1975	15.7		2021	12.3		2046	21.2		1975	24.1
1975	17.6		2021	17.2		2046	18.4		1975	17.2
1975	19.2		2021	13.8		2046	20.1		1975	14.4
1975	20.4		2021	23.5		2046	32.4		1975	21
1975	20.6		2021	25.2		2046	26.3		1975	19.2
1975	19.1		2021	30.3		2046	30		1975	21.6
1975	18.2		2021	32.8		2046	31.9		1975	18.9
1975	19.4		2021	28.8		2046	29.7		1975	20.4
1975	19.3		2021	28.6		2046	24.5		1975	20.2
1975	20.3		2021	20.3		2046	28.2		1975	22.2
1975	24.2		2021	28.4		2046	32.7		1975	24
1975	25		2021	26		2046	33		1975	27.7
1975	25.7		2021	28.8		2046	30.4		1975	26.1
1975	25		2021	27.4		2046	32.8		1975	27.7
1975	23.2		2021	31.4		2046	26.9		1975	26.2
1975	24		2021	32.9		2046	29.2		1975	29.3
1975	26		2021	25.9		2046	32		1975	36.9
1975	23		2021	16.4		2046	20.6		1975	30.9
1975	22		2021	22.4		2046	30.5		1975	34.1
1975	20.8		2021	24.5		2046	24		1975	26.4
1975	20		2021	28.9		2046	27		1975	23.6
1975	15.5		2021	22.4		2046	24.4		1975	18.6
1975	19		2021	23.2		2046	34.2		1975	23.1
1975	21.6		2021	20.2		2046	35.6		1975	25.1
1975	21		2021	18.3		2046	26.4		1975	20.5
1975	20.6		2021	12.7		2046	17.4		1975	16.7
1975	21		2021	12.5		2046	14.9		1975	17.1
1975	24.1		2021	16.7		2046	15.6		1975	16.5
1975	18.1		2021	11.4		2046	10.7		1975	8.5
1975	20.7		2021	27		2046	22.1		1975	21.1
1975	20.6		2021	20.8		2046	19.6		1975	20.7
1975	22.4		2021	14.3		2046	12.8		1975	20.4
1975	18.4		2021	18.6		2046	11		1975	10.2
1975	21.5		2021	22.9		2046	20.3		1975	21.8
1975	19		2021	25.3		2046	22.2		1975	24.2
1975	18		2021	20.5		2046	29		1975	24.9
1975	21.6		2021	23.4		2046	23		1975	26.1
1975	20.9		2021	18		2046	17.6		1975	23
1975	21		2021	21.1		2046	16		1975	26.8
1975	21		2021	21.5		2046	14.6		1975	20.9
1975	18.6		2021	16.7		2046	11.7		1975	8.9
1975	21		2021	16.1		2046	4.9		1975	11.1
1975	23		2021	17.6		2046	9.2		1975	12.1
1975	29.5		2021	30		2046	19.8		1975	24.3
1975	31.6		2021	36.9		2046	32.7		1975	35.8
1975	26.6		2021	32.6		2046	26.9		1975	33.2
1975	23.9		2021	27.7		2046	28.5		1975	14.9
1975	24.6		2021	17.8		2046	33.4		1975	16.3
1975	29.7		2021	24		2046	41.3		1975	21.9
1975	32.6		2021	35.2		2046	49.3		1975	33
1975	33.7		2021	36.2		2046	48.4		1975	37.1
1975	31.5		2021	32.6		2046	37.8		1975	40.2
1975	27.3		2021	28.6		2046	23.7		1975	34.3
1975	29.5		2021	30		2046	19		1975	21.7
1975	30		2021	32.4		2046	24.6		1975	26.5
1975	28		2021	24		2046	25.2		1975	31.5
1975	30		2021	21.6		2046	28.1		1975	35.8
1975	29		2021	24.5		2046	24.2		1975	30.9
1975	26.8		2021	30.8		2046	26.9		1975	38.4
1975	25.2		2021	25.7		2046	25.8		1975	35.4
1975	21.1		2021	28.2		2046	19.3		1975	38.9
1975	25.2		2021	31.4		2046	23.6		1975	41.2
1975	27		2021	34.4		2046	33.4		1975	41.8
1975	29		2021	35.6		2046	35.7		1975	44.7
1975	33.8		2021	35.5		2046	35.4		1975	54.6
1975	26.4		2021	19.7		2046	23.6		1975	39.4
1975	23.8		2021	15.4		2046	14.8		1975	22
1975	22.8		2021	14.3		2046	11.6		1975	17.4
1975	24.3		2021	17.3		2046	18.3		1975	18.6
1975	26.1		2021	23.2		2046	25.7		1975	29.1
1975	22.6		2021	19.6		2046	24.8		1975	35.8
1975	26		2021	30.8		2046	33.7		1975	50.5
1975	25.8		2021	27.4		2046	33.7		1975	44.6
1975	23		2021	31.5		2046	29.4		1975	41.6
1975	25.7		2021	32.3		2046	28.3		1975	41.5
1975	25.7		2021	24.7		2046	22		1975	30.7
1975	25.6		2021	25.8		2046	22.1		1975	27.4
1975	27.6		2021	29.5		2046	27		1975	34
1975	29.2		2021	33.8		2046	33.1		1975	40.5
1975	28		2021	34		2046	33.8		1975	32.9
1975	27.2		2021	37.3		2046	35.2		1975	26.4
1975	30.4		2021	43.5		2046	47.1		1975	33.5
1975	32.4		2021	47.2		2046	41.8		1975	39.4
1975	31.9		2021	40.6		2046	31.3		1975	36.5
1975	31.7		2021	39.6		2046	33.9		1975	46.8
1975	32.8		2021	38.1		2046	34.7		1975	47.8
1975	31.6		2021	40.7		2046	40.9		1975	53.5
1975	29		2021	32.4		2046	36.7		1975	50.6
1975	29.2		2021	24.4		2046	27.8		1975	41.9
1975	29		2021	31.5		2046	32.1		1975	40.4
1975	29.9		2021	27		2046	30.2		1975	39.2
1975	32		2021	27.5		2046	28.4		1975	39.4
1975	34.8		2021	44.9		2046	33.2		1975	44.8
1975	30		2021	44		2046	27.1		1975	40.5
1975	29.6		2021	48.8		2046	36.3		1975	45.7
1975	29		2021	46.9		2046	36.7		1975	43.3
1975	30		2021	42.4		2046	34.7		1975	41.3
1975	32.6		2021	44.1		2046	36.9		1975	40.5
1975	32.2		2021	39.4		2046	33.4		1975	39.6
1975	31.2		2021	39.1		2046	30.1		1975	41.6
[truncated: 8,959 more rows]
