# Supplementary material for: Assessing rice yield responses to climate change scenarios using a crop simulation model
Source: PeerJ. 2026 Mar 12;14:e20965. doi: 10.7717/peerj.20965 (PMC12989151; doi:10.7717/peerj.20965)
Supplement: Supplemental Information 36 [file peerj-14-20965-s036.xlsx]

## Sheet: Sayfa1
HADGEM REFERENCE YEAR	HADGEM REFERENCE Tmin		HADGEM FUTURE YEAR	HADGEM FUTURE 2016-2040 Tmin		HADGEM FUTURE YEAR	HADGEM FUTURE 2041-2070 Tmin		HADGEM FUTURE YEAR	HADGEM FUTURE 2071-2098 Tmin
1971	3.5		2016	2.3		2041	5.4		2071	4.4
1971	7.2		2016	6.2		2041	5.9		2071	7.3
1971	10		2016	11.3		2041	7.1		2071	7.8
1971	11.4		2016	12.2		2041	11.2		2071	9.3
1971	9.8		2016	12.5		2041	11.3		2071	10.1
1971	6.5		2016	6.9		2041	7.4		2071	6.1
1971	7.6		2016	9		2041	9.3		2071	7.6
1971	7.3		2016	10.4		2041	7.7		2071	8.4
1971	8.5		2016	13.1		2041	9.7		2071	10.1
1971	9.4		2016	11.8		2041	11.7		2071	8.9
1971	7.9		2016	10.8		2041	10.7		2071	8.4
1971	7.1		2016	6.2		2041	9.3		2071	8
1971	8.4		2016	7.1		2041	10.5		2071	8.8
1971	10.9		2016	11.8		2041	14.7		2071	14.1
1971	9.8		2016	11.4		2041	14		2071	12.1
1971	8.6		2016	6.7		2041	9.4		2071	12.2
1971	9		2016	6.1		2041	7.4		2071	9.2
1971	9.3		2016	7.1		2041	8.4		2071	9.5
1971	10.6		2016	10.4		2041	12		2071	12.5
1971	7.8		2016	6.1		2041	7.8		2071	9.1
1971	8.8		2016	12.3		2041	9.8		2071	12.3
1971	7.5		2016	11.4		2041	8.7		2071	10.8
1971	7		2016	10.3		2041	9		2071	11.5
1971	1.3		2016	-0.1		2041	1.5		2071	2.7
1971	6.3		2016	10.6		2041	9.3		2071	12.9
1971	-0.3		2016	3.7		2041	5.5		2071	7.9
1971	3.8		2016	7.6		2041	8		2071	11.1
1971	1.7		2016	8.1		2041	6.6		2071	7.8
1971	6.7		2016	9.3		2041	9.2		2071	9.8
1971	6.7		2016	10		2041	9.5		2071	12.9
1971	8.6		2016	11.9		2041	9		2071	12.3
1971	7.9		2016	11.3		2041	9.4		2071	10.6
1971	9.7		2016	12.3		2041	11		2071	11
1971	9.3		2016	10.4		2041	10.6		2071	13.8
1971	9.7		2016	13.5		2041	12.3		2071	14
1971	7.7		2016	12.4		2041	14		2071	11.9
1971	11.9		2016	11.9		2041	12.7		2071	13.6
1971	10.2		2016	12.4		2041	13.2		2071	13.1
1971	10.2		2016	14		2041	16.6		2071	16.1
1971	9.8		2016	11.8		2041	15.3		2071	15
1971	10.4		2016	4.4		2041	8.9		2071	10.3
1971	11.3		2016	13.5		2041	17		2071	19
1971	10.6		2016	7.3		2041	13.9		2071	15.1
1971	7.6		2016	5.8		2041	8.4		2071	9.3
1971	7.8		2016	8.5		2041	11.5		2071	10.6
1971	8.1		2016	7.6		2041	16.8		2071	14.7
1971	11.9		2016	12.6		2041	17.6		2071	19.8
1971	5.5		2016	4.1		2041	8.6		2071	12.6
1971	-0.7		2016	-1.7		2041	1.1		2071	5
1971	2.4		2016	3.2		2041	1.4		2071	7.4
1971	9.4		2016	10.3		2041	10.1		2071	17.6
1971	7.5		2016	8.7		2041	10.8		2071	15.8
1971	7		2016	10		2041	12		2071	15
1971	8.5		2016	11.7		2041	10.7		2071	14.7
1971	9.5		2016	10.2		2041	10.3		2071	10.8
1971	9.1		2016	9.6		2041	10.9		2071	9.1
1971	9.9		2016	4.8		2041	5.6		2071	8.7
1971	10.5		2016	9.9		2041	11.6		2071	14.7
1971	0		2016	0.3		2041	2.2		2071	6.6
1971	0		2016	2.6		2041	1		2071	3.7
1971	9.2		2016	9.7		2041	7.6		2071	10.4
1971	8.9		2016	6.6		2041	4		2071	7
1971	12.1		2016	10.4		2041	7.9		2071	8.1
1971	9		2016	7.9		2041	8.7		2071	4.6
1971	6.3		2016	12.5		2041	9.7		2071	5.1
1971	5.2		2016	20.2		2041	18.7		2071	11.5
1971	6.2		2016	17.9		2041	17.3		2071	16.5
1971	9.2		2016	16.1		2041	16.8		2071	15.4
1971	10		2016	18.8		2041	18.8		2071	16.8
1971	11.7		2016	18.6		2041	17.4		2071	19.6
1971	9.7		2016	15.9		2041	15.8		2071	20.6
1971	9.6		2016	16.4		2041	17.8		2071	20.9
1971	6		2016	19.5		2041	20.5		2071	22.6
1971	2.6		2016	12		2041	12.3		2071	18.5
1971	-0.4		2016	10.4		2041	11.2		2071	19.1
1971	7.3		2016	11.7		2041	7		2071	14.7
1971	10.4		2016	20.2		2041	15.5		2071	20.9
1971	10.4		2016	14.8		2041	11.7		2071	14.7
1971	10.1		2016	14.4		2041	13.5		2071	14.9
1971	7.5		2016	15.5		2041	11.3		2071	13.8
1971	7.1		2016	15.6		2041	12.6		2071	12.1
1971	9		2016	11.4		2041	10.2		2071	6.1
1971	10.4		2016	9.8		2041	12.2		2071	7.5
1971	13		2016	7.9		2041	7.7		2071	5
1971	14.9		2016	12.4		2041	13		2071	10.1
1971	9		2016	13.5		2041	11.7		2071	12.4
1971	10.6		2016	16.2		2041	13.1		2071	12.6
1971	9.6		2016	9		2041	7.5		2071	10.9
1971	9.3		2016	15.9		2041	13.2		2071	16.5
1971	13.4		2016	13		2041	13.9		2071	15.3
1971	8.3		2016	10.7		2041	9.6		2071	13
1971	8.5		2016	11.6		2041	8.7		2071	10
1971	10.8		2016	12.6		2041	14.3		2071	17.1
1971	12.2		2016	15.2		2041	13.7		2071	20.6
1971	7.6		2016	17.9		2041	19.3		2071	24.6
1971	11.7		2016	16.7		2041	19.2		2071	27.5
1971	12.4		2016	14.6		2041	18		2071	21.4
1971	12.2		2016	10.7		2041	12.1		2071	12
1971	10		2016	9.8		2041	16.7		2071	11.3
1971	11.3		2016	12.1		2041	16.3		2071	13.4
1971	15.3		2016	16.5		2041	16.1		2071	15.4
1971	16.9		2016	24.6		2041	18.5		2071	16.8
1971	14.3		2016	31.3		2041	27.3		2071	26.6
1971	14.4		2016	23.8		2041	20.7		2071	18.7
1971	10.2		2016	20.8		2041	19.7		2071	19.7
1971	9.8		2016	12.8		2041	11.4		2071	13.9
1971	8.2		2016	17.6		2041	17.1		2071	20.4
1971	5.8		2016	13.2		2041	17.6		2071	18
1971	9.4		2016	11.5		2041	16.4		2071	16.4
1971	10.1		2016	13.7		2041	16.9		2071	17.3
1971	9.9		2016	9.9		2041	13.5		2071	13.3
1971	10		2016	13		2041	14.5		2071	15.9
1971	8.6		2016	16.6		2041	19.7		2071	23.8
1971	6.8		2016	15.1		2041	18		2071	26.3
1971	12		2016	12.9		2041	18.9		2071	24.4
1971	14.2		2016	19		2041	22.9		2071	26.5
1971	11.2		2016	22.5		2041	26.8		2071	28.6
1971	11.9		2016	15.7		2041	17.8		2071	21.4
1971	15.2		2016	15.5		2041	19.5		2071	20.8
1971	14.4		2016	14.6		2041	19.5		2071	21.1
1971	14.7		2016	18.8		2041	20		2071	20.6
1971	15.5		2016	19.7		2041	22.8		2071	21.4
1971	14.7		2016	18.6		2041	18		2071	18.5
1971	16.6		2016	14.6		2041	15.8		2071	17.5
1971	18.2		2016	12.7		2041	13.9		2071	15.4
1971	19.5		2016	17.5		2041	12.7		2071	15
1971	19.6		2016	12.7		2041	11.6		2071	13
1971	19.3		2016	11.5		2041	14.8		2071	15.1
1971	16.7		2016	15.3		2041	16.7		2071	19.4
1971	17.1		2016	14.3		2041	16.6		2071	18.1
1971	16.7		2016	16.9		2041	18.9		2071	19.8
1971	11.3		2016	13.9		2041	15		2071	16.3
1971	13		2016	15.8		2041	16.7		2071	19
1971	15.7		2016	16.3		2041	18.7		2071	21.1
1971	15.7		2016	15.8		2041	19.7		2071	20.8
1971	15.9		2016	12.7		2041	16.9		2071	19.4
1971	15.2		2016	9.3		2041	18.2		2071	18
1971	14.4		2016	12.3		2041	18.3		2071	18.2
1971	15.4		2016	13.5		2041	16.3		2071	18.9
1971	14.8		2016	9.9		2041	14.1		2071	18.4
1971	16.3		2016	17.5		2041	22.2		2071	23.7
1971	16.5		2016	20.9		2041	25.1		2071	26.5
1971	16.8		2016	20.2		2041	22.8		2071	23.1
1971	17.1		2016	14.5		2041	15		2071	15.8
1971	17.8		2016	18.7		2041	15.8		2071	15.7
1971	17		2016	11.4		2041	12		2071	11.6
1971	16.8		2016	13.9		2041	17.4		2071	18
1971	15.6		2016	12.9		2041	16.8		2071	18.4
1971	18.3		2016	14.9		2041	14.2		2071	19.2
1971	18.2		2016	16.1		2041	16.8		2071	30.4
1971	16.1		2016	17.2		2041	17.8		2071	28.7
1971	18.9		2016	17.8		2041	17.9		2071	24.8
1971	17.1		2016	13.4		2041	15.5		2071	17.6
1971	16.3		2016	15.6		2041	15.8		2071	18.8
1971	18		2016	19.8		2041	20.5		2071	23.3
1971	18.5		2016	18.2		2041	19.8		2071	23.4
1971	18		2016	20.6		2041	21.1		2071	26
1971	19.1		2016	18		2041	16.5		2071	21.1
1971	19.7		2016	22.3		2041	16.4		2071	21
1971	16.6		2016	25.9		2041	17.7		2071	21.4
1971	16.8		2016	23.1		2041	16.9		2071	21.4
1971	19.2		2016	21.9		2041	18.5		2071	24.2
1971	20.6		2016	20.8		2041	19.6		2071	23.3
1971	22.3		2016	19.5		2041	19.9		2071	20.6
1971	20.8		2016	24		2041	22.9		2071	23.9
1971	17.1		2016	21.4		2041	20.4		2071	22.8
1971	18.4		2016	23.4		2041	22.2		2071	26
1971	24		2016	22.5		2041	22.6		2071	26
1971	20.2		2016	21.1		2041	22.8		2071	25.4
1971	21.9		2016	22.8		2041	24.9		2071	30.4
1971	22		2016	24.1		2041	24.9		2071	28.2
1971	21.4		2016	24.4		2041	25.2		2071	27.7
1971	19.9		2016	22.6		2041	23.4		2071	26.5
1971	20.6		2016	22.4		2041	23.1		2071	25.3
1971	20.7		2016	24.1		2041	24.4		2071	27.3
1971	22.2		2016	20.7		2041	23.3		2071	24.1
1971	21.1		2016	21.6		2041	24.2		2071	27.4
1971	21.6		2016	25.7		2041	26.4		2071	30.5
1971	23.1		2016	26.4		2041	26.4		2071	30.5
1971	21.6		2016	25.7		2041	25.1		2071	29.5
1971	21.7		2016	25.7		2041	26.7		2071	29.6
1971	22		2016	26.9		2041	26.6		2071	30.9
1971	22.7		2016	26.7		2041	25.4		2071	29.9
1971	22		2016	25.4		2041	24.3		2071	27.8
1971	22		2016	25.5		2041	24.6		2071	29
1971	22.7		2016	26		2041	25.5		2071	28.5
1971	21.8		2016	25.9		2041	27.9		2071	32.7
1971	22		2016	26.8		2041	28.8		2071	30.1
1971	24.3		2016	23.6		2041	26.5		2071	28
1971	23.4		2016	23.3		2041	25.5		2071	26
1971	22.4		2016	26.5		2041	27.2		2071	28.7
1971	22.6		2016	27.6		2041	28.4		2071	30.3
1971	23.7		2016	26.7		2041	25.7		2071	28
1971	23.8		2016	26.1		2041	25.3		2071	29.4
1971	22.7		2016	24.8		2041	25.4		2071	28.9
1971	22.8		2016	27.2		2041	27.7		2071	30.8
1971	23		2016	26.6		2041	28.5		2071	30.6
1971	24		2016	28.3		2041	28.1		2071	29.6
1971	24.5		2016	28.9		2041	27.5		2071	29.1
1971	24.7		2016	26.6		2041	26.6		2071	28.9
1971	24.6		2016	27.5		2041	27.9		2071	29.2
1971	23.8		2016	26		2041	27.8		2071	29
1971	22.3		2016	25.8		2041	27.4		2071	28.6
1971	22.8		2016	24.2		2041	26.5		2071	28.7
1971	24		2016	26.3		2041	27.4		2071	30.6
1971	23.8		2016	23.7		2041	25.1		2071	28.7
1971	23.9		2016	23.7		2041	26.6		2071	31.9
1971	23.8		2016	24.8		2041	26.9		2071	31.9
1971	22.7		2016	24.1		2041	27.1		2071	30.1
1971	23.7		2016	25.2		2041	27.2		2071	30.6
1971	24.9		2016	25.1		2041	25.6		2071	29.2
1971	26.2		2016	26		2041	26.2		2071	29.8
1971	25.3		2016	25.9		2041	24.5		2071	30.7
1971	24.1		2016	27.6		2041	29.1		2071	32.5
1971	21.6		2016	26.2		2041	27		2071	30.8
1971	23.8		2016	26.7		2041	26.8		2071	31.9
1971	23.2		2016	26.1		2041	26.3		2071	33.1
1971	24.5		2016	27.2		2041	27.3		2071	32.5
1971	24		2016	27.9		2041	28.9		2071	30.2
1971	24.7		2016	26.5		2041	28.5		2071	29.9
1971	24		2016	25.3		2041	27.5		2071	31.2
1971	24		2016	24.3		2041	26.6		2071	29
1971	23.6		2016	26.2		2041	30		2071	33.5
1971	24		2016	25.5		2041	28.4		2071	30.2
1971	24		2016	24.4		2041	26.3		2071	28.9
1971	23		2016	24.1		2041	26		2071	27.9
1971	24.1		2016	25.5		2041	26.6		2071	29.7
1971	24.8		2016	27.7		2041	27.4		2071	28.8
1971	23		2016	27.9		2041	28.2		2071	32.2
1971	23		2016	25.5		2041	28.8		2071	30.4
1971	23.6		2016	25.3		2041	26.1		2071	30.5
1971	23.7		2016	26.6		2041	30.1		2071	33.3
1971	22.7		2016	27.6		2041	30.6		2071	32.5
1971	22.2		2016	25.7		2041	30.4		2071	31.7
1971	21.2		2016	26.6		2041	30.3		2071	31.4
1971	20.5		2016	28.2		2041	28.3		2071	29.5
1971	23.6		2016	24.5		2041	23.6		2071	27.5
1971	22.7		2016	24.2		2041	26.5		2071	25.7
1971	22.4		2016	22		2041	25		2071	25.7
1971	22.3		2016	17.6		2041	21.3		2071	21.5
1971	22.4		2016	23.3		2041	27.4		2071	25
1971	21.8		2016	23.5		2041	27.6		2071	26.4
1971	21.1		2016	20.4		2041	24.8		2071	22.1
1971	21.4		2016	19.5		2041	22.4		2071	21.6
1971	22.4		2016	24.1		2041	27.8		2071	27.6
1971	23.3		2016	22.7		2041	28.5		2071	28.7
1971	22.7		2016	26		2041	28.5		2071	29.9
1971	19.6		2016	20.8		2041	23.9		2071	26.7
1971	21.3		2016	17.2		2041	20.3		2071	22.9
1971	19.6		2016	18.1		2041	21.5		2071	23.9
1971	20.6		2016	18.7		2041	22		2071	25.9
1971	22.2		2016	19.7		2041	25.1		2071	25.3
1971	21.5		2016	20.6		2041	23.4		2071	26.7
1971	21		2016	24.8		2041	26.9		2071	29.9
1971	21.4		2016	23.2		2041	23.2		2071	25.9
1971	20.8		2016	22.6		2041	22.6		2071	24.2
1971	18.9		2016	24		2041	24.7		2071	25.8
1971	21		2016	24.7		2041	24.7		2071	26.7
1971	19.4		2016	21.4		2041	22.1		2071	23.3
1971	23.3		2016	23.4		2041	22.9		2071	26.2
1971	21		2016	20		2041	19.4		2071	25.1
1971	19.3		2016	24.1		2041	22.2		2071	30
1971	20.2		2016	25.7		2041	23		2071	28.9
1971	18.9		2016	24		2041	24.5		2071	28.7
1971	20		2016	21.7		2041	24.2		2071	28.4
1971	19.8		2016	21.5		2041	24.7		2071	27.1
1971	19.5		2016	19.7		2041	22.6		2071	23.3
1971	20.2		2016	22.3		2041	27		2071	26.6
1971	20		2016	18.5		2041	23.8		2071	23.8
1971	20.6		2016	11.8		2041	15.7		2071	15.9
1971	20.6		2016	8.1		2041	9.7		2071	11.4
1971	20		2016	6.4		2041	9		2071	11.9
1971	17.2		2016	10.7		2041	16		2071	15.7
1971	12.1		2016	16.4		2041	20.7		2071	20
1971	17.7		2016	16.5		2041	19.1		2071	21.9
1971	19		2016	11.6		2041	14.4		2071	13
1971	16.5		2016	13.8		2041	17.1		2071	16.6
1971	10.7		2016	12.7		2041	12.4		2071	16.1
1971	9.5		2016	16.9		2041	15.8		2071	17.2
1971	12.4		2016	14.7		2041	16.3		2071	16.6
1971	15.7		2016	18.4		2041	21.3		2071	19.5
1971	15		2016	18.8		2041	26.2		2071	23.6
1971	17.3		2016	14.6		2041	21.8		2071	19.3
1971	16.4		2016	12.5		2041	16.8		2071	17.1
1971	16		2016	7.7		2041	14.9		2071	12
1971	15.6		2016	7.8		2041	16.3		2071	11.8
1971	15.3		2016	13.2		2041	21.3		2071	16.4
1971	15.4		2016	10.9		2041	19		2071	15.3
1971	17.6		2016	13		2041	19.3		2071	19.3
1971	14		2016	14.6		2041	17.4		2071	19.9
1971	14.3		2016	18.5		2041	19.8		2071	22.8
1971	15.1		2016	13.9		2041	18		2071	15.7
1971	15		2016	17.3		2041	17.3		2071	19.1
1971	15.8		2016	18		2041	18.4		2071	21.6
1971	14.5		2016	16		2041	17		2071	21.4
1971	10.2		2016	16.4		2041	17.8		2071	21.8
1971	9.6		2016	14.4		2041	14.2		2071	17.1
1971	9.4		2016	14.2		2041	14.7		2071	17
1971	13.6		2016	9.9		2041	11		2071	13
1971	11.9		2016	13.1		2041	13		2071	14.9
1971	13.6		2016	15.7		2041	15.5		2071	18.1
1971	14.2		2016	18.7		2041	21.1		2071	21.7
1971	12.9		2016	17.1		2041	18.9		2071	18.6
1971	13		2016	14		2041	16.5		2071	14.9
1971	9.9		2016	16.2		2041	18.5		2071	15.8
1971	11.9		2016	15.8		2041	18.3		2071	16.6
1971	6.8		2016	18.4		2041	21.6		2071	19.8
1971	11.5		2016	14.9		2041	19.8		2071	19.4
1971	7.4		2016	14.7		2041	18.7		2071	20
1971	8.6		2016	16.2		2041	17.6		2071	21.6
1971	10.4		2016	14.6		2041	16.6		2071	20.9
1971	11		2016	16.5		2041	20.6		2071	23.5
1971	12.3		2016	14.4		2041	19.1		2071	22
1971	14		2016	17.2		2041	21.9		2071	25.9
1971	14		2016	14.9		2041	19.3		2071	20.7
1971	12.6		2016	13.1		2041	17.9		2071	19.4
1971	8		2016	12.9		2041	17.7		2071	20.3
1971	7.6		2016	17.1		2041	16.8		2071	23.4
1971	7.1		2016	19.4		2041	18.7		2071	25.5
1971	12.7		2016	18.3		2041	17		2071	24
1971	11.1		2016	19.9		2041	22.6		2071	22.9
1971	9.9		2016	21.5		2041	22.9		2071	23.4
1971	9.9		2016	21.2		2041	14.2		2071	16.9
1971	13.2		2016	22.3		2041	15.7		2071	19.9
1971	13.4		2016	15.8		2041	12.1		2071	16.6
1971	10.8		2016	13.4		2041	10.8		2071	12.5
1971	11.6		2016	14.4		2041	11.9		2071	10.1
1971	10.5		2016	12.2		2041	11		2071	9.6
1971	10.6		2016	10.5		2041	9.7		2071	8.1
1971	12.4		2016	10.9		2041	12.1		2071	10.7
1971	13.5		2016	6.5		2041	8		2071	8.2
1971	10.3		2016	8.1		2041	10.1		2071	11.5
1971	10		2016	15.2		2041	16.8		2071	18.1
1971	8.4		2016	15		2041	15.5		2071	13.5
1971	6		2016	12.4		2041	13		2071	9.4
1971	6.5		2016	8.2		2041	10		2071	4.6
1971	4.9		2016	10.1		2041	12		2071	6.9
1971	4.7		2016	10.6		2041	15.2		2071	9.3
1971	1.1		2016	2.2		2041	8.1		2071	1
1971	8		2016	1.8		2041	7.2		2071	4.2
1971	9.4		2016	5.1		2041	11.1		2071	9.2
1971	9.2		2016	2.5		2041	6.5		2071	4.2
1971	7		2016	4.2		2041	5.6		2071	3.4
1971	4.2		2016	2.2		2041	2.5		2071	0.6
1971	2.4		2016	6.1		2041	4.6		2071	3.1
1971	-2.6		2016	3.4		2041	4.6		2071	1.8
1971	4		2016	1.5		2041	6.2		2071	5.1
1971	2.9		2016	-2.5		2041	3.6		2071	2.8
1971	-0.1		2016	-1.2		2041	5.5		2071	4.2
1971	1.8		2016	-6.3		2041	-1.4		2071	-1
1971	4.7		2016	0.3		2041	1.5		2071	0
1971	6		2016	5.2		2041	6.5		2071	5
1971	4.2		2016	5.1		2041	8.8		2071	6.8
1971	4		2016	8.4		2041	12.3		2071	9.1
1971	6.7		2016	5.4		2041	10.5		2071	11.3
1971	5.3		2016	5.7		2041	10.9		2071	11.5
1971	4.6		2016	9.5		2041	10.7		2071	9.9
1971	7		2016	5.7		2041	8.5		2071	9.3
1971	4.2		2016	5		2041	9.1		2071	8.2
1971	4.6		2016	7.4		2041	9.8		2071	8.7
1972	4.6		2017	7.7		2042	10.5		2072	9
1972	1.9		2017	7.3		2042	9.6		2072	9.1
1972	1.1		2017	8.1		2042	11.8		2072	10.3
1972	3.6		2017	7.6		2042	11.9		2072	10.9
1972	4		2017	8.7		2042	13.4		2072	10.5
1972	0.2		2017	8.3		2042	13.7		2072	12.8
1972	1.8		2017	9.1		2042	15.4		2072	14.6
1972	5.6		2017	13.2		2042	18.2		2072	18.6
1972	3.3		2017	10.7		2042	19.5		2072	19.6
1972	4		2017	7.7		2042	14.1		2072	12.6
1972	2.9		2017	5.4		2042	12.6		2072	9.6
1972	3		2017	4.9		2042	10.6		2072	8.1
1972	6.8		2017	4.2		2042	8.5		2072	8.4
1972	2.8		2017	0.8		2042	10.3		2072	8.8
1972	1.4		2017	-1.5		2042	5.8		2072	3.7
1972	1.6		2017	-2.5		2042	4.5		2072	0.9
1972	3.7		2017	0.3		2042	7.1		2072	0.6
1972	0.9		2017	-2.4		2042	3.7		2072	-1.9
1972	-0.1		2017	-0.7		2042	3.2		2072	2.3
1972	3.9		2017	-0.3		2042	4.7		2072	1.5
1972	1		2017	2.5		2042	8.1		2072	2.9
1972	1.8		2017	4		2042	8.4		2072	3.9
1972	1		2017	2.3		2042	5.8		2072	3.9
1972	2.4		2017	2.6		2042	5.9		2072	1.8
1972	4.8		2017	1.6		2042	5.8		2072	0
1972	6.6		2017	-0.5		2042	3.8		2072	0.4
1972	1.3		2017	0.6		2042	5		2072	1.3
1972	1.2		2017	0.9		2042	3.8		2072	2.7
1972	0.4		2017	4.9		2042	6.7		2072	6.4
1972	0.9		2017	1.6		2042	2.6		2072	4
1972	2.7		2017	5.1		2042	9.4		2072	8
1972	4.3		2017	6.2		2042	11.3		2072	10.1
1972	3.5		2017	6		2042	9.2		2072	11.9
1972	3.7		2017	9.2		2042	11.6		2072	12.6
1972	-2.3		2017	12.4		2042	13.6		2072	15.2
1972	2.8		2017	7.5		2042	7.2		2072	7.7
1972	2.5		2017	13.5		2042	15.3		2072	15.1
1972	1		2017	13.1		2042	12.8		2072	13.1
1972	3		2017	8.7		2042	6.6		2072	8.8
1972	1.2		2017	-0.1		2042	-2.1		2072	0.6
1972	1.7		2017	4.9		2042	2.2		2072	4.6
1972	3.3		2017	8.3		2042	6.1		2072	7.3
1972	8.4		2017	2.2		2042	0.9		2072	2
1972	4.6		2017	4.1		2042	3.3		2072	3.2
1972	8		2017	9.3		2042	7.5		2072	5.1
1972	7.5		2017	12.9		2042	16.8		2072	11.6
1972	5.2		2017	9.5		2042	12.2		2072	9.2
1972	4.4		2017	13.4		2042	15.9		2072	12.2
1972	1.7		2017	15.5		2042	14.8		2072	10.8
1972	-0.3		2017	13.7		2042	14.7		2072	10.1
1972	2.1		2017	16.2		2042	18.2		2072	16
1972	3.8		2017	11.8		2042	11.6		2072	9.7
1972	4.3		2017	11.1		2042	9.8		2072	9.5
1972	7.1		2017	10.6		2042	10.1		2072	11.1
1972	1.1		2017	11.5		2042	13		2072	10.9
1972	3		2017	9.5		2042	7.8		2072	11.3
1972	10		2017	6.4		2042	3.7		2072	5.7
1972	9.2		2017	10.2		2042	5.9		2072	5.6
1972	4.7		2017	3.7		2042	3		2072	-0.1
1972	0		2017	3.8		2042	3.8		2072	2.1
1972	6		2017	12.2		2042	9.9		2072	9.9
1972	4.3		2017	13		2042	10.7		2072	10.8
1972	9.6		2017	17		2042	18.4		2072	16.9
1972	9.8		2017	13.6		2042	11.2		2072	15.9
1972	5.6		2017	13.5		2042	8.3		2072	12
1972	8.3		2017	12.4		2042	9.1		2072	12.7
1972	10.1		2017	13		2042	5.5		2072	10.2
1972	8.9		2017	12.6		2042	4.6		2072	12.5
1972	7.7		2017	12.9		2042	7.7		2072	14.9
1972	8		2017	11.7		2042	4.9		2072	14.9
1972	7.6		2017	10.6		2042	6.6		2072	11.9
1972	8		2017	11.9		2042	10		2072	14
1972	7.4		2017	6.1		2042	8.7		2072	8.1
1972	7.3		2017	2.3		2042	5.5		2072	3.5
1972	10.6		2017	0.9		2042	0.6		2072	-0.7
1972	11.1		2017	8.3		2042	6.1		2072	6.5
1972	9.3		2017	12.6		2042	12.9		2072	13
1972	10.1		2017	15.5		2042	14.6		2072	13.6
1972	8.6		2017	16.1		2042	13.3		2072	13.5
1972	9.4		2017	9.5		2042	8.2		2072	9.2
1972	7.6		2017	7.1		2042	5		2072	8.3
1972	4.4		2017	6.1		2042	4.6		2072	5.8
1972	6.6		2017	6.9		2042	6.9		2072	7.7
1972	10.4		2017	9.3		2042	11.5		2072	10.9
1972	7.4		2017	12.6		2042	12.2		2072	15.5
1972	8.5		2017	9		2042	9.1		2072	13.1
1972	3.6		2017	10		2042	12.8		2072	15.2
1972	9.3		2017	13.9		2042	11.7		2072	17
1972	14.4		2017	8.3		2042	10.6		2072	15.2
1972	10.9		2017	14.2		2042	15.5		2072	18.1
1972	10.5		2017	6.1		2042	10.1		2072	11.8
1972	10.9		2017	7.6		2042	5.9		2072	8.9
1972	12.6		2017	10.3		2042	8.2		2072	12.9
1972	3.7		2017	10.2		2042	13.8		2072	17.6
1972	7.8		2017	9.3		2042	12.1		2072	14.7
1972	7.2		2017	10		2042	12.5		2072	15
1972	13.2		2017	7.2		2042	12.5		2072	14
1972	18.2		2017	11.4		2042	13.5		2072	18.2
1972	16.4		2017	13.1		2042	16.2		2072	24
1972	15.2		2017	12		2042	20.3		2072	22.1
1972	12.1		2017	16.9		2042	24.6		2072	23.8
1972	12.2		2017	19.1		2042	23.8		2072	26.7
1972	15.9		2017	13		2042	16		2072	18.2
1972	16.9		2017	12		2042	11.8		2072	17.3
1972	16.7		2017	12.7		2042	12.7		2072	15.6
1972	12.9		2017	14.7		2042	17.8		2072	16.4
1972	11.4		2017	9.9		2042	18.8		2072	13.6
1972	14.8		2017	7.1		2042	13		2072	6.1
1972	16.9		2017	8.3		2042	12.2		2072	6.1
1972	15.2		2017	14.2		2042	10.4		2072	7.8
1972	15.9		2017	19.3		2042	13.3		2072	9.4
1972	14.4		2017	19.5		2042	13.9		2072	10.1
1972	12.9		2017	14.9		2042	10.3		2072	9.7
1972	16.2		2017	9.6		2042	7.1		2072	5.5
1972	16		2017	18.6		2042	13.2		2072	15.6
1972	13.6		2017	22.8		2042	16.5		2072	15.5
1972	15.5		2017	8.9		2042	7.6		2072	6.2
1972	15.5		2017	8.4		2042	8.2		2072	8.1
1972	15.2		2017	19.8		2042	17.4		2072	17.9
1972	12.7		2017	19.6		2042	17.3		2072	17
1972	12.2		2017	17.7		2042	18		2072	18
1972	13.1		2017	16.6		2042	22.3		2072	16.5
1972	13.4		2017	14.6		2042	22.8		2072	16.3
1972	15.2		2017	18.2		2042	22.7		2072	16.9
1972	15.8		2017	16		2042	19.1		2072	15.8
1972	14.3		2017	22.2		2042	27.5		2072	24.6
1972	13.8		2017	21.9		2042	26.3		2072	23.9
1972	13.6		2017	20.1		2042	24.1		2072	23.8
1972	13.2		2017	16.6		2042	20.1		2072	19.2
1972	14.4		2017	20.8		2042	21		2072	22.1
1972	15		2017	20.6		2042	20.5		2072	20.4
1972	15		2017	13.5		2042	16.3		2072	15.3
1972	15.2		2017	14.1		2042	19.1		2072	16.5
1972	14.3		2017	13.8		2042	22.1		2072	16.7
1972	13.4		2017	11.6		2042	16.2		2072	13.7
1972	16.4		2017	14.1		2042	18.5		2072	15.6
1972	16.4		2017	13.8		2042	16.8		2072	14.4
1972	16.4		2017	16.1		2042	17.3		2072	15.3
1972	17.7		2017	14.8		2042	17.4		2072	15.7
1972	18		2017	15		2042	17.1		2072	15.8
1972	16.8		2017	16		2042	19.6		2072	17.6
1972	18.1		2017	16.2		2042	17.6		2072	18
1972	15.4		2017	16.5		2042	18.9		2072	18
1972	18.3		2017	17.2		2042	19		2072	18.5
1972	19.1		2017	17.5		2042	17.3		2072	17
1972	16.5		2017	19.4		2042	19		2072	18.9
1972	18.2		2017	18.4		2042	16.5		2072	17.8
1972	19		2017	21.8		2042	17.5		2072	19.5
1972	17.6		2017	25.6		2042	23.5		2072	25.3
1972	18.2		2017	27.5		2042	25.5		2072	27.9
1972	15.6		2017	26.2		2042	24.9		2072	27.6
1972	16.5		2017	23.3		2042	21.7		2072	25.3
1972	17.6		2017	25.5		2042	23.9		2072	24.8
1972	17.2		2017	21		2042	24		2072	24.2
1972	19.4		2017	21.2		2042	24.8		2072	25.1
1972	21		2017	20.9		2042	23.9		2072	25.2
1972	21.1		2017	19.7		2042	23.4		2072	22.7
1972	20		2017	20.8		2042	24.8		2072	25
1972	16.4		2017	20.4		2042	23.3		2072	24.8
1972	17.4		2017	19.2		2042	20.3		2072	23.4
1972	18.6		2017	20		2042	20		2072	23.3
1972	17.4		2017	21.3		2042	22.4		2072	28.1
1972	20		2017	22.1		2042	26.6		2072	27.6
1972	17.8		2017	23.4		2042	25.9		2072	27.3
1972	21		2017	21.5		2042	23.9		2072	25.3
1972	20.3		2017	15.8		2042	19.5		2072	21.2
1972	19.6		2017	17.5		2042	24.1		2072	20.2
1972	21.5		2017	24.2		2042	29.4		2072	29
1972	22.9		2017	19.9		2042	23.1		2072	24
1972	19		2017	20.9		2042	25.4		2072	26.2
1972	18.6		2017	22.3		2042	25.7		2072	28.8
1972	20.8		2017	24.3		2042	28		2072	30.8
1972	19.9		2017	21.5		2042	25.1		2072	25.9
1972	21.4		2017	23.2		2042	25		2072	26.6
1972	22.4		2017	22		2042	24.4		2072	24.5
1972	21.8		2017	23.2		2042	24.5		2072	25.4
1972	22.5		2017	26.6		2042	24.2		2072	26.2
1972	23.2		2017	24.4		2042	26		2072	27.1
1972	22.8		2017	24.9		2042	28.5		2072	30.5
1972	23.6		2017	26.5		2042	27.3		2072	28.3
1972	21		2017	24.8		2042	24		2072	26.8
1972	21.7		2017	25		2042	25.4		2072	27.5
1972	22.9		2017	26.5		2042	26.4		2072	28.6
1972	23.2		2017	25.7		2042	26		2072	29.3
1972	18.9		2017	24.8		2042	25.7		2072	29.5
1972	19.2		2017	25.4		2042	26.3		2072	29.5
1972	22.2		2017	24.5		2042	25.5		2072	28
1972	22.2		2017	23.5		2042	24.4		2072	26.5
1972	22.6		2017	24.9		2042	26.8		2072	30
1972	22.6		2017	23.7		2042	25.8		2072	28.3
1972	20.4		2017	22.5		2042	23.7		2072	27.2
1972	23		2017	24.1		2042	26.9		2072	29.7
1972	23.2		2017	24.6		2042	26.1		2072	29
1972	22.9		2017	25.1		2042	27.5		2072	30.9
1972	24.2		2017	24		2042	26.7		2072	29.9
1972	21.8		2017	24.5		2042	26.5		2072	28.5
1972	21.9		2017	24.1		2042	26.4		2072	27.4
1972	22		2017	26.7		2042	29.5		2072	29.4
1972	21.8		2017	27.1		2042	29.2		2072	30.4
1972	23.6		2017	26.6		2042	28.8		2072	30.9
1972	22.4		2017	27.8		2042	28.5		2072	29.9
1972	23.6		2017	26.9		2042	28.7		2072	29.9
1972	24.9		2017	24.5		2042	24.9		2072	26.9
1972	23.9		2017	25.2		2042	24.4		2072	27.5
1972	23.3		2017	27.2		2042	27		2072	30
1972	24.2		2017	27		2042	27.5		2072	30.2
1972	24.9		2017	27		2042	26.8		2072	29.1
1972	24.6		2017	23.6		2042	26.1		2072	26.7
1972	24		2017	24.7		2042	25.2		2072	27.8
1972	23.7		2017	27		2042	26.5		2072	30.5
1972	22.8		2017	25.8		2042	25.4		2072	29.1
1972	25		2017	25.6		2042	25		2072	29.1
1972	23.8		2017	27.2		2042	27.9		2072	31.6
1972	23.9		2017	27.9		2042	27.7		2072	29.7
1972	24.6		2017	29		2042	25.8		2072	26
1972	24.9		2017	28.8		2042	31.1		2072	30.1
1972	23.7		2017	26.4		2042	29.9		2072	30.9
1972	24		2017	28.7		2042	30.7		2072	32.6
1972	23.4		2017	25.3		2042	26.1		2072	28.3
1972	22		2017	24.8		2042	24.9		2072	29.6
1972	24.9		2017	26.7		2042	28		2072	31
1972	25.4		2017	26.2		2042	27.2		2072	29.3
1972	25		2017	25.8		2042	26		2072	29.8
1972	24		2017	27.6		2042	27		2072	29.1
1972	23.9		2017	26		2042	27.2		2072	29.4
1972	24		2017	24.9		2042	25.1		2072	27.9
1972	23.7		2017	25.8		2042	26.8		2072	29.6
1972	24.3		2017	28.6		2042	29.2		2072	31
1972	24.8		2017	27.2		2042	27.6		2072	30.6
1972	24.6		2017	30.6		2042	32.5		2072	33.1
1972	23.8		2017	30.4		2042	30.9		2072	32.2
1972	24		2017	29.6		2042	30.4		2072	33
1972	24.8		2017	27.3		2042	28.1		2072	30.6
1972	23.4		2017	23.1		2042	24		2072	25.5
1972	22.2		2017	24.1		2042	26.1		2072	27.5
1972	21.1		2017	22.8		2042	24.9		2072	26.8
1972	21.9		2017	26.6		2042	28.5		2072	32
1972	21.6		2017	25.8		2042	28.1		2072	30.1
1972	23.2		2017	25.7		2042	29.2		2072	28.3
1972	21.6		2017	24.2		2042	24.1		2072	26.8
1972	21.4		2017	24.3		2042	22.3		2072	25.8
1972	22.3		2017	24		2042	24.7		2072	27
1972	21.2		2017	29.4		2042	31.2		2072	33.7
1972	23		2017	24.5		2042	26.8		2072	27.8
1972	22.6		2017	24.8		2042	25.9		2072	27.3
1972	21.5		2017	24.9		2042	25.3		2072	29.2
1972	22.4		2017	22.8		2042	25.3		2072	26.9
1972	22		2017	21.3		2042	23.1		2072	25.8
1972	20.9		2017	25		2042	24.3		2072	27.3
1972	20		2017	21.8		2042	22.4		2072	24.7
1972	23		2017	22.9		2042	23.1		2072	27.7
1972	20.9		2017	22		2042	24.8		2072	27.3
1972	21.7		2017	22.8		2042	25.7		2072	26.6
1972	20		2017	22		2042	26.3		2072	28.5
1972	20.1		2017	25.5		2042	25.8		2072	26.7
1972	19.9		2017	22.6		2042	25.9		2072	26.2
1972	21		2017	19.9		2042	25.3		2072	21.9
1972	21.8		2017	21.2		2042	24.3		2072	23.9
1972	21.6		2017	19.6		2042	23.8		2072	19.9
1972	23.2		2017	24.5		2042	29.9		2072	27
1972	21.1		2017	20.6		2042	22.2		2072	24.1
1972	21.1		2017	19.6		2042	24.5		2072	23.8
1972	22.7		2017	23.7		2042	26.9		2072	27.5
1972	20.6		2017	21.9		2042	22.9		2072	26.5
1972	21		2017	21.7		2042	27.6		2072	25.2
1972	20		2017	24.1		2042	28.2		2072	24.7
1972	21.1		2017	23.1		2042	24.1		2072	23.8
1972	22.4		2017	22.9		2042	25.1		2072	26.9
1972	23.1		2017	18.8		2042	24.3		2072	26.6
1972	21.6		2017	16.9		2042	21.7		2072	22.6
1972	21.6		2017	15.3		2042	19.4		2072	25.9
1972	18		2017	14.9		2042	17.2		2072	19.1
1972	18.7		2017	13.4		2042	16		2072	17
1972	18.4		2017	9.2		2042	13.8		2072	14
1972	18.9		2017	14.4		2042	21.2		2072	19
1972	17.5		2017	15.4		2042	21.8		2072	18.8
1972	19.5		2017	14.2		2042	19.5		2072	16
1972	20.1		2017	10.7		2042	14.2		2072	11.8
1972	17.4		2017	8.8		2042	13.4		2072	13.3
1972	18.7		2017	13		2042	16.6		2072	16.3
1972	16.3		2017	16.4		2042	18.3		2072	19
1972	20		2017	15.7		2042	19.6		2072	18.4
1972	18.2		2017	16.1		2042	19.5		2072	20.9
1972	17.9		2017	16.9		2042	17.8		2072	19.8
1972	17.3		2017	18.3		2042	20.9		2072	22
1972	17.1		2017	13.8		2042	19.9		2072	21
1972	17.7		2017	10.1		2042	18.2		2072	18.8
1972	14.2		2017	11.3		2042	17.9		2072	20.6
1972	15.3		2017	13.6		2042	19.5		2072	22.6
1972	14.5		2017	13.2		2042	17.1		2072	18.3
1972	9.9		2017	13.5		2042	17.2		2072	18.6
1972	13		2017	15.8		2042	21.8		2072	21.1
1972	20		2017	14.9		2042	19.2		2072	19.2
1972	16.3		2017	17.2		2042	19.3		2072	21.8
1972	19.6		2017	18.7		2042	16.7		2072	21.4
1972	17.1		2017	15.1		2042	12.9		2072	18.8
1972	14.6		2017	13.2		2042	13.7		2072	17.9
1972	10.7		2017	11.8		2042	12.5		2072	16.9
1972	11.1		2017	15		2042	17.9		2072	19.4
1972	12.2		2017	12.2		2042	14.6		2072	17
1972	17.5		2017	14.9		2042	16.9		2072	18.8
1972	16.4		2017	15.4		2042	17.8		2072	19
1972	11.1		2017	13.8		2042	15.3		2072	16.1
1972	10.8		2017	15.4		2042	16		2072	17.2
1972	3.8		2017	9.8		2042	12.2		2072	14.3
1972	7.3		2017	12.3		2042	13		2072	16.2
1972	8		2017	6.7		2042	7.2		2072	8.5
1972	11.5		2017	8.5		2042	10.4		2072	11.3
1972	8.8		2017	7.7		2042	7.2		2072	10.2
1972	8.3		2017	10.5		2042	6.1		2072	13.5
1972	8.7		2017	13		2042	7.7		2072	13.6
1972	9.7		2017	11.9		2042	8.5		2072	14.5
1972	11.9		2017	15.5		2042	11.3		2072	17.9
1972	9.2		2017	17.5		2042	14.1		2072	18.5
1972	6.5		2017	16.7		2042	13.1		2072	17.4
1972	7.2		2017	15.4		2042	12.7		2072	15.6
1972	8.2		2017	13.8		2042	9.9		2072	11.3
1972	7.2		2017	13.2		2042	9.8		2072	12
1972	8.7		2017	9.4		2042	7.1		2072	11.8
1972	10.6		2017	13.7		2042	10.1		2072	17.1
1972	11.4		2017	12.8		2042	9.4		2072	16.6
1972	11.4		2017	11.5		2042	10.7		2072	15.6
1972	10.7		2017	9.6		2042	11.5		2072	12.7
1972	12.1		2017	13.3		2042	12.4		2072	14.6
1972	14.5		2017	15.1		2042	13.1		2072	15.3
1972	13.2		2017	10.8		2042	10.6		2072	12.6
1972	11.5		2017	11.9		2042	11.7		2072	12.3
1972	8.5		2017	8.9		2042	10.7		2072	12.6
1972	5.6		2017	7.3		2042	9.9		2072	13.6
1972	0.8		2017	6.2		2042	12.2		2072	13.6
1972	3.6		2017	5.9		2042	15		2072	14.1
1972	5.2		2017	7.4		2042	13.1		2072	10.9
1972	6.4		2017	6.5		2042	11.6		2072	9.5
1972	9.4		2017	7.5		2042	10.7		2072	11
1972	4.4		2017	5.6		2042	7		2072	9.7
1972	5.2		2017	2.6		2042	7.2		2072	10
1972	6.6		2017	1		2042	7		2072	7.5
1972	8.3		2017	3.4		2042	10.1		2072	5.7
1972	7.6		2017	2.4		2042	7.2		2072	-1.4
1972	7		2017	13.1		2042	16.5		2072	9
1972	7.3		2017	12		2042	14.8		2072	8.4
1972	1.6		2017	9.4		2042	12		2072	5.4
1972	2.2		2017	8.2		2042	10.1		2072	7
1972	0.2		2017	5.5		2042	5.6		2072	3.7
1972	2.2		2017	4.5		2042	3.9		2072	1.8
1972	5.6		2017	-0.6		2042	0.3		2072	-3
1972	4.7		2017	5.3		2042	5.4		2072	2.5
1972	4.8		2017	2.5		2042	1.2		2072	0.7
1972	4.2		2017	2.1		2042	4.1		2072	5.1
1972	5.3		2017	2.7		2042	7.5		2072	8.8
1972	5.7		2017	6.8		2042	7.5		2072	9
1972	2.3		2017	7.9		2042	7.8		2072	8.4
1972	5.8		2017	6.9		2042	6.1		2072	9.2
1972	2.3		2017	7.6		2042	7.4		2072	9.1
1972	0.2		2017	10.8		2042	9.5		2072	10.6
1972	-0.5		2017	4.9		2042	7.5		2072	8.3
1972	0.6		2017	-1		2042	4.6		2072	4.4
1972	6.4		2017	5.2		2042	9.1		2072	3.5
1972	7.4		2017	5.7		2042	4.8		2072	-2.5
1972	0.3		2017	3.7		2042	6.4		2072	0.5
1973	4		2018	0		2043	6.8		2073	1
1973	-2.5		2018	0.9		2043	5.9		2073	-0.5
1973	2.4		2018	-4.8		2043	1.4		2073	-3
1973	3		2018	-2.8		2043	4.4		2073	0.1
1973	4		2018	3.6		2043	7.1		2073	3.3
1973	7.3		2018	1.8		2043	5.1		2073	7.1
1973	8.4		2018	-4.1		2043	-1.7		2073	1.7
1973	4.4		2018	-2.3		2043	4.3		2073	7.8
1973	4.3		2018	-0.4		2043	7.3		2073	6.8
1973	4.3		2018	2.1		2043	8.1		2073	9.3
1973	2.1		2018	2.8		2043	5.7		2073	12.1
1973	7		2018	2.8		2043	7.8		2073	12.2
1973	4.8		2018	8.3		2043	10.6		2073	14.6
1973	2.6		2018	2		2043	6.9		2073	9.2
1973	0.6		2018	-1.1		2043	2.8		2073	4.8
1973	-2		2018	0.5		2043	2.6		2073	2.3
1973	0.6		2018	4.4		2043	4.2		2073	6.9
1973	-0.2		2018	0.8		2043	3.2		2073	5.4
1973	0.2		2018	1		2043	1.2		2073	3.8
1973	3		2018	4.5		2043	4.6		2073	5.5
1973	6		2018	1.7		2043	2.8		2073	-0.2
1973	2.4		2018	2.8		2043	4.8		2073	1.4
1973	4.9		2018	4.6		2043	2.7		2073	1.4
1973	4.7		2018	4.3		2043	2.8		2073	3.8
1973	8		2018	9.2		2043	2.1		2073	6.8
1973	8.5		2018	7.8		2043	2.7		2073	8.7
1973	7.2		2018	1.9		2043	-1.8		2073	4.3
1973	3.9		2018	5.1		2043	0.2		2073	7.7
1973	6.2		2018	4.1		2043	-0.4		2073	7.5
1973	9.2		2018	2.3		2043	-0.2		2073	7.2
1973	6.1		2018	5.6		2043	3.8		2073	10.7
1973	1		2018	8.3		2043	3.3		2073	9.2
1973	4.2		2018	3.6		2043	-1		2073	6.8
1973	7.4		2018	6.6		2043	0.2		2073	7.1
1973	5.2		2018	2.1		2043	-5.8		2073	0.1
1973	4.6		2018	5.1		2043	-1.5		2073	4.4
1973	11		2018	5.5		2043	-0.9		2073	5.9
1973	5		2018	7.6		2043	2		2073	7
1973	4.7		2018	10		2043	3.8		2073	7
1973	6.6		2018	9.5		2043	2		2073	7.8
1973	8.3		2018	9.1		2043	4.1		2073	9
1973	9.6		2018	6.8		2043	0.3		2073	7.7
1973	12.8		2018	8.9		2043	2.9		2073	9.9
1973	11		2018	7.2		2043	4.7		2073	7.1
1973	8.7		2018	14.2		2043	8.4		2073	9.7
1973	8.1		2018	12		2043	9.9		2073	10.9
1973	10.6		2018	6.2		2043	6		2073	7.7
1973	14		2018	2.7		2043	2.8		2073	2.1
1973	6.3		2018	2.4		2043	-1.1		2073	-0.1
1973	8.2		2018	-0.6		2043	-2.6		2073	0.4
1973	9		2018	1.1		2043	-1.4		2073	1.1
1973	5		2018	6.5		2043	3.3		2073	3.1
1973	-0.4		2018	7.5		2043	4.6		2073	3.5
1973	5		2018	6.2		2043	9.1		2073	4.3
1973	8.4		2018	4.5		2043	4.8		2073	4.2
1973	11		2018	2.3		2043	8.2		2073	8.3
1973	12.2		2018	6.7		2043	15.6		2073	14.9
1973	10.2		2018	6.2		2043	12.6		2073	14.6
1973	0		2018	-1.9		2043	6.7		2073	6.2
1973	0		2018	-4.4		2043	3.2		2073	2.2
1973	10.4		2018	6.6		2043	9.6		2073	9.2
1973	5.2		2018	6.1		2043	3.9		2073	6.8
1973	4.5		2018	10.1		2043	9.5		2073	10.1
1973	4		2018	6.4		2043	8.9		2073	10.8
1973	4.7		2018	7.8		2043	8.1		2073	11.9
1973	6.3		2018	10.2		2043	8.8		2073	13
1973	4.7		2018	9.1		2043	10.8		2073	11.1
1973	1.7		2018	6.2		2043	12.4		2073	12
1973	5.3		2018	3.5		2043	9.7		2073	14.8
1973	8		2018	4.2		2043	8.1		2073	7.1
1973	9.9		2018	7.8		2043	10		2073	8.5
1973	10.4		2018	8.4		2043	12.6		2073	10.3
1973	9.7		2018	0.6		2043	6.3		2073	3.7
1973	15.5		2018	7.8		2043	7.9		2073	9.5
1973	13.1		2018	11.8		2043	9.6		2073	15.6
1973	10		2018	8.5		2043	7.4		2073	14.9
1973	6.6		2018	8.9		2043	11.6		2073	12.6
1973	4.5		2018	14		2043	14.3		2073	16
1973	11.8		2018	13.7		2043	13.8		2073	16.4
1973	10.8		2018	13.6		2043	15.3		2073	18.5
1973	8.5		2018	11.7		2043	12.2		2073	17.7
1973	2.5		2018	5.9		2043	4.7		2073	9.6
1973	7		2018	7.8		2043	8.8		2073	11.9
1973	3.3		2018	11		2043	13.4		2073	17.9
1973	5.6		2018	7.3		2043	10.4		2073	13.7
1973	8		2018	10.9		2043	12		2073	19.4
1973	7.5		2018	2		2043	5.4		2073	15.6
1973	9		2018	9.7		2043	10.7		2073	23.3
1973	13.4		2018	15.9		2043	15.8		2073	21.8
1973	14.9		2018	10.7		2043	14.4		2073	15.7
1973	11.8		2018	9.7		2043	13		2073	16.1
1973	11		2018	6.8		2043	12.8		2073	15.5
1973	13.4		2018	10.5		2043	15.4		2073	16.3
1973	10.8		2018	1.8		2043	5.5		2073	8.2
1973	11.9		2018	4.9		2043	13.5		2073	12.5
1973	11.5		2018	5.5		2043	8.6		2073	12
1973	11.9		2018	15.7		2043	14.6		2073	16.8
1973	10.1		2018	19.4		2043	22.7		2073	23.9
1973	10.1		2018	16.2		2043	19.8		2073	24.1
1973	10.4		2018	17		2043	17.7		2073	24.3
1973	11.6		2018	11.3		2043	12.8		2073	16.1
1973	11.7		2018	12.8		2043	14.2		2073	16.5
1973	16.6		2018	16.2		2043	17.2		2073	19.8
1973	15.1		2018	19.6		2043	19.4		2073	21.6
1973	11.6		2018	16.7		2043	18.3		2073	17.4
1973	13.3		2018	13		2043	11.9		2073	14
1973	9.6		2018	12.8		2043	9.6		2073	13.5
1973	7.1		2018	17.6		2043	14.3		2073	18.3
1973	7.5		2018	21.2		2043	18.3		2073	23.8
1973	12.1		2018	17.5		2043	12.5		2073	17.2
1973	12.7		2018	18.9		2043	14.8		2073	18.9
1973	12.6		2018	11.6		2043	12.7		2073	16.2
1973	12.6		2018	12.2		2043	15.3		2073	20
1973	14.3		2018	16.8		2043	24.6		2073	30.8
1973	18.3		2018	16.5		2043	27		2073	27.2
1973	16		2018	19		2043	25.4		2073	26.4
1973	13.3		2018	21		2043	24.6		2073	24.8
1973	9		2018	20.3		2043	20.9		2073	24.3
1973	11.2		2018	17.7		2043	20.4		2073	21.6
1973	12.3		2018	16.2		2043	18.3		2073	20
1973	14.6		2018	16.4		2043	18		2073	20.1
1973	11.7		2018	11.3		2043	17.2		2073	17.8
1973	10.5		2018	11.9		2043	21.9		2073	22.6
1973	10.9		2018	17.1		2043	22.4		2073	24.8
1973	14.8		2018	16.5		2043	20.7		2073	21.3
1973	15		2018	13.5		2043	17.1		2073	18.5
1973	20.8		2018	12.8		2043	22.5		2073	20
1973	19.2		2018	12.5		2043	21.2		2073	21.5
1973	17.3		2018	13.4		2043	18		2073	25.3
1973	18.3		2018	14.7		2043	18.2		2073	29.4
1973	19.8		2018	15		2043	18.6		2073	29.8
1973	17.7		2018	15.9		2043	18.6		2073	32.4
1973	16		2018	15.6		2043	18.5		2073	28.3
1973	17.4		2018	13.6		2043	17.1		2073	22
1973	16.2		2018	11.7		2043	15.2		2073	19
1973	12.3		2018	16.5		2043	19.2		2073	23.3
1973	14.5		2018	15.1		2043	21.1		2073	21.3
1973	13.7		2018	14.7		2043	23.3		2073	21.8
1973	16.4		2018	18.2		2043	21.5		2073	24.3
1973	17.1		2018	18		2043	18.9		2073	22.4
1973	18.5		2018	17.7		2043	19.2		2073	25.4
1973	19		2018	16.9		2043	18.9		2073	23.6
1973	17.2		2018	15.2		2043	16.5		2073	17.5
1973	18.7		2018	19.8		2043	21.1		2073	24.6
1973	18.8		2018	18.8		2043	20.4		2073	22
1973	19.2		2018	16.7		2043	17.1		2073	20.7
1973	21.2		2018	19.1		2043	19.6		2073	23.1
1973	18.5		2018	20.6		2043	24.2		2073	23.1
1973	16.2		2018	20		2043	23.6		2073	24
1973	14.7		2018	18.9		2043	25.9		2073	25
1973	16.8		2018	16.1		2043	21		2073	20.3
1973	16.9		2018	18.1		2043	21.4		2073	20.4
1973	16.1		2018	20.9		2043	22.4		2073	22.8
1973	18.2		2018	19.6		2043	25.9		2073	21.7
1973	17.8		2018	18.8		2043	30		2073	23
1973	19.3		2018	23.1		2043	31.1		2073	25.7
1973	21		2018	23.1		2043	29.7		2073	25.4
1973	21.7		2018	21.7		2043	28.1		2073	23.8
1973	19.3		2018	19.1		2043	23.6		2073	20.4
1973	21.8		2018	19.5		2043	24.5		2073	22.1
1973	22.6		2018	20.4		2043	28.9		2073	22.5
1973	17.7		2018	17.8		2043	20.9		2073	20.3
1973	18.2		2018	22.3		2043	25		2073	25.1
1973	20.5		2018	21.5		2043	21		2073	23.6
1973	21.3		2018	23.4		2043	26.5		2073	24.6
1973	19.4		2018	22.6		2043	25.2		2073	25.1
1973	18.9		2018	21.3		2043	22.6		2073	23.1
1973	20		2018	23.7		2043	22.8		2073	23.1
1973	19.2		2018	23.7		2043	23.8		2073	27.5
1973	19.6		2018	21.1		2043	22		2073	23.5
1973	20.7		2018	18.8		2043	23.1		2073	24.4
1973	19.2		2018	20		2043	25.1		2073	23
1973	19.2		2018	19.4		2043	27.2		2073	23.3
1973	20		2018	22.4		2043	28.4		2073	26.3
1973	21.2		2018	22.7		2043	26.8		2073	24.5
1973	24.3		2018	23		2043	25.6		2073	25.6
1973	20.2		2018	23.5		2043	25.5		2073	27.7
1973	21.6		2018	24.9		2043	27.2		2073	28.4
1973	18.9		2018	23.7		2043	24.9		2073	26
1973	22		2018	25.8		2043	27.3		2073	28.6
1973	19.8		2018	23		2043	23.6		2073	26.2
1973	18.9		2018	23.4		2043	22.6		2073	26
1973	22		2018	21.5		2043	22.6		2073	26.5
1973	23.2		2018	19.7		2043	22.3		2073	25.5
1973	20.3		2018	19.1		2043	19.4		2073	20.4
1973	22.1		2018	18		2043	19.2		2073	21.4
1973	22.6		2018	22		2043	25.1		2073	25.9
1973	21.7		2018	21.4		2043	23.5		2073	25.5
1973	22.4		2018	21.2		2043	23.6		2073	24
1973	22.6		2018	23		2043	24.3		2073	26
1973	23.8		2018	21.1		2043	23		2073	25
1973	24		2018	25.7		2043	27.3		2073	29.1
1973	22.7		2018	25.2		2043	27		2073	28.3
1973	22.3		2018	24.4		2043	27.3		2073	26.5
1973	23.9		2018	24.8		2043	27.1		2073	28.9
1973	23		2018	22.4		2043	25		2073	26.2
1973	19.3		2018	25.2		2043	25		2073	26.1
1973	22.5		2018	25.8		2043	26		2073	26.9
1973	21.6		2018	26.1		2043	25.9		2073	27.2
1973	23.2		2018	23.4		2043	27		2073	28.7
1973	23.4		2018	21.5		2043	25.4		2073	26
1973	24.2		2018	25		2043	26.8		2073	27.7
1973	24.8		2018	25.5		2043	29.3		2073	28.2
1973	22.4		2018	24.5		2043	28.1		2073	28.7
1973	25.3		2018	24.7		2043	27.2		2073	28.8
1973	25.8		2018	25.3		2043	27.4		2073	29.1
1973	25.1		2018	26.9		2043	29.2		2073	30.9
1973	25.2		2018	27		2043	29.9		2073	31.2
1973	25.6		2018	25.6		2043	28.8		2073	29.9
1973	23.8		2018	26		2043	29.2		2073	29.9
1973	23		2018	25.8		2043	28.4		2073	29.4
1973	25.5		2018	24.4		2043	30.7		2073	29.4
1973	23.7		2018	24.6		2043	27		2073	29.3
1973	24.5		2018	24.8		2043	23.8		2073	28.7
1973	23.6		2018	27.1		2043	25.9		2073	30.6
1973	23.9		2018	24.8		2043	30.8		2073	29.8
1973	24.8		2018	23.7		2043	29.4		2073	29
1973	23.3		2018	25.1		2043	32.5		2073	30
1973	24.4		2018	24.5		2043	33.9		2073	29.9
1973	22.4		2018	22.5		2043	28.9		2073	28.3
1973	23.7		2018	25.1		2043	28.1		2073	29.5
1973	19.4		2018	27.2		2043	28.3		2073	30.5
1973	23		2018	26.8		2043	28.8		2073	30.8
1973	23.8		2018	25.7		2043	28.1		2073	28.7
1973	23.5		2018	26.3		2043	25.7		2073	27.8
1973	22.6		2018	26.7		2043	24.6		2073	28.1
1973	22.7		2018	23.3		2043	25		2073	27.8
1973	22.7		2018	26.6		2043	28		2073	30.3
1973	25		2018	23.7		2043	27		2073	30.7
1973	23.7		2018	25		2043	27		2073	29.6
1973	23.3		2018	26		2043	26.1		2073	28.5
1973	22		2018	25.5		2043	24.8		2073	29.6
1973	23.6		2018	26.9		2043	27.4		2073	30.5
1973	22		2018	26.3		2043	25.3		2073	29.8
1973	23		2018	23.3		2043	23.2		2073	26.5
1973	23.6		2018	24.2		2043	23.1		2073	27.2
1973	24.2		2018	24		2043	25.5		2073	25.4
1973	23.9		2018	24.3		2043	24.5		2073	25.4
1973	23.1		2018	25		2043	26.8		2073	28.4
1973	23.8		2018	25.3		2043	23.5		2073	26.1
1973	22.4		2018	23.5		2043	25.2		2073	26
1973	22.8		2018	25.3		2043	25.9		2073	27
1973	22.2		2018	20.3		2043	23.2		2073	24.7
1973	22.3		2018	22.4		2043	25.9		2073	24.8
1973	22.6		2018	23.4		2043	22.2		2073	22.6
1973	21.2		2018	24.6		2043	22.6		2073	24.3
1973	23		2018	24.8		2043	24.4		2073	25.5
1973	18		2018	22.9		2043	22.7		2073	26.5
1973	20.1		2018	21		2043	20.1		2073	24.1
1973	22.6		2018	20.8		2043	20.2		2073	23.7
1973	21.6		2018	23.7		2043	26		2073	26.6
1973	21.7		2018	23.5		2043	25.3		2073	26.9
1973	20.7		2018	24.5		2043	25.7		2073	26.9
1973	21.4		2018	21		2043	23.1		2073	23.6
1973	21.6		2018	21.6		2043	24.2		2073	22.2
1973	20.6		2018	23.5		2043	23.2		2073	23.4
1973	20.1		2018	23.7		2043	21.6		2073	22.4
1973	20.7		2018	23.8		2043	21.9		2073	21.2
1973	22		2018	23.7		2043	18.2		2073	22.9
1973	19.9		2018	26.5		2043	22.6		2073	28
1973	21.1		2018	29.2		2043	19.9		2073	24.6
1973	23.2		2018	27.9		2043	23.2		2073	26.6
1973	21.2		2018	26.7		2043	25.1		2073	27.6
1973	20		2018	23.7		2043	18.9		2073	21.7
1973	22.6		2018	22.5		2043	18.4		2073	19.8
1973	20.2		2018	22.7		2043	20.7		2073	22.1
1973	19.8		2018	25.1		2043	23.7		2073	23.8
1973	19.4		2018	25.2		2043	27.5		2073	23.2
1973	20.9		2018	23.2		2043	23.5		2073	22.1
1973	18		2018	23.6		2043	22.3		2073	25
1973	21.8		2018	23.3		2043	22.4		2073	25.4
1973	20.6		2018	15.7		2043	15.2		2073	16.5
1973	18.4		2018	20.1		2043	20.5		2073	20.4
1973	19.6		2018	19.7		2043	18.9		2073	21.6
1973	17.1		2018	21.8		2043	22.1		2073	24.3
1973	17.2		2018	19.7		2043	19		2073	21.3
1973	18.1		2018	21.1		2043	23.1		2073	22.9
1973	17.2		2018	23.6		2043	22.8		2073	24.8
1973	17.1		2018	20.1		2043	18.9		2073	20.8
1973	18.8		2018	22.5		2043	20.6		2073	20.1
1973	18		2018	19.6		2043	19.8		2073	19.6
1973	16		2018	21.9		2043	22.1		2073	23.5
1973	17.2		2018	19.4		2043	21.9		2073	22.8
1973	16.7		2018	19.4		2043	23		2073	25.4
1973	17.3		2018	21.1		2043	23.3		2073	25.5
1973	16.2		2018	20.2		2043	22.3		2073	24.5
1973	21.8		2018	18.3		2043	19.8		2073	22
1973	20.2		2018	16.1		2043	18.2		2073	21.3
1973	19.1		2018	18.2		2043	18		2073	22
1973	18.3		2018	16.7		2043	16.2		2073	20.7
1973	17.1		2018	10.7		2043	11.5		2073	12.9
1973	18.6		2018	14.4		2043	15		2073	14.8
1973	17.9		2018	19.3		2043	21.8		2073	23.3
1973	16.7		2018	14.1		2043	15.7		2073	18.5
1973	19.4		2018	17.5		2043	18.7		2073	23.7
1973	16		2018	15.2		2043	18.7		2073	21.2
1973	11		2018	13.7		2043	15.2		2073	16.3
1973	8.8		2018	13.3		2043	12.6		2073	13.8
1973	10		2018	12		2043	12.7		2073	14.4
1973	13.6		2018	13.1		2043	14		2073	13.8
1973	12		2018	19.6		2043	21.1		2073	23.4
1973	9		2018	18.7		2043	18.4		2073	21.3
1973	7.2		2018	12.7		2043	13.3		2073	17.7
1973	5.2		2018	14.1		2043	16.7		2073	18.4
1973	1.1		2018	7		2043	10.4		2073	10.3
1973	0.9		2018	11		2043	15.4		2073	14.7
1973	5		2018	13		2043	15.1		2073	15.4
1973	5.4		2018	16.1		2043	18		2073	17.6
1973	7.8		2018	13.1		2043	15.1		2073	17.3
1973	10.1		2018	12.8		2043	15.7		2073	17.3
1973	15.6		2018	13		2043	14.8		2073	14.8
1973	14.5		2018	15.1		2043	15.8		2073	16.1
1973	13.6		2018	20.6		2043	21.1		2073	17.8
1973	11.9		2018	16.5		2043	17.1		2073	12.6
1973	13.5		2018	14		2043	12.7		2073	12.1
1973	13.4		2018	12.3		2043	12.3		2073	11.9
1973	14.2		2018	10.5		2043	12.7		2073	12.9
1973	12		2018	9.6		2043	11.4		2073	11.2
1973	11.8		2018	9.3		2043	12.4		2073	13.5
1973	6.5		2018	11.5		2043	16.3		2073	17.3
1973	7		2018	16		2043	17.3		2073	17.7
1973	7.8		2018	13.9		2043	16.5		2073	16
1973	4		2018	14.4		2043	15.9		2073	16.5
1973	0.1		2018	13.1		2043	16.1		2073	16
1973	3.9		2018	15.6		2043	18.5		2073	18.5
1973	9.6		2018	13.5		2043	18.4		2073	18.8
1973	11.3		2018	11.8		2043	16.2		2073	16.7
1973	11.7		2018	6.5		2043	12.4		2073	13.2
1973	11.1		2018	2.6		2043	8.2		2073	9.3
1973	11		2018	-2		2043	4.3		2073	6.4
1973	10.8		2018	2		2043	7.8		2073	9.2
1973	10.4		2018	5.6		2043	10.7		2073	11.2
1973	11.3		2018	5.8		2043	10.8		2073	12.1
1973	9.4		2018	8.5		2043	10.9		2073	13.8
1973	10.4		2018	5.6		2043	7.9		2073	10.5
1973	10.7		2018	8.8		2043	10.8		2073	13.1
1973	9.5		2018	11.7		2043	13.8		2073	16.5
1973	7		2018	15.7		2043	18.1		2073	20.9
1973	5.9		2018	13.3		2043	14.9		2073	19.7
1973	8.3		2018	12		2043	12.6		2073	15.8
1973	7.2		2018	10.1		2043	7		2073	13.7
1973	4.8		2018	5.6		2043	1.3		2073	9.2
1973	8.3		2018	1		2043	3.6		2073	3.3
1973	5.9		2018	-0.4		2043	1.7		2073	1.2
1973	7.6		2018	1.8		2043	1.9		2073	1.7
1973	8.8		2018	5.2		2043	5.7		2073	6.3
1973	5.9		2018	2.9		2043	3.3		2073	6.7
1973	-0.6		2018	6.6		2043	8.6		2073	7.1
1973	2.9		2018	8.2		2043	10.3		2073	6.1
1973	3.1		2018	6		2043	7		2073	6.1
1973	4.8		2018	8.4		2043	8.5		2073	9.5
1973	2		2018	5.9		2043	6.1		2073	6.8
1973	2		2018	10.7		2043	11.7		2073	11.8
1973	4.7		2018	7.7		2043	7		2073	7.7
1973	4.8		2018	3.5		2043	2.9		2073	3.6
1973	6.6		2018	4.5		2043	2.8		2073	5.5
1973	3.4		2018	6.4		2043	4.4		2073	6.9
1973	5.4		2018	11.9		2043	10.5		2073	11.5
1973	2.3		2018	12.3		2043	10.1		2073	11.8
1973	4.6		2018	1.7		2043	-2.6		2073	2.7
1974	4.6		2019	4.8		2044	0.5		2074	5.7
1974	3.3		2019	-1.4		2044	-2.4		2074	1.1
1974	3.3		2019	4.8		2044	4.4		2074	5.2
1974	4.4		2019	1.6		2044	4.5		2074	4.8
1974	4.2		2019	0.6		2044	6.1		2074	5.4
1974	5.9		2019	6.2		2044	8.7		2074	7.7
1974	3.8		2019	6		2044	8.9		2074	7.4
1974	5.7		2019	2.1		2044	5.6		2074	5.7
1974	6.7		2019	7		2044	9.4		2074	8.9
1974	6.3		2019	5.6		2044	6.9		2074	6.2
1974	2.8		2019	1.3		2044	4.5		2074	3.2
1974	2.8		2019	8.3		2044	10.2		2074	6.9
1974	7		2019	9		2044	8.8		2074	7.3
1974	6.3		2019	5.3		2044	6		2074	2.8
1974	1.8		2019	5.7		2044	0.3		2074	2.9
1974	5.1		2019	4		2044	-1.9		2074	3.2
1974	3.3		2019	5.7		2044	-0.3		2074	6.1
1974	0.5		2019	3.6		2044	1.3		2074	5.1
1974	5.6		2019	4		2044	5.6		2074	7.3
1974	6		2019	6.2		2044	7.9		2074	8.3
1974	4.2		2019	9.1		2044	8.3		2074	10.8
1974	0		2019	6.8		2044	2.5		2074	6.6
1974	2		2019	8.5		2044	5.3		2074	8.1
1974	-2.6		2019	6.9		2044	4.8		2074	9.4
1974	2		2019	8.4		2044	5.9		2074	12.8
1974	7.2		2019	10.4		2044	8.9		2074	13.2
1974	7		2019	10.5		2044	5.1		2074	10.2
1974	4.5		2019	4.9		2044	5.5		2074	3.9
1974	4.1		2019	3.6		2044	7.8		2074	3.8
1974	4		2019	11.8		2044	13.8		2074	9.8
1974	3.3		2019	10.5		2044	13.1		2074	7.1
1974	0.4		2019	4.2		2044	8.1		2074	1.7
1974	1.3		2019	4.4		2044	-1.5		2074	2.8
1974	2.9		2019	9.7		2044	3.7		2074	9.4
1974	3.8		2019	5.8		2044	1.5		2074	7
1974	6.2		2019	5.4		2044	2.3		2074	6.2
1974	8.2		2019	13.3		2044	11.4		2074	14.5
1974	7		2019	5.8		2044	5.3		2074	6.7
1974	9.1		2019	4.8		2044	5.2		2074	7.6
1974	8		2019	3.2		2044	7.4		2074	8.4
1974	6.4		2019	4.2		2044	7.8		2074	9.9
1974	5.6		2019	9.8		2044	13.2		2074	15.7
1974	5.8		2019	20		2044	20.7		2074	24.7
1974	4.2		2019	13.1		2044	17.8		2074	21.2
1974	5.7		2019	5.2		2044	13.3		2074	12.7
1974	8.9		2019	1.8		2044	11.7		2074	8
1974	8.9		2019	4.2		2044	13.3		2074	8
1974	6.3		2019	11.6		2044	16.9		2074	16.2
1974	7		2019	7.6		2044	10.7		2074	10.2
1974	8.6		2019	8.1		2044	13.5		2074	11.2
1974	11		2019	5.5		2044	10.6		2074	6.3
1974	9.2		2019	3.5		2044	6		2074	4.2
1974	7.6		2019	-4.8		2044	-0.1		2074	-0.8
1974	9.2		2019	1.1		2044	4.7		2074	5.8
1974	7.8		2019	3.6		2044	8.1		2074	9.4
1974	8.8		2019	8.5		2044	10.1		2074	13.6
1974	9.4		2019	13.5		2044	13.8		2074	17.9
1974	10.4		2019	8.2		2044	10.6		2074	16.3
1974	0		2019	0		2044	-4.2		2074	7.8
1974	0		2019	-0.9		2044	-5.3		2074	5.9
1974	8		2019	9.4		2044	3		2074	14.2
1974	9.6		2019	5.8		2044	-0.6		2074	10.6
1974	8.6		2019	8.9		2044	-0.6		2074	8.8
1974	6		2019	6.3		2044	-3.8		2074	5.9
1974	8.4		2019	7.5		2044	0.5		2074	8.4
1974	7.8		2019	8.7		2044	3.1		2074	9.6
1974	11		2019	6.4		2044	4		2074	8.3
1974	12.2		2019	5.9		2044	0.2		2074	6.7
1974	10.3		2019	7		2044	0.5		2074	9.5
1974	10.8		2019	8.6		2044	1.6		2074	12.3
1974	14		2019	8.9		2044	6.9		2074	16.4
1974	13.8		2019	10.2		2044	8.3		2074	17.8
1974	14.8		2019	11.9		2044	4.6		2074	15.4
1974	15.1		2019	16.4		2044	12.9		2074	25.8
1974	14.8		2019	15.3		2044	11.9		2074	25
1974	12		2019	11.8		2044	6.9		2074	20
1974	10		2019	7.4		2044	8.3		2074	21.4
1974	10		2019	7.7		2044	8.5		2074	13.6
1974	8.8		2019	17.2		2044	15.9		2074	18.5
1974	7.1		2019	13.3		2044	14.1		2074	18
1974	11.9		2019	13.4		2044	17.1		2074	15.3
1974	12		2019	8.5		2044	15.5		2074	11.6
1974	10.8		2019	16.4		2044	20.1		2074	17.4
1974	12.8		2019	13.4		2044	11.9		2074	11.2
1974	12.8		2019	11.1		2044	11.4		2074	10.4
1974	11.8		2019	12.5		2044	11.6		2074	10.4
1974	11.8		2019	9.7		2044	15.4		2074	10.3
1974	12.8		2019	10.9		2044	17.3		2074	13.6
1974	11.6		2019	12		2044	20.2		2074	14.8
1974	10.7		2019	13.5		2044	17.5		2074	13.5
1974	10.3		2019	12.9		2044	19		2074	11.8
1974	12.8		2019	9.1		2044	15		2074	15
1974	13.2		2019	11.8		2044	16.4		2074	16.6
1974	11.4		2019	11.3		2044	15.7		2074	15.4
1974	10.4		2019	13.1		2044	14.5		2074	15.6
1974	9.8		2019	12.9		2044	13.5		2074	14.7
1974	11		2019	12.1		2044	14.9		2074	13.7
1974	12.5		2019	11.6		2044	10.8		2074	14.8
1974	11.6		2019	11.9		2044	10.5		2074	17.4
1974	8.2		2019	7.6		2044	10.9		2074	12.6
1974	4.7		2019	5.1		2044	7.8		2074	10
1974	10.7		2019	10.5		2044	10.3		2074	16.9
1974	12.9		2019	14.5		2044	16.9		2074	24.3
1974	11.4		2019	7		2044	7.3		2074	21.1
1974	14		2019	3.2		2044	6.8		2074	18.9
1974	14.7		2019	13.6		2044	14.3		2074	25.7
1974	13.7		2019	15.3		2044	10.9		2074	20.6
1974	12.6		2019	8.9		2044	7.1		2074	15
1974	13.5		2019	9.2		2044	6.8		2074	12.5
1974	8		2019	13.5		2044	11.1		2074	14.1
1974	10.8		2019	13.5		2044	11		2074	15.2
1974	11.2		2019	13.8		2044	11.1		2074	15.9
1974	13.6		2019	10.4		2044	11.8		2074	15.3
1974	7.9		2019	17.4		2044	15.2		2074	19
1974	9.9		2019	19.7		2044	20.4		2074	22.2
1974	15.1		2019	18.7		2044	17.3		2074	20.3
1974	15.1		2019	15.8		2044	14.4		2074	18.9
1974	16.1		2019	12.4		2044	9.9		2074	13.6
1974	15.6		2019	15.5		2044	17		2074	14.3
1974	16.2		2019	15.5		2044	20		2074	12.5
1974	13.6		2019	18.6		2044	18.1		2074	14.1
1974	15.8		2019	16.8		2044	14.6		2074	14.9
1974	15.5		2019	17.4		2044	11.3		2074	12.5
1974	13.5		2019	15.1		2044	10.5		2074	15.1
1974	13		2019	16.7		2044	15.8		2074	22.7
1974	13.3		2019	15.5		2044	15.5		2074	20
1974	14.5		2019	19.1		2044	17.6		2074	22.7
1974	14.3		2019	20.4		2044	20.2		2074	24.2
1974	10.5		2019	18.6		2044	20.4		2074	21.3
1974	15		2019	16.4		2044	18.9		2074	18.9
1974	15.9		2019	19.8		2044	23.7		2074	20
1974	13.4		2019	18.4		2044	23.2		2074	19.5
1974	11.9		2019	18.7		2044	23.1		2074	19.4
1974	14.6		2019	18.8		2044	21.6		2074	19.5
1974	14.8		2019	16.3		2044	17.2		2074	16.7
1974	16.6		2019	11.9		2044	12.9		2074	12.4
1974	16.4		2019	16.7		2044	16.8		2074	16.4
1974	15.8		2019	16.6		2044	17.4		2074	17.9
1974	15.4		2019	17		2044	24		2074	19.7
1974	15.1		2019	18.6		2044	23.1		2074	22.4
1974	19.8		2019	21.7		2044	23.9		2074	26.1
1974	16.7		2019	21.5		2044	24.1		2074	25.8
1974	16.2		2019	20.1		2044	21.5		2074	24
1974	18.2		2019	21.8		2044	22.1		2074	29.4
1974	18.2		2019	22.3		2044	23.1		2074	27.7
1974	15.6		2019	21.1		2044	22.4		2074	24.6
1974	19.1		2019	26		2044	22.1		2074	24.1
1974	16.6		2019	22.4		2044	21.8		2074	22
1974	18.5		2019	20.7		2044	24.4		2074	21.3
1974	16.6		2019	18.5		2044	21.1		2074	20.5
1974	19.6		2019	20.4		2044	23.1		2074	22.9
1974	20.3		2019	20.8		2044	20.8		2074	21.8
1974	18.7		2019	18.4		2044	18.7		2074	19.6
1974	18.8		2019	23.2		2044	22.1		2074	21.8
1974	20.2		2019	25.3		2044	25.7		2074	22.1
1974	18.2		2019	24.8		2044	29.6		2074	24.8
1974	19.9		2019	23.5		2044	27.5		2074	26.6
1974	20.8		2019	24.2		2044	27		2074	25.3
1974	20.7		2019	20.5		2044	23.3		2074	22
1974	20.3		2019	28.3		2044	24.7		2074	25.2
1974	19.7		2019	25.9		2044	27.8		2074	26.3
1974	22.2		2019	19.9		2044	21.7		2074	21.3
1974	21.5		2019	20.3		2044	23.5		2074	24.7
1974	19.6		2019	20.4		2044	23.6		2074	26
1974	19.2		2019	19.2		2044	21.5		2074	23.8
1974	19		2019	19.9		2044	20.1		2074	22.5
1974	19.7		2019	19.4		2044	17.8		2074	21.3
1974	20.2		2019	21.3		2044	22.8		2074	24
1974	21.6		2019	22.7		2044	21.6		2074	23.2
1974	22.4		2019	22.6		2044	23		2074	25.2
1974	22.7		2019	22.4		2044	22.2		2074	24.1
1974	20.3		2019	20.1		2044	22.6		2074	22.6
1974	20.4		2019	20.2		2044	23.5		2074	25.2
1974	20.6		2019	20.4		2044	23		2074	25.3
1974	22.4		2019	22.9		2044	24.8		2074	28.2
1974	23.5		2019	29.1		2044	27.9		2074	30.7
1974	20.9		2019	22.6		2044	23.8		2074	26.1
1974	20.7		2019	22.6		2044	23.7		2074	27.2
1974	22.4		2019	20.9		2044	22.2		2074	26
1974	20.8		2019	25.1		2044	25.2		2074	28.2
1974	22		2019	23.9		2044	24		2074	26.2
1974	24.6		2019	24.4		2044	22.4		2074	24.4
1974	22		2019	25.7		2044	26.6		2074	28
1974	20.6		2019	25.5		2044	25		2074	29
1974	19.1		2019	22.4		2044	23.4		2074	25.2
1974	21.7		2019	24.2		2044	25.4		2074	27.5
1974	21		2019	23		2044	23		2074	28.1
1974	23.2		2019	22		2044	21.5		2074	30.9
1974	21.8		2019	23.7		2044	24.6		2074	29.1
1974	23		2019	26.2		2044	23.4		2074	28.4
1974	22		2019	24.5		2044	26.4		2074	27.8
1974	22.8		2019	24.7		2044	28.5		2074	30.1
1974	20.4		2019	22.6		2044	24.9		2074	27.6
1974	19.6		2019	24.1		2044	26.4		2074	29.5
1974	22.1		2019	24.2		2044	26.5		2074	29.3
1974	22.8		2019	24.9		2044	26.7		2074	28.8
1974	23.4		2019	22.3		2044	23.8		2074	25.1
1974	24.2		2019	23.2		2044	27.3		2074	26.9
1974	23.8		2019	22.4		2044	24.9		2074	26.3
1974	24		2019	25.5		2044	26.5		2074	29
1974	24.2		2019	25.3		2044	26.7		2074	30.8
1974	26		2019	26.3		2044	28.5		2074	31.4
1974	23.3		2019	26.4		2044	28.1		2074	30.6
1974	22.4		2019	23.2		2044	24.8		2074	27.6
1974	22.6		2019	25.7		2044	28.1		2074	30
1974	22.6		2019	27.3		2044	26.7		2074	30.5
1974	23.6		2019	26.4		2044	28.7		2074	32.1
1974	22.6		2019	28.3		2044	30.2		2074	33.4
1974	23.9		2019	26.2		2044	28.3		2074	32.7
1974	23.5		2019	27.7		2044	28.5		2074	31.5
1974	23.2		2019	27.6		2044	28		2074	29.3
1974	23.1		2019	31.4		2044	30.2		2074	32.9
1974	23		2019	26.8		2044	26.8		2074	30.8
1974	23.4		2019	27.1		2044	28.8		2074	31.6
1974	23.2		2019	26		2044	27.3		2074	30.3
1974	24.8		2019	26.8		2044	28.4		2074	31
1974	23.6		2019	26.5		2044	28.4		2074	30.5
1974	23		2019	24.7		2044	26.8		2074	28.6
1974	22.3		2019	26.1		2044	27.7		2074	30.1
1974	23		2019	25.5		2044	26.5		2074	28
1974	24		2019	24.8		2044	27.3		2074	29.1
1974	24.8		2019	20.4		2044	21.7		2074	24
1974	23.8		2019	24.1		2044	24.4		2074	28.2
1974	19.4		2019	24.3		2044	25.1		2074	27.8
1974	18.4		2019	24		2044	25		2074	28.8
1974	21.1		2019	22.8		2044	26		2074	29.5
1974	22		2019	23.1		2044	23.6		2074	26.2
1974	21		2019	24.5		2044	25		2074	28
1974	19.6		2019	26.6		2044	27.1		2074	32.7
1974	22		2019	26		2044	27.4		2074	30.3
1974	22.2		2019	23.4		2044	26.2		2074	26.7
1974	22.6		2019	24		2044	25.8		2074	30.2
1974	23.2		2019	24.7		2044	28.2		2074	30.9
1974	22.8		2019	23.5		2044	26.8		2074	27.4
1974	23.2		2019	24.5		2044	27.7		2074	29.4
1974	24		2019	24.5		2044	26		2074	30.3
1974	23.2		2019	24.5		2044	27.4		2074	32
1974	20.4		2019	23.8		2044	25.6		2074	30.1
1974	19.3		2019	23.1		2044	25		2074	29.7
1974	19.1		2019	25.4		2044	25.6		2074	29.1
1974	19.6		2019	23.9		2044	28.2		2074	29.3
1974	16.8		2019	23.4		2044	26.7		2074	29.6
1974	20.8		2019	24.3		2044	26		2074	28
1974	17.7		2019	23.8		2044	26.4		2074	29.1
1974	15.8		2019	25.8		2044	27.9		2074	28.9
1974	18		2019	26.4		2044	25		2074	28.4
1974	20.8		2019	28.6		2044	26.8		2074	31.2
1974	21		2019	22.6		2044	22.5		2074	25.2
1974	21.1		2019	24.2		2044	23.3		2074	26.7
1974	21.3		2019	26.7		2044	28		2074	28.6
1974	20.4		2019	26.5		2044	25		2074	28.5
1974	21.7		2019	27		2044	28		2074	30.1
1974	21.6		2019	24.1		2044	27		2074	27.7
1974	20.5		2019	23.3		2044	29.8		2074	28.5
1974	21.9		2019	22.2		2044	26.5		2074	23.5
1974	23.2		2019	21.5		2044	27.1		2074	26.5
1974	22.5		2019	21.7		2044	25.1		2074	26.3
1974	20.2		2019	23.7		2044	29		2074	26.8
1974	16.4		2019	25.3		2044	34.3		2074	28.7
1974	15.6		2019	23.1		2044	32.7		2074	28.4
1974	17.6		2019	22.6		2044	31.6		2074	30
1974	18.6		2019	25		2044	30.8		2074	31.2
1974	19		2019	23.2		2044	28.3		2074	27.7
1974	19.3		2019	16.5		2044	23		2074	20.9
1974	20.5		2019	19.4		2044	26		2074	23.3
1974	18.1		2019	18.3		2044	23.9		2074	22.2
1974	18.6		2019	16.5		2044	22.5		2074	20.8
1974	19.6		2019	20.7		2044	25.9		2074	26
1974	17.6		2019	21.7		2044	27.6		2074	25.8
1974	16.4		2019	18		2044	21.6		2074	20.8
1974	17.2		2019	22.5		2044	26.7		2074	25.8
1974	18.4		2019	23.4		2044	27.7		2074	25.9
1974	18.7		2019	20.5		2044	26.2		2074	24.3
1974	18		2019	19.2		2044	23.5		2074	24.1
1974	17.8		2019	17.4		2044	19.8		2074	24.2
1974	21.6		2019	20.1		2044	24.1		2074	25.6
1974	18.2		2019	24.1		2044	27		2074	28
1974	19.6		2019	20.3		2044	25.1		2074	25.6
1974	19.8		2019	18.8		2044	24		2074	23.8
1974	20.3		2019	18.5		2044	21.3		2074	26.5
1974	20.6		2019	18		2044	18.6		2074	20.5
1974	19.9		2019	17.2		2044	21.8		2074	21.6
1974	18		2019	17.5		2044	25.6		2074	23.9
1974	18.1		2019	19.5		2044	23.9		2074	22.3
1974	17.7		2019	21.6		2044	25.5		2074	22
1974	18		2019	17.5		2044	21.6		2074	18.6
1974	19.4		2019	21.1		2044	25.8		2074	24.3
1974	19.5		2019	18.5		2044	24.7		2074	19.9
1974	18.4		2019	17.8		2044	24.4		2074	19.8
1974	18.4		2019	17		2044	24.4		2074	19.8
1974	17.7		2019	19.9		2044	20.3		2074	19.3
1974	17.3		2019	21.9		2044	22.8		2074	22.4
1974	16.7		2019	19.6		2044	19.9		2074	24.5
1974	16		2019	20.9		2044	19.6		2074	24.6
1974	17.9		2019	22.9		2044	20.3		2074	24.5
1974	16.5		2019	21.5		2044	19.4		2074	24.4
1974	16.6		2019	16.6		2044	14.4		2074	20.8
1974	15.6		2019	13		2044	11.5		2074	16.6
1974	17.8		2019	12.6		2044	12		2074	13.9
1974	17		2019	15.2		2044	14.5		2074	16.4
1974	15.6		2019	15.1		2044	14.8		2074	15.6
1974	14.7		2019	15.6		2044	17.1		2074	17.2
1974	14		2019	14.9		2044	14.2		2074	16.8
1974	9		2019	10.5		2044	10.3		2074	14.4
1974	11		2019	6.9		2044	6.5		2074	11.4
1974	12.9		2019	7.1		2044	7.2		2074	9.8
1974	13		2019	11.4		2044	10.5		2074	15.6
1974	13.4		2019	12.1		2044	10.3		2074	12.8
1974	13		2019	11.4		2044	11.9		2074	13.6
1974	12.7		2019	13.6		2044	15.3		2074	15.4
1974	14.1		2019	17.3		2044	18.1		2074	19.6
1974	15.8		2019	16		2044	20.2		2074	19.6
1974	9.6		2019	15		2044	18.4		2074	18
1974	12.6		2019	14.3		2044	17.3		2074	18.2
1974	8.9		2019	16		2044	19.2		2074	19.6
1974	10		2019	22.2		2044	24.8		2074	24.5
1974	12.4		2019	23.4		2044	25.3		2074	24.4
1974	13.4		2019	21.3		2044	22.2		2074	23.1
1974	9.9		2019	20.2		2044	22.4		2074	22.7
1974	12		2019	10.7		2044	13.6		2074	15
1974	11		2019	9.4		2044	15.6		2074	14.3
1974	11.9		2019	8.9		2044	12.9		2074	11.2
1974	15.6		2019	6.7		2044	9.7		2074	9
1974	10.1		2019	-1.3		2044	5.3		2074	4.7
1974	10.4		2019	3.2		2044	8.8		2074	10.4
1974	7.7		2019	14.2		2044	14.8		2074	17.4
1974	6.2		2019	16.8		2044	17.9		2074	19.9
1974	7.5		2019	16.9		2044	18.6		2074	19.5
1974	11		2019	14.7		2044	15.6		2074	17.8
1974	12.1		2019	16.1		2044	18.7		2074	19.4
1974	12.8		2019	12.7		2044	14.4		2074	15.7
1974	12.3		2019	12.5		2044	13.4		2074	15.5
1974	14.1		2019	14.9		2044	18.5		2074	19.5
1974	11.6		2019	11.9		2044	14.8		2074	16.4
1974	11.4		2019	13.4		2044	16.4		2074	18.1
1974	7.6		2019	12.8		2044	14.6		2074	17.4
1974	7.9		2019	11.9		2044	12		2074	15.8
1974	7.8		2019	5.2		2044	10.6		2074	11.1
1974	6		2019	2		2044	11.2		2074	9.1
1974	8.3		2019	3.7		2044	10.1		2074	9.2
1974	8.2		2019	2.6		2044	10.2		2074	8.8
1974	7.7		2019	3.3		2044	9.7		2074	7.9
1974	6.5		2019	5.4		2044	12.5		2074	12.2
1974	9.5		2019	6.5		2044	7.5		2074	9
1974	10.3		2019	8.3		2044	8.8		2074	8.5
1974	9.7		2019	7.5		2044	9.7		2074	6.7
1974	9.8		2019	5.7		2044	6.5		2074	3.8
1974	9.3		2019	-2.4		2044	-4.1		2074	-3.9
1974	6.1		2019	3.4		2044	0.4		2074	-0.2
1974	10.2		2019	3.4		2044	1.5		2074	1.7
1974	5.5		2019	4.5		2044	5.4		2074	3.9
1974	3.6		2019	1.5		2044	4.2		2074	1
1974	-0.5		2019	2.4		2044	3.2		2074	1.8
1974	1.2		2019	7.8		2044	5.5		2074	4
1974	2.9		2019	8.8		2044	7		2074	6.7
1974	2.3		2019	10.1		2044	6.3		2074	8.4
1974	3.4		2019	4.8		2044	0.3		2074	2.3
1974	7.3		2019	10.2		2044	3.9		2074	5.9
1974	7.9		2019	6.1		2044	1.7		2074	5.7
1974	6.3		2019	7.5		2044	3.9		2074	7
1975	7.8		2020	7.4		2045	6.3		2075	9.3
1975	7.6		2020	5.7		2045	3.2		2075	8.3
1975	8.4		2020	4.2		2045	0.4		2075	5.6
1975	7.3		2020	7.1		2045	3.2		2075	5.4
1975	6.3		2020	9.5		2045	5.9		2075	8.7
1975	3.5		2020	11.1		2045	8.1		2075	12.5
1975	4.9		2020	8.6		2045	6.3		2075	9.7
1975	7.3		2020	6.6		2045	3.9		2075	8.4
1975	8.5		2020	7.8		2045	5.5		2075	8.8
1975	7.8		2020	7.6		2045	7		2075	6.1
1975	3.5		2020	2.9		2045	3.4		2075	0.2
1975	0.1		2020	1.9		2045	1.3		2075	0.5
1975	3		2020	7.4		2045	7		2075	3.9
1975	2.9		2020	9.1		2045	4		2075	8.7
1975	3.8		2020	3.8		2045	-1.6		2075	2.2
1975	5		2020	7.3		2045	0.7		2075	5.1
1975	6.1		2020	-0.4		2045	2.8		2075	0.1
1975	2.2		2020	-4.4		2045	-3.9		2075	-0.1
1975	3.9		2020	2.1		2045	0.5		2075	9.6
1975	4.4		2020	2.4		2045	1.9		2075	9
1975	6.6		2020	3		2045	6		2075	9.1
1975	3.4		2020	-0.5		2045	4.5		2075	6.7
1975	4		2020	1.1		2045	6.5		2075	10
1975	3.7		2020	-3.8		2045	3.4		2075	4.8
1975	4.8		2020	4.2		2045	8.8		2075	10.8
1975	7.6		2020	6.9		2045	11.5		2075	13.1
1975	4.6		2020	7.2		2045	11.7		2075	11.2
1975	4		2020	6		2045	12.2		2075	11.4
1975	6.8		2020	8.4		2045	11.5		2075	6.7
1975	8		2020	6.4		2045	10.6		2075	8.5
1975	8		2020	3.5		2045	8.1		2075	5.5
1975	9		2020	0.5		2045	2.6		2075	-3.2
1975	8		2020	2.6		2045	6		2075	-0.5
1975	4.6		2020	1.9		2045	4.4		2075	2
1975	5.2		2020	2.2		2045	7.7		2075	1.3
1975	2.8		2020	4.8		2045	9.1		2075	5.3
1975	0.4		2020	9.1		2045	14		2075	9
1975	3.6		2020	2.1		2045	10.2		2075	5.2
1975	4.6		2020	4.8		2045	9.3		2075	6.2
1975	1.3		2020	5.8		2045	6.7		2075	4.4
1975	-2.6		2020	4.1		2045	4.4		2075	1.7
1975	0.8		2020	2.2		2045	-2.2		2075	0.5
1975	2.2		2020	8.6		2045	5.6		2075	3.5
1975	5.9		2020	4.8		2045	2.8		2075	-1.6
1975	6.5		2020	4.5		2045	4.9		2075	-0.4
1975	6.9		2020	4.7		2045	7.9		2075	2.2
1975	6.3		2020	4.6		2045	9.2		2075	3.1
1975	9		2020	1		2045	7.5		2075	-0.5
1975	10.7		2020	8.7		2045	12.5		2075	6.8
1975	10		2020	11.4		2045	13.8		2075	7.2
1975	8.5		2020	13.7		2045	19.3		2075	10.4
1975	5.5		2020	12.4		2045	17.2		2075	9.1
1975	5.7		2020	9.3		2045	14.8		2075	8
1975	7.2		2020	12.7		2045	15.5		2075	12.8
1975	7.9		2020	7.5		2045	12.2		2075	10.7
1975	9.4		2020	11.1		2045	13.1		2075	13.3
1975	5.9		2020	11.6		2045	13.3		2075	16
1975	6.9		2020	12.2		2045	12.9		2075	14.8
1975	0		2020	1		2045	-0.8		2075	2.5
1975	0		2020	2.6		2045	-1.5		2075	4.3
1975	4.4		2020	12.1		2045	5.4		2075	12.4
1975	2		2020	10.9		2045	4.5		2075	12.1
1975	4		2020	8.8		2045	6.1		2075	10.6
1975	5.7		2020	4		2045	5.1		2075	8.6
1975	6.1		2020	5.5		2045	7		2075	11.7
1975	6.7		2020	5		2045	7.7		2075	11.1
1975	6		2020	7.6		2045	8.6		2075	16.5
1975	5.8		2020	9		2045	9.3		2075	11.7
1975	9		2020	9		2045	7.6		2075	7.4
1975	14		2020	12.3		2045	12.2		2075	14.7
1975	12.8		2020	15.8		2045	16.9		2075	22.1
1975	12.4		2020	12.6		2045	15.4		2075	17.8
1975	8.4		2020	12.4		2045	13.9		2075	17.8
1975	9.8		2020	12.2		2045	12.1		2075	18
1975	10.4		2020	14.2		2045	16.1		2075	21.5
1975	10.2		2020	12.9		2045	16.7		2075	20.7
1975	9.8		2020	4.5		2045	11.2		2075	13.4
1975	6		2020	1.5		2045	8.1		2075	10.9
1975	9		2020	4.3		2045	5.5		2075	16.7
1975	9.6		2020	3.3		2045	6.1		2075	7.9
1975	12.6		2020	10.5		2045	12		2075	11.9
1975	9.4		2020	13.8		2045	17.5		2075	14.2
1975	12.2		2020	17.3		2045	19.9		2075	19.7
1975	14.2		2020	21		2045	22.4		2075	22.3
1975	11.7		2020	19.1		2045	19.1		2075	18.8
1975	10.6		2020	16.9		2045	16		2075	16
1975	5.5		2020	17.2		2045	15.8		2075	17.4
1975	3.2		2020	19.3		2045	19.2		2075	17.5
1975	6.4		2020	16.4		2045	17.8		2075	17.1
1975	8		2020	13.5		2045	19.4		2075	15
1975	8.8		2020	10.6		2045	20.9		2075	13.4
1975	13.2		2020	8.4		2045	21.9		2075	13.1
1975	16.7		2020	9.3		2045	23.4		2075	10.7
1975	19		2020	9.9		2045	19.6		2075	12.4
1975	16.8		2020	4.6		2045	14.1		2075	13.9
1975	16.8		2020	3.2		2045	10.9		2075	10.9
1975	16.8		2020	7.7		2045	14.8		2075	13.5
1975	16.4		2020	8.3		2045	16		2075	14.4
1975	17.3		2020	9.9		2045	14		2075	14.8
1975	13.6		2020	10.5		2045	15.4		2075	14.8
1975	16		2020	7.5		2045	9.7		2075	16.9
1975	15.8		2020	14.8		2045	14		2075	23.5
1975	16.8		2020	17.8		2045	21.3		2075	27.3
1975	14.8		2020	12.7		2045	15.6		2075	25.2
1975	13.1		2020	18.1		2045	19.2		2075	23.5
1975	11		2020	23.5		2045	24.3		2075	28.1
1975	15.1		2020	23.4		2045	23.1		2075	28.4
1975	13.7		2020	17.8		2045	18.2		2075	22.7
1975	12		2020	15.8		2045	17.9		2075	19.8
1975	12.4		2020	11.4		2045	12.7		2075	12.9
1975	11.3		2020	15.7		2045	18		2075	16.6
1975	10.7		2020	13.7		2045	16.7		2075	14.7
1975	11.7		2020	15.6		2045	17.6		2075	15.7
1975	13.4		2020	7		2045	8.8		2075	7.7
1975	14.4		2020	7.9		2045	7.1		2075	8
1975	15.1		2020	14.5		2045	15.3		2075	16.4
1975	13.4		2020	13.6		2045	15		2075	17.7
1975	13.5		2020	7.6		2045	14.4		2075	18.4
1975	10.5		2020	12.7		2045	18.7		2075	17.1
1975	8.2		2020	8.1		2045	11.4		2075	12.9
1975	11.3		2020	7.5		2045	10		2075	10.9
1975	12.3		2020	9.7		2045	13		2075	12.2
1975	15		2020	11.5		2045	13.4		2075	15.4
1975	13.5		2020	11.5		2045	9.9		2075	16.1
1975	15		2020	11.7		2045	9.7		2075	15
1975	15		2020	14.4		2045	13.5		2075	13.5
1975	15.2		2020	15.8		2045	14.7		2075	14.9
1975	15.4		2020	12.4		2045	8		2075	9.4
1975	16		2020	14.4		2045	7.5		2075	9.8
1975	17.8		2020	18.6		2045	15.1		2075	16.7
1975	16.3		2020	18.7		2045	17.5		2075	17.7
1975	16.4		2020	15.9		2045	14.6		2075	16.5
1975	14		2020	14.2		2045	11.7		2075	13.5
1975	14.9		2020	14.9		2045	15.5		2075	16.2
1975	18		2020	15.9		2045	15.1		2075	15.9
1975	15.1		2020	17.3		2045	18.6		2075	18.2
1975	15.8		2020	18.2		2045	17.6		2075	19.8
1975	15.8		2020	17.1		2045	17.6		2075	19.1
1975	14.2		2020	19.9		2045	18.5		2075	25.9
1975	16		2020	18.6		2045	17.9		2075	22.9
1975	16.7		2020	24.4		2045	22.3		2075	26.4
1975	15.8		2020	19.5		2045	19.8		2075	22.4
1975	16.2		2020	18.9		2045	21		2075	22.6
1975	16.8		2020	18.4		2045	27.2		2075	26.1
1975	17		2020	18.8		2045	27.1		2075	24
1975	18.9		2020	17.2		2045	20.7		2075	20.2
1975	18.2		2020	24.5		2045	24.5		2075	25
1975	18		2020	21.4		2045	23		2075	24.6
1975	20.7		2020	21.6		2045	23.6		2075	22.6
1975	19.5		2020	20		2045	22.5		2075	21.5
1975	19		2020	24		2045	25.6		2075	25.1
1975	19		2020	23.5		2045	26.4		2075	25.6
1975	19.8		2020	20.3		2045	24.3		2075	27.2
1975	20		2020	20.2		2045	23.3		2075	28.3
1975	21.5		2020	22.5		2045	24.2		2075	29.2
1975	19.7		2020	21.2		2045	21.7		2075	25
1975	19.5		2020	20.6		2045	20		2075	19.8
1975	17.6		2020	16.2		2045	16.6		2075	18.6
1975	17.3		2020	16.7		2045	19.3		2075	18.5
1975	17.3		2020	15.3		2045	21.9		2075	18.1
1975	20.3		2020	14.8		2045	19.8		2075	16.9
1975	18.4		2020	18.3		2045	21.1		2075	22.4
1975	17		2020	19.1		2045	21.5		2075	22.1
1975	19.8		2020	20.5		2045	22		2075	24.2
1975	19.7		2020	20.7		2045	22.6		2075	24.1
1975	17.1		2020	20.4		2045	22.2		2075	24.3
1975	18.9		2020	22.2		2045	22.2		2075	23.9
1975	19.3		2020	22.2		2045	21.1		2075	23.5
1975	20.1		2020	22.7		2045	21.8		2075	23.4
1975	22.8		2020	23.3		2045	24.8		2075	25.4
1975	21.9		2020	22.8		2045	25.3		2075	26.8
1975	20.8		2020	21.5		2045	23.3		2075	24.8
1975	20.1		2020	21.2		2045	27.7		2075	24
1975	21.1		2020	20.6		2045	27.4		2075	24.9
1975	20.9		2020	21.9		2045	25.3		2075	25.9
1975	20.7		2020	23.9		2045	26.1		2075	28.5
1975	20.5		2020	22.9		2045	25.6		2075	25
1975	23		2020	22.4		2045	24.8		2075	24.5
1975	20.6		2020	24.4		2045	27.3		2075	28.3
1975	23.6		2020	23		2045	25.6		2075	26
1975	23		2020	24.3		2045	26.2		2075	26.3
1975	24		2020	26.1		2045	27.9		2075	28.9
1975	22.7		2020	23.6		2045	24.4		2075	28.5
1975	20.3		2020	22		2045	25		2075	26.5
1975	20.8		2020	20.9		2045	24.2		2075	24.6
1975	21.6		2020	22.9		2045	25.1		2075	25.4
1975	22.9		2020	22		2045	25.2		2075	23.5
1975	22		2020	23.3		2045	25.9		2075	24.9
1975	21.7		2020	23.5		2045	25.6		2075	23.6
1975	21.9		2020	26		2045	27.5		2075	27.6
1975	21.8		2020	24.3		2045	25.4		2075	27.8
1975	22.8		2020	24.5		2045	25		2075	27.6
1975	23.4		2020	21.5		2045	23.2		2075	24.5
1975	23.8		2020	21.3		2045	22.9		2075	23
1975	23.8		2020	23		2045	24.9		2075	25.4
1975	22.7		2020	23.2		2045	25.7		2075	27.8
1975	23		2020	24.6		2045	26.3		2075	27.4
1975	23.8		2020	26		2045	28.5		2075	28.5
1975	22.8		2020	26		2045	27.5		2075	28.1
1975	25.5		2020	26.6		2045	26.7		2075	28.6
1975	24.4		2020	26.3		2045	27.4		2075	28.8
1975	24.1		2020	27		2045	30.5		2075	29.9
1975	24.7		2020	23		2045	24.4		2075	27.5
1975	25.7		2020	21.9		2045	25.5		2075	27.2
1975	24.7		2020	25.6		2045	26.8		2075	29.2
1975	24		2020	25.2		2045	24.3		2075	27.8
1975	25.3		2020	27.2		2045	26		2075	28.8
1975	25.8		2020	26.8		2045	25.6		2075	28.6
1975	24.8		2020	27.8		2045	27.2		2075	30.5
1975	24.7		2020	25		2045	24.8		2075	27.2
1975	24		2020	25.7		2045	25.4		2075	28.2
1975	22.4		2020	26.8		2045	26.4		2075	28.6
1975	23.4		2020	24.6		2045	24.5		2075	25.8
1975	23.8		2020	25.2		2045	26.2		2075	28.6
1975	24.8		2020	27.2		2045	27.7		2075	29.5
1975	24.2		2020	28.5		2045	29.3		2075	31.8
1975	25.1		2020	25.1		2045	27.6		2075	28.7
1975	24.6		2020	25.3		2045	26.1		2075	28.3
1975	24.4		2020	22.6		2045	25.9		2075	27.7
1975	23.2		2020	23.8		2045	27.8		2075	29.7
1975	22.8		2020	25.2		2045	27.4		2075	28.6
1975	23.7		2020	26.8		2045	27.9		2075	30.4
1975	23.2		2020	28.9		2045	26.4		2075	29.4
1975	23.8		2020	22.2		2045	21.3		2075	24.7
1975	24		2020	22.2		2045	23.5		2075	24.9
1975	21		2020	22.7		2045	23.2		2075	25.5
1975	16.8		2020	21.5		2045	24		2075	26.7
1975	21.1		2020	20.9		2045	25.4		2075	27.2
1975	21.8		2020	22.1		2045	24.4		2075	26.6
1975	21.3		2020	25.3		2045	26.2		2075	29.7
1975	22.8		2020	22.7		2045	26		2075	28.7
1975	22.6		2020	24.6		2045	27.6		2075	27.2
1975	20.8		2020	26.1		2045	27.4		2075	28.6
1975	22.4		2020	26.7		2045	26.8		2075	29.1
1975	22		2020	24		2045	24		2075	26.6
1975	23		2020	25.2		2045	26.2		2075	29.8
1975	23.6		2020	24.4		2045	26		2075	27.9
1975	23.1		2020	23.1		2045	24.1		2075	25.5
1975	21.4		2020	20.2		2045	22.8		2075	24.9
1975	23.2		2020	23		2045	22.9		2075	25.4
1975	21.6		2020	22.6		2045	23.2		2075	26.6
1975	23.2		2020	18.1		2045	19.6		2075	23.8
1975	23.4		2020	22.5		2045	24.6		2075	28.5
1975	22.6		2020	18.7		2045	21.6		2075	24.9
1975	24		2020	18		2045	24.1		2075	24.3
1975	21.8		2020	22.1		2045	26.2		2075	24.7
1975	22.8		2020	24.8		2045	26.9		2075	29.3
1975	21.8		2020	23.4		2045	25.1		2075	26.6
1975	23		2020	25.2		2045	26.8		2075	31
1975	21.3		2020	24		2045	27		2075	29.6
1975	20.6		2020	23.2		2045	26		2075	28
1975	16.6		2020	22.9		2045	25.9		2075	26.9
1975	18.9		2020	23.4		2045	28.1		2075	28
1975	19.4		2020	20.9		2045	27.3		2075	27.8
1975	20.3		2020	21.6		2045	27.1		2075	27.7
1975	19.8		2020	26.6		2045	28.7		2075	31.2
1975	22.8		2020	25.3		2045	29.2		2075	29.7
1975	24.8		2020	22		2045	25.8		2075	28.6
1975	21.9		2020	17.4		2045	19.7		2075	24
1975	18.4		2020	19.5		2045	20.1		2075	24
1975	18.9		2020	18.4		2045	21.2		2075	25.1
1975	20.3		2020	19.8		2045	24.1		2075	26.9
1975	19.4		2020	19.8		2045	21.7		2075	27.1
1975	17.8		2020	22.7		2045	24.2		2075	29.6
1975	21		2020	22.9		2045	23.6		2075	31.5
1975	20.2		2020	25.3		2045	20.4		2075	29.7
1975	20		2020	27.3		2045	21.3		2075	29
1975	19		2020	26.4		2045	20.5		2075	28.8
1975	22		2020	21.3		2045	12.8		2075	22.2
1975	21		2020	20.4		2045	16		2075	23.1
1975	20.6		2020	21.8		2045	14.2		2075	22.1
1975	19.3		2020	19.7		2045	18.6		2075	22.4
1975	15.1		2020	21.2		2045	21.7		2075	22.4
1975	13.8		2020	19.6		2045	20.3		2075	21.7
1975	14.3		2020	19.5		2045	21.6		2075	21.2
1975	15.7		2020	24		2045	23		2075	27.5
1975	17.8		2020	20.8		2045	19		2075	23.9
1975	18.8		2020	23.2		2045	19.9		2075	23.7
1975	18.5		2020	20.7		2045	17.3		2075	24.3
1975	16.2		2020	17.2		2045	12.8		2075	22.2
1975	17.3		2020	16		2045	12.5		2075	17.6
1975	16.8		2020	15.1		2045	14.3		2075	16.8
1975	17.3		2020	13.2		2045	11.5		2075	13.6
1975	7.8		2020	16.9		2045	12.4		2075	14
1975	14.3		2020	17.3		2045	11.1		2075	13.3
1975	16.4		2020	22		2045	20.2		2075	18
1975	14.4		2020	23.6		2045	17.4		2075	18.2
1975	16.3		2020	22.5		2045	18.7		2075	18.1
1975	15.7		2020	19.5		2045	18.8		2075	17.6
1975	16.4		2020	20.1		2045	21.2		2075	19.8
1975	17.1		2020	14.1		2045	20		2075	18.9
1975	16.3		2020	12.8		2045	18.5		2075	18.5
1975	16		2020	10.7		2045	19.4		2075	19.4
1975	16.7		2020	9.7		2045	19.5		2075	16.6
1975	17.6		2020	13.9		2045	18.7		2075	18.5
1975	15.7		2020	13.4		2045	13.6		2075	16.6
1975	13.2		2020	14.8		2045	10.9		2075	19.2
1975	12.4		2020	14		2045	10.3		2075	18.2
1975	13.4		2020	16.8		2045	18		2075	21.1
1975	13		2020	16		2045	18.3		2075	19.1
1975	14.7		2020	13.5		2045	11.9		2075	16.2
1975	14.3		2020	12.8		2045	9.4		2075	15.5
1975	11.2		2020	12.9		2045	6		2075	15.3
1975	9		2020	7.8		2045	3.8		2075	11.7
1975	4.7		2020	9.6		2045	7.7		2075	13.5
1975	9.6		2020	11.5		2045	12.4		2075	14.8
1975	10.6		2020	12.4		2045	13.7		2075	16.9
1975	10.7		2020	16.8		2045	18.4		2075	20.4
1975	9.8		2020	22.2		2045	23.5		2075	23.4
1975	9.2		2020	20.1		2045	22.6		2075	18.3
1975	5		2020	20		2045	21.2		2075	15.5
1975	9		2020	18.1		2045	20.8		2075	16.6
1975	5.8		2020	11.8		2045	14.2		2075	14.1
1975	11.4		2020	15.7		2045	18.4		2075	19.2
1975	5.7		2020	10		2045	13.3		2075	15.3
1975	10.2		2020	8.1		2045	13.3		2075	16.8
1975	7.4		2020	10.8		2045	14.8		2075	17.7
1975	10.4		2020	12.6		2045	12.4		2075	19.2
1975	9.4		2020	10.9		2045	10.4		2075	16.6
1975	9.6		2020	11		2045	12.6		2075	16.1
1975	10		2020	13.4		2045	10.3		2075	15.4
1975	15.3		2020	12.5		2045	12.6		2075	17.9
1975	12.6		2020	16.2		2045	14.4		2075	20
1975	13		2020	10.3		2045	9.4		2075	13.5
1975	12.1		2020	11.6		2045	11.3		2075	15.8
1975	8.4		2020	11.9		2045	7.5		2075	13.9
1975	7.3		2020	10.4		2045	4.8		2075	12
1975	4.6		2020	9.8		2045	9.3		2075	12.4
1975	2.6		2020	10.5		2045	9.9		2075	14.4
1975	9.4		2020	12		2045	11.3		2075	16.2
1975	8		2020	12.8		2045	10.8		2075	17.3
1975	3.8		2020	14.3		2045	12.3		2075	17.6
1975	5.6		2020	17.4		2045	11.5		2075	20.6
1975	6.4		2020	12.7		2045	8.2		2075	16.7
1975	4.6		2020	11.1		2045	9.9		2075	17.5
1975	4.4		2020	8.8		2045	10.5		2075	16.2
1975	8.4		2020	8.1		2045	11.4		2075	14.3
1975	10		2020	8.6		2045	10.1		2075	12.4
1975	7		2020	8.8		2045	7.4		2075	11.3
1975	4.6		2020	10.3		2045	7.8		2075	13
1975	-1		2020	10.6		2045	6.6		2075	15
1975	3.6		2020	10.1		2045	7.3		2075	14
1975	2.6		2020	9.2		2045	6.1		2075	12.9
1975	3.4		2020	6.7		2045	12.4		2075	13.8
1975	4.6		2020	5.5		2045	8.4		2075	11.9
1975	6.7		2020	6.9		2045	8		2075	11.9
1975	7		2020	8.2		2045	7.8		2075	16.3
1975	3.8		2020	6.2		2045	8.4		2075	13.3
1975	8.2		2020	5.5		2045	8		2075	11
1975	9.2		2020	7.8		2045	9.3		2075	14.6
1975	9.2		2020	3.1		2045	2.4		2075	9.7
1975	3		2020	1.7		2045	2.1		2075	8.9
1975	-3.4		2020	-1		2045	-1.9		2075	6
1975	0.6		2020	3.8		2045	0.5		2075	7.5
1975	0.8		2020	3.6		2045	1.9		2075	11.4
1975	5.2		2020	4.3		2045	-1.3		2075	9.3
1975	4.8		2020	6.3		2045	5		2075	10.5
1975	7		2020	12.1		2045	10.7		2075	12.8
1975	7.8		2020	11.3		2045	7.6		2075	8.2
1975	2.6		2020	9.7		2045	7.8		2075	5.3
1976	3.4		2021	13.6		2046	11.4		2076	8.1
1976	4.8		2021	9.7		2046	6.9		2076	8.6
1976	5.4		2021	11.8		2046	8.9		2076	11.8
1976	6.4		2021	12		2046	9		2076	14.7
1976	5		2021	8.3		2046	7.7		2076	11.9
1976	2.6		2021	4.4		2046	3.4		2076	8.9
1976	-0.9		2021	5.1		2046	5.8		2076	6.6
1976	7		2021	9.3		2046	6		2076	7.3
1976	2		2021	9.6		2046	8.7		2076	11.2
1976	2.1		2021	8.3		2046	8.8		2076	10.4
1976	2.4		2021	4.5		2046	4		2076	5.5
1976	4		2021	-0.3		2046	-1.6		2076	2
1976	0		2021	4		2046	3.2		2076	5.7
1976	4.3		2021	5.6		2046	2.2		2076	5.8
1976	1.7		2021	3.8		2046	-0.2		2076	7.7
1976	7.6		2021	4.6		2046	2.8		2076	9.3
1976	8.2		2021	5.1		2046	2.7		2076	9.1
1976	8		2021	2.9		2046	1.5		2076	4.1
1976	4.5		2021	3.1		2046	-0.1		2076	4.4
1976	3.8		2021	1		2046	-4.1		2076	1.1
1976	6		2021	9.2		2046	4.3		2076	7.1
1976	7.3		2021	4.4		2046	1		2076	4.9
1976	6.2		2021	5.6		2046	3		2076	6.9
1976	3		2021	0.8		2046	-0.9		2076	3.6
1976	4.6		2021	8.3		2046	5.8		2076	10.1
1976	8		2021	13		2046	11.6		2076	13
1976	5.8		2021	10.7		2046	11.3		2076	10.7
1976	8.5		2021	5.5		2046	3.4		2076	4.3
1976	6.5		2021	8.7		2046	5.5		2076	4.6
1976	6.3		2021	13.4		2046	11.4		2076	12.7
1976	4.6		2021	14.3		2046	9.6		2076	14.6
1976	3.4		2021	15.3		2046	12.6		2076	16.1
1976	7.5		2021	13.4		2046	10.1		2076	12.4
1976	6.8		2021	8.4		2046	8		2076	9
1976	3.4		2021	9.8		2046	8.8		2076	6.1
1976	4		2021	9.8		2046	8.3		2076	5.6
1976	7		2021	9		2046	5.9		2076	2.1
1976	4.5		2021	11.5		2046	10		2076	3.8
1976	1.5		2021	11.2		2046	11.3		2076	2
1976	-1.7		2021	7.6		2046	7.4		2076	1.8
1976	-2.1		2021	3.8		2046	4		2076	2.5
1976	-0.1		2021	6		2046	4.5		2076	3.5
1976	-0.6		2021	6		2046	6.9		2076	0.6
1976	2.1		2021	9.8		2046	13.1		2076	2.9
1976	2.1		2021	9.4		2046	14.4		2076	6.7
1976	3.9		2021	8		2046	10.7		2076	4.8
1976	2.2		2021	7.9		2046	12.3		2076	4.1
1976	3.8		2021	8.8		2046	16.8		2076	8.1
1976	0.6		2021	9.5		2046	20.2		2076	13
1976	2.8		2021	10.5		2046	19.6		2076	16.3
1976	1		2021	11.3		2046	15.1		2076	15.1
1976	7.2		2021	3.4		2046	7.4		2076	9.5
1976	4		2021	7.3		2046	14.6		2076	12.7
1976	6		2021	9.1		2046	13.8		2076	14.1
1976	5.6		2021	10.4		2046	12.1		2076	12
1976	6.5		2021	12.2		2046	10.7		2076	13.1
1976	4		2021	7.4		2046	4.9		2076	5.6
1976	2		2021	2.8		2046	5.3		2076	5.2
1976	-1.4		2021	-3.8		2046	-0.9		2076	-0.8
1976	0		2021	-3.8		2046	-6.6		2076	-2
1976	-1.4		2021	8		2046	3.8		2076	5.1
1976	-0.7		2021	5.1		2046	6.4		2076	3.5
1976	3		2021	3.6		2046	1.2		2076	2.5
1976	7.3		2021	4.4		2046	-0.1		2076	6.6
1976	7.3		2021	6.1		2046	6.7		2076	7.3
1976	5		2021	9		2046	10.1		2076	7.2
1976	5.8		2021	10.5		2046	10.3		2076	13.2
1976	8.9		2021	5.7		2046	7.1		2076	9.1
1976	10		2021	8.3		2046	12.2		2076	13.6
1976	4.6		2021	14.9		2046	14.8		2076	18.4
1976	1		2021	11.8		2046	11.3		2076	17.2
1976	6.6		2021	8.7		2046	12.9		2076	13.8
1976	5.1		2021	6.6		2046	9.2		2076	11
1976	5.4		2021	9.5		2046	13.3		2076	15.4
1976	9.5		2021	8.8		2046	9.7		2076	13.6
1976	9.8		2021	13.4		2046	17.2		2076	16
1976	7.3		2021	10.4		2046	13.3		2076	12.5
1976	8.7		2021	4.4		2046	8.7		2076	10.2
1976	11.4		2021	11.3		2046	11.8		2076	15
1976	9.6		2021	15.4		2046	16.4		2076	18.4
1976	8		2021	16		2046	15.7		2076	18.5
1976	10.2		2021	11.8		2046	11		2076	14.2
1976	12.4		2021	18.4		2046	19.6		2076	20.5
1976	9		2021	19.1		2046	20.9		2076	20.9
1976	7.6		2021	14.7		2046	18.2		2076	20.1
1976	10		2021	14.1		2046	18.8		2076	18.3
1976	11.6		2021	10.2		2046	11.8		2076	13.8
1976	12.4		2021	12.7		2046	12.6		2076	11.1
1976	10.9		2021	16.6		2046	15		2076	13.1
1976	14.8		2021	13.8		2046	14.9		2076	11
1976	12.4		2021	14.1		2046	15.8		2076	10.9
1976	11.1		2021	19.5		2046	22.4		2076	16.6
1976	11.7		2021	19.2		2046	29.2		2076	23.4
1976	10.3		2021	18.8		2046	23.2		2076	24.2
1976	8.4		2021	19.6		2046	24		2076	26.8
1976	9.6		2021	20.4		2046	21.4		2076	29.7
1976	9.8		2021	19		2046	22.7		2076	26.1
1976	13.4		2021	20.4		2046	21.6		2076	24.1
1976	13.4		2021	21.2		2046	21.9		2076	23.7
1976	9.6		2021	15.9		2046	16.5		2076	14.8
1976	11.6		2021	14.3		2046	15.4		2076	16
1976	12.2		2021	19.3		2046	16		2076	18.9
1976	12		2021	24.3		2046	18.6		2076	23.2
1976	12.1		2021	27.4		2046	17.4		2076	23.6
1976	12.6		2021	25.4		2046	17.7		2076	16.6
1976	15		2021	23.5		2046	12.9		2076	11.6
1976	13		2021	28.5		2046	18.9		2076	14.9
1976	11.4		2021	22.3		2046	19		2076	14
1976	8.6		2021	21.4		2046	20.8		2076	16.5
1976	10.1		2021	20.3		2046	21.5		2076	15.2
1976	8.8		2021	18		2046	16.8		2076	16
1976	11.6		2021	15.6		2046	13.8		2076	15.3
1976	10.4		2021	16.7		2046	14.9		2076	16.1
1976	9.1		2021	17		2046	17.9		2076	16.7
1976	12.7		2021	16.2		2046	17.5		2076	16.8
1976	13.6		2021	19.6		2046	21		2076	17.9
1976	17.3		2021	13.4		2046	18.1		2076	11.1
1976	18		2021	11.7		2046	16.2		2076	11.5
1976	13.5		2021	7.6		2046	10.7		2076	12.2
1976	12.5		2021	6.8		2046	9.4		2076	9.8
1976	12.1		2021	12.2		2046	13.3		2076	11.9
1976	14		2021	8.6		2046	10.6		2076	9.2
1976	14.2		2021	14.1		2046	21.3		2076	16.7
1976	16.2		2021	9.5		2046	19.6		2076	16.8
1976	17.8		2021	10.5		2046	27.1		2076	18.4
1976	16.6		2021	12.1		2046	28.1		2076	15.6
1976	13.9		2021	11.9		2046	25.9		2076	15.8
1976	16.1		2021	12.4		2046	28		2076	18.3
1976	15.7		2021	13.9		2046	22.5		2076	19.4
1976	13.1		2021	17.6		2046	20.4		2076	19.1
1976	17		2021	12		2046	15.9		2076	15.1
1976	14.2		2021	6.6		2046	10.6		2076	11.6
1976	15.9		2021	7.2		2046	11.4		2076	11.8
1976	14		2021	13.4		2046	17.8		2076	16.9
1976	13		2021	16.9		2046	21.7		2076	21.3
1976	16		2021	15.4		2046	16		2076	17.3
1976	19.2		2021	12.9		2046	14.6		2076	19
1976	19.8		2021	13.6		2046	21.5		2076	15.5
1976	19.3		2021	12.8		2046	23		2076	15.1
1976	15.7		2021	14.2		2046	22.3		2076	15.7
1976	17.2		2021	17.8		2046	21.6		2076	19.1
1976	15		2021	15.4		2046	17.1		2076	17
1976	16.4		2021	14.8		2046	16.4		2076	15.8
1976	15.1		2021	17.2		2046	19.5		2076	17.3
1976	16.4		2021	18.5		2046	19.7		2076	17.2
1976	14.8		2021	19.8		2046	21.9		2076	20.9
1976	12.3		2021	20.3		2046	20.8		2076	21.4
1976	16.7		2021	19.4		2046	21.7		2076	21.8
1976	15		2021	20.9		2046	23.1		2076	24.9
1976	15.3		2021	19.9		2046	22.4		2076	24.4
1976	18.6		2021	17.6		2046	22		2076	21
1976	17.8		2021	19.6		2046	20.1		2076	20.3
1976	18.5		2021	24.7		2046	21.9		2076	23.2
1976	16		2021	23.9		2046	20.9		2076	22.7
1976	19.7		2021	25.5		2046	22.4		2076	27.8
1976	18.4		2021	24.6		2046	21.4		2076	23.9
1976	20.2		2021	24.3		2046	25.2		2076	23.3
1976	20.4		2021	19.7		2046	20		2076	19.9
1976	19.7		2021	18.5		2046	17.9		2076	18.7
1976	16.6		2021	20		2046	22.1		2076	21.2
1976	17.4		2021	19.9		2046	26		2076	24.5
1976	14.6		2021	19.9		2046	24.6		2076	23.5
1976	16.8		2021	19.3		2046	22.2		2076	20.6
1976	16.6		2021	20.8		2046	26.9		2076	22.8
1976	19		2021	21.8		2046	26.7		2076	24.7
1976	18		2021	19.3		2046	25.6		2076	22.3
1976	20.4		2021	20.1		2046	26.3		2076	22.5
1976	18.6		2021	21		2046	26.3		2076	24.5
1976	21		2021	19.8		2046	23.9		2076	25.1
1976	19.4		2021	23.4		2046	26.2		2076	28.4
1976	20.7		2021	23.4		2046	23.8		2076	27.6
1976	21.8		2021	22.4		2046	24.8		2076	28.7
1976	21.4		2021	22.8		2046	24.6		2076	28.2
1976	21		2021	20.6		2046	22.4		2076	24.5
1976	21		2021	21.2		2046	24.1		2076	26.9
1976	23.4		2021	20.9		2046	22.1		2076	26.7
1976	23.3		2021	21.8		2046	21.3		2076	26.6
1976	21.6		2021	22.9		2046	25		2076	29
1976	22		2021	22		2046	24.4		2076	25.7
1976	22.6		2021	23.7		2046	26.1		2076	26.3
1976	22.7		2021	23.8		2046	26.1		2076	27.2
1976	23.2		2021	24.7		2046	27		2076	28.6
1976	23		2021	22.6		2046	24.7		2076	26.8
1976	19		2021	19.5		2046	21.5		2076	22.9
1976	20.8		2021	20		2046	21.7		2076	22.6
1976	19.8		2021	21.6		2046	23.8		2076	24.9
1976	21.7		2021	23.4		2046	25.1		2076	26.8
1976	24		2021	21.9		2046	24.2		2076	24.6
1976	21.7		2021	20.2		2046	22.6		2076	24
1976	24.2		2021	21.5		2046	23.5		2076	25.9
1976	22		2021	22.8		2046	24.6		2076	25.8
1976	16.8		2021	23.9		2046	26.6		2076	27.8
1976	20.3		2021	25.6		2046	28		2076	28.8
1976	22		2021	25.8		2046	28.1		2076	29.5
1976	22.4		2021	26.8		2046	26.8		2076	27.3
1976	23		2021	25.6		2046	26.4		2076	27.3
1976	22.8		2021	26.3		2046	28.2		2076	29
1976	23.9		2021	27		2046	27.6		2076	29.2
1976	23.5		2021	25.4		2046	26.5		2076	28.7
[truncated: 8,801 more rows]
